# Supplementary material for: Identification and Network-Enabled Characterization of Auxin Response Factor Genes in Medicago truncatula
Source: Front Plant Sci. 2016 Dec 9;7:1857. doi: 10.3389/fpls.2016.01857 (PMC5145899; doi:10.3389/fpls.2016.01857)
Supplement: Supplementary file 3 [file Table1.XLSX]

## Sheet: Sheet1
GO_acc	term_type	Term	queryitem	querytotal	bgitem	bgtotal	pvalue	FDR	entries
GO:0034641	P	cellular nitrogen compound metabolic process	483	6853	789	31225	9.8e-66	8.2e-62	// Mtr.42418.1.S1_at // Mtr.9213.1.S1_at // Mtr.11171.1.S1_at // Mtr.16216.1.S1_at // Mtr.38619.1.S1_at // Mtr.49853.1.S1_at // Mtr.11436.1.S1_at // Mtr.9877.1.S1_at // Mtr.23663.1.S1_at // Mtr.10393.1.S1_at // Mtr.9229.1.S1_at // Mtr.10602.1.S1_at // Mtr.41101.1.S1_at // Mtr.2952.1.S1_at // Mtr.4327.1.S1_s_at // Mtr.33603.1.S1_s_at // Mtr.50478.1.S1_at // Mtr.41413.1.S1_at // Mtr.39642.1.S1_at /…
GO:0009791	P	post-embryonic development	177	6853	481	31225	8e-09	3.4e-05	// Mtr.7525.1.S1_at // Mtr.34867.1.S1_s_at // Mtr.12154.1.S1_at // Mtr.46028.1.S1_at // Mtr.26217.1.S1_at // Mtr.18410.1.S1_at // Mtr.26687.1.S1_s_at // Mtr.27058.1.S1_at // Mtr.46685.1.S1_at // Mtr.13957.1.S1_s_at // Mtr.31649.1.S1_at // Mtr.9119.1.S1_at // Mtr.33913.1.S1_at // Mtr.21893.1.S1_s_at // Mtr.19235.1.S1_at // Mtr.27409.1.S1_at // Mtr.18319.1.S1_at // Mtr.43609.1.S1_at // Mtr.2017.1.S…
GO:0018130	P	heterocycle biosynthetic process	78	6853	168	31225	1.3e-07	0.00037	// Mtr.48849.1.S1_at // Mtr.41245.1.S1_at // Mtr.31906.1.S1_at // Mtr.22314.1.S1_at // Mtr.36571.1.S1_at // Mtr.44855.1.S1_at // Mtr.44514.1.S1_at // Mtr.43354.1.S1_at // Mtr.22365.1.S1_at // Mtr.25060.1.S1_at // Mtr.9364.1.S1_at // Mtr.31465.1.S1_at // Mtr.50961.1.S1_s_at // Mtr.13835.1.S1_at // Mtr.10416.1.S1_at // Mtr.44607.1.S1_at // Mtr.19671.1.S1_at // Mtr.32186.1.S1_at // Mtr.9877.1.S1_at …
GO:0044262	P	cellular carbohydrate metabolic process	266	6853	881	31225	3.9e-06	0.0082	// Mtr.8900.1.S1_at // Mtr.49783.1.S1_at // Mtr.45000.1.S1_at // Mtr.46028.1.S1_at // Mtr.11101.1.S1_at // Mtr.39504.1.S1_at // Mtr.17803.1.S1_at // Mtr.21057.1.S1_at // Mtr.10388.1.S1_at // Mtr.42779.1.S1_at // Mtr.25001.1.S1_at // Mtr.35966.1.S1_s_at // Mtr.12788.1.S1_at // Mtr.25460.1.S1_at // Mtr.39433.1.S1_at // Mtr.10833.1.S1_a_at // Mtr.43150.1.S1_at // Mtr.10254.1.S1_at // Mtr.33334.1.S1_…
GO:0006350	P	transcription	455	6853	1644	31225	5.7e-06	0.0095	// Mtr.20277.1.S1_at // Mtr.28709.1.S1_at // Mtr.37480.1.S1_at // Mtr.9848.1.S1_at // Mtr.47011.1.S1_at // Mtr.13587.1.S1_at // Mtr.1813.1.S1_at // Mtr.44005.1.S1_at // Mtr.45367.1.S1_at // Mtr.45530.1.S1_at // Mtr.12147.1.S1_at // Mtr.24122.1.S1_at // Mtr.15541.1.S1_at // Mtr.32004.1.S1_at // Mtr.28745.1.S1_s_at // Mtr.21958.1.S1_s_at // Mtr.25945.1.S1_at // Mtr.34959.1.S1_at // Mtr.19383.1.S1_a…
GO:0045449	P	regulation of transcription	420	6853	1515	31225	1.1e-05	0.014	// Mtr.20277.1.S1_at // Mtr.28709.1.S1_at // Mtr.9848.1.S1_at // Mtr.47011.1.S1_at // Mtr.1813.1.S1_at // Mtr.44005.1.S1_at // Mtr.45367.1.S1_at // Mtr.45530.1.S1_at // Mtr.12147.1.S1_at // Mtr.24122.1.S1_at // Mtr.32004.1.S1_at // Mtr.28745.1.S1_s_at // Mtr.25945.1.S1_at // Mtr.34959.1.S1_at // Mtr.19383.1.S1_at // Mtr.11443.1.S1_at // Mtr.49670.1.S1_at // Mtr.51999.1.S1_at // Mtr.36243.1.S1_at …
GO:0044106	P	cellular amine metabolic process	402	6853	1442	31225	1.2e-05	0.014	// Mtr.42418.1.S1_at // Mtr.9213.1.S1_at // Mtr.11171.1.S1_at // Mtr.16216.1.S1_at // Mtr.38619.1.S1_at // Mtr.49853.1.S1_at // Mtr.11436.1.S1_at // Mtr.9877.1.S1_at // Mtr.23663.1.S1_at // Mtr.9229.1.S1_at // Mtr.10602.1.S1_at // Mtr.2952.1.S1_at // Mtr.4327.1.S1_s_at // Mtr.16054.1.S1_at // Mtr.41413.1.S1_at // Mtr.39642.1.S1_at // Mtr.8944.1.S1_at // Mtr.8217.1.S1_at // Mtr.33878.1.S1_at // Mt…
GO:0051171	P	regulation of nitrogen compound metabolic process	442	6853	1624	31225	2.9e-05	0.03	// Mtr.29273.1.S1_at // Mtr.20277.1.S1_at // Mtr.28709.1.S1_at // Mtr.9848.1.S1_at // Mtr.47011.1.S1_at // Mtr.1813.1.S1_at // Mtr.44005.1.S1_at // Mtr.45367.1.S1_at // Mtr.45530.1.S1_at // Mtr.12147.1.S1_at // Mtr.24122.1.S1_at // Mtr.32004.1.S1_at // Mtr.28745.1.S1_s_at // Mtr.25945.1.S1_at // Mtr.18017.1.S1_at // Mtr.34959.1.S1_at // Mtr.19383.1.S1_at // Mtr.11443.1.S1_at // Mtr.49670.1.S1_at …
GO:0010035	P	response to inorganic substance	56	6853	130	31225	3.8e-05	0.036	// Mtr.9980.1.S1_at // Mtr.11249.1.S1_s_at // Mtr.41383.1.S1_at // Mtr.29177.1.S1_at // Mtr.47879.1.S1_at // Mtr.32053.1.S1_at // Mtr.28710.1.S1_at // Mtr.11292.1.S1_s_at // Mtr.16816.1.S1_at // Mtr.49516.1.S1_at // Mtr.41492.1.S1_at // Mtr.40315.1.S1_at // Mtr.19271.1.S1_at // Mtr.11809.1.S1_at // Mtr.27468.1.S1_at // Mtr.20223.1.S1_at // Mtr.12030.1.S1_at // Mtr.19272.1.S1_at // Mtr.6076.1.S1_a…
GO:0009308	P	amine metabolic process	443	6853	1639	31225	4.8e-05	0.036	// Mtr.42418.1.S1_at // Mtr.9213.1.S1_at // Mtr.11171.1.S1_at // Mtr.16216.1.S1_at // Mtr.38619.1.S1_at // Mtr.49853.1.S1_at // Mtr.11436.1.S1_at // Mtr.9877.1.S1_at // Mtr.23663.1.S1_at // Mtr.9229.1.S1_at // Mtr.10602.1.S1_at // Mtr.2952.1.S1_at // Mtr.4327.1.S1_s_at // Mtr.16054.1.S1_at // Mtr.41145.1.S1_at // Mtr.39642.1.S1_at // Mtr.8944.1.S1_at // Mtr.8217.1.S1_at // Mtr.33878.1.S1_at // Mt…
GO:0019219	P	regulation of nucleobase, nucleoside, nucleotide and nucleic acid metabolic process	435	6853	1605	31225	4.6e-05	0.036	// Mtr.29273.1.S1_at // Mtr.20277.1.S1_at // Mtr.28709.1.S1_at // Mtr.9848.1.S1_at // Mtr.47011.1.S1_at // Mtr.1813.1.S1_at // Mtr.44005.1.S1_at // Mtr.45367.1.S1_at // Mtr.45530.1.S1_at // Mtr.12147.1.S1_at // Mtr.24122.1.S1_at // Mtr.32004.1.S1_at // Mtr.28745.1.S1_s_at // Mtr.25945.1.S1_at // Mtr.18017.1.S1_at // Mtr.34959.1.S1_at // Mtr.19383.1.S1_at // Mtr.11443.1.S1_at // Mtr.49670.1.S1_at …
GO:0006468	P	protein amino acid phosphorylation	299	6853	1055	31225	5.8e-05	0.04	// Mtr.9980.1.S1_at // Mtr.37995.1.S1_at // Mtr.41383.1.S1_at // Mtr.39349.1.S1_at // Mtr.1927.1.S1_at // Mtr.9213.1.S1_at // Mtr.4752.1.S1_at // Mtr.33261.1.S1_at // Mtr.15304.1.S1_s_at // Mtr.34963.1.S1_at // Mtr.4995.1.S1_at // Mtr.49853.1.S1_at // Mtr.26005.1.S1_s_at // Mtr.42759.1.S1_at // Mtr.13163.1.S1_at // Mtr.11558.1.S1_s_at // Mtr.13957.1.S1_s_at // Mtr.21473.1.S1_at // Mtr.5366.1.S1_a…
GO:0006520	P	cellular amino acid metabolic process	393	6853	1441	31225	6.9e-05	0.044	// Mtr.9213.1.S1_at // Mtr.11171.1.S1_at // Mtr.16216.1.S1_at // Mtr.38619.1.S1_at // Mtr.49853.1.S1_at // Mtr.11436.1.S1_at // Mtr.9877.1.S1_at // Mtr.23663.1.S1_at // Mtr.9229.1.S1_at // Mtr.10602.1.S1_at // Mtr.2952.1.S1_at // Mtr.4327.1.S1_s_at // Mtr.16054.1.S1_at // Mtr.41413.1.S1_at // Mtr.39642.1.S1_at // Mtr.8944.1.S1_at // Mtr.8217.1.S1_at // Mtr.33878.1.S1_at // Mtr.37211.1.S1_at // Mt…
GO:0010468	P	regulation of gene expression	473	6853	1785	31225	0.00012	0.072	// Mtr.24532.1.S1_at // Mtr.20277.1.S1_at // Mtr.28709.1.S1_at // Mtr.37480.1.S1_at // Mtr.9848.1.S1_at // Mtr.47011.1.S1_at // Mtr.1813.1.S1_at // Mtr.44005.1.S1_at // Mtr.45367.1.S1_at // Mtr.45530.1.S1_at // Mtr.25747.1.S1_at // Mtr.12147.1.S1_at // Mtr.24122.1.S1_at // Mtr.32889.1.S1_at // Mtr.32004.1.S1_at // Mtr.28745.1.S1_s_at // Mtr.25945.1.S1_at // Mtr.34959.1.S1_at // Mtr.19383.1.S1_at …
GO:0009889	P	regulation of biosynthetic process	455	6853	1715	31225	0.00015	0.073	// Mtr.24532.1.S1_at // Mtr.20277.1.S1_at // Mtr.28709.1.S1_at // Mtr.37480.1.S1_at // Mtr.9848.1.S1_at // Mtr.47011.1.S1_at // Mtr.9877.1.S1_at // Mtr.1813.1.S1_at // Mtr.44005.1.S1_at // Mtr.45367.1.S1_at // Mtr.45530.1.S1_at // Mtr.12147.1.S1_at // Mtr.24122.1.S1_at // Mtr.32889.1.S1_at // Mtr.32004.1.S1_at // Mtr.28745.1.S1_s_at // Mtr.25945.1.S1_at // Mtr.34959.1.S1_at // Mtr.19383.1.S1_at /…
GO:0009069	P	serine family amino acid metabolic process	227	6853	781	31225	0.00013	0.073	// Mtr.9980.1.S1_at // Mtr.8464.1.S1_s_at // Mtr.41383.1.S1_at // Mtr.39349.1.S1_at // Mtr.44714.1.S1_at // Mtr.9213.1.S1_at // Mtr.8663.1.S1_at // Mtr.33261.1.S1_at // Mtr.16216.1.S1_at // Mtr.49853.1.S1_at // Mtr.26005.1.S1_s_at // Mtr.12623.1.S1_at // Mtr.40048.1.S1_at // Mtr.13957.1.S1_s_at // Mtr.21473.1.S1_at // Mtr.5366.1.S1_at // Mtr.49033.1.S1_s_at // Mtr.23663.1.S1_at // Mtr.20673.1.S1_…
GO:0031326	P	regulation of cellular biosynthetic process	455	6853	1715	31225	0.00015	0.073	// Mtr.24532.1.S1_at // Mtr.20277.1.S1_at // Mtr.28709.1.S1_at // Mtr.37480.1.S1_at // Mtr.9848.1.S1_at // Mtr.47011.1.S1_at // Mtr.9877.1.S1_at // Mtr.1813.1.S1_at // Mtr.44005.1.S1_at // Mtr.45367.1.S1_at // Mtr.45530.1.S1_at // Mtr.12147.1.S1_at // Mtr.24122.1.S1_at // Mtr.32889.1.S1_at // Mtr.32004.1.S1_at // Mtr.28745.1.S1_s_at // Mtr.25945.1.S1_at // Mtr.34959.1.S1_at // Mtr.19383.1.S1_at /…
GO:0010556	P	regulation of macromolecule biosynthetic process	450	6853	1699	31225	0.00018	0.084	// Mtr.24532.1.S1_at // Mtr.20277.1.S1_at // Mtr.28709.1.S1_at // Mtr.37480.1.S1_at // Mtr.9848.1.S1_at // Mtr.47011.1.S1_at // Mtr.1813.1.S1_at // Mtr.44005.1.S1_at // Mtr.45367.1.S1_at // Mtr.45530.1.S1_at // Mtr.12147.1.S1_at // Mtr.24122.1.S1_at // Mtr.32889.1.S1_at // Mtr.32004.1.S1_at // Mtr.28745.1.S1_s_at // Mtr.25945.1.S1_at // Mtr.34959.1.S1_at // Mtr.19383.1.S1_at // Mtr.11443.1.S1_at …
GO:0006334	P	nucleosome assembly	49	6853	119	31225	0.00026	0.1	// Mtr.22921.1.S1_x_at // Mtr.9554.1.S1_at // Mtr.12154.1.S1_at // Mtr.37583.1.S1_at // Mtr.22160.1.S1_x_at // Mtr.45593.1.S1_at // Mtr.21624.1.S1_at // Mtr.45795.1.S1_x_at // Mtr.40274.1.S1_x_at // Mtr.26687.1.S1_s_at // Mtr.13424.1.S1_at // Mtr.51358.1.S1_x_at // Mtr.46956.1.S1_at // Mtr.26323.1.S1_at // Mtr.38811.1.S1_s_at // Mtr.46367.1.S1_at // Mtr.10230.1.S1_at // Mtr.43542.1.S1_at // Mtr.4…
GO:0007169	P	transmembrane receptor protein tyrosine kinase signaling pathway	57	6853	146	31225	0.00026	0.1	// Mtr.35290.1.S1_at // Mtr.47343.1.S1_s_at // Mtr.449.1.S1_at // Mtr.413.1.S1_at // Mtr.34318.1.S1_at // Mtr.15304.1.S1_s_at // Mtr.48509.1.S1_at // Mtr.49853.1.S1_at // Mtr.18414.1.S1_at // Mtr.32110.1.S1_at // Mtr.28838.1.S1_at // Mtr.42594.1.S1_at // Mtr.47270.1.S1_at // Mtr.48714.1.S1_s_at // Mtr.5366.1.S1_at // Mtr.7559.1.S1_at // Mtr.12105.1.S1_at // Mtr.18245.1.S1_at // Mtr.13409.1.S1_at …
GO:0034728	P	nucleosome organization	49	6853	119	31225	0.00026	0.1	// Mtr.22921.1.S1_x_at // Mtr.9554.1.S1_at // Mtr.12154.1.S1_at // Mtr.37583.1.S1_at // Mtr.22160.1.S1_x_at // Mtr.45593.1.S1_at // Mtr.21624.1.S1_at // Mtr.45795.1.S1_x_at // Mtr.40274.1.S1_x_at // Mtr.26687.1.S1_s_at // Mtr.13424.1.S1_at // Mtr.51358.1.S1_x_at // Mtr.46956.1.S1_at // Mtr.26323.1.S1_at // Mtr.38811.1.S1_s_at // Mtr.46367.1.S1_at // Mtr.10230.1.S1_at // Mtr.43542.1.S1_at // Mtr.4…
GO:0006323	P	DNA packaging	51	6853	127	31225	0.00032	0.12	// Mtr.22921.1.S1_x_at // Mtr.9554.1.S1_at // Mtr.12154.1.S1_at // Mtr.37583.1.S1_at // Mtr.22160.1.S1_x_at // Mtr.45593.1.S1_at // Mtr.21624.1.S1_at // Mtr.45795.1.S1_x_at // Mtr.40274.1.S1_x_at // Mtr.26687.1.S1_s_at // Mtr.13424.1.S1_at // Mtr.51358.1.S1_x_at // Mtr.46956.1.S1_at // Mtr.26323.1.S1_at // Mtr.38811.1.S1_s_at // Mtr.46367.1.S1_at // Mtr.10230.1.S1_at // Mtr.43542.1.S1_at // Mtr.4…
GO:0065004	P	protein-DNA complex assembly	51	6853	127	31225	0.00032	0.12	// Mtr.22921.1.S1_x_at // Mtr.9554.1.S1_at // Mtr.12154.1.S1_at // Mtr.37583.1.S1_at // Mtr.22160.1.S1_x_at // Mtr.45593.1.S1_at // Mtr.21624.1.S1_at // Mtr.45795.1.S1_x_at // Mtr.40274.1.S1_x_at // Mtr.26687.1.S1_s_at // Mtr.13424.1.S1_at // Mtr.51358.1.S1_x_at // Mtr.46956.1.S1_at // Mtr.26323.1.S1_at // Mtr.38811.1.S1_s_at // Mtr.46367.1.S1_at // Mtr.10230.1.S1_at // Mtr.43542.1.S1_at // Mtr.4…
GO:0031497	P	chromatin assembly	50	6853	124	31225	0.00034	0.12	// Mtr.22921.1.S1_x_at // Mtr.9554.1.S1_at // Mtr.12154.1.S1_at // Mtr.37583.1.S1_at // Mtr.22160.1.S1_x_at // Mtr.45593.1.S1_at // Mtr.21624.1.S1_at // Mtr.45795.1.S1_x_at // Mtr.40274.1.S1_x_at // Mtr.26687.1.S1_s_at // Mtr.13424.1.S1_at // Mtr.51358.1.S1_x_at // Mtr.46956.1.S1_at // Mtr.26323.1.S1_at // Mtr.38811.1.S1_s_at // Mtr.46367.1.S1_at // Mtr.10230.1.S1_at // Mtr.43542.1.S1_at // Mtr.4…
GO:0015837	P	amine transport	42	6853	98	31225	0.00036	0.12	// Mtr.8766.1.S1_at // Mtr.17409.1.S1_s_at // Mtr.44555.1.S1_at // Mtr.12078.1.S1_at // Mtr.30724.1.S1_at // Mtr.7077.1.S1_at // Mtr.10766.1.S1_s_at // Mtr.50501.1.S1_at // Mtr.50176.1.S1_s_at // Mtr.17426.1.S1_at // Mtr.31521.1.S1_at // Mtr.27822.1.S1_at // Mtr.45700.1.S1_at // Mtr.34161.1.S1_at // Mtr.9568.1.S1_at // Mtr.43202.1.S1_at // Mtr.31888.1.S1_at // Mtr.17411.1.S1_at // Mtr.13440.1.S1_…
GO:0006519	P	cellular amino acid and derivative metabolic process	488	6853	1877	31225	0.00038	0.12	// Mtr.42418.1.S1_at // Mtr.9213.1.S1_at // Mtr.11171.1.S1_at // Mtr.16216.1.S1_at // Mtr.38619.1.S1_at // Mtr.49853.1.S1_at // Mtr.11436.1.S1_at // Mtr.9877.1.S1_at // Mtr.23663.1.S1_at // Mtr.9229.1.S1_at // Mtr.14428.1.S1_at // Mtr.10602.1.S1_at // Mtr.2952.1.S1_at // Mtr.4327.1.S1_s_at // Mtr.50478.1.S1_at // Mtr.41413.1.S1_at // Mtr.39642.1.S1_at // Mtr.36223.1.S1_s_at // Mtr.8944.1.S1_at //…
GO:0005975	P	carbohydrate metabolic process	379	6853	1422	31225	0.00039	0.12	// Mtr.1807.1.S1_at // Mtr.40978.1.S1_at // Mtr.2639.1.S1_at // Mtr.42162.1.S1_at // Mtr.47442.1.S1_s_at // Mtr.33603.1.S1_s_at // Mtr.13610.1.S1_at // Mtr.43139.1.S1_at // Mtr.8577.1.S1_at // Mtr.44620.1.S1_at // Mtr.43944.1.S1_at // Mtr.43937.1.S1_at // Mtr.9851.1.S1_at // Mtr.10443.1.S1_at // Mtr.22063.1.S1_at // Mtr.26604.1.S1_at // Mtr.9897.1.S1_s_at // Mtr.14756.1.S1_at // Mtr.33150.1.S1_s_…
GO:0044042	P	glucan metabolic process	135	6853	438	31225	0.00043	0.12	// Mtr.49783.1.S1_at // Mtr.11173.1.S1_at // Mtr.11101.1.S1_at // Mtr.17803.1.S1_at // Mtr.42779.1.S1_at // Mtr.25001.1.S1_at // Mtr.39433.1.S1_at // Mtr.10833.1.S1_a_at // Mtr.10254.1.S1_at // Mtr.33334.1.S1_at // Mtr.22018.1.S1_s_at // Mtr.13230.1.S1_at // Mtr.11586.1.S1_at // Mtr.40583.1.S1_at // Mtr.6648.1.S1_s_at // Mtr.43810.1.S1_at // Mtr.50224.1.S1_s_at // Mtr.17830.1.S1_at // Mtr.27059.1…
GO:0006073	P	cellular glucan metabolic process	135	6853	438	31225	0.00043	0.12	// Mtr.49783.1.S1_at // Mtr.11173.1.S1_at // Mtr.11101.1.S1_at // Mtr.17803.1.S1_at // Mtr.42779.1.S1_at // Mtr.25001.1.S1_at // Mtr.39433.1.S1_at // Mtr.10833.1.S1_a_at // Mtr.10254.1.S1_at // Mtr.33334.1.S1_at // Mtr.22018.1.S1_s_at // Mtr.13230.1.S1_at // Mtr.11586.1.S1_at // Mtr.40583.1.S1_at // Mtr.6648.1.S1_s_at // Mtr.43810.1.S1_at // Mtr.50224.1.S1_s_at // Mtr.17830.1.S1_at // Mtr.27059.1…
GO:0016137	P	glycoside metabolic process	120	6853	381	31225	0.00045	0.13	// Mtr.22018.1.S1_s_at // Mtr.45000.1.S1_at // Mtr.46028.1.S1_at // Mtr.11101.1.S1_at // Mtr.17803.1.S1_at // Mtr.42779.1.S1_at // Mtr.25001.1.S1_at // Mtr.10833.1.S1_a_at // Mtr.10254.1.S1_at // Mtr.33334.1.S1_at // Mtr.41070.1.S1_at // Mtr.49783.1.S1_at // Mtr.13230.1.S1_at // Mtr.11586.1.S1_at // Mtr.40583.1.S1_at // Mtr.50619.1.S1_at // Mtr.43810.1.S1_at // Mtr.50224.1.S1_s_at // Mtr.11173.1.…
GO:0009311	P	oligosaccharide metabolic process	116	6853	367	31225	0.0005	0.13	// Mtr.22018.1.S1_s_at // Mtr.45000.1.S1_at // Mtr.46028.1.S1_at // Mtr.11101.1.S1_at // Mtr.17803.1.S1_at // Mtr.42779.1.S1_at // Mtr.25001.1.S1_at // Mtr.1807.1.S1_at // Mtr.10833.1.S1_a_at // Mtr.10254.1.S1_at // Mtr.33334.1.S1_at // Mtr.41070.1.S1_at // Mtr.49783.1.S1_at // Mtr.13230.1.S1_at // Mtr.11586.1.S1_at // Mtr.40583.1.S1_at // Mtr.50619.1.S1_at // Mtr.43810.1.S1_at // Mtr.50224.1.S1_…
GO:0005984	P	disaccharide metabolic process	114	6853	359	31225	0.00048	0.13	// Mtr.22018.1.S1_s_at // Mtr.11173.1.S1_at // Mtr.46028.1.S1_at // Mtr.11101.1.S1_at // Mtr.17803.1.S1_at // Mtr.42779.1.S1_at // Mtr.25001.1.S1_at // Mtr.10833.1.S1_a_at // Mtr.10254.1.S1_at // Mtr.33334.1.S1_at // Mtr.41070.1.S1_at // Mtr.49783.1.S1_at // Mtr.13230.1.S1_at // Mtr.11586.1.S1_at // Mtr.40583.1.S1_at // Mtr.50619.1.S1_at // Mtr.43810.1.S1_at // Mtr.50224.1.S1_s_at // Mtr.27059.1.…
GO:0006865	P	amino acid transport	38	6853	87	31225	0.00051	0.13	// Mtr.8766.1.S1_at // Mtr.17409.1.S1_s_at // Mtr.44555.1.S1_at // Mtr.12078.1.S1_at // Mtr.30724.1.S1_at // Mtr.7077.1.S1_at // Mtr.10766.1.S1_s_at // Mtr.50176.1.S1_s_at // Mtr.17426.1.S1_at // Mtr.31521.1.S1_at // Mtr.27822.1.S1_at // Mtr.45700.1.S1_at // Mtr.34161.1.S1_at // Mtr.43202.1.S1_at // Mtr.31888.1.S1_at // Mtr.17411.1.S1_at // Mtr.13440.1.S1_at // Mtr.9099.1.S1_s_at // Mtr.47933.1.S…
GO:0003006	P	reproductive developmental process	168	6853	572	31225	0.00062	0.15	// Mtr.7525.1.S1_at // Mtr.34867.1.S1_s_at // Mtr.46028.1.S1_at // Mtr.26217.1.S1_at // Mtr.18410.1.S1_at // Mtr.7227.1.S1_at // Mtr.27058.1.S1_at // Mtr.7026.1.S1_s_at // Mtr.13957.1.S1_s_at // Mtr.9119.1.S1_at // Mtr.33913.1.S1_at // Mtr.21893.1.S1_s_at // Mtr.19235.1.S1_at // Mtr.27409.1.S1_at // Mtr.18319.1.S1_at // Mtr.43609.1.S1_at // Mtr.5661.1.S1_at // Mtr.25128.1.S1_at // Mtr.2017.1.S1_a…
GO:0051276	P	chromosome organization	87	6853	261	31225	0.00064	0.15	// Mtr.12154.1.S1_at // Mtr.22160.1.S1_x_at // Mtr.9827.1.S1_at // Mtr.22921.1.S1_x_at // Mtr.26687.1.S1_s_at // Mtr.27058.1.S1_at // Mtr.46956.1.S1_at // Mtr.46757.1.S1_at // Mtr.37698.1.S1_at // Mtr.49033.1.S1_s_at // Mtr.43542.1.S1_at // Mtr.15258.1.S1_at // Mtr.22919.1.S1_x_at // Mtr.2017.1.S1_at // Mtr.26378.1.S1_at // Mtr.43438.1.S1_at // Mtr.9962.1.S1_at // Mtr.7108.1.S1_at // Mtr.1891.1.S…
GO:0019222	P	regulation of metabolic process	519	6853	2024	31225	0.00067	0.15	// Mtr.24532.1.S1_at // Mtr.29273.1.S1_at // Mtr.20277.1.S1_at // Mtr.28709.1.S1_at // Mtr.37480.1.S1_at // Mtr.9848.1.S1_at // Mtr.47011.1.S1_at // Mtr.9877.1.S1_at // Mtr.4735.1.S1_at // Mtr.1813.1.S1_at // Mtr.44005.1.S1_at // Mtr.45367.1.S1_at // Mtr.46971.1.S1_at // Mtr.45530.1.S1_at // Mtr.25747.1.S1_at // Mtr.12147.1.S1_at // Mtr.24122.1.S1_at // Mtr.32889.1.S1_at // Mtr.32004.1.S1_at // M…
GO:0031323	P	regulation of cellular metabolic process	492	6853	1910	31225	0.00068	0.15	// Mtr.24532.1.S1_at // Mtr.29273.1.S1_at // Mtr.20277.1.S1_at // Mtr.28709.1.S1_at // Mtr.37480.1.S1_at // Mtr.9848.1.S1_at // Mtr.47011.1.S1_at // Mtr.9877.1.S1_at // Mtr.4735.1.S1_at // Mtr.1813.1.S1_at // Mtr.44005.1.S1_at // Mtr.45367.1.S1_at // Mtr.46971.1.S1_at // Mtr.45530.1.S1_at // Mtr.12147.1.S1_at // Mtr.24122.1.S1_at // Mtr.32889.1.S1_at // Mtr.32004.1.S1_at // Mtr.28745.1.S1_s_at //…
GO:0015849	P	organic acid transport	43	6853	106	31225	0.00076	0.16	// Mtr.8766.1.S1_at // Mtr.17409.1.S1_s_at // Mtr.44555.1.S1_at // Mtr.12078.1.S1_at // Mtr.30724.1.S1_at // Mtr.7077.1.S1_at // Mtr.10766.1.S1_s_at // Mtr.50176.1.S1_s_at // Mtr.20378.1.S1_at // Mtr.12578.1.S1_at // Mtr.17426.1.S1_at // Mtr.31521.1.S1_at // Mtr.43425.1.S1_at // Mtr.27822.1.S1_at // Mtr.45700.1.S1_at // Mtr.34161.1.S1_at // Mtr.43202.1.S1_at // Mtr.31888.1.S1_at // Mtr.17411.1.S1…
GO:0046942	P	carboxylic acid transport	43	6853	106	31225	0.00076	0.16	// Mtr.8766.1.S1_at // Mtr.17409.1.S1_s_at // Mtr.44555.1.S1_at // Mtr.12078.1.S1_at // Mtr.30724.1.S1_at // Mtr.7077.1.S1_at // Mtr.10766.1.S1_s_at // Mtr.50176.1.S1_s_at // Mtr.20378.1.S1_at // Mtr.12578.1.S1_at // Mtr.17426.1.S1_at // Mtr.31521.1.S1_at // Mtr.43425.1.S1_at // Mtr.27822.1.S1_at // Mtr.45700.1.S1_at // Mtr.34161.1.S1_at // Mtr.43202.1.S1_at // Mtr.31888.1.S1_at // Mtr.17411.1.S1…
GO:0044264	P	cellular polysaccharide metabolic process	137	6853	453	31225	0.00074	0.16	// Mtr.49783.1.S1_at // Mtr.11173.1.S1_at // Mtr.11101.1.S1_at // Mtr.17803.1.S1_at // Mtr.21057.1.S1_at // Mtr.42779.1.S1_at // Mtr.25001.1.S1_at // Mtr.39433.1.S1_at // Mtr.10833.1.S1_a_at // Mtr.10254.1.S1_at // Mtr.33334.1.S1_at // Mtr.22018.1.S1_s_at // Mtr.13230.1.S1_at // Mtr.11586.1.S1_at // Mtr.40583.1.S1_at // Mtr.6648.1.S1_s_at // Mtr.43810.1.S1_at // Mtr.50224.1.S1_s_at // Mtr.17830.1…
GO:0010033	P	response to organic substance	237	6853	857	31225	0.00098	0.18	// Mtr.9980.1.S1_at // Mtr.8766.1.S1_at // Mtr.11034.1.S1_at // Mtr.45413.1.S1_at // Mtr.11173.1.S1_at // Mtr.46028.1.S1_at // Mtr.51562.1.S1_at // Mtr.15448.1.S1_at // Mtr.17753.1.S1_at // Mtr.6663.1.S1_at // Mtr.38410.1.S1_at // Mtr.5322.1.S1_s_at // Mtr.12078.1.S1_at // Mtr.8453.1.S1_s_at // Mtr.10341.1.S1_at // Mtr.44217.1.S1_at // Mtr.28634.1.S1_at // Mtr.22708.1.S1_at // Mtr.21374.1.S1_at /…
GO:0006325	P	chromatin organization	80	6853	239	31225	0.00093	0.18	// Mtr.2017.1.S1_at // Mtr.7070.1.S1_at // Mtr.9554.1.S1_at // Mtr.12154.1.S1_at // Mtr.37583.1.S1_at // Mtr.22160.1.S1_x_at // Mtr.45593.1.S1_at // Mtr.21624.1.S1_at // Mtr.22921.1.S1_x_at // Mtr.45795.1.S1_x_at // Mtr.40274.1.S1_x_at // Mtr.26687.1.S1_s_at // Mtr.27058.1.S1_at // Mtr.25745.1.S1_s_at // Mtr.13424.1.S1_at // Mtr.11758.1.S1_at // Mtr.51358.1.S1_x_at // Mtr.46956.1.S1_at // Mtr.263…
GO:0005985	P	sucrose metabolic process	108	6853	345	31225	0.00099	0.18	// Mtr.22018.1.S1_s_at // Mtr.11173.1.S1_at // Mtr.11101.1.S1_at // Mtr.17803.1.S1_at // Mtr.42779.1.S1_at // Mtr.25001.1.S1_at // Mtr.10833.1.S1_a_at // Mtr.10254.1.S1_at // Mtr.33334.1.S1_at // Mtr.49783.1.S1_at // Mtr.13230.1.S1_at // Mtr.11586.1.S1_at // Mtr.40583.1.S1_at // Mtr.50619.1.S1_at // Mtr.43810.1.S1_at // Mtr.50224.1.S1_s_at // Mtr.27059.1.S1_at // Mtr.12272.1.S1_at // Mtr.48379.1.…
GO:0060255	P	regulation of macromolecule metabolic process	489	6853	1908	31225	0.00099	0.18	// Mtr.24532.1.S1_at // Mtr.29273.1.S1_at // Mtr.20277.1.S1_at // Mtr.28709.1.S1_at // Mtr.37480.1.S1_at // Mtr.9848.1.S1_at // Mtr.47011.1.S1_at // Mtr.1813.1.S1_at // Mtr.44005.1.S1_at // Mtr.45367.1.S1_at // Mtr.45530.1.S1_at // Mtr.25747.1.S1_at // Mtr.12147.1.S1_at // Mtr.24122.1.S1_at // Mtr.32889.1.S1_at // Mtr.32004.1.S1_at // Mtr.28745.1.S1_s_at // Mtr.33783.1.S1_at // Mtr.25945.1.S1_at …
GO:0016310	P	phosphorylation	360	6853	1364	31225	0.00095	0.18	// Mtr.9213.1.S1_at // Mtr.11171.1.S1_at // Mtr.15304.1.S1_s_at // Mtr.16216.1.S1_at // Mtr.49853.1.S1_at // Mtr.11491.1.S1_at // Mtr.43949.1.S1_at // Mtr.23663.1.S1_at // Mtr.20953.1.S1_at // Mtr.13662.1.S1_s_at // Mtr.4735.1.S1_at // Mtr.9229.1.S1_at // Mtr.37935.1.S1_at // Mtr.11018.1.S1_s_at // Mtr.5035.1.S1_at // Mtr.46971.1.S1_at // Mtr.10602.1.S1_at // Mtr.28764.1.S1_at // Mtr.1770.1.S1_at…
GO:0051716	P	cellular response to stimulus	196	6853	694	31225	0.0012	0.19	// Mtr.4853.1.S1_at // Mtr.11034.1.S1_at // Mtr.8766.1.S1_at // Mtr.29273.1.S1_at // Mtr.46028.1.S1_at // Mtr.26217.1.S1_at // Mtr.17753.1.S1_at // Mtr.7227.1.S1_at // Mtr.38410.1.S1_at // Mtr.12078.1.S1_at // Mtr.31649.1.S1_at // Mtr.44217.1.S1_at // Mtr.42858.1.S1_at // Mtr.36012.1.S1_at // Mtr.11553.1.S1_at // Mtr.51462.1.S1_s_at // Mtr.19235.1.S1_at // Mtr.27608.1.S1_s_at // Mtr.41652.1.S1_at…
GO:0007167	P	enzyme linked receptor protein signaling pathway	66	6853	189	31225	0.0011	0.19	// Mtr.35290.1.S1_at // Mtr.39475.1.S1_at // Mtr.14190.1.S1_s_at // Mtr.449.1.S1_at // Mtr.413.1.S1_at // Mtr.34318.1.S1_at // Mtr.15304.1.S1_s_at // Mtr.10347.1.S1_at // Mtr.48509.1.S1_at // Mtr.49853.1.S1_at // Mtr.18414.1.S1_at // Mtr.32110.1.S1_at // Mtr.28838.1.S1_at // Mtr.42594.1.S1_at // Mtr.47270.1.S1_at // Mtr.48714.1.S1_s_at // Mtr.9267.1.S1_at // Mtr.7559.1.S1_at // Mtr.12105.1.S1_at …
GO:0006807	P	nitrogen compound metabolic process	1253	6853	5226	31225	0.0011	0.19	// Mtr.42418.1.S1_at // Mtr.9045.1.S1_at // Mtr.17484.1.S1_at // Mtr.9213.1.S1_at // Mtr.29273.1.S1_at // Mtr.39655.1.S1_at // Mtr.11171.1.S1_at // Mtr.20277.1.S1_at // Mtr.16216.1.S1_at // Mtr.38619.1.S1_at // Mtr.37480.1.S1_at // Mtr.32116.1.S1_x_at // Mtr.49853.1.S1_at // Mtr.11436.1.S1_at // Mtr.9848.1.S1_at // Mtr.40048.1.S1_at // Mtr.20212.1.S1_s_at // Mtr.47011.1.S1_at // Mtr.9877.1.S1_at …
GO:0034404	P	nucleobase, nucleoside and nucleotide biosynthetic process	13	6853	17	31225	0.0011	0.19	// Mtr.39375.1.S1_at // Mtr.16658.1.S1_at // Mtr.14494.1.S1_at // Mtr.12781.1.S1_at // Mtr.7293.1.S1_at // Mtr.20316.1.S1_at // Mtr.43441.1.S1_at // Mtr.10585.1.S1_at // Mtr.17483.1.S1_s_at // Mtr.20315.1.S1_at // Mtr.14160.1.S1_at // Mtr.40365.1.S1_s_at // Mtr.17483.1.S1_x_at
GO:0034654	P	nucleobase, nucleoside, nucleotide and nucleic acid biosynthetic process	13	6853	17	31225	0.0011	0.19	// Mtr.39375.1.S1_at // Mtr.16658.1.S1_at // Mtr.14494.1.S1_at // Mtr.12781.1.S1_at // Mtr.7293.1.S1_at // Mtr.20316.1.S1_at // Mtr.43441.1.S1_at // Mtr.10585.1.S1_at // Mtr.17483.1.S1_s_at // Mtr.20315.1.S1_at // Mtr.14160.1.S1_at // Mtr.40365.1.S1_s_at // Mtr.17483.1.S1_x_at
GO:0006351	P	transcription, DNA-dependent	236	6853	854	31225	0.001	0.19	// Mtr.51829.1.S1_at // Mtr.7525.1.S1_at // Mtr.8998.1.S1_at // Mtr.29271.1.S1_at // Mtr.20277.1.S1_at // Mtr.50548.1.S1_at // Mtr.37480.1.S1_at // Mtr.42655.1.S1_at // Mtr.27058.1.S1_at // Mtr.35952.1.S1_at // Mtr.39198.1.S1_at // Mtr.33918.1.S1_at // Mtr.25118.1.S1_at // Mtr.5095.1.S1_s_at // Mtr.33162.1.S1_at // Mtr.44217.1.S1_at // Mtr.39106.1.S1_at // Mtr.19383.1.S1_at // Mtr.19206.1.S1_at /…
GO:0032774	P	RNA biosynthetic process	236	6853	855	31225	0.0011	0.19	// Mtr.51829.1.S1_at // Mtr.7525.1.S1_at // Mtr.8998.1.S1_at // Mtr.29271.1.S1_at // Mtr.20277.1.S1_at // Mtr.50548.1.S1_at // Mtr.37480.1.S1_at // Mtr.42655.1.S1_at // Mtr.27058.1.S1_at // Mtr.35952.1.S1_at // Mtr.39198.1.S1_at // Mtr.33918.1.S1_at // Mtr.25118.1.S1_at // Mtr.5095.1.S1_s_at // Mtr.33162.1.S1_at // Mtr.44217.1.S1_at // Mtr.39106.1.S1_at // Mtr.19383.1.S1_at // Mtr.19206.1.S1_at /…
GO:0006333	P	chromatin assembly or disassembly	54	6853	148	31225	0.0013	0.2	// Mtr.22921.1.S1_x_at // Mtr.9554.1.S1_at // Mtr.12154.1.S1_at // Mtr.37583.1.S1_at // Mtr.22160.1.S1_x_at // Mtr.45593.1.S1_at // Mtr.21624.1.S1_at // Mtr.45795.1.S1_x_at // Mtr.40274.1.S1_x_at // Mtr.26687.1.S1_s_at // Mtr.6153.1.S1_at // Mtr.13424.1.S1_at // Mtr.51358.1.S1_x_at // Mtr.46956.1.S1_at // Mtr.26323.1.S1_at // Mtr.38811.1.S1_s_at // Mtr.19288.1.S1_s_at // Mtr.10230.1.S1_at // Mtr.…
GO:0009725	P	response to hormone stimulus	181	6853	636	31225	0.0013	0.2	// Mtr.8766.1.S1_at // Mtr.11034.1.S1_at // Mtr.45413.1.S1_at // Mtr.20114.1.S1_at // Mtr.26217.1.S1_at // Mtr.6663.1.S1_at // Mtr.43345.1.S1_at // Mtr.12078.1.S1_at // Mtr.10341.1.S1_at // Mtr.44217.1.S1_at // Mtr.28634.1.S1_at // Mtr.22708.1.S1_at // Mtr.11553.1.S1_at // Mtr.17388.1.S1_at // Mtr.27409.1.S1_at // Mtr.41652.1.S1_at // Mtr.2363.1.S1_at // Mtr.24048.1.S1_at // Mtr.18017.1.S1_at // …
GO:0006796	P	phosphate metabolic process	407	6853	1571	31225	0.0014	0.21	// Mtr.1927.1.S1_at // Mtr.9213.1.S1_at // Mtr.11171.1.S1_at // Mtr.15304.1.S1_s_at // Mtr.16216.1.S1_at // Mtr.49853.1.S1_at // Mtr.11491.1.S1_at // Mtr.43949.1.S1_at // Mtr.23663.1.S1_at // Mtr.20953.1.S1_at // Mtr.13662.1.S1_s_at // Mtr.4735.1.S1_at // Mtr.9229.1.S1_at // Mtr.37935.1.S1_at // Mtr.11018.1.S1_s_at // Mtr.5035.1.S1_at // Mtr.46971.1.S1_at // Mtr.10602.1.S1_at // Mtr.28764.1.S1_at…
GO:0070887	P	cellular response to chemical stimulus	130	6853	435	31225	0.0014	0.21	// Mtr.8766.1.S1_at // Mtr.11034.1.S1_at // Mtr.11173.1.S1_at // Mtr.46028.1.S1_at // Mtr.26217.1.S1_at // Mtr.17753.1.S1_at // Mtr.38410.1.S1_at // Mtr.12078.1.S1_at // Mtr.31649.1.S1_at // Mtr.44217.1.S1_at // Mtr.42858.1.S1_at // Mtr.21374.1.S1_at // Mtr.27608.1.S1_s_at // Mtr.41652.1.S1_at // Mtr.2363.1.S1_at // Mtr.24048.1.S1_at // Mtr.18017.1.S1_at // Mtr.30691.1.S1_at // Mtr.20114.1.S1_at …
GO:0080090	P	regulation of primary metabolic process	476	6853	1865	31225	0.0015	0.22	// Mtr.24532.1.S1_at // Mtr.29273.1.S1_at // Mtr.20277.1.S1_at // Mtr.28709.1.S1_at // Mtr.37480.1.S1_at // Mtr.9848.1.S1_at // Mtr.47011.1.S1_at // Mtr.9877.1.S1_at // Mtr.1813.1.S1_at // Mtr.44005.1.S1_at // Mtr.45367.1.S1_at // Mtr.45530.1.S1_at // Mtr.12147.1.S1_at // Mtr.24122.1.S1_at // Mtr.32889.1.S1_at // Mtr.32004.1.S1_at // Mtr.28745.1.S1_s_at // Mtr.33783.1.S1_at // Mtr.25945.1.S1_at /…
GO:0006793	P	phosphorus metabolic process	408	6853	1578	31225	0.0015	0.22	// Mtr.1927.1.S1_at // Mtr.9213.1.S1_at // Mtr.11171.1.S1_at // Mtr.15304.1.S1_s_at // Mtr.16216.1.S1_at // Mtr.49853.1.S1_at // Mtr.11491.1.S1_at // Mtr.43949.1.S1_at // Mtr.23663.1.S1_at // Mtr.20953.1.S1_at // Mtr.13662.1.S1_s_at // Mtr.4735.1.S1_at // Mtr.9229.1.S1_at // Mtr.37935.1.S1_at // Mtr.11018.1.S1_s_at // Mtr.5035.1.S1_at // Mtr.46971.1.S1_at // Mtr.10602.1.S1_at // Mtr.28764.1.S1_at…
GO:0048608	P	reproductive structure development	161	6853	560	31225	0.0017	0.24	// Mtr.7525.1.S1_at // Mtr.34867.1.S1_s_at // Mtr.46028.1.S1_at // Mtr.26217.1.S1_at // Mtr.18410.1.S1_at // Mtr.7227.1.S1_at // Mtr.27058.1.S1_at // Mtr.7026.1.S1_s_at // Mtr.13957.1.S1_s_at // Mtr.9119.1.S1_at // Mtr.33913.1.S1_at // Mtr.21893.1.S1_s_at // Mtr.19235.1.S1_at // Mtr.27409.1.S1_at // Mtr.18319.1.S1_at // Mtr.43609.1.S1_at // Mtr.5661.1.S1_at // Mtr.25128.1.S1_at // Mtr.2017.1.S1_a…
GO:0022414	P	reproductive process	198	6853	711	31225	0.0019	0.26	// Mtr.7525.1.S1_at // Mtr.34867.1.S1_s_at // Mtr.46028.1.S1_at // Mtr.26217.1.S1_at // Mtr.18410.1.S1_at // Mtr.7227.1.S1_at // Mtr.27058.1.S1_at // Mtr.7026.1.S1_s_at // Mtr.9848.1.S1_at // Mtr.41605.1.S1_at // Mtr.13957.1.S1_s_at // Mtr.29302.1.S1_at // Mtr.41691.1.S1_at // Mtr.9119.1.S1_at // Mtr.33913.1.S1_at // Mtr.21893.1.S1_s_at // Mtr.19235.1.S1_at // Mtr.27409.1.S1_at // Mtr.18319.1.S1_…
GO:0043436	P	oxoacid metabolic process	556	6853	2216	31225	0.002	0.27	// Mtr.9213.1.S1_at // Mtr.11171.1.S1_at // Mtr.16216.1.S1_at // Mtr.38619.1.S1_at // Mtr.49853.1.S1_at // Mtr.11436.1.S1_at // Mtr.46858.1.S1_x_at // Mtr.9877.1.S1_at // Mtr.23663.1.S1_at // Mtr.40346.1.S1_at // Mtr.9229.1.S1_at // Mtr.41225.1.S1_at // Mtr.10602.1.S1_at // Mtr.2952.1.S1_at // Mtr.4327.1.S1_s_at // Mtr.13610.1.S1_at // Mtr.16054.1.S1_at // Mtr.41413.1.S1_at // Mtr.39642.1.S1_at /…
GO:0006082	P	organic acid metabolic process	556	6853	2216	31225	0.002	0.27	// Mtr.9213.1.S1_at // Mtr.11171.1.S1_at // Mtr.16216.1.S1_at // Mtr.38619.1.S1_at // Mtr.49853.1.S1_at // Mtr.11436.1.S1_at // Mtr.46858.1.S1_x_at // Mtr.9877.1.S1_at // Mtr.23663.1.S1_at // Mtr.40346.1.S1_at // Mtr.9229.1.S1_at // Mtr.41225.1.S1_at // Mtr.10602.1.S1_at // Mtr.2952.1.S1_at // Mtr.4327.1.S1_s_at // Mtr.13610.1.S1_at // Mtr.16054.1.S1_at // Mtr.41413.1.S1_at // Mtr.39642.1.S1_at /…
GO:0019752	P	carboxylic acid metabolic process	556	6853	2216	31225	0.002	0.27	// Mtr.9213.1.S1_at // Mtr.11171.1.S1_at // Mtr.16216.1.S1_at // Mtr.38619.1.S1_at // Mtr.49853.1.S1_at // Mtr.11436.1.S1_at // Mtr.46858.1.S1_x_at // Mtr.9877.1.S1_at // Mtr.23663.1.S1_at // Mtr.40346.1.S1_at // Mtr.9229.1.S1_at // Mtr.41225.1.S1_at // Mtr.10602.1.S1_at // Mtr.2952.1.S1_at // Mtr.4327.1.S1_s_at // Mtr.13610.1.S1_at // Mtr.16054.1.S1_at // Mtr.41413.1.S1_at // Mtr.39642.1.S1_at /…
GO:0007275	P	multicellular organismal development	355	6853	1364	31225	0.0021	0.28	// Mtr.34867.1.S1_s_at // Mtr.12154.1.S1_at // Mtr.47157.1.S1_at // Mtr.9119.1.S1_at // Mtr.19235.1.S1_at // Mtr.27409.1.S1_at // Mtr.46971.1.S1_at // Mtr.25128.1.S1_at // Mtr.43139.1.S1_at // Mtr.7108.1.S1_at // Mtr.20344.1.S1_at // Mtr.10767.1.S1_at // Mtr.1563.1.S1_at // Mtr.34792.1.S1_s_at // Mtr.46819.1.S1_at // Mtr.9851.1.S1_at // Mtr.33655.1.S1_at // Mtr.42489.1.S1_at // Mtr.11758.1.S1_at …
GO:0016042	P	lipid catabolic process	66	6853	196	31225	0.0022	0.28	// Mtr.42418.1.S1_at // Mtr.5672.1.S1_at // Mtr.11034.1.S1_at // Mtr.7026.1.S1_s_at // Mtr.41644.1.S1_at // Mtr.32016.1.S1_at // Mtr.18929.1.S1_at // Mtr.32124.1.S1_at // Mtr.45910.1.S1_at // Mtr.10895.1.S1_at // Mtr.44123.1.S1_at // Mtr.42267.1.S1_at // Mtr.13765.1.S1_at // Mtr.42500.1.S1_at // Mtr.18312.1.S1_at // Mtr.11565.1.S1_at // Mtr.12730.1.S1_at // Mtr.20784.1.S1_s_at // Mtr.38328.1.S1_a…
GO:0009719	P	response to endogenous stimulus	198	6853	714	31225	0.0022	0.28	// Mtr.51829.1.S1_at // Mtr.8766.1.S1_at // Mtr.11034.1.S1_at // Mtr.45413.1.S1_at // Mtr.20114.1.S1_at // Mtr.51562.1.S1_at // Mtr.26217.1.S1_at // Mtr.6663.1.S1_at // Mtr.43345.1.S1_at // Mtr.12078.1.S1_at // Mtr.10341.1.S1_at // Mtr.44217.1.S1_at // Mtr.28634.1.S1_at // Mtr.22708.1.S1_at // Mtr.11553.1.S1_at // Mtr.51462.1.S1_s_at // Mtr.17388.1.S1_at // Mtr.27409.1.S1_at // Mtr.41652.1.S1_at …
GO:0032501	P	multicellular organismal process	373	6853	1443	31225	0.0024	0.3	// Mtr.34867.1.S1_s_at // Mtr.12154.1.S1_at // Mtr.47157.1.S1_at // Mtr.9119.1.S1_at // Mtr.19235.1.S1_at // Mtr.27409.1.S1_at // Mtr.46971.1.S1_at // Mtr.25128.1.S1_at // Mtr.43139.1.S1_at // Mtr.7108.1.S1_at // Mtr.20344.1.S1_at // Mtr.10767.1.S1_at // Mtr.1563.1.S1_at // Mtr.34792.1.S1_s_at // Mtr.46819.1.S1_at // Mtr.9851.1.S1_at // Mtr.39119.1.S1_at // Mtr.33655.1.S1_at // Mtr.42489.1.S1_at …
GO:0005976	P	polysaccharide metabolic process	164	6853	580	31225	0.0026	0.32	// Mtr.49783.1.S1_at // Mtr.11173.1.S1_at // Mtr.11101.1.S1_at // Mtr.17803.1.S1_at // Mtr.21057.1.S1_at // Mtr.42779.1.S1_at // Mtr.25001.1.S1_at // Mtr.39433.1.S1_at // Mtr.10833.1.S1_a_at // Mtr.43150.1.S1_at // Mtr.10254.1.S1_at // Mtr.33334.1.S1_at // Mtr.22018.1.S1_s_at // Mtr.13230.1.S1_at // Mtr.11586.1.S1_at // Mtr.40583.1.S1_at // Mtr.6648.1.S1_s_at // Mtr.43810.1.S1_at // Mtr.50224.1.S…
GO:0006355	P	regulation of transcription, DNA-dependent	213	6853	779	31225	0.0026	0.32	// Mtr.51829.1.S1_at // Mtr.7525.1.S1_at // Mtr.8998.1.S1_at // Mtr.29271.1.S1_at // Mtr.20277.1.S1_at // Mtr.28709.1.S1_at // Mtr.27058.1.S1_at // Mtr.35952.1.S1_at // Mtr.39198.1.S1_at // Mtr.33918.1.S1_at // Mtr.25118.1.S1_at // Mtr.5095.1.S1_s_at // Mtr.33162.1.S1_at // Mtr.44217.1.S1_at // Mtr.40649.1.S1_at // Mtr.20277.1.S1_s_at // Mtr.19206.1.S1_at // Mtr.5980.1.S1_at // Mtr.27608.1.S1_s_a…
GO:0006012	P	galactose metabolic process	50	6853	141	31225	0.0031	0.37	// Mtr.50907.1.S1_at // Mtr.10388.1.S1_at // Mtr.22791.1.S1_at // Mtr.50617.1.S1_at // Mtr.25494.1.S1_at // Mtr.17829.1.S1_at // Mtr.19137.1.S1_at // Mtr.24938.1.S1_s_at // Mtr.42779.1.S1_at // Mtr.45132.1.S1_at // Mtr.11173.1.S1_at // Mtr.49030.1.S1_at // Mtr.39188.1.S1_at // Mtr.43150.1.S1_at // Mtr.27294.1.S1_at // Mtr.43821.1.S1_at // Mtr.8900.1.S1_at // Mtr.50619.1.S1_at // Mtr.40339.1.S1_s_…
GO:0009956	P	radial pattern formation	13	6853	20	31225	0.0032	0.38	// Mtr.47195.1.S1_at // Mtr.14769.1.S1_at // Mtr.7264.1.S1_at // Mtr.24320.1.S1_at // Mtr.7886.1.S1_at // Mtr.143.1.S1_at // Mtr.29345.1.S1_at // Mtr.31734.1.S1_at // Mtr.32237.1.S1_at // Mtr.35871.1.S1_at // Mtr.49221.1.S1_at // Mtr.49873.1.S1_at // Mtr.42450.1.S1_at
GO:0009567	P	double fertilization forming a zygote and endosperm	15	6853	26	31225	0.0037	0.43	// Mtr.43658.1.S1_at // Mtr.43661.1.S1_at // Mtr.5055.1.S1_at // Mtr.20172.1.S1_at // Mtr.45580.1.S1_at // Mtr.11396.1.S1_at // Mtr.22807.1.S1_at // Mtr.40792.1.S1_at // Mtr.21313.1.S1_at // Mtr.46486.1.S1_at // Mtr.41664.1.S1_at // Mtr.22808.1.S1_at // Mtr.9848.1.S1_at // Mtr.9472.1.S1_at // Mtr.48460.1.S1_at
GO:0005982	P	starch metabolic process	107	6853	359	31225	0.0038	0.43	// Mtr.22018.1.S1_s_at // Mtr.11173.1.S1_at // Mtr.11101.1.S1_at // Mtr.17803.1.S1_at // Mtr.42779.1.S1_at // Mtr.25001.1.S1_at // Mtr.10833.1.S1_a_at // Mtr.10254.1.S1_at // Mtr.33334.1.S1_at // Mtr.49783.1.S1_at // Mtr.13230.1.S1_at // Mtr.11586.1.S1_at // Mtr.40583.1.S1_at // Mtr.43810.1.S1_at // Mtr.50224.1.S1_s_at // Mtr.27059.1.S1_at // Mtr.12272.1.S1_at // Mtr.48379.1.S1_at // Mtr.41720.1.…
GO:0034622	P	cellular macromolecular complex assembly	85	6853	274	31225	0.0039	0.44	// Mtr.9787.1.S1_at // Mtr.37319.1.S1_at // Mtr.40701.1.S1_at // Mtr.12154.1.S1_at // Mtr.32063.1.S1_at // Mtr.22160.1.S1_x_at // Mtr.8756.1.S1_at // Mtr.49754.1.S1_at // Mtr.45593.1.S1_at // Mtr.46014.1.S1_at // Mtr.22921.1.S1_x_at // Mtr.51687.1.S1_at // Mtr.40274.1.S1_x_at // Mtr.26687.1.S1_s_at // Mtr.21624.1.S1_at // Mtr.9554.1.S1_at // Mtr.51695.1.S1_at // Mtr.26509.1.S1_s_at // Mtr.46956.1…
GO:0009395	P	phospholipid catabolic process	31	6853	77	31225	0.0042	0.47	// Mtr.42418.1.S1_at // Mtr.5672.1.S1_at // Mtr.41644.1.S1_at // Mtr.32016.1.S1_at // Mtr.19255.1.S1_x_at // Mtr.4749.1.S1_at // Mtr.32274.1.S1_s_at // Mtr.38328.1.S1_at // Mtr.4735.1.S1_at // Mtr.25828.1.S1_at // Mtr.31755.1.S1_at // Mtr.41915.1.S1_at // Mtr.19255.1.S1_at // Mtr.49998.1.S1_at // Mtr.46971.1.S1_at // Mtr.31174.1.S1_at // Mtr.42267.1.S1_at // Mtr.36313.1.S1_at // Mtr.27828.1.S1_at…
GO:0009112	P	nucleobase metabolic process	71	6853	222	31225	0.0043	0.48	// Mtr.18921.1.S1_at // Mtr.51962.1.S1_at // Mtr.39375.1.S1_at // Mtr.42163.1.S1_at // Mtr.8543.1.S1_at // Mtr.33844.1.S1_s_at // Mtr.50404.1.S1_at // Mtr.39606.1.S1_at // Mtr.7300.1.S1_at // Mtr.17483.1.S1_s_at // Mtr.33330.1.S1_at // Mtr.13092.1.S1_at // Mtr.5406.1.S1_s_at // Mtr.42131.1.S1_at // Mtr.45171.1.S1_at // Mtr.10320.1.S1_at // Mtr.42050.1.S1_at // Mtr.39106.1.S1_at // Mtr.2685.1.S1_a…
GO:0043687	P	post-translational protein modification	415	6853	1639	31225	0.0045	0.48	// Mtr.1927.1.S1_at // Mtr.9213.1.S1_at // Mtr.11171.1.S1_at // Mtr.15304.1.S1_s_at // Mtr.49853.1.S1_at // Mtr.11491.1.S1_at // Mtr.23663.1.S1_at // Mtr.20953.1.S1_at // Mtr.13662.1.S1_s_at // Mtr.38254.1.S1_at // Mtr.9229.1.S1_at // Mtr.37935.1.S1_at // Mtr.11018.1.S1_s_at // Mtr.5035.1.S1_at // Mtr.10602.1.S1_at // Mtr.37774.1.S1_at // Mtr.1770.1.S1_at // Mtr.25747.1.S1_at // Mtr.33783.1.S1_at…
GO:0007166	P	cell surface receptor linked signaling pathway	82	6853	265	31225	0.0047	0.51	// Mtr.35290.1.S1_at // Mtr.39475.1.S1_at // Mtr.14190.1.S1_s_at // Mtr.449.1.S1_at // Mtr.413.1.S1_at // Mtr.33261.1.S1_at // Mtr.15304.1.S1_s_at // Mtr.28838.1.S1_at // Mtr.10347.1.S1_at // Mtr.48509.1.S1_at // Mtr.49853.1.S1_at // Mtr.18414.1.S1_at // Mtr.32110.1.S1_at // Mtr.13054.1.S1_at // Mtr.13163.1.S1_at // Mtr.42594.1.S1_at // Mtr.47270.1.S1_at // Mtr.48714.1.S1_s_at // Mtr.9267.1.S1_at…
GO:0000003	P	reproduction	203	6853	751	31225	0.0049	0.52	// Mtr.7525.1.S1_at // Mtr.34867.1.S1_s_at // Mtr.46028.1.S1_at // Mtr.26217.1.S1_at // Mtr.18410.1.S1_at // Mtr.7227.1.S1_at // Mtr.27058.1.S1_at // Mtr.7026.1.S1_s_at // Mtr.9848.1.S1_at // Mtr.41605.1.S1_at // Mtr.13957.1.S1_s_at // Mtr.29302.1.S1_at // Mtr.41691.1.S1_at // Mtr.9119.1.S1_at // Mtr.33913.1.S1_at // Mtr.21893.1.S1_s_at // Mtr.19235.1.S1_at // Mtr.27409.1.S1_at // Mtr.18319.1.S1_…
GO:0009737	P	response to abscisic acid stimulus	63	6853	194	31225	0.0052	0.55	// Mtr.37495.1.S1_at // Mtr.37214.1.S1_at // Mtr.45208.1.S1_at // Mtr.21588.1.S1_at // Mtr.28710.1.S1_at // Mtr.18769.1.S1_at // Mtr.32016.1.S1_at // Mtr.36078.1.S1_at // Mtr.38757.1.S1_at // Mtr.32884.1.S1_s_at // Mtr.18481.1.S1_at // Mtr.49910.1.S1_at // Mtr.17691.1.S1_at // Mtr.20223.1.S1_at // Mtr.20364.1.S1_at // Mtr.6076.1.S1_at // Mtr.8215.1.S1_s_at // Mtr.32799.1.S1_at // Mtr.17267.1.S1_a…
GO:0015804	P	neutral amino acid transport	14	6853	25	31225	0.006	0.6	// Mtr.40682.1.S1_at // Mtr.34782.1.S1_s_at // Mtr.31521.1.S1_at // Mtr.47934.1.S1_at // Mtr.47933.1.S1_at // Mtr.39379.1.S1_s_at // Mtr.19362.1.S1_at // Mtr.12447.1.S1_at // Mtr.7077.1.S1_at // Mtr.10766.1.S1_s_at // Mtr.36687.1.S1_at // Mtr.43202.1.S1_at // Mtr.31888.1.S1_at // Mtr.50176.1.S1_s_at
GO:0042180	P	cellular ketone metabolic process	558	6853	2263	31225	0.006	0.6	// Mtr.9213.1.S1_at // Mtr.11171.1.S1_at // Mtr.16216.1.S1_at // Mtr.38619.1.S1_at // Mtr.49853.1.S1_at // Mtr.11436.1.S1_at // Mtr.46858.1.S1_x_at // Mtr.9877.1.S1_at // Mtr.23663.1.S1_at // Mtr.40346.1.S1_at // Mtr.9229.1.S1_at // Mtr.41225.1.S1_at // Mtr.10602.1.S1_at // Mtr.2952.1.S1_at // Mtr.4327.1.S1_s_at // Mtr.13610.1.S1_at // Mtr.16054.1.S1_at // Mtr.41413.1.S1_at // Mtr.39642.1.S1_at /…
GO:0007049	P	cell cycle	79	6853	257	31225	0.0062	0.6	// Mtr.41081.1.S1_at // Mtr.44714.1.S1_at // Mtr.449.1.S1_at // Mtr.51465.1.S1_at // Mtr.43625.1.S1_at // Mtr.42282.1.S1_at // Mtr.46014.1.S1_at // Mtr.51461.1.S1_at // Mtr.12981.1.S1_at // Mtr.4636.1.S1_at // Mtr.27058.1.S1_at // Mtr.33796.1.S1_at // Mtr.18524.1.S1_at // Mtr.4712.1.S1_s_at // Mtr.27379.1.S1_at // Mtr.32176.1.S1_at // Mtr.41420.1.S1_s_at // Mtr.32354.1.S1_s_at // Mtr.29362.1.S1_a…
GO:0003002	P	regionalization	34	6853	90	31225	0.0062	0.6	// Mtr.46819.1.S1_s_at // Mtr.7264.1.S1_at // Mtr.7886.1.S1_at // Mtr.49873.1.S1_at // Mtr.29345.1.S1_at // Mtr.35871.1.S1_at // Mtr.43959.1.S1_at // Mtr.25291.1.S1_at // Mtr.39530.1.S1_s_at // Mtr.14250.1.S1_at // Mtr.11163.1.S1_at // Mtr.14769.1.S1_at // Mtr.16111.1.S1_at // Mtr.16110.1.S1_at // Mtr.1568.1.S1_at // Mtr.46748.1.S1_at // Mtr.19586.1.S1_at // Mtr.26295.1.S1_at // Mtr.47195.1.S1_at…
GO:0010114	P	response to red light	18	6853	37	31225	0.0062	0.6	// Mtr.9656.1.S1_at // Mtr.33914.1.S1_at // Mtr.10410.1.S1_at // Mtr.51829.1.S1_s_at // Mtr.14125.1.S1_at // Mtr.32124.1.S1_at // Mtr.51829.1.S1_at // Mtr.8533.1.S1_s_at // Mtr.19235.1.S1_at // Mtr.7227.1.S1_at // Mtr.42500.1.S1_at // Mtr.9329.1.S1_x_at // Mtr.5343.1.S1_s_at // Mtr.1094.1.S1_at // Mtr.9329.1.S1_at // Mtr.33852.1.S1_at // Mtr.10410.1.S1_s_at // Mtr.19007.1.S1_at
GO:0009749	P	response to glucose stimulus	10	6853	14	31225	0.0059	0.6	// Mtr.41671.1.S1_at // Mtr.21588.1.S1_at // Mtr.41720.1.S1_at // Mtr.11173.1.S1_at // Mtr.11346.1.S1_at // Mtr.9295.1.S1_at // Mtr.27608.1.S1_s_at // Mtr.32799.1.S1_at // Mtr.52259.1.S1_s_at // Mtr.27126.1.S1_at
GO:0006144	P	purine base metabolic process	56	6853	169	31225	0.0058	0.6	// Mtr.18921.1.S1_at // Mtr.46082.1.S1_s_at // Mtr.42163.1.S1_at // Mtr.8543.1.S1_at // Mtr.20277.1.S1_at // Mtr.50404.1.S1_at // Mtr.39606.1.S1_at // Mtr.17483.1.S1_s_at // Mtr.33330.1.S1_at // Mtr.13092.1.S1_at // Mtr.5406.1.S1_s_at // Mtr.45171.1.S1_at // Mtr.42050.1.S1_at // Mtr.39106.1.S1_at // Mtr.32930.1.S1_at // Mtr.21293.1.S1_at // Mtr.48772.1.S1_at // Mtr.41931.1.S1_at // Mtr.23686.1.S1…
GO:0034621	P	cellular macromolecular complex subunit organization	91	6853	304	31225	0.0064	0.61	// Mtr.37319.1.S1_at // Mtr.12154.1.S1_at // Mtr.32063.1.S1_at // Mtr.22160.1.S1_x_at // Mtr.8663.1.S1_at // Mtr.51687.1.S1_at // Mtr.26687.1.S1_s_at // Mtr.46956.1.S1_at // Mtr.33148.1.S1_at // Mtr.43542.1.S1_at // Mtr.394.1.S1_s_at // Mtr.15258.1.S1_at // Mtr.22919.1.S1_x_at // Mtr.26378.1.S1_at // Mtr.48971.1.S1_at // Mtr.47931.1.S1_at // Mtr.32889.1.S1_at // Mtr.11082.1.S1_at // Mtr.37698.1.S…
GO:0044271	P	cellular nitrogen compound biosynthetic process	149	6853	536	31225	0.0066	0.62	// Mtr.8464.1.S1_s_at // Mtr.41101.1.S1_at // Mtr.38619.1.S1_at // Mtr.11436.1.S1_at // Mtr.13835.1.S1_at // Mtr.9877.1.S1_at // Mtr.43949.1.S1_at // Mtr.20673.1.S1_at // Mtr.39486.1.S1_at // Mtr.12781.1.S1_at // Mtr.7293.1.S1_at // Mtr.39532.1.S1_at // Mtr.49120.1.S1_s_at // Mtr.12994.1.S1_at // Mtr.12291.1.S1_s_at // Mtr.20212.1.S1_s_at // Mtr.43140.1.S1_at // Mtr.50318.1.S1_at // Mtr.50478.1.S…
GO:0051252	P	regulation of RNA metabolic process	224	6853	845	31225	0.0067	0.62	// Mtr.51829.1.S1_at // Mtr.7525.1.S1_at // Mtr.8998.1.S1_at // Mtr.29271.1.S1_at // Mtr.20277.1.S1_at // Mtr.28709.1.S1_at // Mtr.27058.1.S1_at // Mtr.35952.1.S1_at // Mtr.7958.1.S1_s_at // Mtr.33918.1.S1_at // Mtr.25118.1.S1_at // Mtr.5095.1.S1_s_at // Mtr.33162.1.S1_at // Mtr.9169.1.S1_at // Mtr.13362.1.S1_at // Mtr.20277.1.S1_s_at // Mtr.19206.1.S1_at // Mtr.5980.1.S1_at // Mtr.27608.1.S1_s_a…
GO:0065007	P	biological regulation	919	6853	3842	31225	0.0068	0.62	// Mtr.24532.1.S1_at // Mtr.13099.1.S1_at // Mtr.29273.1.S1_at // Mtr.12857.1.S1_at // Mtr.20277.1.S1_at // Mtr.28709.1.S1_at // Mtr.37480.1.S1_at // Mtr.9126.1.S1_at // Mtr.9848.1.S1_at // Mtr.2303.1.S1_at // Mtr.47011.1.S1_at // Mtr.9877.1.S1_at // Mtr.28634.1.S1_at // Mtr.24777.1.S1_s_at // Mtr.13587.1.S1_at // Mtr.20730.1.S1_at // Mtr.4735.1.S1_at // Mtr.44936.1.S1_at // Mtr.19235.1.S1_at // …
GO:0009628	P	response to abiotic stimulus	273	6853	1051	31225	0.007	0.64	// Mtr.9980.1.S1_at // Mtr.40057.1.S1_at // Mtr.22018.1.S1_s_at // Mtr.13099.1.S1_at // Mtr.51562.1.S1_at // Mtr.44890.1.S1_at // Mtr.14190.1.S1_s_at // Mtr.51687.1.S1_at // Mtr.5312.1.S1_s_at // Mtr.7227.1.S1_at // Mtr.45461.1.S1_at // Mtr.46685.1.S1_at // Mtr.9877.1.S1_at // Mtr.13957.1.S1_s_at // Mtr.31649.1.S1_at // Mtr.28634.1.S1_at // Mtr.40978.1.S1_at // Mtr.7531.1.S1_at // Mtr.8776.1.S1_a…
GO:0009414	P	response to water deprivation	57	6853	176	31225	0.0079	0.71	// Mtr.37495.1.S1_at // Mtr.37214.1.S1_at // Mtr.9554.1.S1_at // Mtr.21588.1.S1_at // Mtr.10410.1.S1_at // Mtr.17904.1.S1_at // Mtr.40274.1.S1_x_at // Mtr.32884.1.S1_s_at // Mtr.40901.1.S1_at // Mtr.11798.1.S1_at // Mtr.44607.1.S1_at // Mtr.10122.1.S1_at // Mtr.9877.1.S1_at // Mtr.36078.1.S1_at // Mtr.9030.1.S1_at // Mtr.40667.1.S1_at // Mtr.15775.1.S1_at // Mtr.33547.1.S1_at // Mtr.39348.1.S1_at…
GO:0006839	P	mitochondrial transport	27	6853	68	31225	0.0083	0.72	// Mtr.38400.1.S1_at // Mtr.33848.1.S1_at // Mtr.42712.1.S1_at // Mtr.38586.1.S1_at // Mtr.20250.1.S1_s_at // Mtr.35689.1.S1_at // Mtr.22447.1.S1_s_at // Mtr.8417.1.S1_at // Mtr.49926.1.S1_at // Mtr.45839.1.S1_at // Mtr.39850.1.S1_s_at // Mtr.20180.1.S1_at // Mtr.9356.1.S1_at // Mtr.43373.1.S1_s_at // Mtr.23409.1.S1_at // Mtr.41177.1.S1_at // Mtr.16688.1.S1_at // Mtr.11560.1.S1_s_at // Mtr.16697.…
GO:0022607	P	cellular component assembly	105	6853	363	31225	0.0082	0.72	// Mtr.37319.1.S1_at // Mtr.12154.1.S1_at // Mtr.32063.1.S1_at // Mtr.22160.1.S1_x_at // Mtr.8663.1.S1_at // Mtr.18885.1.S1_at // Mtr.51687.1.S1_at // Mtr.37480.1.S1_at // Mtr.26687.1.S1_s_at // Mtr.20484.1.S1_at // Mtr.40275.1.S1_x_at // Mtr.46956.1.S1_at // Mtr.33148.1.S1_at // Mtr.16016.1.S1_at // Mtr.43542.1.S1_at // Mtr.39532.1.S1_at // Mtr.394.1.S1_s_at // Mtr.15258.1.S1_at // Mtr.22919.1.S…
GO:0044242	P	cellular lipid catabolic process	51	6853	154	31225	0.0083	0.72	// Mtr.42418.1.S1_at // Mtr.5672.1.S1_at // Mtr.7026.1.S1_s_at // Mtr.41644.1.S1_at // Mtr.32016.1.S1_at // Mtr.18929.1.S1_at // Mtr.32124.1.S1_at // Mtr.45910.1.S1_at // Mtr.13765.1.S1_at // Mtr.42500.1.S1_at // Mtr.10122.1.S1_at // Mtr.12730.1.S1_at // Mtr.42267.1.S1_at // Mtr.38328.1.S1_at // Mtr.33814.1.S1_at // Mtr.32274.1.S1_s_at // Mtr.4735.1.S1_at // Mtr.8762.1.S1_at // Mtr.5322.1.S1_s_at…
GO:0009408	P	response to heat	43	6853	126	31225	0.0097	0.83	// Mtr.40057.1.S1_at // Mtr.43894.1.S1_at // Mtr.10410.1.S1_at // Mtr.20223.1.S1_at // Mtr.41670.1.S1_at // Mtr.37324.1.S1_at // Mtr.51687.1.S1_at // Mtr.10410.1.S1_s_at // Mtr.10662.1.S1_at // Mtr.9877.1.S1_at // Mtr.32307.1.S1_s_at // Mtr.42941.1.S1_at // Mtr.4745.1.S1_at // Mtr.26622.1.S1_at // Mtr.9084.1.S1_at // Mtr.17267.1.S1_at // Mtr.43985.1.S1_at // Mtr.12030.1.S1_at // Mtr.45232.1.S1_at…
GO:0065008	P	regulation of biological quality	153	6853	562	31225	0.011	0.92	// Mtr.20378.1.S1_at // Mtr.45413.1.S1_at // Mtr.14810.1.S1_at // Mtr.9827.1.S1_at // Mtr.8663.1.S1_at // Mtr.51562.1.S1_at // Mtr.6663.1.S1_at // Mtr.32325.1.S1_at // Mtr.38799.1.S1_s_at // Mtr.2303.1.S1_at // Mtr.38077.1.S1_at // Mtr.31649.1.S1_at // Mtr.28634.1.S1_at // Mtr.34124.1.S1_at // Mtr.39348.1.S1_at // Mtr.8762.1.S1_at // Mtr.27922.1.S1_at // Mtr.32593.1.S1_at // Mtr.51988.1.S1_at // …
GO:0030636	P	acetate derivative biosynthetic process	23	6853	57	31225	0.012	0.92	// Mtr.40055.1.S1_s_at // Mtr.8717.1.S1_s_at // Mtr.40942.1.S1_at // Mtr.5789.1.S1_s_at // Mtr.52265.1.S1_at // Mtr.16956.1.S1_at // Mtr.35998.1.S1_at // Mtr.14783.1.S1_at // Mtr.48295.1.S1_at // Mtr.42337.1.S1_at // Mtr.10481.1.S1_at // Mtr.25611.1.S1_at // Mtr.37666.1.S1_at // Mtr.771.1.S1_at // Mtr.43056.1.S1_at // Mtr.48256.1.S1_at // Mtr.43421.1.S1_at // Mtr.27096.1.S1_at // Mtr.2715.1.S1_at…
GO:0016101	P	diterpenoid metabolic process	20	6853	47	31225	0.012	0.92	// Mtr.38883.1.S1_at // Mtr.39820.1.S1_at // Mtr.33448.1.S1_s_at // Mtr.6537.1.S1_s_at // Mtr.14325.1.S1_at // Mtr.13750.1.S1_at // Mtr.32124.1.S1_at // Mtr.33914.1.S1_at // Mtr.38633.1.S1_at // Mtr.33448.1.S1_at // Mtr.48621.1.S1_at // Mtr.38267.1.S1_at // Mtr.42500.1.S1_at // Mtr.4753.1.S1_at // Mtr.24203.1.S1_at // Mtr.45966.1.S1_at // Mtr.32565.1.S1_at // Mtr.11754.1.S1_at // Mtr.11851.1.S1_a…
GO:0009566	P	fertilization	16	6853	34	31225	0.012	0.92	// Mtr.43658.1.S1_at // Mtr.43661.1.S1_at // Mtr.5055.1.S1_at // Mtr.20172.1.S1_at // Mtr.45580.1.S1_at // Mtr.11396.1.S1_at // Mtr.22807.1.S1_at // Mtr.40792.1.S1_at // Mtr.21313.1.S1_at // Mtr.46486.1.S1_at // Mtr.41664.1.S1_at // Mtr.22808.1.S1_at // Mtr.43923.1.S1_at // Mtr.9848.1.S1_at // Mtr.9472.1.S1_at // Mtr.48460.1.S1_at
GO:0019413	P	acetate biosynthetic process	23	6853	57	31225	0.012	0.92	// Mtr.40055.1.S1_s_at // Mtr.8717.1.S1_s_at // Mtr.40942.1.S1_at // Mtr.5789.1.S1_s_at // Mtr.52265.1.S1_at // Mtr.16956.1.S1_at // Mtr.35998.1.S1_at // Mtr.14783.1.S1_at // Mtr.48295.1.S1_at // Mtr.42337.1.S1_at // Mtr.10481.1.S1_at // Mtr.25611.1.S1_at // Mtr.37666.1.S1_at // Mtr.771.1.S1_at // Mtr.43056.1.S1_at // Mtr.48256.1.S1_at // Mtr.43421.1.S1_at // Mtr.27096.1.S1_at // Mtr.2715.1.S1_at…
GO:0006083	P	acetate metabolic process	23	6853	57	31225	0.012	0.92	// Mtr.40055.1.S1_s_at // Mtr.8717.1.S1_s_at // Mtr.40942.1.S1_at // Mtr.5789.1.S1_s_at // Mtr.52265.1.S1_at // Mtr.16956.1.S1_at // Mtr.35998.1.S1_at // Mtr.14783.1.S1_at // Mtr.48295.1.S1_at // Mtr.42337.1.S1_at // Mtr.10481.1.S1_at // Mtr.25611.1.S1_at // Mtr.37666.1.S1_at // Mtr.771.1.S1_at // Mtr.43056.1.S1_at // Mtr.48256.1.S1_at // Mtr.43421.1.S1_at // Mtr.27096.1.S1_at // Mtr.2715.1.S1_at…
GO:0006725	P	cellular aromatic compound metabolic process	230	6853	884	31225	0.012	0.92	// Mtr.35998.1.S1_at // Mtr.40942.1.S1_at // Mtr.20277.1.S1_at // Mtr.20710.1.S1_at // Mtr.38619.1.S1_at // Mtr.1563.1.S1_at // Mtr.16956.1.S1_at // Mtr.38799.1.S1_s_at // Mtr.39027.1.S1_s_at // Mtr.13835.1.S1_at // Mtr.51909.1.S1_at // Mtr.5406.1.S1_s_at // Mtr.50404.1.S1_at // Mtr.10481.1.S1_at // Mtr.49745.1.S1_s_at // Mtr.39106.1.S1_at // Mtr.8944.1.S1_at // Mtr.48772.1.S1_at // Mtr.12781.1.S…
GO:0042181	P	ketone biosynthetic process	23	6853	57	31225	0.012	0.92	// Mtr.40055.1.S1_s_at // Mtr.8717.1.S1_s_at // Mtr.40942.1.S1_at // Mtr.5789.1.S1_s_at // Mtr.52265.1.S1_at // Mtr.16956.1.S1_at // Mtr.35998.1.S1_at // Mtr.14783.1.S1_at // Mtr.48295.1.S1_at // Mtr.42337.1.S1_at // Mtr.10481.1.S1_at // Mtr.25611.1.S1_at // Mtr.37666.1.S1_at // Mtr.771.1.S1_at // Mtr.43056.1.S1_at // Mtr.48256.1.S1_at // Mtr.43421.1.S1_at // Mtr.27096.1.S1_at // Mtr.2715.1.S1_at…
GO:0010051	P	xylem and phloem pattern formation	15	6853	31	31225	0.012	0.92	// Mtr.39377.1.S1_at // Mtr.14769.1.S1_at // Mtr.14250.1.S1_at // Mtr.16111.1.S1_at // Mtr.11449.1.S1_at // Mtr.23638.1.S1_at // Mtr.29345.1.S1_at // Mtr.16110.1.S1_at // Mtr.27850.1.S1_at // Mtr.1568.1.S1_at // Mtr.31734.1.S1_at // Mtr.24320.1.S1_at // Mtr.49221.1.S1_at // Mtr.49873.1.S1_at // Mtr.42450.1.S1_at
GO:0006261	P	DNA-dependent DNA replication	21	6853	50	31225	0.012	0.92	// Mtr.44485.1.S1_at // Mtr.3426.1.S1_at // Mtr.4585.1.S1_s_at // Mtr.49500.1.S1_at // Mtr.42825.1.S1_at // Mtr.50548.1.S1_at // Mtr.20496.1.S1_at // Mtr.28761.1.S1_at // Mtr.17492.1.S1_at // Mtr.29870.1.S1_at // Mtr.8328.1.S1_at // Mtr.39522.1.S1_s_at // Mtr.41081.1.S1_at // Mtr.46824.1.S1_at // Mtr.38318.1.S1_at // Mtr.44839.1.S1_at // Mtr.37992.1.S1_s_at // Mtr.35539.1.S1_at // Mtr.25998.1.S1_…
GO:0065003	P	macromolecular complex assembly	97	6853	336	31225	0.011	0.92	// Mtr.37319.1.S1_at // Mtr.12154.1.S1_at // Mtr.32063.1.S1_at // Mtr.22160.1.S1_x_at // Mtr.8663.1.S1_at // Mtr.18885.1.S1_at // Mtr.51687.1.S1_at // Mtr.37480.1.S1_at // Mtr.26687.1.S1_s_at // Mtr.46956.1.S1_at // Mtr.33148.1.S1_at // Mtr.16016.1.S1_at // Mtr.43542.1.S1_at // Mtr.394.1.S1_s_at // Mtr.15258.1.S1_at // Mtr.22919.1.S1_x_at // Mtr.26378.1.S1_at // Mtr.48971.1.S1_at // Mtr.47931.1.S…
GO:0030639	P	polyketide biosynthetic process	23	6853	57	31225	0.012	0.92	// Mtr.40055.1.S1_s_at // Mtr.8717.1.S1_s_at // Mtr.40942.1.S1_at // Mtr.5789.1.S1_s_at // Mtr.52265.1.S1_at // Mtr.16956.1.S1_at // Mtr.35998.1.S1_at // Mtr.14783.1.S1_at // Mtr.48295.1.S1_at // Mtr.42337.1.S1_at // Mtr.10481.1.S1_at // Mtr.25611.1.S1_at // Mtr.37666.1.S1_at // Mtr.771.1.S1_at // Mtr.43056.1.S1_at // Mtr.48256.1.S1_at // Mtr.43421.1.S1_at // Mtr.27096.1.S1_at // Mtr.2715.1.S1_at…
GO:0030638	P	polyketide metabolic process	23	6853	57	31225	0.012	0.92	// Mtr.40055.1.S1_s_at // Mtr.8717.1.S1_s_at // Mtr.40942.1.S1_at // Mtr.5789.1.S1_s_at // Mtr.52265.1.S1_at // Mtr.16956.1.S1_at // Mtr.35998.1.S1_at // Mtr.14783.1.S1_at // Mtr.48295.1.S1_at // Mtr.42337.1.S1_at // Mtr.10481.1.S1_at // Mtr.25611.1.S1_at // Mtr.37666.1.S1_at // Mtr.771.1.S1_at // Mtr.43056.1.S1_at // Mtr.48256.1.S1_at // Mtr.43421.1.S1_at // Mtr.27096.1.S1_at // Mtr.2715.1.S1_at…
GO:0030635	P	acetate derivative metabolic process	23	6853	57	31225	0.012	0.92	// Mtr.40055.1.S1_s_at // Mtr.8717.1.S1_s_at // Mtr.40942.1.S1_at // Mtr.5789.1.S1_s_at // Mtr.52265.1.S1_at // Mtr.16956.1.S1_at // Mtr.35998.1.S1_at // Mtr.14783.1.S1_at // Mtr.48295.1.S1_at // Mtr.42337.1.S1_at // Mtr.10481.1.S1_at // Mtr.25611.1.S1_at // Mtr.37666.1.S1_at // Mtr.771.1.S1_at // Mtr.43056.1.S1_at // Mtr.48256.1.S1_at // Mtr.43421.1.S1_at // Mtr.27096.1.S1_at // Mtr.2715.1.S1_at…
GO:0022622	P	root system development	42	6853	157	31225	0.15	1	// Mtr.12154.1.S1_at // Mtr.26687.1.S1_s_at // Mtr.17399.1.S1_at // Mtr.22490.1.S1_s_at // Mtr.50696.1.S1_at // Mtr.17095.1.S1_at // Mtr.37555.1.S1_at // Mtr.27850.1.S1_at // Mtr.15775.1.S1_at // Mtr.50827.1.S1_at // Mtr.27409.1.S1_at // Mtr.32593.1.S1_at // Mtr.49998.1.S1_at // Mtr.38716.1.S1_at // Mtr.29495.1.S1_at // Mtr.33829.1.S1_at // Mtr.43054.1.S1_at // Mtr.13440.1.S1_at // Mtr.33363.1.S1…
GO:0051169	P	nuclear transport	12	6853	75	31225	0.88	1	// Mtr.33225.1.S1_s_at // Mtr.33839.1.S1_at // Mtr.13995.1.S1_at // Mtr.41941.1.S1_at // Mtr.41691.1.S1_at // Mtr.31334.1.S1_at // Mtr.27800.1.S1_s_at // Mtr.15821.1.S1_at // Mtr.32115.1.S1_at // Mtr.36471.1.S1_at // Mtr.40217.1.S1_at // Mtr.38693.1.S1_at
GO:0006888	P	ER to Golgi vesicle-mediated transport	6	6853	55	31225	0.97	1	// Mtr.42322.1.S1_at // Mtr.33225.1.S1_s_at // Mtr.12756.1.S1_at // Mtr.15821.1.S1_at // Mtr.17596.1.S1_at // Mtr.40348.1.S1_at
GO:0046343	P	streptomycin metabolic process	10	6853	33	31225	0.24	1	// Mtr.40055.1.S1_s_at // Mtr.41720.1.S1_at // Mtr.11173.1.S1_at // Mtr.2715.1.S1_at // Mtr.27490.1.S1_s_at // Mtr.42779.1.S1_at // Mtr.732.1.S1_s_at // Mtr.43056.1.S1_at // Mtr.48256.1.S1_at // Mtr.27294.1.S1_at
GO:0010564	P	regulation of cell cycle process	7	6853	19	31225	0.17	1	// Mtr.12162.1.S1_s_at // Mtr.11454.1.S1_at // Mtr.49223.1.S1_at // Mtr.35765.1.S1_at // Mtr.7108.1.S1_at // Mtr.31275.1.S1_at // Mtr.15511.1.S1_at
GO:0006904	P	vesicle docking during exocytosis	5	6853	34	31225	0.86	1	// Mtr.13353.1.S1_at // Mtr.14116.1.S1_at // Mtr.17462.1.S1_at // Mtr.33034.1.S1_at // Mtr.49306.1.S1_at
GO:0019058	P	viral infectious cycle	7	6853	20	31225	0.2	1	// Mtr.29302.1.S1_at // Mtr.41657.1.S1_at // Mtr.32802.1.S1_at // Mtr.33347.1.S1_s_at // Mtr.23072.1.S1_s_at // Mtr.11638.1.S1_at // Mtr.44503.1.S1_at
GO:0009694	P	jasmonic acid metabolic process	6	6853	22	31225	0.39	1	// Mtr.8462.1.S1_at // Mtr.9435.1.S1_at // Mtr.10593.1.S1_at // Mtr.19162.1.S1_at // Mtr.25368.1.S1_at // Mtr.43421.1.S1_at
GO:0009695	P	jasmonic acid biosynthetic process	6	6853	21	31225	0.36	1	// Mtr.8462.1.S1_at // Mtr.9435.1.S1_at // Mtr.10593.1.S1_at // Mtr.19162.1.S1_at // Mtr.25368.1.S1_at // Mtr.43421.1.S1_at
GO:0009165	P	nucleotide biosynthetic process	28	6853	170	31225	0.94	1	// Mtr.5406.1.S1_s_at // Mtr.42131.1.S1_at // Mtr.42050.1.S1_at // Mtr.5788.1.S1_s_at // Mtr.2685.1.S1_at // Mtr.12781.1.S1_at // Mtr.7293.1.S1_at // Mtr.25842.1.S1_at // Mtr.23338.1.S1_at // Mtr.48393.1.S1_at // Mtr.44327.1.S1_at // Mtr.49273.1.S1_at // Mtr.33874.1.S1_s_at // Mtr.46082.1.S1_s_at // Mtr.38972.1.S1_at // Mtr.51962.1.S1_at // Mtr.32118.1.S1_x_at // Mtr.37168.1.S1_at // Mtr.14160.1.…
GO:0009690	P	cytokinin metabolic process	5	6853	12	31225	0.18	1	// Mtr.14413.1.S1_at // Mtr.14985.1.S1_at // Mtr.38799.1.S1_s_at // Mtr.39530.1.S1_s_at // Mtr.48824.1.S1_at
GO:0009692	P	ethylene metabolic process	7	6853	23	31225	0.29	1	// Mtr.43104.1.S1_at // Mtr.43473.1.S1_at // Mtr.11873.1.S1_at // Mtr.19845.1.S1_at // Mtr.49441.1.S1_at // Mtr.25950.1.S1_at // Mtr.42480.1.S1_at
GO:0009693	P	ethylene biosynthetic process	7	6853	23	31225	0.29	1	// Mtr.43104.1.S1_at // Mtr.43473.1.S1_at // Mtr.11873.1.S1_at // Mtr.19845.1.S1_at // Mtr.49441.1.S1_at // Mtr.25950.1.S1_at // Mtr.42480.1.S1_at
GO:0009698	P	phenylpropanoid metabolic process	65	6853	276	31225	0.32	1	// Mtr.20567.1.S1_at // Mtr.8717.1.S1_s_at // Mtr.28710.1.S1_at // Mtr.33859.1.S1_at // Mtr.40942.1.S1_at // Mtr.5789.1.S1_s_at // Mtr.52265.1.S1_at // Mtr.1563.1.S1_at // Mtr.16956.1.S1_at // Mtr.35998.1.S1_at // Mtr.39027.1.S1_s_at // Mtr.35429.1.S1_at // Mtr.14783.1.S1_at // Mtr.48295.1.S1_at // Mtr.42337.1.S1_at // Mtr.14428.1.S1_x_at // Mtr.10481.1.S1_at // Mtr.16941.1.S1_at // Mtr.6076.1.S1…
GO:0009699	P	phenylpropanoid biosynthetic process	62	6853	259	31225	0.29	1	// Mtr.20567.1.S1_at // Mtr.8717.1.S1_s_at // Mtr.28710.1.S1_at // Mtr.33859.1.S1_at // Mtr.40942.1.S1_at // Mtr.5789.1.S1_s_at // Mtr.52265.1.S1_at // Mtr.1563.1.S1_at // Mtr.16956.1.S1_at // Mtr.35998.1.S1_at // Mtr.39027.1.S1_s_at // Mtr.35429.1.S1_at // Mtr.14783.1.S1_at // Mtr.48295.1.S1_at // Mtr.42337.1.S1_at // Mtr.14428.1.S1_x_at // Mtr.10481.1.S1_at // Mtr.16941.1.S1_at // Mtr.6076.1.S1…
GO:0009168	P	purine ribonucleoside monophosphate biosynthetic process	5	6853	20	31225	0.48	1	// Mtr.33874.1.S1_s_at // Mtr.5788.1.S1_s_at // Mtr.43862.1.S1_at // Mtr.48393.1.S1_at // Mtr.41931.1.S1_at
GO:0019853	P	L-ascorbic acid biosynthetic process	6	6853	12	31225	0.089	1	// Mtr.14192.1.S1_at // Mtr.40268.1.S1_at // Mtr.8551.1.S1_at // Mtr.14518.1.S1_at // Mtr.41692.1.S1_at // Mtr.40267.1.S1_at
GO:0019852	P	L-ascorbic acid metabolic process	13	6853	57	31225	0.5	1	// Mtr.9030.1.S1_at // Mtr.49473.1.S1_at // Mtr.12216.1.S1_at // Mtr.32748.1.S1_at // Mtr.14192.1.S1_at // Mtr.40268.1.S1_at // Mtr.8551.1.S1_at // Mtr.14518.1.S1_at // Mtr.41579.1.S1_at // Mtr.8944.1.S1_at // Mtr.44027.1.S1_at // Mtr.41692.1.S1_at // Mtr.40267.1.S1_at
GO:0006305	P	DNA alkylation	14	6853	40	31225	0.094	1	// Mtr.17702.1.S1_at // Mtr.17753.1.S1_at // Mtr.9962.1.S1_at // Mtr.40648.1.S1_at // Mtr.44014.1.S1_at // Mtr.11758.1.S1_at // Mtr.6153.1.S1_at // Mtr.16044.1.S1_at // Mtr.40629.1.S1_at // Mtr.27058.1.S1_at // Mtr.28854.1.S1_at // Mtr.48869.1.S1_at // Mtr.27900.1.S1_at // Mtr.15244.1.S1_at
GO:0009132	P	nucleoside diphosphate metabolic process	5	6853	8	31225	0.068	1	// Mtr.45868.1.S1_s_at // Mtr.32118.1.S1_at // Mtr.33330.1.S1_at // Mtr.27840.1.S1_at // Mtr.32118.1.S1_x_at
GO:0019856	P	pyrimidine base biosynthetic process	5	6853	11	31225	0.15	1	// Mtr.12781.1.S1_at // Mtr.7293.1.S1_at // Mtr.39375.1.S1_at // Mtr.14160.1.S1_at // Mtr.14494.1.S1_at
GO:0000160	P	two-component signal transduction system (phosphorelay)	25	6853	108	31225	0.44	1	// Mtr.11034.1.S1_at // Mtr.51462.1.S1_s_at // Mtr.12619.1.S1_at // Mtr.43466.1.S1_at // Mtr.11798.1.S1_at // Mtr.7449.1.S1_at // Mtr.11553.1.S1_at // Mtr.33547.1.S1_at // Mtr.10165.1.S1_at // Mtr.44727.1.S1_at // Mtr.40348.1.S1_at // Mtr.5343.1.S1_s_at // Mtr.30691.1.S1_at // Mtr.43735.1.S1_at // Mtr.14125.1.S1_at // Mtr.10717.1.S1_at // Mtr.43820.1.S1_at // Mtr.51829.1.S1_at // Mtr.48369.1.S1_a…
GO:0000162	P	tryptophan biosynthetic process	27	6853	99	31225	0.19	1	// Mtr.41245.1.S1_at // Mtr.44514.1.S1_at // Mtr.43354.1.S1_at // Mtr.9364.1.S1_at // Mtr.10416.1.S1_at // Mtr.2104.1.S1_at // Mtr.10808.1.S1_at // Mtr.4957.1.S1_at // Mtr.38072.1.S1_at // Mtr.4339.1.S1_at // Mtr.20554.1.S1_s_at // Mtr.10484.1.S1_at // Mtr.9329.1.S1_at // Mtr.44244.1.S1_at // Mtr.4327.1.S1_s_at // Mtr.43140.1.S1_at // Mtr.45843.1.S1_at // Mtr.50961.1.S1_s_at // Mtr.8658.1.S1_at /…
GO:0009642	P	response to light intensity	22	6853	95	31225	0.45	1	// Mtr.37495.1.S1_at // Mtr.20223.1.S1_at // Mtr.10342.1.S1_at // Mtr.40638.1.S1_at // Mtr.31649.1.S1_at // Mtr.25494.1.S1_at // Mtr.28717.1.S1_at // Mtr.13581.1.S1_at // Mtr.17267.1.S1_at // Mtr.19272.1.S1_at // Mtr.44890.1.S1_at // Mtr.14125.1.S1_at // Mtr.38157.1.S1_at // Mtr.19623.1.S1_at // Mtr.37950.1.S1_at // Mtr.44920.1.S1_at // Mtr.43073.1.S1_s_at // Mtr.753.1.S1_at // Mtr.40010.1.S1_at …
GO:0016108	P	tetraterpenoid metabolic process	14	6853	43	31225	0.13	1	// Mtr.22314.1.S1_at // Mtr.13581.1.S1_at // Mtr.10410.1.S1_at // Mtr.748.1.S1_s_at // Mtr.31291.1.S1_at // Mtr.10410.1.S1_s_at // Mtr.51204.1.S1_at // Mtr.190.1.S1_at // Mtr.24749.1.S1_at // Mtr.45966.1.S1_at // Mtr.4143.1.S1_at // Mtr.10122.1.S1_at // Mtr.45093.1.S1_at // Mtr.33852.1.S1_at
GO:0016109	P	tetraterpenoid biosynthetic process	12	6853	36	31225	0.14	1	// Mtr.22314.1.S1_at // Mtr.10410.1.S1_at // Mtr.748.1.S1_s_at // Mtr.31291.1.S1_at // Mtr.10410.1.S1_s_at // Mtr.51204.1.S1_at // Mtr.190.1.S1_at // Mtr.24749.1.S1_at // Mtr.45966.1.S1_at // Mtr.4143.1.S1_at // Mtr.45093.1.S1_at // Mtr.33852.1.S1_at
GO:0016458	P	gene silencing	18	6853	60	31225	0.15	1	// Mtr.25747.1.S1_at // Mtr.17753.1.S1_at // Mtr.4647.1.S1_at // Mtr.13112.1.S1_at // Mtr.13056.1.S1_at // Mtr.11758.1.S1_at // Mtr.15244.1.S1_at // Mtr.17460.1.S1_at // Mtr.40629.1.S1_at // Mtr.27058.1.S1_at // Mtr.25745.1.S1_s_at // Mtr.6915.1.S1_at // Mtr.13092.1.S1_at // Mtr.46290.1.S1_at // Mtr.5735.1.S1_at // Mtr.17416.1.S1_at // Mtr.48869.1.S1_at // Mtr.44602.1.S1_at
GO:0033238	P	regulation of cellular amine metabolic process	6	6853	13	31225	0.11	1	// Mtr.22708.1.S1_at // Mtr.1304.1.S1_at // Mtr.17388.1.S1_at // Mtr.11873.1.S1_at // Mtr.19845.1.S1_at // Mtr.41229.1.S1_at
GO:0006550	P	isoleucine catabolic process	16	6853	58	31225	0.25	1	// Mtr.9030.1.S1_at // Mtr.51464.1.S1_at // Mtr.37324.1.S1_at // Mtr.49473.1.S1_at // Mtr.28325.1.S1_at // Mtr.35178.1.S1_at // Mtr.26218.1.S1_s_at // Mtr.6007.1.S1_at // Mtr.18747.1.S1_at // Mtr.12790.1.S1_at // Mtr.40002.1.S1_at // Mtr.49136.1.S1_at // Mtr.2952.1.S1_at // Mtr.32248.1.S1_at // Mtr.22558.1.S1_s_at // Mtr.38258.1.S1_at
GO:0016102	P	diterpenoid biosynthetic process	13	6853	30	31225	0.035	1	// Mtr.38883.1.S1_at // Mtr.6537.1.S1_s_at // Mtr.14325.1.S1_at // Mtr.32124.1.S1_at // Mtr.33914.1.S1_at // Mtr.38633.1.S1_at // Mtr.39820.1.S1_at // Mtr.48621.1.S1_at // Mtr.42500.1.S1_at // Mtr.38267.1.S1_at // Mtr.24203.1.S1_at // Mtr.45966.1.S1_at // Mtr.156.1.S1_at
GO:0016106	P	sesquiterpenoid biosynthetic process	6	6853	18	31225	0.25	1	// Mtr.33547.1.S1_at // Mtr.5214.1.S1_at // Mtr.11798.1.S1_at // Mtr.33852.1.S1_at // Mtr.9877.1.S1_at // Mtr.190.1.S1_at
GO:0048868	P	pollen tube development	5	6853	21	31225	0.51	1	// Mtr.31141.1.S1_at // Mtr.49754.1.S1_at // Mtr.39688.1.S1_s_at // Mtr.51392.1.S1_at // Mtr.35868.1.S1_at
GO:0006284	P	base-excision repair	9	6853	24	31225	0.12	1	// Mtr.36012.1.S1_at // Mtr.50411.1.S1_at // Mtr.40648.1.S1_at // Mtr.17167.1.S1_at // Mtr.37188.1.S1_at // Mtr.33818.1.S1_at // Mtr.2885.1.S1_at // Mtr.7073.1.S1_at // Mtr.50412.1.S1_at
GO:0006281	P	DNA repair	37	6853	143	31225	0.21	1	// Mtr.20085.1.S1_at // Mtr.40648.1.S1_at // Mtr.29273.1.S1_at // Mtr.17167.1.S1_at // Mtr.37188.1.S1_at // Mtr.36366.1.S1_at // Mtr.21624.1.S1_at // Mtr.33818.1.S1_at // Mtr.5840.1.S1_at // Mtr.45526.1.S1_at // Mtr.50412.1.S1_at // Mtr.21241.1.S1_at // Mtr.36012.1.S1_at // Mtr.50411.1.S1_at // Mtr.42032.1.S1_at // Mtr.7073.1.S1_at // Mtr.43537.1.S1_at // Mtr.52294.1.S1_at // Mtr.2885.1.S1_at // …
GO:0045859	P	regulation of protein kinase activity	13	6853	40	31225	0.15	1	// Mtr.14190.1.S1_s_at // Mtr.3426.1.S1_at // Mtr.4735.1.S1_at // Mtr.44839.1.S1_at // Mtr.17495.1.S1_s_at // Mtr.29362.1.S1_at // Mtr.38532.1.S1_at // Mtr.31755.1.S1_at // Mtr.38940.1.S1_at // Mtr.34631.1.S1_at // Mtr.46971.1.S1_at // Mtr.11550.1.S1_at // Mtr.32685.1.S1_at
GO:0048582	P	positive regulation of post-embryonic development	10	6853	32	31225	0.21	1	// Mtr.22314.1.S1_at // Mtr.49516.1.S1_at // Mtr.26217.1.S1_at // Mtr.18319.1.S1_at // Mtr.50586.1.S1_at // Mtr.8901.1.S1_at // Mtr.45064.1.S1_at // Mtr.10485.1.S1_at // Mtr.24938.1.S1_s_at // Mtr.17691.1.S1_at
GO:0050832	P	defense response to fungus	26	6853	118	31225	0.53	1	// Mtr.4464.1.S1_at // Mtr.11034.1.S1_at // Mtr.8653.1.S1_at // Mtr.51462.1.S1_s_at // Mtr.9657.1.S1_at // Mtr.21501.1.S1_at // Mtr.42820.1.S1_at // Mtr.11798.1.S1_at // Mtr.18482.1.S1_at // Mtr.7449.1.S1_at // Mtr.26622.1.S1_at // Mtr.33547.1.S1_at // Mtr.8884.1.S1_at // Mtr.27935.1.S1_s_at // Mtr.33144.1.S1_at // Mtr.44297.1.S1_at // Mtr.39139.1.S1_at // Mtr.5477.1.S1_at // Mtr.37895.1.S1_at //…
GO:0010628	P	positive regulation of gene expression	30	6853	113	31225	0.2	1	// Mtr.21588.1.S1_at // Mtr.18769.1.S1_at // Mtr.51562.1.S1_at // Mtr.7204.1.S1_at // Mtr.11045.1.S1_at // Mtr.12147.1.S1_at // Mtr.38077.1.S1_at // Mtr.31294.1.S1_at // Mtr.19730.1.S1_s_at // Mtr.50827.1.S1_at // Mtr.33568.1.S1_at // Mtr.9426.1.S1_at // Mtr.45889.1.S1_at // Mtr.31759.1.S1_at // Mtr.34497.1.S1_at // Mtr.2952.1.S1_at // Mtr.8842.1.S1_at // Mtr.10871.1.S1_at // Mtr.41663.1.S1_at //…
GO:0008361	P	regulation of cell size	54	6853	177	31225	0.023	1	// Mtr.44609.1.S1_at // Mtr.9787.1.S1_at // Mtr.14281.1.S1_at // Mtr.17399.1.S1_at // Mtr.8663.1.S1_at // Mtr.51562.1.S1_at // Mtr.42501.1.S1_at // Mtr.11713.1.S1_at // Mtr.32325.1.S1_at // Mtr.20546.1.S1_at // Mtr.22314.1.S1_at // Mtr.9020.1.S1_at // Mtr.2303.1.S1_at // Mtr.31649.1.S1_at // Mtr.17095.1.S1_at // Mtr.20730.1.S1_at // Mtr.10571.1.S1_at // Mtr.38989.1.S1_at // Mtr.14810.1.S1_at // M…
GO:0006778	P	porphyrin metabolic process	26	6853	103	31225	0.29	1	// Mtr.22314.1.S1_at // Mtr.39484.1.S1_at // Mtr.44855.1.S1_at // Mtr.43354.1.S1_at // Mtr.22365.1.S1_at // Mtr.31465.1.S1_at // Mtr.47061.1.S1_at // Mtr.40298.1.S1_at // Mtr.18430.1.S1_at // Mtr.5703.1.S1_s_at // Mtr.44993.1.S1_at // Mtr.39532.1.S1_at // Mtr.39915.1.S1_at // Mtr.12355.1.S1_at // Mtr.48971.1.S1_at // Mtr.39762.1.S1_at // Mtr.45843.1.S1_at // Mtr.10871.1.S1_at // Mtr.27628.1.S1_at…
GO:0006020	P	inositol metabolic process	5	6853	38	31225	0.91	1	// Mtr.39688.1.S1_s_at // Mtr.19762.1.S1_at // Mtr.28859.1.S1_at // Mtr.35708.1.S1_at // Mtr.51392.1.S1_at
GO:0046486	P	glycerolipid metabolic process	56	6853	221	31225	0.19	1	// Mtr.42418.1.S1_at // Mtr.13176.1.S1_at // Mtr.50907.1.S1_at // Mtr.4749.1.S1_at // Mtr.32016.1.S1_at // Mtr.34480.1.S1_at // Mtr.45910.1.S1_at // Mtr.19255.1.S1_at // Mtr.10895.1.S1_at // Mtr.44123.1.S1_at // Mtr.19255.1.S1_x_at // Mtr.24938.1.S1_s_at // Mtr.45132.1.S1_at // Mtr.42267.1.S1_at // Mtr.5672.1.S1_at // Mtr.38328.1.S1_at // Mtr.43150.1.S1_at // Mtr.9030.1.S1_at // Mtr.13800.1.S1_at…
GO:0046487	P	glyoxylate metabolic process	8	6853	80	31225	0.99	1	// Mtr.43902.1.S1_s_at // Mtr.43206.1.S1_at // Mtr.12730.1.S1_at // Mtr.33423.1.S1_at // Mtr.36790.1.S1_at // Mtr.12788.1.S1_s_at // Mtr.28120.1.S1_s_at // Mtr.12788.1.S1_at
GO:0046483	P	heterocycle metabolic process	219	6853	900	31225	0.089	1	// Mtr.35998.1.S1_at // Mtr.40942.1.S1_at // Mtr.20277.1.S1_at // Mtr.25060.1.S1_at // Mtr.16956.1.S1_at // Mtr.38799.1.S1_s_at // Mtr.11436.1.S1_at // Mtr.13835.1.S1_at // Mtr.5406.1.S1_s_at // Mtr.35966.1.S1_s_at // Mtr.9877.1.S1_at // Mtr.10481.1.S1_at // Mtr.39106.1.S1_at // Mtr.8944.1.S1_at // Mtr.18430.1.S1_at // Mtr.48772.1.S1_at // Mtr.12781.1.S1_at // Mtr.771.1.S1_at // Mtr.7293.1.S1_at …
GO:0006570	P	tyrosine metabolic process	42	6853	152	31225	0.11	1	// Mtr.41245.1.S1_at // Mtr.31906.1.S1_at // Mtr.8705.1.S1_at // Mtr.21270.1.S1_at // Mtr.43354.1.S1_at // Mtr.37646.1.S1_s_at // Mtr.40167.1.S1_s_at // Mtr.9364.1.S1_at // Mtr.51909.1.S1_at // Mtr.10416.1.S1_at // Mtr.45886.1.S1_at // Mtr.34623.1.S1_at // Mtr.49745.1.S1_s_at // Mtr.4957.1.S1_at // Mtr.38072.1.S1_at // Mtr.2104.1.S1_at // Mtr.771.1.S1_at // Mtr.29084.1.S1_at // Mtr.20554.1.S1_s_a…
GO:0006571	P	tyrosine biosynthetic process	27	6853	96	31225	0.15	1	// Mtr.41245.1.S1_at // Mtr.21270.1.S1_at // Mtr.43354.1.S1_at // Mtr.9364.1.S1_at // Mtr.10416.1.S1_at // Mtr.2104.1.S1_at // Mtr.10808.1.S1_at // Mtr.4957.1.S1_at // Mtr.38072.1.S1_at // Mtr.34623.1.S1_at // Mtr.20554.1.S1_s_at // Mtr.10484.1.S1_at // Mtr.44244.1.S1_at // Mtr.44514.1.S1_at // Mtr.4327.1.S1_s_at // Mtr.43140.1.S1_at // Mtr.45843.1.S1_at // Mtr.50961.1.S1_s_at // Mtr.8658.1.S1_at…
GO:0006573	P	valine metabolic process	25	6853	100	31225	0.31	1	// Mtr.4870.1.S1_s_at // Mtr.35178.1.S1_at // Mtr.6007.1.S1_at // Mtr.40002.1.S1_at // Mtr.2952.1.S1_at // Mtr.32248.1.S1_at // Mtr.38258.1.S1_at // Mtr.9030.1.S1_at // Mtr.5703.1.S1_s_at // Mtr.5322.1.S1_s_at // Mtr.22143.1.S1_at // Mtr.28325.1.S1_at // Mtr.12574.1.S1_at // Mtr.22558.1.S1_s_at // Mtr.14105.1.S1_at // Mtr.37324.1.S1_at // Mtr.49473.1.S1_at // Mtr.49196.1.S1_at // Mtr.31871.1.S1_a…
GO:0006574	P	valine catabolic process	17	6853	60	31225	0.21	1	// Mtr.9030.1.S1_at // Mtr.51464.1.S1_at // Mtr.37324.1.S1_at // Mtr.49473.1.S1_at // Mtr.28325.1.S1_at // Mtr.35178.1.S1_at // Mtr.5322.1.S1_s_at // Mtr.26218.1.S1_s_at // Mtr.6007.1.S1_at // Mtr.18747.1.S1_at // Mtr.12790.1.S1_at // Mtr.40002.1.S1_at // Mtr.49136.1.S1_at // Mtr.2952.1.S1_at // Mtr.32248.1.S1_at // Mtr.22558.1.S1_s_at // Mtr.38258.1.S1_at
GO:0006575	P	cellular amino acid derivative metabolic process	151	6853	692	31225	0.54	1	// Mtr.42418.1.S1_at // Mtr.35998.1.S1_at // Mtr.40942.1.S1_at // Mtr.39504.1.S1_at // Mtr.38619.1.S1_at // Mtr.1563.1.S1_at // Mtr.16956.1.S1_at // Mtr.39027.1.S1_s_at // Mtr.51909.1.S1_at // Mtr.12788.1.S1_at // Mtr.10481.1.S1_at // Mtr.9009.1.S1_at // Mtr.27096.1.S1_at // Mtr.35781.1.S1_at // Mtr.771.1.S1_at // Mtr.49574.1.S1_at // Mtr.14428.1.S1_at // Mtr.8879.1.S1_x_at // Mtr.8755.1.S1_at //…
GO:0006576	P	cellular biogenic amine metabolic process	46	6853	207	31225	0.5	1	// Mtr.42418.1.S1_at // Mtr.41245.1.S1_at // Mtr.31906.1.S1_at // Mtr.32016.1.S1_at // Mtr.44514.1.S1_at // Mtr.43354.1.S1_at // Mtr.9364.1.S1_at // Mtr.50961.1.S1_s_at // Mtr.27391.1.S1_at // Mtr.10416.1.S1_at // Mtr.4339.1.S1_at // Mtr.38258.1.S1_at // Mtr.9030.1.S1_at // Mtr.4957.1.S1_at // Mtr.4684.1.S1_s_at // Mtr.38072.1.S1_at // Mtr.2104.1.S1_at // Mtr.43949.1.S1_at // Mtr.41915.1.S1_at //…
GO:0034284	P	response to monosaccharide stimulus	10	6853	33	31225	0.24	1	// Mtr.41671.1.S1_at // Mtr.21588.1.S1_at // Mtr.41720.1.S1_at // Mtr.11173.1.S1_at // Mtr.11346.1.S1_at // Mtr.9295.1.S1_at // Mtr.27608.1.S1_s_at // Mtr.32799.1.S1_at // Mtr.52259.1.S1_s_at // Mtr.27126.1.S1_at
GO:0019538	P	protein metabolic process	780	6853	3787	31225	0.96	1	// Mtr.23876.1.S1_at // Mtr.1927.1.S1_at // Mtr.24532.1.S1_at // Mtr.9213.1.S1_at // Mtr.51560.1.S1_at // Mtr.11171.1.S1_at // Mtr.15304.1.S1_s_at // Mtr.51687.1.S1_at // Mtr.49142.1.S1_at // Mtr.11494.1.S1_at // Mtr.49853.1.S1_at // Mtr.11491.1.S1_at // Mtr.46956.1.S1_at // Mtr.20212.1.S1_s_at // Mtr.23663.1.S1_at // Mtr.20953.1.S1_at // Mtr.22990.1.S1_at // Mtr.36456.1.S1_at // Mtr.38254.1.S1_a…
GO:0006270	P	DNA replication initiation	10	6853	18	31225	0.02	1	// Mtr.44485.1.S1_at // Mtr.4585.1.S1_s_at // Mtr.49500.1.S1_at // Mtr.42825.1.S1_at // Mtr.20496.1.S1_at // Mtr.42825.1.S1_s_at // Mtr.29870.1.S1_at // Mtr.37992.1.S1_s_at // Mtr.46824.1.S1_at // Mtr.35539.1.S1_at
GO:0006119	P	oxidative phosphorylation	18	6853	183	31225	1	1	// Mtr.28717.1.S1_at // Mtr.43359.1.S1_at // Mtr.18921.1.S1_at // Mtr.32930.1.S1_at // Mtr.41633.1.S1_at // Mtr.49273.1.S1_at // Mtr.5947.1.S1_at // Mtr.48971.1.S1_at // Mtr.18253.1.S1_at // Mtr.42501.1.S1_at // Mtr.51658.1.S1_s_at // Mtr.13913.1.S1_at // Mtr.41946.1.S1_at // Mtr.25842.1.S1_at // Mtr.40114.1.S1_s_at // Mtr.31070.1.S1_s_at // Mtr.6139.1.S1_at // Mtr.24585.1.S1_at
GO:0019497	P	hexachlorocyclohexane metabolic process	14	6853	46	31225	0.18	1	// Mtr.10893.1.S1_at // Mtr.30869.1.S1_at // Mtr.48873.1.S1_s_at // Mtr.42754.1.S1_at // Mtr.40844.1.S1_at // Mtr.4627.1.S1_at // Mtr.42288.1.S1_at // Mtr.41492.1.S1_at // Mtr.17138.1.S1_at // Mtr.42858.1.S1_at // Mtr.37882.1.S1_at // Mtr.13388.1.S1_s_at // Mtr.38328.1.S1_at // Mtr.10868.1.S1_at
GO:0009734	P	auxin mediated signaling pathway	34	6853	159	31225	0.58	1	// Mtr.8766.1.S1_at // Mtr.4658.1.S1_at // Mtr.20120.1.S1_at // Mtr.18743.1.S1_at // Mtr.20114.1.S1_at // Mtr.26217.1.S1_at // Mtr.760.1.S1_at // Mtr.12078.1.S1_at // Mtr.5719.1.S1_at // Mtr.44217.1.S1_at // Mtr.50827.1.S1_at // Mtr.43345.1.S1_at // Mtr.18843.1.S1_at // Mtr.41652.1.S1_at // Mtr.2363.1.S1_at // Mtr.24048.1.S1_at // Mtr.18017.1.S1_at // Mtr.29495.1.S1_at // Mtr.17095.1.S1_at // Mtr…
GO:0043331	P	response to dsRNA	6	6853	18	31225	0.25	1	// Mtr.17753.1.S1_at // Mtr.13056.1.S1_at // Mtr.13112.1.S1_at // Mtr.6915.1.S1_at // Mtr.46290.1.S1_at // Mtr.5735.1.S1_at
GO:0009124	P	nucleoside monophosphate biosynthetic process	11	6853	38	31225	0.26	1	// Mtr.33874.1.S1_s_at // Mtr.39590.1.S1_at // Mtr.43862.1.S1_at // Mtr.14494.1.S1_at // Mtr.5788.1.S1_s_at // Mtr.46082.1.S1_s_at // Mtr.44311.1.S1_s_at // Mtr.51962.1.S1_at // Mtr.48393.1.S1_at // Mtr.41931.1.S1_at // Mtr.42131.1.S1_at
GO:0019321	P	pentose metabolic process	18	6853	45	31225	0.026	1	// Mtr.16922.1.S1_at // Mtr.45989.1.S1_s_at // Mtr.27306.1.S1_s_at // Mtr.13302.1.S1_at // Mtr.8755.1.S1_at // Mtr.39504.1.S1_at // Mtr.47932.1.S1_at // Mtr.15180.1.S1_at // Mtr.10585.1.S1_at // Mtr.39221.1.S1_s_at // Mtr.12636.1.S1_at // Mtr.27308.1.S1_s_at // Mtr.35313.1.S1_at // Mtr.5334.1.S1_at // Mtr.35966.1.S1_s_at // Mtr.26527.1.S1_at // Mtr.10486.1.S1_at // Mtr.51646.1.S1_at
GO:0019320	P	hexose catabolic process	66	6853	279	31225	0.31	1	// Mtr.45989.1.S1_s_at // Mtr.42163.1.S1_at // Mtr.11173.1.S1_at // Mtr.39504.1.S1_at // Mtr.49251.1.S1_at // Mtr.40930.1.S1_at // Mtr.9364.1.S1_at // Mtr.10485.1.S1_at // Mtr.42779.1.S1_at // Mtr.19137.1.S1_at // Mtr.32248.1.S1_at // Mtr.49030.1.S1_at // Mtr.39188.1.S1_at // Mtr.13043.1.S1_s_at // Mtr.27294.1.S1_at // Mtr.9030.1.S1_at // Mtr.10585.1.S1_at // Mtr.43821.1.S1_at // Mtr.39221.1.S1_s…
GO:0009892	P	negative regulation of metabolic process	45	6853	201	31225	0.48	1	// Mtr.31759.1.S1_at // Mtr.17753.1.S1_at // Mtr.28710.1.S1_at // Mtr.50710.1.S1_at // Mtr.11758.1.S1_at // Mtr.17416.1.S1_at // Mtr.7070.1.S1_at // Mtr.17460.1.S1_at // Mtr.40629.1.S1_at // Mtr.27058.1.S1_at // Mtr.25745.1.S1_s_at // Mtr.40889.1.S1_at // Mtr.17691.1.S1_at // Mtr.5735.1.S1_at // Mtr.5095.1.S1_s_at // Mtr.15244.1.S1_at // Mtr.6076.1.S1_at // Mtr.37555.1.S1_at // Mtr.10537.1.S1_at …
GO:0009893	P	positive regulation of metabolic process	32	6853	132	31225	0.34	1	// Mtr.21588.1.S1_at // Mtr.18769.1.S1_at // Mtr.51562.1.S1_at // Mtr.50827.1.S1_at // Mtr.11045.1.S1_at // Mtr.11798.1.S1_at // Mtr.12147.1.S1_at // Mtr.38077.1.S1_at // Mtr.31294.1.S1_at // Mtr.33547.1.S1_at // Mtr.7204.1.S1_at // Mtr.33568.1.S1_at // Mtr.9426.1.S1_at // Mtr.45889.1.S1_at // Mtr.31759.1.S1_at // Mtr.34497.1.S1_at // Mtr.2952.1.S1_at // Mtr.8842.1.S1_at // Mtr.10871.1.S1_at // M…
GO:0009890	P	negative regulation of biosynthetic process	26	6853	124	31225	0.62	1	// Mtr.7525.1.S1_at // Mtr.28710.1.S1_at // Mtr.11758.1.S1_at // Mtr.27058.1.S1_at // Mtr.40889.1.S1_at // Mtr.17691.1.S1_at // Mtr.10537.1.S1_at // Mtr.6076.1.S1_at // Mtr.37555.1.S1_at // Mtr.5095.1.S1_s_at // Mtr.35584.1.S1_at // Mtr.31838.1.S1_at // Mtr.40972.1.S1_at // Mtr.43054.1.S1_at // Mtr.31759.1.S1_at // Mtr.5681.1.S1_at // Mtr.12755.1.S1_s_at // Mtr.43108.1.S1_at // Mtr.17416.1.S1_at …
GO:0009891	P	positive regulation of biosynthetic process	32	6853	120	31225	0.19	1	// Mtr.21588.1.S1_at // Mtr.18769.1.S1_at // Mtr.51562.1.S1_at // Mtr.50827.1.S1_at // Mtr.11045.1.S1_at // Mtr.11798.1.S1_at // Mtr.12147.1.S1_at // Mtr.38077.1.S1_at // Mtr.31294.1.S1_at // Mtr.33547.1.S1_at // Mtr.7204.1.S1_at // Mtr.33568.1.S1_at // Mtr.9426.1.S1_at // Mtr.45889.1.S1_at // Mtr.31759.1.S1_at // Mtr.34497.1.S1_at // Mtr.2952.1.S1_at // Mtr.8842.1.S1_at // Mtr.10871.1.S1_at // M…
GO:0048569	P	post-embryonic organ development	29	6853	105	31225	0.16	1	// Mtr.46819.1.S1_s_at // Mtr.26217.1.S1_at // Mtr.24320.1.S1_at // Mtr.46819.1.S1_at // Mtr.25291.1.S1_at // Mtr.25879.1.S1_at // Mtr.20730.1.S1_at // Mtr.14445.1.S1_at // Mtr.33913.1.S1_at // Mtr.4752.1.S1_at // Mtr.6917.1.S1_at // Mtr.1568.1.S1_at // Mtr.46748.1.S1_at // Mtr.19586.1.S1_at // Mtr.10725.1.S1_at // Mtr.10054.1.S1_at // Mtr.5346.1.S1_at // Mtr.36907.1.S1_at // Mtr.9069.1.S1_at // …
GO:0017000	P	antibiotic biosynthetic process	10	6853	35	31225	0.28	1	// Mtr.40055.1.S1_s_at // Mtr.41720.1.S1_at // Mtr.11173.1.S1_at // Mtr.2715.1.S1_at // Mtr.27490.1.S1_s_at // Mtr.42779.1.S1_at // Mtr.732.1.S1_s_at // Mtr.43056.1.S1_at // Mtr.48256.1.S1_at // Mtr.27294.1.S1_at
GO:0006458	P	'de novo' protein folding	7	6853	9	31225	0.015	1	// Mtr.8528.1.S1_at // Mtr.4382.1.S1_at // Mtr.26679.1.S1_at // Mtr.32889.1.S1_at // Mtr.8527.1.S1_at // Mtr.31293.1.S1_s_at // Mtr.16647.1.S1_at
GO:0000302	P	response to reactive oxygen species	27	6853	116	31225	0.43	1	// Mtr.9980.1.S1_at // Mtr.10893.1.S1_at // Mtr.49516.1.S1_at // Mtr.41492.1.S1_at // Mtr.20223.1.S1_at // Mtr.19271.1.S1_at // Mtr.17298.1.S1_at // Mtr.19272.1.S1_at // Mtr.25494.1.S1_at // Mtr.4745.1.S1_at // Mtr.17267.1.S1_at // Mtr.45232.1.S1_at // Mtr.35324.1.S1_at // Mtr.12601.1.S1_at // Mtr.40638.1.S1_at // Mtr.44890.1.S1_at // Mtr.12355.1.S1_at // Mtr.20784.1.S1_s_at // Mtr.45700.1.S1_at …
GO:0044036	P	cell wall macromolecule metabolic process	25	6853	108	31225	0.44	1	// Mtr.12525.1.S1_at // Mtr.41691.1.S1_at // Mtr.10187.1.S1_at // Mtr.39553.1.S1_at // Mtr.40028.1.S1_at // Mtr.51646.1.S1_at // Mtr.28768.1.S1_at // Mtr.15775.1.S1_at // Mtr.5384.1.S1_at // Mtr.8884.1.S1_at // Mtr.50224.1.S1_s_at // Mtr.31312.1.S1_at // Mtr.43861.1.S1_at // Mtr.39139.1.S1_at // Mtr.42283.1.S1_at // Mtr.38022.1.S1_at // Mtr.42872.1.S1_at // Mtr.5334.1.S1_at // Mtr.26304.1.S1_at /…
GO:0009886	P	post-embryonic morphogenesis	19	6853	71	31225	0.26	1	// Mtr.37555.1.S1_at // Mtr.41037.1.S1_at // Mtr.4790.1.S1_at // Mtr.11013.1.S1_at // Mtr.12154.1.S1_at // Mtr.36907.1.S1_at // Mtr.143.1.S1_at // Mtr.46748.1.S1_at // Mtr.8737.1.S1_at // Mtr.13440.1.S1_at // Mtr.26687.1.S1_s_at // Mtr.6917.1.S1_at // Mtr.44609.1.S1_at // Mtr.25291.1.S1_at // Mtr.22490.1.S1_s_at // Mtr.43054.1.S1_at // Mtr.19586.1.S1_at // Mtr.29499.1.S1_at // Mtr.2296.1.S1_at
GO:0050789	P	regulation of biological process	826	6853	3511	31225	0.03	1	// Mtr.24532.1.S1_at // Mtr.29273.1.S1_at // Mtr.12857.1.S1_at // Mtr.20277.1.S1_at // Mtr.28709.1.S1_at // Mtr.37480.1.S1_at // Mtr.9126.1.S1_at // Mtr.9848.1.S1_at // Mtr.47011.1.S1_at // Mtr.9877.1.S1_at // Mtr.24777.1.S1_s_at // Mtr.13587.1.S1_at // Mtr.4735.1.S1_at // Mtr.19235.1.S1_at // Mtr.27409.1.S1_at // Mtr.1813.1.S1_at // Mtr.24048.1.S1_at // Mtr.44005.1.S1_at // Mtr.44920.1.S1_at // …
GO:0006304	P	DNA modification	15	6853	42	31225	0.076	1	// Mtr.17702.1.S1_at // Mtr.17753.1.S1_at // Mtr.11758.1.S1_at // Mtr.9962.1.S1_at // Mtr.27058.1.S1_at // Mtr.44014.1.S1_at // Mtr.40648.1.S1_at // Mtr.6153.1.S1_at // Mtr.16044.1.S1_at // Mtr.40629.1.S1_at // Mtr.15482.1.S1_at // Mtr.28854.1.S1_at // Mtr.48869.1.S1_at // Mtr.27900.1.S1_at // Mtr.15244.1.S1_at
GO:0015994	P	chlorophyll metabolic process	20	6853	92	31225	0.55	1	// Mtr.22314.1.S1_at // Mtr.12355.1.S1_at // Mtr.18430.1.S1_at // Mtr.44855.1.S1_at // Mtr.39762.1.S1_at // Mtr.10407.1.S1_s_at // Mtr.43354.1.S1_at // Mtr.5703.1.S1_s_at // Mtr.22365.1.S1_at // Mtr.27628.1.S1_at // Mtr.45843.1.S1_at // Mtr.10871.1.S1_at // Mtr.13581.1.S1_at // Mtr.47061.1.S1_at // Mtr.22364.1.S1_at // Mtr.45840.1.S1_at // Mtr.4452.1.S1_at // Mtr.40298.1.S1_at // Mtr.39915.1.S1_a…
GO:0015995	P	chlorophyll biosynthetic process	7	6853	44	31225	0.84	1	// Mtr.22314.1.S1_at // Mtr.43354.1.S1_at // Mtr.45843.1.S1_at // Mtr.10871.1.S1_at // Mtr.27628.1.S1_at // Mtr.47061.1.S1_at // Mtr.4452.1.S1_at
GO:0015992	P	proton transport	17	6853	207	31225	1	1	// Mtr.43359.1.S1_at // Mtr.18921.1.S1_at // Mtr.32930.1.S1_at // Mtr.41633.1.S1_at // Mtr.49273.1.S1_at // Mtr.5947.1.S1_at // Mtr.48971.1.S1_at // Mtr.42501.1.S1_at // Mtr.51658.1.S1_s_at // Mtr.13913.1.S1_at // Mtr.41946.1.S1_at // Mtr.25842.1.S1_at // Mtr.48837.1.S1_s_at // Mtr.31070.1.S1_s_at // Mtr.6139.1.S1_at // Mtr.44334.1.S1_at // Mtr.24585.1.S1_at
GO:0000902	P	cell morphogenesis	35	6853	126	31225	0.13	1	// Mtr.9787.1.S1_at // Mtr.16238.1.S1_at // Mtr.8663.1.S1_at // Mtr.49754.1.S1_at // Mtr.20546.1.S1_at // Mtr.17399.1.S1_at // Mtr.4721.1.S1_at // Mtr.9020.1.S1_at // Mtr.25291.1.S1_at // Mtr.31649.1.S1_at // Mtr.20730.1.S1_at // Mtr.25315.1.S1_at // Mtr.38989.1.S1_at // Mtr.10571.1.S1_at // Mtr.14683.1.S1_at // Mtr.32593.1.S1_at // Mtr.18228.1.S1_at // Mtr.31759.1.S1_at // Mtr.11388.1.S1_at // M…
GO:0009863	P	salicylic acid mediated signaling pathway	8	6853	36	31225	0.55	1	// Mtr.39475.1.S1_at // Mtr.20784.1.S1_s_at // Mtr.12425.1.S1_at // Mtr.33547.1.S1_at // Mtr.51462.1.S1_s_at // Mtr.38410.1.S1_at // Mtr.11798.1.S1_at // Mtr.34397.1.S1_at
GO:0006886	P	intracellular protein transport	56	6853	318	31225	0.95	1	// Mtr.23613.1.S1_at // Mtr.33839.1.S1_at // Mtr.14009.1.S1_at // Mtr.41691.1.S1_at // Mtr.31334.1.S1_at // Mtr.11338.1.S1_at // Mtr.18929.1.S1_at // Mtr.45733.1.S1_at // Mtr.15821.1.S1_at // Mtr.16335.1.S1_at // Mtr.47483.1.S1_s_at // Mtr.13684.1.S1_at // Mtr.24318.1.S1_s_at // Mtr.36471.1.S1_at // Mtr.16192.1.S1_at // Mtr.2107.1.S1_s_at // Mtr.42322.1.S1_at // Mtr.44578.1.S1_at // Mtr.13604.1.S…
GO:0009860	P	pollen tube growth	5	6853	17	31225	0.36	1	// Mtr.31141.1.S1_at // Mtr.49754.1.S1_at // Mtr.39688.1.S1_s_at // Mtr.51392.1.S1_at // Mtr.35868.1.S1_at
GO:0009867	P	jasmonic acid mediated signaling pathway	13	6853	65	31225	0.67	1	// Mtr.39475.1.S1_at // Mtr.12425.1.S1_at // Mtr.33547.1.S1_at // Mtr.43820.1.S1_at // Mtr.9657.1.S1_at // Mtr.34596.1.S1_at // Mtr.33354.1.S1_at // Mtr.51462.1.S1_s_at // Mtr.31146.1.S1_at // Mtr.30691.1.S1_at // Mtr.11798.1.S1_at // Mtr.27133.1.S1_at // Mtr.10627.1.S1_at
GO:0042254	P	ribosome biogenesis	95	6853	543	31225	0.98	1	// Mtr.5408.1.S1_s_at // Mtr.18410.1.S1_at // Mtr.11494.1.S1_at // Mtr.46956.1.S1_at // Mtr.40074.1.S1_at // Mtr.40472.1.S1_at // Mtr.49779.1.S1_at // Mtr.1206.1.S1_at // Mtr.32115.1.S1_at // Mtr.43086.1.S1_at // Mtr.23511.1.S1_at // Mtr.16553.1.S1_at // Mtr.38464.1.S1_at // Mtr.43608.1.S1_at // Mtr.50326.1.S1_at // Mtr.2256.1.S1_at // Mtr.796.1.S1_s_at // Mtr.607.1.S1_s_at // Mtr.9484.1.S1_at //…
GO:0042558	P	pteridine and derivative metabolic process	5	6853	31	31225	0.8	1	// Mtr.48849.1.S1_at // Mtr.36571.1.S1_at // Mtr.37672.1.S1_at // Mtr.37617.1.S1_at // Mtr.51962.1.S1_at
GO:0042559	P	pteridine and derivative biosynthetic process	5	6853	30	31225	0.78	1	// Mtr.48849.1.S1_at // Mtr.36571.1.S1_at // Mtr.37672.1.S1_at // Mtr.37617.1.S1_at // Mtr.51962.1.S1_at
GO:0002684	P	positive regulation of immune system process	12	6853	37	31225	0.16	1	// Mtr.7449.1.S1_at // Mtr.13870.1.S1_at // Mtr.46562.1.S1_at // Mtr.11034.1.S1_at // Mtr.34596.1.S1_at // Mtr.33354.1.S1_at // Mtr.24364.1.S1_s_at // Mtr.42023.1.S1_at // Mtr.30691.1.S1_at // Mtr.44297.1.S1_at // Mtr.34397.1.S1_at // Mtr.27354.1.S1_s_at
GO:0019400	P	alditol metabolic process	5	6853	25	31225	0.65	1	// Mtr.9897.1.S1_s_at // Mtr.43190.1.S1_at // Mtr.51761.1.S1_at // Mtr.50619.1.S1_at // Mtr.8799.1.S1_at
GO:0043241	P	protein complex disassembly	5	6853	28	31225	0.73	1	// Mtr.11082.1.S1_at // Mtr.4382.1.S1_at // Mtr.31293.1.S1_s_at // Mtr.32889.1.S1_at // Mtr.16647.1.S1_at
GO:0032259	P	methylation	29	6853	87	31225	0.036	1	// Mtr.4050.1.S1_at // Mtr.17753.1.S1_at // Mtr.47465.1.S1_at // Mtr.40648.1.S1_at // Mtr.44014.1.S1_at // Mtr.11758.1.S1_at // Mtr.40629.1.S1_at // Mtr.27058.1.S1_at // Mtr.38301.1.S1_s_at // Mtr.27900.1.S1_at // Mtr.15244.1.S1_at // Mtr.22351.1.S1_at // Mtr.34588.1.S1_s_at // Mtr.16728.1.S1_at // Mtr.2017.1.S1_at // Mtr.44955.1.S1_s_at // Mtr.44478.1.S1_at // Mtr.43438.1.S1_at // Mtr.9507.1.S1_…
GO:0006118	P	electron transport	178	6853	883	31225	0.86	1	// Mtr.35058.1.S1_at // Mtr.12857.1.S1_at // Mtr.25689.1.S1_at // Mtr.41946.1.S1_at // Mtr.9531.1.S1_at // Mtr.7801.1.S1_x_at // Mtr.11828.1.S1_at // Mtr.12848.1.S1_at // Mtr.38077.1.S1_at // Mtr.40355.1.S1_at // Mtr.11197.1.S1_at // Mtr.14592.1.S1_at // Mtr.31838.1.S1_at // Mtr.10492.1.S1_x_at // Mtr.20985.1.S1_at // Mtr.13653.1.S1_at // Mtr.46858.1.S1_x_at // Mtr.51988.1.S1_at // Mtr.48996.1.S1…
GO:0051338	P	regulation of transferase activity	14	6853	41	31225	0.11	1	// Mtr.14190.1.S1_s_at // Mtr.3426.1.S1_at // Mtr.4735.1.S1_at // Mtr.44839.1.S1_at // Mtr.17495.1.S1_s_at // Mtr.40189.1.S1_at // Mtr.29362.1.S1_at // Mtr.38532.1.S1_at // Mtr.31755.1.S1_at // Mtr.38940.1.S1_at // Mtr.34631.1.S1_at // Mtr.46971.1.S1_at // Mtr.11550.1.S1_at // Mtr.32685.1.S1_at
GO:0007623	P	circadian rhythm	10	6853	46	31225	0.57	1	// Mtr.49516.1.S1_at // Mtr.39119.1.S1_at // Mtr.51829.1.S1_s_at // Mtr.37855.1.S1_at // Mtr.51829.1.S1_at // Mtr.9656.1.S1_at // Mtr.11018.1.S1_s_at // Mtr.5343.1.S1_s_at // Mtr.1094.1.S1_at // Mtr.21309.1.S1_s_at
GO:0006629	P	lipid metabolic process	238	6853	997	31225	0.13	1	// Mtr.42418.1.S1_at // Mtr.11034.1.S1_at // Mtr.21098.1.S1_at // Mtr.4749.1.S1_at // Mtr.17850.1.S1_at // Mtr.19232.1.S1_at // Mtr.35178.1.S1_at // Mtr.21057.1.S1_at // Mtr.13835.1.S1_at // Mtr.8940.1.S1_s_at // Mtr.35967.1.S1_s_at // Mtr.9877.1.S1_at // Mtr.13955.1.S1_at // Mtr.43150.1.S1_at // Mtr.12662.1.S1_at // Mtr.15014.1.S1_at // Mtr.37823.1.S1_at // Mtr.40346.1.S1_at // Mtr.4735.1.S1_at …
GO:0006306	P	DNA methylation	14	6853	40	31225	0.094	1	// Mtr.17702.1.S1_at // Mtr.17753.1.S1_at // Mtr.9962.1.S1_at // Mtr.40648.1.S1_at // Mtr.44014.1.S1_at // Mtr.11758.1.S1_at // Mtr.6153.1.S1_at // Mtr.16044.1.S1_at // Mtr.40629.1.S1_at // Mtr.27058.1.S1_at // Mtr.28854.1.S1_at // Mtr.48869.1.S1_at // Mtr.27900.1.S1_at // Mtr.15244.1.S1_at
GO:0019318	P	hexose metabolic process	122	6853	469	31225	0.053	1	// Mtr.11173.1.S1_at // Mtr.39504.1.S1_at // Mtr.10388.1.S1_at // Mtr.42779.1.S1_at // Mtr.32248.1.S1_at // Mtr.43150.1.S1_at // Mtr.50619.1.S1_at // Mtr.50224.1.S1_s_at // Mtr.18319.1.S1_at // Mtr.15480.1.S1_at // Mtr.17830.1.S1_at // Mtr.51988.1.S1_at // Mtr.27059.1.S1_at // Mtr.35022.1.S1_at // Mtr.43056.1.S1_at // Mtr.41720.1.S1_at // Mtr.43636.1.S1_at // Mtr.33603.1.S1_s_at // Mtr.13610.1.S1…
GO:0006626	P	protein targeting to mitochondrion	10	6853	24	31225	0.071	1	// Mtr.20180.1.S1_at // Mtr.16688.1.S1_at // Mtr.35689.1.S1_at // Mtr.38400.1.S1_at // Mtr.43373.1.S1_s_at // Mtr.22447.1.S1_s_at // Mtr.23409.1.S1_at // Mtr.48030.1.S1_s_at // Mtr.45839.1.S1_at // Mtr.47640.1.S1_s_at
GO:0006623	P	protein targeting to vacuole	5	6853	18	31225	0.4	1	// Mtr.42322.1.S1_at // Mtr.23613.1.S1_at // Mtr.39357.1.S1_s_at // Mtr.35177.1.S1_s_at // Mtr.45088.1.S1_at
GO:0009260	P	ribonucleotide biosynthetic process	17	6853	119	31225	0.97	1	// Mtr.39375.1.S1_at // Mtr.5788.1.S1_s_at // Mtr.43862.1.S1_at // Mtr.17255.1.S1_at // Mtr.49273.1.S1_at // Mtr.14494.1.S1_at // Mtr.12781.1.S1_at // Mtr.7293.1.S1_at // Mtr.33874.1.S1_s_at // Mtr.46082.1.S1_s_at // Mtr.44311.1.S1_s_at // Mtr.25842.1.S1_at // Mtr.41931.1.S1_at // Mtr.5406.1.S1_s_at // Mtr.48393.1.S1_at // Mtr.14160.1.S1_at // Mtr.42131.1.S1_at
GO:0043412	P	macromolecule modification	467	6853	1920	31225	0.022	1	// Mtr.1927.1.S1_at // Mtr.9213.1.S1_at // Mtr.34588.1.S1_s_at // Mtr.11171.1.S1_at // Mtr.15304.1.S1_s_at // Mtr.5404.1.S1_at // Mtr.49853.1.S1_at // Mtr.11491.1.S1_at // Mtr.23663.1.S1_at // Mtr.20953.1.S1_at // Mtr.22990.1.S1_at // Mtr.38254.1.S1_at // Mtr.9229.1.S1_at // Mtr.42162.1.S1_at // Mtr.37935.1.S1_at // Mtr.13176.1.S1_at // Mtr.11018.1.S1_s_at // Mtr.5035.1.S1_at // Mtr.10602.1.S1_at…
GO:0009262	P	deoxyribonucleotide metabolic process	7	6853	15	31225	0.085	1	// Mtr.27840.1.S1_at // Mtr.33330.1.S1_at // Mtr.51962.1.S1_at // Mtr.32118.1.S1_x_at // Mtr.45868.1.S1_s_at // Mtr.45546.1.S1_at // Mtr.32118.1.S1_at
GO:0042439	P	ethanolamine and derivative metabolic process	8	6853	24	31225	0.21	1	// Mtr.42418.1.S1_at // Mtr.32016.1.S1_at // Mtr.27828.1.S1_at // Mtr.43949.1.S1_at // Mtr.28513.1.S1_at // Mtr.5275.1.S1_s_at // Mtr.41915.1.S1_at // Mtr.6918.1.S1_at
GO:0006887	P	exocytosis	8	6853	45	31225	0.76	1	// Mtr.42639.1.S1_at // Mtr.33034.1.S1_at // Mtr.17462.1.S1_at // Mtr.41798.1.S1_at // Mtr.50432.1.S1_at // Mtr.14116.1.S1_at // Mtr.49306.1.S1_at // Mtr.13353.1.S1_at
GO:0009267	P	cellular response to starvation	7	6853	35	31225	0.65	1	// Mtr.25630.1.S1_at // Mtr.41715.1.S1_at // Mtr.6317.1.S1_at // Mtr.12756.1.S1_at // Mtr.41492.1.S1_at // Mtr.4034.1.S1_at // Mtr.10627.1.S1_at
GO:0009266	P	response to temperature stimulus	83	6853	319	31225	0.094	1	// Mtr.9980.1.S1_at // Mtr.40057.1.S1_at // Mtr.37214.1.S1_at // Mtr.12030.1.S1_at // Mtr.1760.1.S1_s_at // Mtr.22018.1.S1_s_at // Mtr.26064.1.S1_at // Mtr.17904.1.S1_at // Mtr.41670.1.S1_at // Mtr.25494.1.S1_at // Mtr.49516.1.S1_at // Mtr.51687.1.S1_at // Mtr.10410.1.S1_s_at // Mtr.46203.1.S1_at // Mtr.7525.1.S1_at // Mtr.10662.1.S1_at // Mtr.15775.1.S1_at // Mtr.13944.1.S1_at // Mtr.21309.1.S1_…
GO:0042435	P	indole derivative biosynthetic process	28	6853	105	31225	0.21	1	// Mtr.41245.1.S1_at // Mtr.44514.1.S1_at // Mtr.43354.1.S1_at // Mtr.9364.1.S1_at // Mtr.10416.1.S1_at // Mtr.2104.1.S1_at // Mtr.10808.1.S1_at // Mtr.4957.1.S1_at // Mtr.38072.1.S1_at // Mtr.4339.1.S1_at // Mtr.20554.1.S1_s_at // Mtr.10484.1.S1_at // Mtr.9329.1.S1_at // Mtr.44244.1.S1_at // Mtr.4327.1.S1_s_at // Mtr.43140.1.S1_at // Mtr.45843.1.S1_at // Mtr.50961.1.S1_s_at // Mtr.26622.1.S1_at …
GO:0042434	P	indole derivative metabolic process	36	6853	158	31225	0.45	1	// Mtr.41245.1.S1_at // Mtr.31906.1.S1_at // Mtr.44514.1.S1_at // Mtr.43354.1.S1_at // Mtr.9364.1.S1_at // Mtr.27391.1.S1_at // Mtr.10416.1.S1_at // Mtr.2104.1.S1_at // Mtr.38258.1.S1_at // Mtr.9030.1.S1_at // Mtr.4957.1.S1_at // Mtr.38072.1.S1_at // Mtr.4339.1.S1_at // Mtr.20554.1.S1_s_at // Mtr.10484.1.S1_at // Mtr.9329.1.S1_at // Mtr.44244.1.S1_at // Mtr.10808.1.S1_at // Mtr.49473.1.S1_at // M…
GO:0050794	P	regulation of cellular process	777	6853	3275	31225	0.021	1	// Mtr.24532.1.S1_at // Mtr.29273.1.S1_at // Mtr.12857.1.S1_at // Mtr.20277.1.S1_at // Mtr.28709.1.S1_at // Mtr.37480.1.S1_at // Mtr.9126.1.S1_at // Mtr.9848.1.S1_at // Mtr.47011.1.S1_at // Mtr.9877.1.S1_at // Mtr.24777.1.S1_s_at // Mtr.13587.1.S1_at // Mtr.4735.1.S1_at // Mtr.19235.1.S1_at // Mtr.27409.1.S1_at // Mtr.1813.1.S1_at // Mtr.24048.1.S1_at // Mtr.44005.1.S1_at // Mtr.45367.1.S1_at // …
GO:0042431	P	indole metabolic process	7	6853	28	31225	0.45	1	// Mtr.32116.1.S1_x_at // Mtr.31906.1.S1_at // Mtr.25160.1.S1_at // Mtr.12725.1.S1_at // Mtr.26622.1.S1_at // Mtr.13835.1.S1_at // Mtr.13955.1.S1_at
GO:0042430	P	indole and derivative metabolic process	41	6853	181	31225	0.45	1	// Mtr.41245.1.S1_at // Mtr.31906.1.S1_at // Mtr.44514.1.S1_at // Mtr.43354.1.S1_at // Mtr.9364.1.S1_at // Mtr.13835.1.S1_at // Mtr.27391.1.S1_at // Mtr.10416.1.S1_at // Mtr.2104.1.S1_at // Mtr.38258.1.S1_at // Mtr.9030.1.S1_at // Mtr.4957.1.S1_at // Mtr.38072.1.S1_at // Mtr.4339.1.S1_at // Mtr.20554.1.S1_s_at // Mtr.45700.1.S1_at // Mtr.10484.1.S1_at // Mtr.9329.1.S1_at // Mtr.44244.1.S1_at // M…
GO:0042432	P	indole biosynthetic process	6	6853	25	31225	0.49	1	// Mtr.32116.1.S1_x_at // Mtr.31906.1.S1_at // Mtr.25160.1.S1_at // Mtr.12725.1.S1_at // Mtr.13835.1.S1_at // Mtr.13955.1.S1_at
GO:0016071	P	mRNA metabolic process	24	6853	175	31225	0.99	1	// Mtr.26026.1.S1_at // Mtr.46014.1.S1_at // Mtr.17460.1.S1_at // Mtr.10101.1.S1_at // Mtr.13715.1.S1_at // Mtr.43220.1.S1_at // Mtr.5735.1.S1_at // Mtr.23992.1.S1_at // Mtr.394.1.S1_s_at // Mtr.1743.1.S1_at // Mtr.13056.1.S1_at // Mtr.38902.1.S1_s_at // Mtr.41663.1.S1_at // Mtr.50811.1.S1_at // Mtr.50220.1.S1_at // Mtr.33148.1.S1_at // Mtr.19608.1.S1_s_at // Mtr.50713.1.S1_at // Mtr.26026.1.S1_x…
GO:0016072	P	rRNA metabolic process	16	6853	35	31225	0.015	1	// Mtr.25059.1.S1_at // Mtr.12795.1.S1_at // Mtr.12934.1.S1_at // Mtr.16728.1.S1_at // Mtr.38464.1.S1_at // Mtr.40004.1.S1_at // Mtr.40811.1.S1_at // Mtr.9799.1.S1_at // Mtr.42927.1.S1_at // Mtr.34588.1.S1_s_at // Mtr.10314.1.S1_at // Mtr.1206.1.S1_at // Mtr.40955.1.S1_at // Mtr.38154.1.S1_at // Mtr.7093.1.S1_at // Mtr.1508.1.S1_at
GO:0010260	P	organ senescence	8	6853	43	31225	0.72	1	// Mtr.20864.1.S1_at // Mtr.42940.1.S1_at // Mtr.26217.1.S1_at // Mtr.5486.1.S1_s_at // Mtr.9009.1.S1_at // Mtr.1563.1.S1_at // Mtr.10484.1.S1_at // Mtr.25368.1.S1_at
GO:0009969	P	xyloglucan biosynthetic process	5	6853	8	31225	0.068	1	// Mtr.42564.1.S1_at // Mtr.37242.1.S1_x_at // Mtr.17830.1.S1_at // Mtr.17829.1.S1_at // Mtr.13810.1.S1_at
GO:0009651	P	response to salt stress	65	6853	242	31225	0.086	1	// Mtr.9980.1.S1_at // Mtr.39475.1.S1_at // Mtr.41492.1.S1_at // Mtr.36078.1.S1_at // Mtr.21588.1.S1_at // Mtr.28710.1.S1_at // Mtr.17904.1.S1_at // Mtr.12254.1.S1_at // Mtr.20491.1.S1_at // Mtr.49311.1.S1_at // Mtr.46203.1.S1_at // Mtr.51835.1.S1_at // Mtr.44607.1.S1_at // Mtr.13957.1.S1_s_at // Mtr.27294.1.S1_at // Mtr.9030.1.S1_at // Mtr.35247.1.S1_at // Mtr.40667.1.S1_at // Mtr.32930.1.S1_at …
GO:0048367	P	shoot development	54	6853	203	31225	0.12	1	// Mtr.9787.1.S1_at // Mtr.20864.1.S1_at // Mtr.41691.1.S1_at // Mtr.31334.1.S1_at // Mtr.8663.1.S1_at // Mtr.21624.1.S1_at // Mtr.24938.1.S1_s_at // Mtr.22314.1.S1_at // Mtr.43959.1.S1_at // Mtr.44029.1.S1_at // Mtr.39530.1.S1_s_at // Mtr.14250.1.S1_at // Mtr.33568.1.S1_at // Mtr.45243.1.S1_at // Mtr.20730.1.S1_at // Mtr.50586.1.S1_at // Mtr.16111.1.S1_at // Mtr.39348.1.S1_at // Mtr.50827.1.S1_a…
GO:0048366	P	leaf development	42	6853	134	31225	0.03	1	// Mtr.9787.1.S1_at // Mtr.20864.1.S1_at // Mtr.41691.1.S1_at // Mtr.31334.1.S1_at // Mtr.8663.1.S1_at // Mtr.21624.1.S1_at // Mtr.24938.1.S1_s_at // Mtr.22314.1.S1_at // Mtr.14683.1.S1_at // Mtr.44029.1.S1_at // Mtr.33568.1.S1_at // Mtr.45243.1.S1_at // Mtr.20730.1.S1_at // Mtr.16111.1.S1_at // Mtr.50827.1.S1_at // Mtr.39774.1.S1_at // Mtr.16110.1.S1_at // Mtr.18319.1.S1_at // Mtr.44609.1.S1_at …
GO:0010557	P	positive regulation of macromolecule biosynthetic process	30	6853	113	31225	0.2	1	// Mtr.21588.1.S1_at // Mtr.18769.1.S1_at // Mtr.51562.1.S1_at // Mtr.7204.1.S1_at // Mtr.11045.1.S1_at // Mtr.12147.1.S1_at // Mtr.38077.1.S1_at // Mtr.31294.1.S1_at // Mtr.19730.1.S1_s_at // Mtr.50827.1.S1_at // Mtr.33568.1.S1_at // Mtr.9426.1.S1_at // Mtr.45889.1.S1_at // Mtr.31759.1.S1_at // Mtr.34497.1.S1_at // Mtr.2952.1.S1_at // Mtr.8842.1.S1_at // Mtr.10871.1.S1_at // Mtr.41663.1.S1_at //…
GO:0048364	P	root development	42	6853	157	31225	0.15	1	// Mtr.12154.1.S1_at // Mtr.26687.1.S1_s_at // Mtr.17399.1.S1_at // Mtr.22490.1.S1_s_at // Mtr.50696.1.S1_at // Mtr.17095.1.S1_at // Mtr.37555.1.S1_at // Mtr.27850.1.S1_at // Mtr.15775.1.S1_at // Mtr.50827.1.S1_at // Mtr.27409.1.S1_at // Mtr.32593.1.S1_at // Mtr.49998.1.S1_at // Mtr.38716.1.S1_at // Mtr.29495.1.S1_at // Mtr.33829.1.S1_at // Mtr.43054.1.S1_at // Mtr.13440.1.S1_at // Mtr.33363.1.S1…
GO:0006694	P	steroid biosynthetic process	24	6853	98	31225	0.35	1	// Mtr.9739.1.S1_at // Mtr.16327.1.S1_at // Mtr.47061.1.S1_at // Mtr.9030.1.S1_at // Mtr.43521.1.S1_at // Mtr.20730.1.S1_at // Mtr.17661.1.S1_at // Mtr.45966.1.S1_at // Mtr.40155.1.S1_at // Mtr.32396.1.S1_at // Mtr.37431.1.S1_at // Mtr.49473.1.S1_at // Mtr.25598.1.S1_at // Mtr.44176.1.S1_at // Mtr.31291.1.S1_at // Mtr.19623.1.S1_at // Mtr.38462.1.S1_at // Mtr.20735.1.S1_at // Mtr.51464.1.S1_at //…
GO:0006022	P	aminoglycan metabolic process	22	6853	112	31225	0.72	1	// Mtr.50907.1.S1_at // Mtr.12525.1.S1_at // Mtr.41691.1.S1_at // Mtr.39553.1.S1_at // Mtr.40028.1.S1_at // Mtr.45132.1.S1_at // Mtr.43150.1.S1_at // Mtr.18430.1.S1_at // Mtr.15775.1.S1_at // Mtr.5384.1.S1_at // Mtr.8884.1.S1_at // Mtr.38262.1.S1_at // Mtr.15480.1.S1_at // Mtr.43151.1.S1_at // Mtr.40028.1.S1_s_at // Mtr.39139.1.S1_at // Mtr.48412.1.S1_s_at // Mtr.39915.1.S1_at // Mtr.42872.1.S1_a…
GO:0006510	P	ATP-dependent proteolysis	6	6853	53	31225	0.97	1	// Mtr.38993.1.S1_at // Mtr.45615.1.S1_s_at // Mtr.24119.1.S1_s_at // Mtr.49447.1.S1_s_at // Mtr.43696.1.S1_at // Mtr.44920.1.S1_at
GO:0006752	P	group transfer coenzyme metabolic process	17	6853	93	31225	0.79	1	// Mtr.34590.1.S1_at // Mtr.37672.1.S1_at // Mtr.49196.1.S1_at // Mtr.2952.1.S1_at // Mtr.51962.1.S1_at // Mtr.37617.1.S1_at // Mtr.22143.1.S1_at // Mtr.46468.1.S1_at // Mtr.6007.1.S1_at // Mtr.38462.1.S1_at // Mtr.49136.1.S1_at // Mtr.40159.1.S1_at // Mtr.39077.1.S1_at // Mtr.9276.1.S1_at // Mtr.31747.1.S1_s_at // Mtr.40155.1.S1_at // Mtr.16184.1.S1_at
GO:0006753	P	nucleoside phosphate metabolic process	97	6853	398	31225	0.19	1	// Mtr.25689.1.S1_at // Mtr.39504.1.S1_at // Mtr.17803.1.S1_at // Mtr.10388.1.S1_at // Mtr.5406.1.S1_s_at // Mtr.32248.1.S1_at // Mtr.13230.1.S1_at // Mtr.12781.1.S1_at // Mtr.17830.1.S1_at // Mtr.8679.1.S1_at // Mtr.35022.1.S1_at // Mtr.43056.1.S1_at // Mtr.40155.1.S1_at // Mtr.15650.1.S1_s_at // Mtr.49273.1.S1_at // Mtr.33603.1.S1_s_at // Mtr.39590.1.S1_at // Mtr.2715.1.S1_at // Mtr.16658.1.S1_…
GO:0010410	P	hemicellulose metabolic process	6	6853	19	31225	0.29	1	// Mtr.38022.1.S1_at // Mtr.10187.1.S1_at // Mtr.10873.1.S1_at // Mtr.5334.1.S1_at // Mtr.51646.1.S1_at // Mtr.42283.1.S1_at
GO:0006027	P	glycosaminoglycan catabolic process	8	6853	45	31225	0.76	1	// Mtr.48412.1.S1_s_at // Mtr.50907.1.S1_at // Mtr.18430.1.S1_at // Mtr.39915.1.S1_at // Mtr.15480.1.S1_at // Mtr.43151.1.S1_at // Mtr.45132.1.S1_at // Mtr.43150.1.S1_at
GO:0048638	P	regulation of developmental growth	7	6853	19	31225	0.17	1	// Mtr.45243.1.S1_at // Mtr.46819.1.S1_s_at // Mtr.41586.1.S1_at // Mtr.11449.1.S1_at // Mtr.38716.1.S1_at // Mtr.7958.1.S1_s_at // Mtr.39530.1.S1_s_at
GO:0042537	P	benzene and derivative metabolic process	7	6853	39	31225	0.75	1	// Mtr.51464.1.S1_at // Mtr.13656.1.S1_at // Mtr.8705.1.S1_at // Mtr.27391.1.S1_at // Mtr.8933.1.S1_at // Mtr.37646.1.S1_s_at // Mtr.38258.1.S1_at
GO:0015824	P	proline transport	5	6853	6	31225	0.033	1	// Mtr.19362.1.S1_at // Mtr.40682.1.S1_at // Mtr.12447.1.S1_at // Mtr.50176.1.S1_s_at // Mtr.10766.1.S1_s_at
GO:0010228	P	vegetative to reproductive phase transition of meristem	11	6853	46	31225	0.45	1	// Mtr.17122.1.S1_at // Mtr.49516.1.S1_at // Mtr.17267.1.S1_at // Mtr.20223.1.S1_at // Mtr.9486.1.S1_at // Mtr.13056.1.S1_at // Mtr.1951.1.S1_s_at // Mtr.44890.1.S1_at // Mtr.5735.1.S1_at // Mtr.45955.1.S1_at // Mtr.40638.1.S1_at
GO:0033205	P	cytokinesis during cell cycle	6	6853	23	31225	0.43	1	// Mtr.11758.1.S1_at // Mtr.27058.1.S1_at // Mtr.41356.1.S1_at // Mtr.40831.1.S1_at // Mtr.44609.1.S1_at // Mtr.9136.1.S1_at
GO:0043648	P	dicarboxylic acid metabolic process	42	6853	148	31225	0.086	1	// Mtr.41245.1.S1_at // Mtr.42694.1.S1_at // Mtr.2104.1.S1_at // Mtr.21270.1.S1_at // Mtr.43354.1.S1_at // Mtr.9364.1.S1_at // Mtr.22662.1.S1_at // Mtr.15982.1.S1_at // Mtr.10416.1.S1_at // Mtr.4339.1.S1_at // Mtr.3530.1.S1_at // Mtr.10808.1.S1_at // Mtr.46355.1.S1_at // Mtr.4957.1.S1_at // Mtr.9852.1.S1_at // Mtr.39486.1.S1_at // Mtr.38072.1.S1_at // Mtr.34623.1.S1_at // Mtr.20554.1.S1_s_at // M…
GO:0010017	P	red or far-red light signaling pathway	14	6853	58	31225	0.42	1	// Mtr.9656.1.S1_at // Mtr.51829.1.S1_s_at // Mtr.14125.1.S1_at // Mtr.51829.1.S1_at // Mtr.19235.1.S1_at // Mtr.34596.1.S1_at // Mtr.33354.1.S1_at // Mtr.7227.1.S1_at // Mtr.26080.1.S1_at // Mtr.5343.1.S1_s_at // Mtr.39119.1.S1_at // Mtr.45415.1.S1_at // Mtr.21309.1.S1_s_at // Mtr.40298.1.S1_at
GO:0009186	P	deoxyribonucleoside diphosphate metabolic process	5	6853	7	31225	0.049	1	// Mtr.45868.1.S1_s_at // Mtr.32118.1.S1_at // Mtr.33330.1.S1_at // Mtr.27840.1.S1_at // Mtr.32118.1.S1_x_at
GO:0051128	P	regulation of cellular component organization	14	6853	52	31225	0.29	1	// Mtr.12162.1.S1_s_at // Mtr.16647.1.S1_at // Mtr.50710.1.S1_at // Mtr.49754.1.S1_at // Mtr.4382.1.S1_at // Mtr.11454.1.S1_at // Mtr.38326.1.S1_at // Mtr.32889.1.S1_at // Mtr.31293.1.S1_s_at // Mtr.49223.1.S1_at // Mtr.11082.1.S1_at // Mtr.7108.1.S1_at // Mtr.31275.1.S1_at // Mtr.9705.1.S1_s_at
GO:0009410	P	response to xenobiotic stimulus	27	6853	114	31225	0.39	1	// Mtr.10893.1.S1_at // Mtr.42754.1.S1_at // Mtr.8705.1.S1_at // Mtr.41492.1.S1_at // Mtr.27391.1.S1_at // Mtr.13388.1.S1_s_at // Mtr.38328.1.S1_at // Mtr.38258.1.S1_at // Mtr.9030.1.S1_at // Mtr.42858.1.S1_at // Mtr.37882.1.S1_at // Mtr.22244.1.S1_s_at // Mtr.4792.1.S1_at // Mtr.30869.1.S1_at // Mtr.49473.1.S1_at // Mtr.40844.1.S1_at // Mtr.8933.1.S1_at // Mtr.37646.1.S1_s_at // Mtr.48873.1.S1_s…
GO:0009411	P	response to UV	18	6853	62	31225	0.18	1	// Mtr.20735.1.S1_at // Mtr.22314.1.S1_at // Mtr.5681.1.S1_at // Mtr.10985.1.S1_at // Mtr.11293.1.S1_at // Mtr.20085.1.S1_at // Mtr.13099.1.S1_at // Mtr.13397.1.S1_at // Mtr.35738.1.S1_at // Mtr.10121.1.S1_at // Mtr.20710.1.S1_at // Mtr.8776.1.S1_at // Mtr.8701.1.S1_at // Mtr.22636.1.S1_at // Mtr.10602.1.S1_at // Mtr.8714.1.S1_at // Mtr.31649.1.S1_at // Mtr.43537.1.S1_at
GO:0009416	P	response to light stimulus	105	6853	448	31225	0.29	1	// Mtr.45413.1.S1_at // Mtr.13099.1.S1_at // Mtr.51562.1.S1_at // Mtr.6663.1.S1_at // Mtr.7227.1.S1_at // Mtr.46685.1.S1_at // Mtr.31649.1.S1_at // Mtr.28634.1.S1_at // Mtr.19235.1.S1_at // Mtr.10602.1.S1_at // Mtr.1260.1.S1_at // Mtr.24374.1.S1_at // Mtr.13397.1.S1_at // Mtr.51829.1.S1_at // Mtr.37950.1.S1_at // Mtr.5312.1.S1_s_at // Mtr.40638.1.S1_at // Mtr.10985.1.S1_at // Mtr.17669.1.S1_at //…
GO:0009415	P	response to water	58	6853	189	31225	0.017	1	// Mtr.37495.1.S1_at // Mtr.37214.1.S1_at // Mtr.9554.1.S1_at // Mtr.21588.1.S1_at // Mtr.22018.1.S1_s_at // Mtr.10410.1.S1_at // Mtr.17904.1.S1_at // Mtr.40274.1.S1_x_at // Mtr.32884.1.S1_s_at // Mtr.40901.1.S1_at // Mtr.11798.1.S1_at // Mtr.44607.1.S1_at // Mtr.10122.1.S1_at // Mtr.9877.1.S1_at // Mtr.36078.1.S1_at // Mtr.9030.1.S1_at // Mtr.40667.1.S1_at // Mtr.15775.1.S1_at // Mtr.33547.1.S1_…
GO:0043244	P	regulation of protein complex disassembly	5	6853	22	31225	0.55	1	// Mtr.11082.1.S1_at // Mtr.4382.1.S1_at // Mtr.31293.1.S1_s_at // Mtr.32889.1.S1_at // Mtr.16647.1.S1_at
GO:0042178	P	xenobiotic catabolic process	8	6853	27	31225	0.29	1	// Mtr.9030.1.S1_at // Mtr.4792.1.S1_at // Mtr.49473.1.S1_at // Mtr.8705.1.S1_at // Mtr.27391.1.S1_at // Mtr.8933.1.S1_at // Mtr.37646.1.S1_s_at // Mtr.5522.1.S1_at
GO:0006955	P	immune response	80	6853	356	31225	0.44	1	// Mtr.42418.1.S1_at // Mtr.8528.1.S1_at // Mtr.49355.1.S1_x_at // Mtr.29177.1.S1_at // Mtr.37688.1.S1_at // Mtr.2590.1.S1_x_at // Mtr.39475.1.S1_at // Mtr.11292.1.S1_s_at // Mtr.7082.1.S1_at // Mtr.11034.1.S1_at // Mtr.32325.1.S1_at // Mtr.38410.1.S1_at // Mtr.44388.1.S1_at // Mtr.42180.1.S1_s_at // Mtr.39999.1.S1_at // Mtr.44231.1.S1_at // Mtr.13870.1.S1_at // Mtr.33354.1.S1_at // Mtr.820.1.S1_…
GO:0048229	P	gametophyte development	39	6853	121	31225	0.026	1	// Mtr.40966.1.S1_at // Mtr.10388.1.S1_at // Mtr.46819.1.S1_s_at // Mtr.449.1.S1_at // Mtr.51465.1.S1_at // Mtr.43625.1.S1_at // Mtr.30193.1.S1_at // Mtr.11713.1.S1_at // Mtr.12981.1.S1_at // Mtr.9746.1.S1_at // Mtr.43217.1.S1_at // Mtr.48460.1.S1_at // Mtr.25879.1.S1_at // Mtr.17664.1.S1_at // Mtr.49945.1.S1_at // Mtr.14445.1.S1_at // Mtr.4752.1.S1_at // Mtr.28838.1.S1_at // Mtr.6917.1.S1_at // …
GO:0007126	P	meiosis	5	6853	20	31225	0.48	1	// Mtr.7108.1.S1_at // Mtr.32627.1.S1_at // Mtr.18524.1.S1_at // Mtr.38545.1.S1_s_at // Mtr.4636.1.S1_at
GO:0009396	P	folic acid and derivative biosynthetic process	5	6853	33	31225	0.84	1	// Mtr.34590.1.S1_at // Mtr.37672.1.S1_at // Mtr.37617.1.S1_at // Mtr.51962.1.S1_at // Mtr.39077.1.S1_at
GO:0042726	P	riboflavin and derivative metabolic process	17	6853	55	31225	0.14	1	// Mtr.10893.1.S1_at // Mtr.30869.1.S1_at // Mtr.48873.1.S1_s_at // Mtr.42754.1.S1_at // Mtr.40844.1.S1_at // Mtr.40460.1.S1_at // Mtr.41101.1.S1_at // Mtr.4627.1.S1_at // Mtr.42288.1.S1_at // Mtr.41492.1.S1_at // Mtr.17138.1.S1_at // Mtr.42858.1.S1_at // Mtr.37882.1.S1_at // Mtr.13388.1.S1_s_at // Mtr.38328.1.S1_at // Mtr.10868.1.S1_at // Mtr.8174.1.S1_at
GO:0009653	P	anatomical structure morphogenesis	105	6853	461	31225	0.38	1	// Mtr.12154.1.S1_at // Mtr.8663.1.S1_at // Mtr.26687.1.S1_s_at // Mtr.31649.1.S1_at // Mtr.14769.1.S1_at // Mtr.39348.1.S1_at // Mtr.27409.1.S1_at // Mtr.16110.1.S1_at // Mtr.18319.1.S1_at // Mtr.32593.1.S1_at // Mtr.10602.1.S1_at // Mtr.44245.1.S1_at // Mtr.28784.1.S1_at // Mtr.19158.1.S1_s_at // Mtr.7958.1.S1_s_at // Mtr.40464.1.S1_at // Mtr.11013.1.S1_at // Mtr.7715.1.S1_at // Mtr.34792.1.S1_…
GO:0050896	P	response to stimulus	795	6853	3538	31225	0.27	1	// Mtr.42418.1.S1_at // Mtr.49355.1.S1_x_at // Mtr.13099.1.S1_at // Mtr.29273.1.S1_at // Mtr.40132.1.S1_at // Mtr.16216.1.S1_at // Mtr.18680.1.S1_at // Mtr.15624.1.S1_at // Mtr.49311.1.S1_at // Mtr.45461.1.S1_at // Mtr.44388.1.S1_at // Mtr.3029.1.S1_at // Mtr.9877.1.S1_at // Mtr.32293.1.S1_at // Mtr.28634.1.S1_at // Mtr.40978.1.S1_at // Mtr.7531.1.S1_at // Mtr.45413.1.S1_at // Mtr.19235.1.S1_at /…
GO:0000280	P	nuclear division	16	6853	59	31225	0.27	1	// Mtr.50839.1.S1_at // Mtr.49447.1.S1_s_at // Mtr.11454.1.S1_at // Mtr.38989.1.S1_at // Mtr.4030.1.S1_at // Mtr.46014.1.S1_at // Mtr.5281.1.S1_at // Mtr.33796.1.S1_s_at // Mtr.4712.1.S1_s_at // Mtr.49223.1.S1_at // Mtr.12162.1.S1_s_at // Mtr.24738.1.S1_at // Mtr.24517.1.S1_at // Mtr.31275.1.S1_at // Mtr.33796.1.S1_at // Mtr.9240.1.S1_at
GO:0009199	P	ribonucleoside triphosphate metabolic process	7	6853	81	31225	1	1	// Mtr.15650.1.S1_s_at // Mtr.16658.1.S1_at // Mtr.49273.1.S1_at // Mtr.15650.1.S1_at // Mtr.25842.1.S1_at // Mtr.44327.1.S1_at // Mtr.40365.1.S1_s_at
GO:0051641	P	cellular localization	104	6853	571	31225	0.97	1	// Mtr.23613.1.S1_at // Mtr.2876.1.S1_at // Mtr.38400.1.S1_at // Mtr.13684.1.S1_at // Mtr.42712.1.S1_at // Mtr.9489.1.S1_at // Mtr.2636.1.S1_at // Mtr.5980.1.S1_at // Mtr.17596.1.S1_at // Mtr.8417.1.S1_at // Mtr.34136.1.S1_at // Mtr.32115.1.S1_at // Mtr.27585.1.S1_at // Mtr.41941.1.S1_at // Mtr.15821.1.S1_at // Mtr.21793.1.S1_at // Mtr.49306.1.S1_at // Mtr.16192.1.S1_at // Mtr.19383.1.S1_at // Mt…
GO:0009119	P	ribonucleoside metabolic process	15	6853	59	31225	0.35	1	// Mtr.16658.1.S1_at // Mtr.14494.1.S1_at // Mtr.9276.1.S1_at // Mtr.31747.1.S1_s_at // Mtr.38619.1.S1_at // Mtr.25953.1.S1_at // Mtr.10585.1.S1_at // Mtr.46468.1.S1_at // Mtr.17483.1.S1_s_at // Mtr.38462.1.S1_at // Mtr.40159.1.S1_at // Mtr.26470.1.S1_at // Mtr.40365.1.S1_s_at // Mtr.40155.1.S1_at // Mtr.17483.1.S1_x_at
GO:0048513	P	organ development	156	6853	597	31225	0.029	1	// Mtr.12154.1.S1_at // Mtr.8663.1.S1_at // Mtr.42940.1.S1_at // Mtr.26217.1.S1_at // Mtr.26687.1.S1_s_at // Mtr.1563.1.S1_at // Mtr.17399.1.S1_at // Mtr.9009.1.S1_at // Mtr.14769.1.S1_at // Mtr.39348.1.S1_at // Mtr.8762.1.S1_at // Mtr.27409.1.S1_at // Mtr.16110.1.S1_at // Mtr.18319.1.S1_at // Mtr.32593.1.S1_at // Mtr.46971.1.S1_at // Mtr.33829.1.S1_at // Mtr.2017.1.S1_at // Mtr.44245.1.S1_at // …
GO:0009098	P	leucine biosynthetic process	8	6853	41	31225	0.68	1	// Mtr.14105.1.S1_at // Mtr.49196.1.S1_at // Mtr.5703.1.S1_s_at // Mtr.22143.1.S1_at // Mtr.31871.1.S1_at // Mtr.6007.1.S1_at // Mtr.12574.1.S1_at // Mtr.16184.1.S1_at
GO:0009099	P	valine biosynthetic process	8	6853	41	31225	0.68	1	// Mtr.14105.1.S1_at // Mtr.49196.1.S1_at // Mtr.5703.1.S1_s_at // Mtr.22143.1.S1_at // Mtr.31871.1.S1_at // Mtr.6007.1.S1_at // Mtr.12574.1.S1_at // Mtr.16184.1.S1_at
GO:0009097	P	isoleucine biosynthetic process	9	6853	45	31225	0.66	1	// Mtr.14105.1.S1_at // Mtr.49196.1.S1_at // Mtr.20785.1.S1_at // Mtr.5703.1.S1_s_at // Mtr.22143.1.S1_at // Mtr.31871.1.S1_at // Mtr.6007.1.S1_at // Mtr.12574.1.S1_at // Mtr.16184.1.S1_at
GO:0009094	P	L-phenylalanine biosynthetic process	25	6853	92	31225	0.2	1	// Mtr.41245.1.S1_at // Mtr.44514.1.S1_at // Mtr.43354.1.S1_at // Mtr.9364.1.S1_at // Mtr.15982.1.S1_at // Mtr.10416.1.S1_at // Mtr.2104.1.S1_at // Mtr.10808.1.S1_at // Mtr.4957.1.S1_at // Mtr.38072.1.S1_at // Mtr.20554.1.S1_s_at // Mtr.10484.1.S1_at // Mtr.44244.1.S1_at // Mtr.4327.1.S1_s_at // Mtr.43140.1.S1_at // Mtr.45843.1.S1_at // Mtr.50961.1.S1_s_at // Mtr.8658.1.S1_at // Mtr.52344.1.S1_at…
GO:0009095	P	aromatic amino acid family biosynthetic process, prephenate pathway	28	6853	98	31225	0.13	1	// Mtr.41245.1.S1_at // Mtr.21270.1.S1_at // Mtr.43354.1.S1_at // Mtr.9364.1.S1_at // Mtr.15982.1.S1_at // Mtr.10416.1.S1_at // Mtr.2104.1.S1_at // Mtr.10808.1.S1_at // Mtr.4957.1.S1_at // Mtr.38072.1.S1_at // Mtr.34623.1.S1_at // Mtr.20554.1.S1_s_at // Mtr.10484.1.S1_at // Mtr.44244.1.S1_at // Mtr.44514.1.S1_at // Mtr.4327.1.S1_s_at // Mtr.43140.1.S1_at // Mtr.45843.1.S1_at // Mtr.50961.1.S1_s_a…
GO:0015672	P	monovalent inorganic cation transport	31	6853	271	31225	1	1	// Mtr.18921.1.S1_at // Mtr.42501.1.S1_at // Mtr.13913.1.S1_at // Mtr.33886.1.S1_at // Mtr.31070.1.S1_s_at // Mtr.10999.1.S1_at // Mtr.33833.1.S1_at // Mtr.6139.1.S1_at // Mtr.3810.1.S1_at // Mtr.32930.1.S1_at // Mtr.25842.1.S1_at // Mtr.48837.1.S1_s_at // Mtr.37202.1.S1_at // Mtr.24585.1.S1_at // Mtr.43359.1.S1_at // Mtr.41449.1.S1_at // Mtr.15309.1.S1_at // Mtr.49273.1.S1_at // Mtr.48971.1.S1_a…
GO:0051336	P	regulation of hydrolase activity	8	6853	59	31225	0.93	1	// Mtr.29253.1.S1_at // Mtr.13099.1.S1_at // Mtr.11909.1.S1_at // Mtr.4967.1.S1_at // Mtr.19872.1.S1_at // Mtr.33315.1.S1_at // Mtr.33257.1.S1_s_at // Mtr.34124.1.S1_at
GO:0006879	P	cellular iron ion homeostasis	7	6853	31	31225	0.54	1	// Mtr.12355.1.S1_at // Mtr.15345.1.S1_at // Mtr.32118.1.S1_x_at // Mtr.33330.1.S1_at // Mtr.10678.1.S1_at // Mtr.23405.1.S1_at // Mtr.32118.1.S1_at
GO:0009075	P	histidine family amino acid metabolic process	7	6853	34	31225	0.62	1	// Mtr.9030.1.S1_at // Mtr.41061.1.S1_at // Mtr.31906.1.S1_at // Mtr.39590.1.S1_at // Mtr.49473.1.S1_at // Mtr.25060.1.S1_at // Mtr.11436.1.S1_at
GO:0008283	P	cell proliferation	14	6853	66	31225	0.59	1	// Mtr.26687.1.S1_s_at // Mtr.44245.1.S1_at // Mtr.8737.1.S1_at // Mtr.12154.1.S1_at // Mtr.43746.1.S1_at // Mtr.26217.1.S1_at // Mtr.21624.1.S1_at // Mtr.43949.1.S1_at // Mtr.28819.1.S1_at // Mtr.12785.1.S1_at // Mtr.19158.1.S1_s_at // Mtr.34202.1.S1_s_at // Mtr.7958.1.S1_s_at // Mtr.15925.1.S1_at
GO:0006875	P	cellular metal ion homeostasis	8	6853	22	31225	0.16	1	// Mtr.11249.1.S1_s_at // Mtr.45411.1.S1_at // Mtr.21846.1.S1_at // Mtr.1130.1.S1_s_at // Mtr.46078.1.S1_s_at // Mtr.32444.1.S1_at // Mtr.41605.1.S1_at // Mtr.10799.1.S1_at
GO:0006873	P	cellular ion homeostasis	20	6853	76	31225	0.27	1	// Mtr.11249.1.S1_s_at // Mtr.10893.1.S1_at // Mtr.12355.1.S1_at // Mtr.45411.1.S1_at // Mtr.15345.1.S1_at // Mtr.35708.1.S1_at // Mtr.21846.1.S1_at // Mtr.23405.1.S1_at // Mtr.33330.1.S1_at // Mtr.1130.1.S1_s_at // Mtr.46078.1.S1_s_at // Mtr.28859.1.S1_at // Mtr.32118.1.S1_x_at // Mtr.32444.1.S1_at // Mtr.41605.1.S1_at // Mtr.32118.1.S1_at // Mtr.17367.1.S1_at // Mtr.10799.1.S1_at // Mtr.10678.1…
GO:0006974	P	response to DNA damage stimulus	40	6853	162	31225	0.28	1	// Mtr.20085.1.S1_at // Mtr.40648.1.S1_at // Mtr.29273.1.S1_at // Mtr.17167.1.S1_at // Mtr.37188.1.S1_at // Mtr.36366.1.S1_at // Mtr.21624.1.S1_at // Mtr.33330.1.S1_at // Mtr.33818.1.S1_at // Mtr.18210.1.S1_at // Mtr.45526.1.S1_at // Mtr.50412.1.S1_at // Mtr.21241.1.S1_at // Mtr.36012.1.S1_at // Mtr.50411.1.S1_at // Mtr.42032.1.S1_at // Mtr.7073.1.S1_at // Mtr.43537.1.S1_at // Mtr.26620.1.S1_at /…
GO:0034637	P	cellular carbohydrate biosynthetic process	104	6853	400	31225	0.069	1	// Mtr.22018.1.S1_s_at // Mtr.11173.1.S1_at // Mtr.46028.1.S1_at // Mtr.21057.1.S1_at // Mtr.10388.1.S1_at // Mtr.42779.1.S1_at // Mtr.10833.1.S1_a_at // Mtr.41070.1.S1_at // Mtr.50619.1.S1_at // Mtr.43810.1.S1_at // Mtr.50224.1.S1_s_at // Mtr.17830.1.S1_at // Mtr.51988.1.S1_at // Mtr.35022.1.S1_at // Mtr.43056.1.S1_at // Mtr.12272.1.S1_at // Mtr.41720.1.S1_at // Mtr.44551.1.S1_at // Mtr.13610.1.…
GO:0006970	P	response to osmotic stress	74	6853	274	31225	0.066	1	// Mtr.9980.1.S1_at // Mtr.39475.1.S1_at // Mtr.14190.1.S1_s_at // Mtr.41492.1.S1_at // Mtr.36078.1.S1_at // Mtr.21588.1.S1_at // Mtr.22018.1.S1_s_at // Mtr.28710.1.S1_at // Mtr.17904.1.S1_at // Mtr.12254.1.S1_at // Mtr.20491.1.S1_at // Mtr.49311.1.S1_at // Mtr.46203.1.S1_at // Mtr.11798.1.S1_at // Mtr.44607.1.S1_at // Mtr.13957.1.S1_s_at // Mtr.51381.1.S1_at // Mtr.20364.1.S1_at // Mtr.27294.1.S…
GO:0006972	P	hyperosmotic response	13	6853	49	31225	0.32	1	// Mtr.12994.1.S1_at // Mtr.39475.1.S1_at // Mtr.40667.1.S1_at // Mtr.36078.1.S1_at // Mtr.12425.1.S1_at // Mtr.779.1.S1_at // Mtr.17959.1.S1_s_at // Mtr.49311.1.S1_at // Mtr.11472.1.S1_s_at // Mtr.37355.1.S1_at // Mtr.26270.1.S1_s_at // Mtr.26738.1.S1_at // Mtr.44607.1.S1_at
GO:0009648	P	photoperiodism	14	6853	47	31225	0.2	1	// Mtr.17122.1.S1_at // Mtr.44218.1.S1_at // Mtr.49516.1.S1_at // Mtr.44890.1.S1_at // Mtr.17267.1.S1_at // Mtr.20223.1.S1_at // Mtr.9486.1.S1_at // Mtr.19235.1.S1_at // Mtr.7227.1.S1_at // Mtr.1951.1.S1_s_at // Mtr.1094.1.S1_at // Mtr.40298.1.S1_at // Mtr.45955.1.S1_at // Mtr.40638.1.S1_at
GO:0044257	P	cellular protein catabolic process	39	6853	259	31225	0.99	1	// Mtr.35935.1.S1_s_at // Mtr.41670.1.S1_at // Mtr.31788.1.S1_at // Mtr.9657.1.S1_at // Mtr.20344.1.S1_at // Mtr.11873.1.S1_at // Mtr.8235.1.S1_at // Mtr.41259.1.S1_at // Mtr.6722.1.S1_at // Mtr.13156.1.S1_at // Mtr.41563.1.S1_s_at // Mtr.13957.1.S1_s_at // Mtr.32406.1.S1_at // Mtr.8702.1.S1_at // Mtr.41712.1.S1_at // Mtr.35935.1.S1_at // Mtr.45332.1.S1_at // Mtr.44394.1.S1_at // Mtr.10084.1.S1_a…
GO:0009646	P	response to absence of light	8	6853	22	31225	0.16	1	// Mtr.28717.1.S1_at // Mtr.17267.1.S1_at // Mtr.20223.1.S1_at // Mtr.19623.1.S1_at // Mtr.31649.1.S1_at // Mtr.44890.1.S1_at // Mtr.45955.1.S1_at // Mtr.40638.1.S1_at
GO:0044255	P	cellular lipid metabolic process	191	6853	844	31225	0.36	1	// Mtr.42418.1.S1_at // Mtr.4749.1.S1_at // Mtr.17850.1.S1_at // Mtr.21057.1.S1_at // Mtr.13835.1.S1_at // Mtr.46858.1.S1_x_at // Mtr.9877.1.S1_at // Mtr.13955.1.S1_at // Mtr.43150.1.S1_at // Mtr.15014.1.S1_at // Mtr.40346.1.S1_at // Mtr.4735.1.S1_at // Mtr.38046.1.S1_s_at // Mtr.8762.1.S1_at // Mtr.6983.1.S1_at // Mtr.20985.1.S1_at // Mtr.18319.1.S1_at // Mtr.25828.1.S1_at // Mtr.41225.1.S1_at /…
GO:0009644	P	response to high light intensity	12	6853	63	31225	0.72	1	// Mtr.19271.1.S1_at // Mtr.37495.1.S1_at // Mtr.43073.1.S1_s_at // Mtr.13581.1.S1_at // Mtr.38157.1.S1_at // Mtr.44920.1.S1_at // Mtr.753.1.S1_at // Mtr.37950.1.S1_at // Mtr.40010.1.S1_at // Mtr.37164.1.S1_at // Mtr.19272.1.S1_at // Mtr.25494.1.S1_at
GO:0030258	P	lipid modification	12	6853	53	31225	0.51	1	// Mtr.33814.1.S1_at // Mtr.7026.1.S1_s_at // Mtr.12790.1.S1_at // Mtr.18929.1.S1_at // Mtr.8762.1.S1_at // Mtr.5322.1.S1_s_at // Mtr.20985.1.S1_at // Mtr.15014.1.S1_at // Mtr.37913.1.S1_at // Mtr.12730.1.S1_at // Mtr.15316.1.S1_s_at // Mtr.43319.1.S1_at
GO:0006979	P	response to oxidative stress	89	6853	418	31225	0.62	1	// Mtr.9980.1.S1_at // Mtr.27180.1.S1_s_at // Mtr.14592.1.S1_at // Mtr.43974.1.S1_at // Mtr.43230.1.S1_at // Mtr.12025.1.S1_at // Mtr.37626.1.S1_at // Mtr.12291.1.S1_s_at // Mtr.49273.1.S1_at // Mtr.8944.1.S1_at // Mtr.40638.1.S1_at // Mtr.45700.1.S1_at // Mtr.40010.1.S1_at // Mtr.49516.1.S1_at // Mtr.35458.1.S1_at // Mtr.20223.1.S1_at // Mtr.19271.1.S1_at // Mtr.9909.1.S1_s_at // Mtr.25494.1.S1_…
GO:0009640	P	photomorphogenesis	5	6853	47	31225	0.97	1	// Mtr.46685.1.S1_at // Mtr.18929.1.S1_at // Mtr.33892.1.S1_at // Mtr.34596.1.S1_at // Mtr.33354.1.S1_at
GO:0010072	P	primary shoot apical meristem specification	5	6853	25	31225	0.65	1	// Mtr.34792.1.S1_s_at // Mtr.7958.1.S1_s_at // Mtr.33363.1.S1_at // Mtr.49829.1.S1_at // Mtr.43959.1.S1_at
GO:0010073	P	meristem maintenance	11	6853	28	31225	0.079	1	// Mtr.11163.1.S1_at // Mtr.46819.1.S1_s_at // Mtr.36907.1.S1_at // Mtr.41586.1.S1_at // Mtr.11449.1.S1_at // Mtr.45243.1.S1_at // Mtr.11013.1.S1_at // Mtr.38716.1.S1_at // Mtr.46748.1.S1_at // Mtr.7958.1.S1_s_at // Mtr.39530.1.S1_s_at
GO:0010075	P	regulation of meristem growth	7	6853	19	31225	0.17	1	// Mtr.45243.1.S1_at // Mtr.46819.1.S1_s_at // Mtr.41586.1.S1_at // Mtr.11449.1.S1_at // Mtr.38716.1.S1_at // Mtr.7958.1.S1_s_at // Mtr.39530.1.S1_s_at
GO:0008654	P	phospholipid biosynthetic process	11	6853	68	31225	0.86	1	// Mtr.13176.1.S1_at // Mtr.8215.1.S1_s_at // Mtr.40891.1.S1_at // Mtr.37824.1.S1_at // Mtr.37431.1.S1_at // Mtr.40728.1.S1_at // Mtr.43949.1.S1_at // Mtr.5275.1.S1_s_at // Mtr.1715.1.S1_at // Mtr.31141.1.S1_at // Mtr.41783.1.S1_at
GO:0009877	P	nodulation	7	6853	62	31225	0.98	1	// Mtr.22018.1.S1_s_at // Mtr.41967.1.S1_at // Mtr.43281.1.S1_at // Mtr.43059.1.S1_at // Mtr.10320.1.S1_at // Mtr.19347.1.S1_s_at // Mtr.9085.1.S1_at
GO:0048581	P	negative regulation of post-embryonic development	7	6853	35	31225	0.65	1	// Mtr.34024.1.S1_at // Mtr.11449.1.S1_at // Mtr.9486.1.S1_at // Mtr.37355.1.S1_at // Mtr.1951.1.S1_s_at // Mtr.26270.1.S1_s_at // Mtr.11761.1.S1_at
GO:0046470	P	phosphatidylcholine metabolic process	6	6853	20	31225	0.32	1	// Mtr.42418.1.S1_at // Mtr.32016.1.S1_at // Mtr.27828.1.S1_at // Mtr.28513.1.S1_at // Mtr.41915.1.S1_at // Mtr.6918.1.S1_at
GO:0018106	P	peptidyl-histidine phosphorylation	7	6853	25	31225	0.35	1	// Mtr.10165.1.S1_at // Mtr.48369.1.S1_at // Mtr.34385.1.S1_at // Mtr.18269.1.S1_at // Mtr.43466.1.S1_at // Mtr.14125.1.S1_at // Mtr.45466.1.S1_s_at
GO:0051170	P	nuclear import	6	6853	44	31225	0.91	1	// Mtr.33839.1.S1_at // Mtr.41691.1.S1_at // Mtr.13995.1.S1_at // Mtr.31334.1.S1_at // Mtr.36471.1.S1_at // Mtr.38693.1.S1_at
GO:0030036	P	actin cytoskeleton organization	18	6853	65	31225	0.23	1	// Mtr.41543.1.S1_at // Mtr.9787.1.S1_at // Mtr.11714.1.S1_at // Mtr.44609.1.S1_at // Mtr.50710.1.S1_at // Mtr.19718.1.S1_s_at // Mtr.51005.1.S1_at // Mtr.40219.1.S1_at // Mtr.9705.1.S1_s_at // Mtr.8663.1.S1_at // Mtr.20546.1.S1_at // Mtr.26509.1.S1_s_at // Mtr.18525.1.S1_at // Mtr.12639.1.S1_at // Mtr.9705.1.S1_at // Mtr.44225.1.S1_at // Mtr.49754.1.S1_at // Mtr.44524.1.S1_at
GO:0042592	P	homeostatic process	68	6853	253	31225	0.08	1	// Mtr.11249.1.S1_s_at // Mtr.10893.1.S1_at // Mtr.43733.1.S1_at // Mtr.45413.1.S1_at // Mtr.37716.1.S1_at // Mtr.9827.1.S1_at // Mtr.12857.1.S1_at // Mtr.32118.1.S1_x_at // Mtr.37324.1.S1_at // Mtr.6663.1.S1_at // Mtr.40263.1.S1_at // Mtr.12355.1.S1_at // Mtr.41605.1.S1_at // Mtr.17367.1.S1_at // Mtr.14303.1.S1_at // Mtr.32795.1.S1_x_at // Mtr.31649.1.S1_at // Mtr.20378.1.S1_at // Mtr.28634.1.S1…
GO:0006099	P	tricarboxylic acid cycle	16	6853	112	31225	0.96	1	// Mtr.22314.1.S1_at // Mtr.12730.1.S1_at // Mtr.51988.1.S1_at // Mtr.45772.1.S1_at // Mtr.52357.1.S1_s_at // Mtr.12274.1.S1_at // Mtr.15283.1.S1_s_at // Mtr.912.1.S1_s_at // Mtr.28120.1.S1_s_at // Mtr.33423.1.S1_at // Mtr.22662.1.S1_at // Mtr.36790.1.S1_at // Mtr.12788.1.S1_s_at // Mtr.14525.1.S1_at // Mtr.10484.1.S1_at // Mtr.12788.1.S1_at
GO:0006098	P	pentose-phosphate shunt	27	6853	109	31225	0.32	1	// Mtr.45989.1.S1_s_at // Mtr.39504.1.S1_at // Mtr.10485.1.S1_at // Mtr.19137.1.S1_at // Mtr.32248.1.S1_at // Mtr.732.1.S1_s_at // Mtr.43821.1.S1_at // Mtr.39221.1.S1_s_at // Mtr.754.1.S1_at // Mtr.38008.1.S1_at // Mtr.37198.1.S1_at // Mtr.35022.1.S1_at // Mtr.43234.1.S1_at // Mtr.33603.1.S1_s_at // Mtr.46082.1.S1_s_at // Mtr.44311.1.S1_s_at // Mtr.31871.1.S1_at // Mtr.27308.1.S1_s_at // Mtr.8755…
GO:0022402	P	cell cycle process	46	6853	165	31225	0.09	1	// Mtr.41081.1.S1_at // Mtr.44839.1.S1_at // Mtr.4030.1.S1_at // Mtr.46014.1.S1_at // Mtr.4636.1.S1_at // Mtr.27058.1.S1_at // Mtr.18524.1.S1_at // Mtr.4712.1.S1_s_at // Mtr.41420.1.S1_at // Mtr.12162.1.S1_s_at // Mtr.33796.1.S1_at // Mtr.38532.1.S1_at // Mtr.41420.1.S1_s_at // Mtr.38989.1.S1_at // Mtr.11758.1.S1_at // Mtr.17492.1.S1_at // Mtr.38545.1.S1_s_at // Mtr.33796.1.S1_s_at // Mtr.50839.1…
GO:0022403	P	cell cycle phase	32	6853	123	31225	0.22	1	// Mtr.18524.1.S1_at // Mtr.4030.1.S1_at // Mtr.46014.1.S1_at // Mtr.4636.1.S1_at // Mtr.4712.1.S1_s_at // Mtr.41420.1.S1_at // Mtr.12162.1.S1_s_at // Mtr.33796.1.S1_at // Mtr.41420.1.S1_s_at // Mtr.38989.1.S1_at // Mtr.38545.1.S1_s_at // Mtr.33796.1.S1_s_at // Mtr.50839.1.S1_at // Mtr.49223.1.S1_at // Mtr.24738.1.S1_at // Mtr.21277.1.S1_at // Mtr.46824.1.S1_at // Mtr.6113.1.S1_at // Mtr.11454.1.…
GO:0042594	P	response to starvation	8	6853	42	31225	0.7	1	// Mtr.41492.1.S1_at // Mtr.41715.1.S1_at // Mtr.25630.1.S1_at // Mtr.6317.1.S1_at // Mtr.12756.1.S1_at // Mtr.38056.1.S1_at // Mtr.4034.1.S1_at // Mtr.10627.1.S1_at
GO:0043289	P	apocarotenoid biosynthetic process	6	6853	17	31225	0.22	1	// Mtr.33547.1.S1_at // Mtr.5214.1.S1_at // Mtr.11798.1.S1_at // Mtr.33852.1.S1_at // Mtr.9877.1.S1_at // Mtr.190.1.S1_at
GO:0043632	P	modification-dependent macromolecule catabolic process	38	6853	244	31225	0.98	1	// Mtr.35935.1.S1_s_at // Mtr.41670.1.S1_at // Mtr.31788.1.S1_at // Mtr.9657.1.S1_at // Mtr.20344.1.S1_at // Mtr.11873.1.S1_at // Mtr.8235.1.S1_at // Mtr.41259.1.S1_at // Mtr.6722.1.S1_at // Mtr.13156.1.S1_at // Mtr.41563.1.S1_s_at // Mtr.13957.1.S1_s_at // Mtr.32406.1.S1_at // Mtr.8702.1.S1_at // Mtr.41712.1.S1_at // Mtr.35935.1.S1_at // Mtr.45332.1.S1_at // Mtr.44394.1.S1_at // Mtr.10084.1.S1_a…
GO:0033865	P	nucleoside bisphosphate metabolic process	6	6853	30	31225	0.65	1	// Mtr.31747.1.S1_s_at // Mtr.46468.1.S1_at // Mtr.38462.1.S1_at // Mtr.40159.1.S1_at // Mtr.9276.1.S1_at // Mtr.40155.1.S1_at
GO:0008356	P	asymmetric cell division	7	6853	12	31225	0.041	1	// Mtr.47195.1.S1_at // Mtr.27058.1.S1_at // Mtr.11758.1.S1_at // Mtr.7886.1.S1_at // Mtr.143.1.S1_at // Mtr.32237.1.S1_at // Mtr.35871.1.S1_at
GO:0008219	P	cell death	57	6853	314	31225	0.92	1	// Mtr.8528.1.S1_at // Mtr.29177.1.S1_at // Mtr.37688.1.S1_at // Mtr.12100.1.S1_at // Mtr.11292.1.S1_s_at // Mtr.8676.1.S1_s_at // Mtr.33588.1.S1_at // Mtr.46473.1.S1_at // Mtr.11016.1.S1_at // Mtr.42180.1.S1_s_at // Mtr.11565.1.S1_at // Mtr.38889.1.S1_at // Mtr.32307.1.S1_s_at // Mtr.20056.1.S1_at // Mtr.35346.1.S1_at // Mtr.29081.1.S1_at // Mtr.10090.1.S1_at // Mtr.35539.1.S1_at // Mtr.8295.1.S…
GO:0051301	P	cell division	45	6853	146	31225	0.031	1	// Mtr.11173.1.S1_at // Mtr.46028.1.S1_at // Mtr.11758.1.S1_at // Mtr.46014.1.S1_at // Mtr.27058.1.S1_at // Mtr.42779.1.S1_at // Mtr.35871.1.S1_at // Mtr.32176.1.S1_at // Mtr.13023.1.S1_at // Mtr.5735.1.S1_at // Mtr.45576.1.S1_at // Mtr.6113.1.S1_at // Mtr.33796.1.S1_s_at // Mtr.38989.1.S1_at // Mtr.33796.1.S1_at // Mtr.43949.1.S1_at // Mtr.5066.1.S1_at // Mtr.39532.1.S1_at // Mtr.50839.1.S1_at /…
GO:0009606	P	tropism	16	6853	53	31225	0.17	1	// Mtr.5672.1.S1_at // Mtr.13440.1.S1_at // Mtr.10138.1.S1_at // Mtr.14125.1.S1_at // Mtr.50827.1.S1_at // Mtr.12575.1.S1_at // Mtr.44412.1.S1_at // Mtr.143.1.S1_at // Mtr.38716.1.S1_at // Mtr.29499.1.S1_at // Mtr.7264.1.S1_at // Mtr.5719.1.S1_at // Mtr.29495.1.S1_at // Mtr.39357.1.S1_s_at // Mtr.45088.1.S1_at // Mtr.17095.1.S1_at
GO:0009733	P	response to auxin stimulus	75	6853	307	31225	0.22	1	// Mtr.8766.1.S1_at // Mtr.4658.1.S1_at // Mtr.20120.1.S1_at // Mtr.45413.1.S1_at // Mtr.28710.1.S1_at // Mtr.45955.1.S1_at // Mtr.20114.1.S1_at // Mtr.26217.1.S1_at // Mtr.15821.1.S1_at // Mtr.6663.1.S1_at // Mtr.35852.1.S1_at // Mtr.760.1.S1_at // Mtr.41492.1.S1_at // Mtr.43345.1.S1_at // Mtr.12078.1.S1_at // Mtr.5719.1.S1_at // Mtr.20223.1.S1_at // Mtr.18843.1.S1_at // Mtr.10341.1.S1_at // Mtr…
GO:0009826	P	unidimensional cell growth	23	6853	77	31225	0.12	1	// Mtr.16238.1.S1_at // Mtr.49754.1.S1_at // Mtr.20546.1.S1_at // Mtr.4721.1.S1_at // Mtr.9020.1.S1_at // Mtr.31649.1.S1_at // Mtr.20730.1.S1_at // Mtr.25315.1.S1_at // Mtr.38989.1.S1_at // Mtr.10571.1.S1_at // Mtr.32593.1.S1_at // Mtr.10602.1.S1_at // Mtr.31759.1.S1_at // Mtr.17399.1.S1_at // Mtr.39688.1.S1_s_at // Mtr.10613.1.S1_at // Mtr.31141.1.S1_at // Mtr.40464.1.S1_at // Mtr.51392.1.S1_at …
GO:0009825	P	multidimensional cell growth	19	6853	47	31225	0.021	1	// Mtr.9787.1.S1_at // Mtr.13913.1.S1_at // Mtr.2443.1.S1_at // Mtr.5947.1.S1_at // Mtr.14810.1.S1_at // Mtr.38793.1.S1_at // Mtr.17959.1.S1_s_at // Mtr.42501.1.S1_at // Mtr.21035.1.S1_at // Mtr.43359.1.S1_at // Mtr.5281.1.S1_at // Mtr.32325.1.S1_at // Mtr.41696.1.S1_at // Mtr.31734.1.S1_at // Mtr.8663.1.S1_at // Mtr.2303.1.S1_at // Mtr.32368.1.S1_at // Mtr.45462.1.S1_at // Mtr.42450.1.S1_at
GO:0002682	P	regulation of immune system process	14	6853	42	31225	0.12	1	// Mtr.7449.1.S1_at // Mtr.13870.1.S1_at // Mtr.46562.1.S1_at // Mtr.11034.1.S1_at // Mtr.34596.1.S1_at // Mtr.33354.1.S1_at // Mtr.24364.1.S1_s_at // Mtr.42023.1.S1_at // Mtr.30691.1.S1_at // Mtr.44297.1.S1_at // Mtr.34124.1.S1_at // Mtr.34397.1.S1_at // Mtr.27354.1.S1_s_at // Mtr.42152.1.S1_at
GO:0009736	P	cytokinin mediated signaling pathway	7	6853	14	31225	0.068	1	// Mtr.9656.1.S1_at // Mtr.11553.1.S1_at // Mtr.36907.1.S1_at // Mtr.51829.1.S1_s_at // Mtr.51829.1.S1_at // Mtr.12619.1.S1_at // Mtr.5343.1.S1_s_at
GO:0009821	P	alkaloid biosynthetic process	12	6853	42	31225	0.26	1	// Mtr.31906.1.S1_at // Mtr.38072.1.S1_at // Mtr.51909.1.S1_at // Mtr.50478.1.S1_at // Mtr.40167.1.S1_s_at // Mtr.13835.1.S1_at // Mtr.43140.1.S1_at // Mtr.10484.1.S1_at // Mtr.52344.1.S1_at // Mtr.13955.1.S1_at // Mtr.20202.1.S1_at // Mtr.44294.1.S1_at
GO:0009820	P	alkaloid metabolic process	39	6853	161	31225	0.32	1	// Mtr.31906.1.S1_at // Mtr.45989.1.S1_s_at // Mtr.51909.1.S1_at // Mtr.39504.1.S1_at // Mtr.10485.1.S1_at // Mtr.13835.1.S1_at // Mtr.19137.1.S1_at // Mtr.32248.1.S1_at // Mtr.732.1.S1_s_at // Mtr.43821.1.S1_at // Mtr.39221.1.S1_s_at // Mtr.38072.1.S1_at // Mtr.754.1.S1_at // Mtr.38008.1.S1_at // Mtr.37198.1.S1_at // Mtr.10484.1.S1_at // Mtr.35022.1.S1_at // Mtr.43234.1.S1_at // Mtr.43140.1.S1_a…
GO:0006097	P	glyoxylate cycle	5	6853	28	31225	0.73	1	// Mtr.28120.1.S1_s_at // Mtr.12788.1.S1_at // Mtr.12730.1.S1_at // Mtr.36790.1.S1_at // Mtr.12788.1.S1_s_at
GO:0009739	P	response to gibberellin stimulus	23	6853	62	31225	0.025	1	// Mtr.28710.1.S1_at // Mtr.20223.1.S1_at // Mtr.31658.1.S1_s_at // Mtr.51381.1.S1_at // Mtr.22734.1.S1_at // Mtr.17267.1.S1_at // Mtr.6076.1.S1_at // Mtr.44890.1.S1_at // Mtr.8702.1.S1_at // Mtr.18228.1.S1_at // Mtr.43706.1.S1_s_at // Mtr.8533.1.S1_s_at // Mtr.38765.1.S1_at // Mtr.37355.1.S1_at // Mtr.25945.1.S1_at // Mtr.26270.1.S1_s_at // Mtr.15448.1.S1_at // Mtr.40638.1.S1_at // Mtr.40680.1.S…
GO:0009738	P	abscisic acid mediated signaling pathway	12	6853	45	31225	0.32	1	// Mtr.43264.1.S1_at // Mtr.21588.1.S1_at // Mtr.37280.1.S1_at // Mtr.18769.1.S1_at // Mtr.32016.1.S1_at // Mtr.11346.1.S1_at // Mtr.43938.1.S1_at // Mtr.9295.1.S1_at // Mtr.12227.1.S1_s_at // Mtr.41915.1.S1_at // Mtr.52259.1.S1_s_at // Mtr.12227.1.S1_at
GO:0006527	P	arginine catabolic process	5	6853	10	31225	0.12	1	// Mtr.40048.1.S1_at // Mtr.11619.1.S1_at // Mtr.14283.1.S1_at // Mtr.43129.1.S1_at // Mtr.37646.1.S1_s_at
GO:0009637	P	response to blue light	8	6853	23	31225	0.18	1	// Mtr.24373.1.S1_at // Mtr.24374.1.S1_at // Mtr.14125.1.S1_at // Mtr.50827.1.S1_at // Mtr.44412.1.S1_at // Mtr.1094.1.S1_at // Mtr.5719.1.S1_at // Mtr.49516.1.S1_at
GO:0006525	P	arginine metabolic process	34	6853	126	31225	0.17	1	// Mtr.45356.1.S1_at // Mtr.26278.1.S1_s_at // Mtr.5703.1.S1_s_at // Mtr.44607.1.S1_at // Mtr.27391.1.S1_at // Mtr.52006.1.S1_s_at // Mtr.9030.1.S1_at // Mtr.41072.1.S1_at // Mtr.49027.1.S1_s_at // Mtr.38072.1.S1_at // Mtr.43485.1.S1_at // Mtr.12291.1.S1_s_at // Mtr.10484.1.S1_at // Mtr.37848.1.S1_at // Mtr.12994.1.S1_at // Mtr.11619.1.S1_at // Mtr.49473.1.S1_at // Mtr.43279.1.S1_at // Mtr.43140.…
GO:0043067	P	regulation of programmed cell death	10	6853	49	31225	0.64	1	// Mtr.35346.1.S1_at // Mtr.945.1.S1_s_at // Mtr.35539.1.S1_at // Mtr.16504.1.S1_at // Mtr.21393.1.S1_at // Mtr.17607.1.S1_at // Mtr.11016.1.S1_at // Mtr.20413.1.S1_at // Mtr.12523.1.S1_s_at // Mtr.32307.1.S1_s_at
GO:0006511	P	ubiquitin-dependent protein catabolic process	35	6853	235	31225	0.99	1	// Mtr.35935.1.S1_s_at // Mtr.41670.1.S1_at // Mtr.31788.1.S1_at // Mtr.9657.1.S1_at // Mtr.20344.1.S1_at // Mtr.11873.1.S1_at // Mtr.8235.1.S1_at // Mtr.41259.1.S1_at // Mtr.13156.1.S1_at // Mtr.41563.1.S1_s_at // Mtr.13957.1.S1_s_at // Mtr.32406.1.S1_at // Mtr.8702.1.S1_at // Mtr.41712.1.S1_at // Mtr.35935.1.S1_at // Mtr.45332.1.S1_at // Mtr.10084.1.S1_at // Mtr.38358.1.S1_s_at // Mtr.16423.1.S…
GO:0010182	P	sugar mediated signaling pathway	10	6853	26	31225	0.099	1	// Mtr.41492.1.S1_at // Mtr.21588.1.S1_at // Mtr.21374.1.S1_at // Mtr.41720.1.S1_at // Mtr.29138.1.S1_at // Mtr.46028.1.S1_at // Mtr.11346.1.S1_at // Mtr.27608.1.S1_s_at // Mtr.11173.1.S1_at // Mtr.52259.1.S1_s_at
GO:0060548	P	negative regulation of cell death	6	6853	27	31225	0.56	1	// Mtr.945.1.S1_s_at // Mtr.35539.1.S1_at // Mtr.16504.1.S1_at // Mtr.17607.1.S1_at // Mtr.20413.1.S1_at // Mtr.32307.1.S1_s_at
GO:0046686	P	response to cadmium ion	15	6853	51	31225	0.2	1	// Mtr.12100.1.S1_at // Mtr.41383.1.S1_at // Mtr.40680.1.S1_at // Mtr.45902.1.S1_at // Mtr.28710.1.S1_at // Mtr.11292.1.S1_s_at // Mtr.10090.1.S1_at // Mtr.38179.1.S1_at // Mtr.26622.1.S1_at // Mtr.16816.1.S1_at // Mtr.42180.1.S1_s_at // Mtr.29177.1.S1_at // Mtr.25945.1.S1_at // Mtr.7331.1.S1_at // Mtr.6076.1.S1_at
GO:0045814	P	negative regulation of gene expression, epigenetic	7	6853	21	31225	0.23	1	// Mtr.7070.1.S1_at // Mtr.11758.1.S1_at // Mtr.27058.1.S1_at // Mtr.6915.1.S1_at // Mtr.17416.1.S1_at // Mtr.48869.1.S1_at // Mtr.4604.1.S1_at
GO:0006094	P	gluconeogenesis	43	6853	203	31225	0.61	1	// Mtr.42163.1.S1_at // Mtr.11173.1.S1_at // Mtr.12274.1.S1_at // Mtr.49251.1.S1_at // Mtr.9364.1.S1_at // Mtr.10485.1.S1_at // Mtr.42779.1.S1_at // Mtr.19137.1.S1_at // Mtr.49030.1.S1_at // Mtr.39188.1.S1_at // Mtr.732.1.S1_s_at // Mtr.9030.1.S1_at // Mtr.52357.1.S1_s_at // Mtr.43821.1.S1_at // Mtr.45772.1.S1_at // Mtr.754.1.S1_at // Mtr.8543.1.S1_at // Mtr.38008.1.S1_at // Mtr.51988.1.S1_at // …
GO:0043069	P	negative regulation of programmed cell death	6	6853	27	31225	0.56	1	// Mtr.945.1.S1_s_at // Mtr.35539.1.S1_at // Mtr.16504.1.S1_at // Mtr.17607.1.S1_at // Mtr.20413.1.S1_at // Mtr.32307.1.S1_s_at
GO:0009605	P	response to external stimulus	72	6853	314	31225	0.39	1	// Mtr.9980.1.S1_at // Mtr.39475.1.S1_at // Mtr.37214.1.S1_at // Mtr.41492.1.S1_at // Mtr.26902.1.S1_s_at // Mtr.16999.1.S1_at // Mtr.20223.1.S1_at // Mtr.12497.1.S1_at // Mtr.6317.1.S1_at // Mtr.12756.1.S1_at // Mtr.10342.1.S1_at // Mtr.7264.1.S1_at // Mtr.5719.1.S1_at // Mtr.9657.1.S1_at // Mtr.50696.1.S1_at // Mtr.40298.1.S1_at // Mtr.1695.1.S1_at // Mtr.33144.1.S1_at // Mtr.17095.1.S1_at // M…
GO:0010189	P	vitamin E biosynthetic process	5	6853	17	31225	0.36	1	// Mtr.35139.1.S1_at // Mtr.15385.1.S1_at // Mtr.43550.1.S1_at // Mtr.13581.1.S1_at // Mtr.37508.1.S1_at
GO:0000279	P	M phase	23	6853	103	31225	0.51	1	// Mtr.18524.1.S1_at // Mtr.4030.1.S1_at // Mtr.46014.1.S1_at // Mtr.4636.1.S1_at // Mtr.4712.1.S1_s_at // Mtr.12162.1.S1_s_at // Mtr.33796.1.S1_at // Mtr.38989.1.S1_at // Mtr.38545.1.S1_s_at // Mtr.33796.1.S1_s_at // Mtr.50839.1.S1_at // Mtr.49223.1.S1_at // Mtr.24738.1.S1_at // Mtr.11454.1.S1_at // Mtr.38326.1.S1_at // Mtr.49447.1.S1_s_at // Mtr.7108.1.S1_at // Mtr.31275.1.S1_at // Mtr.5281.1.S…
GO:0045088	P	regulation of innate immune response	12	6853	38	31225	0.18	1	// Mtr.7449.1.S1_at // Mtr.13870.1.S1_at // Mtr.46562.1.S1_at // Mtr.11034.1.S1_at // Mtr.34596.1.S1_at // Mtr.33354.1.S1_at // Mtr.42023.1.S1_at // Mtr.30691.1.S1_at // Mtr.44297.1.S1_at // Mtr.34397.1.S1_at // Mtr.27354.1.S1_s_at // Mtr.42152.1.S1_at
GO:0042214	P	terpene metabolic process	9	6853	52	31225	0.79	1	// Mtr.9030.1.S1_at // Mtr.49473.1.S1_at // Mtr.33547.1.S1_at // Mtr.5214.1.S1_at // Mtr.11798.1.S1_at // Mtr.10122.1.S1_at // Mtr.33852.1.S1_at // Mtr.9877.1.S1_at // Mtr.190.1.S1_at
GO:0019319	P	hexose biosynthetic process	51	6853	215	31225	0.33	1	// Mtr.40055.1.S1_s_at // Mtr.42163.1.S1_at // Mtr.11173.1.S1_at // Mtr.12274.1.S1_at // Mtr.49251.1.S1_at // Mtr.9364.1.S1_at // Mtr.10485.1.S1_at // Mtr.10388.1.S1_at // Mtr.42779.1.S1_at // Mtr.19137.1.S1_at // Mtr.49030.1.S1_at // Mtr.39188.1.S1_at // Mtr.27294.1.S1_at // Mtr.9030.1.S1_at // Mtr.52357.1.S1_s_at // Mtr.43821.1.S1_at // Mtr.45772.1.S1_at // Mtr.14830.1.S1_at // Mtr.754.1.S1_at …
GO:0045087	P	innate immune response	67	6853	316	31225	0.62	1	// Mtr.42418.1.S1_at // Mtr.8528.1.S1_at // Mtr.49355.1.S1_x_at // Mtr.37688.1.S1_at // Mtr.2590.1.S1_x_at // Mtr.39475.1.S1_at // Mtr.7082.1.S1_at // Mtr.11034.1.S1_at // Mtr.32325.1.S1_at // Mtr.38410.1.S1_at // Mtr.44388.1.S1_at // Mtr.14370.1.S1_at // Mtr.11565.1.S1_at // Mtr.13870.1.S1_at // Mtr.33354.1.S1_at // Mtr.16391.1.S1_at // Mtr.9759.1.S1_at // Mtr.7449.1.S1_at // Mtr.5679.1.S1_at //…
GO:0019748	P	secondary metabolic process	157	6853	640	31225	0.11	1	// Mtr.35998.1.S1_at // Mtr.11292.1.S1_s_at // Mtr.40942.1.S1_at // Mtr.39504.1.S1_at // Mtr.1563.1.S1_at // Mtr.16956.1.S1_at // Mtr.5214.1.S1_at // Mtr.39027.1.S1_s_at // Mtr.13835.1.S1_at // Mtr.51909.1.S1_at // Mtr.32248.1.S1_at // Mtr.9877.1.S1_at // Mtr.10481.1.S1_at // Mtr.27096.1.S1_at // Mtr.10410.1.S1_at // Mtr.35781.1.S1_at // Mtr.771.1.S1_at // Mtr.49574.1.S1_at // Mtr.14428.1.S1_at /…
GO:0070085	P	glycosylation	11	6853	69	31225	0.87	1	// Mtr.44867.1.S1_at // Mtr.9630.1.S1_at // Mtr.23049.1.S1_at // Mtr.12760.1.S1_at // Mtr.39111.1.S1_at // Mtr.52104.1.S1_at // Mtr.43239.1.S1_at // Mtr.42162.1.S1_at // Mtr.25460.1.S1_at // Mtr.18553.1.S1_at // Mtr.41975.1.S1_at
GO:0009220	P	pyrimidine ribonucleotide biosynthetic process	6	6853	18	31225	0.25	1	// Mtr.39375.1.S1_at // Mtr.14494.1.S1_at // Mtr.12781.1.S1_at // Mtr.7293.1.S1_at // Mtr.42131.1.S1_at // Mtr.14160.1.S1_at
GO:0006464	P	protein modification process	446	6853	1852	31225	0.038	1	// Mtr.1927.1.S1_at // Mtr.9213.1.S1_at // Mtr.11171.1.S1_at // Mtr.15304.1.S1_s_at // Mtr.5404.1.S1_at // Mtr.49853.1.S1_at // Mtr.11491.1.S1_at // Mtr.23663.1.S1_at // Mtr.20953.1.S1_at // Mtr.22990.1.S1_at // Mtr.38254.1.S1_at // Mtr.9229.1.S1_at // Mtr.42162.1.S1_at // Mtr.37935.1.S1_at // Mtr.13176.1.S1_at // Mtr.11018.1.S1_s_at // Mtr.5035.1.S1_at // Mtr.10602.1.S1_at // Mtr.37774.1.S1_at /…
GO:0046474	P	glycerophospholipid biosynthetic process	5	6853	35	31225	0.87	1	// Mtr.43949.1.S1_at // Mtr.31141.1.S1_at // Mtr.8215.1.S1_s_at // Mtr.5275.1.S1_s_at // Mtr.13176.1.S1_at
GO:0000375	P	RNA splicing, via transesterification reactions	8	6853	54	31225	0.89	1	// Mtr.50713.1.S1_at // Mtr.46014.1.S1_at // Mtr.35922.1.S1_at // Mtr.50714.1.S1_at // Mtr.41663.1.S1_at // Mtr.394.1.S1_s_at // Mtr.1743.1.S1_at // Mtr.33148.1.S1_at
GO:0009639	P	response to red or far red light	32	6853	151	31225	0.6	1	// Mtr.33892.1.S1_at // Mtr.10410.1.S1_at // Mtr.18929.1.S1_at // Mtr.32124.1.S1_at // Mtr.5312.1.S1_s_at // Mtr.7227.1.S1_at // Mtr.42500.1.S1_at // Mtr.46685.1.S1_at // Mtr.21309.1.S1_s_at // Mtr.40298.1.S1_at // Mtr.50231.1.S1_at // Mtr.19235.1.S1_at // Mtr.5343.1.S1_s_at // Mtr.9329.1.S1_at // Mtr.1094.1.S1_at // Mtr.14125.1.S1_at // Mtr.51829.1.S1_at // Mtr.33914.1.S1_at // Mtr.34596.1.S1_at…
GO:0031047	P	gene silencing by RNA	10	6853	41	31225	0.44	1	// Mtr.17753.1.S1_at // Mtr.4647.1.S1_at // Mtr.13056.1.S1_at // Mtr.17460.1.S1_at // Mtr.13112.1.S1_at // Mtr.6915.1.S1_at // Mtr.13092.1.S1_at // Mtr.46290.1.S1_at // Mtr.5735.1.S1_at // Mtr.44602.1.S1_at
GO:0010383	P	cell wall polysaccharide metabolic process	8	6853	23	31225	0.18	1	// Mtr.28768.1.S1_at // Mtr.38022.1.S1_at // Mtr.10187.1.S1_at // Mtr.50224.1.S1_s_at // Mtr.10873.1.S1_at // Mtr.5334.1.S1_at // Mtr.51646.1.S1_at // Mtr.42283.1.S1_at
GO:0010224	P	response to UV-B	13	6853	44	31225	0.22	1	// Mtr.20735.1.S1_at // Mtr.5681.1.S1_at // Mtr.10985.1.S1_at // Mtr.8776.1.S1_at // Mtr.20085.1.S1_at // Mtr.13099.1.S1_at // Mtr.13397.1.S1_at // Mtr.10121.1.S1_at // Mtr.20710.1.S1_at // Mtr.22636.1.S1_at // Mtr.10602.1.S1_at // Mtr.8714.1.S1_at // Mtr.31649.1.S1_at
GO:0006091	P	generation of precursor metabolites and energy	88	6853	644	31225	1	1	// Mtr.11173.1.S1_at // Mtr.41946.1.S1_at // Mtr.42779.1.S1_at // Mtr.12788.1.S1_at // Mtr.40433.1.S1_at // Mtr.51988.1.S1_at // Mtr.35022.1.S1_at // Mtr.24585.1.S1_at // Mtr.49273.1.S1_at // Mtr.41720.1.S1_at // Mtr.48971.1.S1_at // Mtr.13610.1.S1_at // Mtr.40114.1.S1_s_at // Mtr.912.1.S1_s_at // Mtr.10443.1.S1_at // Mtr.22577.1.S1_at // Mtr.18921.1.S1_at // Mtr.49251.1.S1_at // Mtr.9364.1.S1_at…
GO:0009966	P	regulation of signal transduction	12	6853	80	31225	0.92	1	// Mtr.14190.1.S1_s_at // Mtr.32016.1.S1_at // Mtr.17495.1.S1_s_at // Mtr.43938.1.S1_at // Mtr.4790.1.S1_at // Mtr.19872.1.S1_at // Mtr.9295.1.S1_at // Mtr.33315.1.S1_at // Mtr.41915.1.S1_at // Mtr.4967.1.S1_at // Mtr.35715.1.S1_at // Mtr.29253.1.S1_at
GO:0009735	P	response to cytokinin stimulus	18	6853	58	31225	0.13	1	// Mtr.36907.1.S1_at // Mtr.9656.1.S1_at // Mtr.11553.1.S1_at // Mtr.38132.1.S1_a_at // Mtr.51829.1.S1_s_at // Mtr.51829.1.S1_at // Mtr.22708.1.S1_at // Mtr.1304.1.S1_at // Mtr.8842.1.S1_at // Mtr.6519.1.S1_at // Mtr.17388.1.S1_at // Mtr.1813.1.S1_at // Mtr.12619.1.S1_at // Mtr.24581.1.S1_s_at // Mtr.5343.1.S1_s_at // Mtr.41229.1.S1_at // Mtr.15775.1.S1_at // Mtr.17095.1.S1_at
GO:0035194	P	posttranscriptional gene silencing by RNA	10	6853	40	31225	0.41	1	// Mtr.17753.1.S1_at // Mtr.4647.1.S1_at // Mtr.13056.1.S1_at // Mtr.17460.1.S1_at // Mtr.13112.1.S1_at // Mtr.6915.1.S1_at // Mtr.13092.1.S1_at // Mtr.46290.1.S1_at // Mtr.5735.1.S1_at // Mtr.44602.1.S1_at
GO:0009911	P	positive regulation of flower development	8	6853	23	31225	0.18	1	// Mtr.22314.1.S1_at // Mtr.8901.1.S1_at // Mtr.18319.1.S1_at // Mtr.26217.1.S1_at // Mtr.45064.1.S1_at // Mtr.10485.1.S1_at // Mtr.24938.1.S1_s_at // Mtr.50586.1.S1_at
GO:0048856	P	anatomical structure development	287	6853	1154	31225	0.03	1	// Mtr.7525.1.S1_at // Mtr.34867.1.S1_s_at // Mtr.12154.1.S1_at // Mtr.46028.1.S1_at // Mtr.42940.1.S1_at // Mtr.26217.1.S1_at // Mtr.26622.1.S1_at // Mtr.10571.1.S1_at // Mtr.18410.1.S1_at // Mtr.26687.1.S1_s_at // Mtr.27058.1.S1_at // Mtr.7026.1.S1_s_at // Mtr.17399.1.S1_at // Mtr.16490.1.S1_at // Mtr.13957.1.S1_s_at // Mtr.39357.1.S1_s_at // Mtr.31649.1.S1_at // Mtr.9009.1.S1_at // Mtr.14769.1…
GO:0002253	P	activation of immune response	11	6853	36	31225	0.21	1	// Mtr.7449.1.S1_at // Mtr.13870.1.S1_at // Mtr.46562.1.S1_at // Mtr.11034.1.S1_at // Mtr.34596.1.S1_at // Mtr.33354.1.S1_at // Mtr.42023.1.S1_at // Mtr.30691.1.S1_at // Mtr.44297.1.S1_at // Mtr.34397.1.S1_at // Mtr.27354.1.S1_s_at
GO:0009914	P	hormone transport	15	6853	55	31225	0.27	1	// Mtr.13440.1.S1_at // Mtr.7715.1.S1_at // Mtr.10138.1.S1_at // Mtr.39348.1.S1_at // Mtr.22455.1.S1_at // Mtr.12575.1.S1_at // Mtr.31734.1.S1_at // Mtr.38716.1.S1_at // Mtr.26902.1.S1_s_at // Mtr.24585.1.S1_at // Mtr.29495.1.S1_at // Mtr.17095.1.S1_at // Mtr.42450.1.S1_at // Mtr.29499.1.S1_at // Mtr.19268.1.S1_at
GO:0006066	P	alcohol metabolic process	154	6853	626	31225	0.11	1	// Mtr.42418.1.S1_at // Mtr.11173.1.S1_at // Mtr.39504.1.S1_at // Mtr.17396.1.S1_s_at // Mtr.10388.1.S1_at // Mtr.42779.1.S1_at // Mtr.35966.1.S1_s_at // Mtr.32248.1.S1_at // Mtr.43150.1.S1_at // Mtr.50619.1.S1_at // Mtr.8762.1.S1_at // Mtr.50224.1.S1_s_at // Mtr.18319.1.S1_at // Mtr.15480.1.S1_at // Mtr.17830.1.S1_at // Mtr.51988.1.S1_at // Mtr.27059.1.S1_at // Mtr.35022.1.S1_at // Mtr.43056.1.S…
GO:0043039	P	tRNA aminoacylation	19	6853	86	31225	0.53	1	// Mtr.14362.1.S1_at // Mtr.33334.1.S1_at // Mtr.45004.1.S1_at // Mtr.34751.1.S1_at // Mtr.3520.1.S1_s_at // Mtr.35203.1.S1_x_at // Mtr.20212.1.S1_s_at // Mtr.23818.1.S1_at // Mtr.44514.1.S1_at // Mtr.16054.1.S1_at // Mtr.5703.1.S1_s_at // Mtr.41413.1.S1_at // Mtr.49027.1.S1_s_at // Mtr.20630.1.S1_at // Mtr.20554.1.S1_s_at // Mtr.16313.1.S1_s_at // Mtr.27468.1.S1_at // Mtr.20673.1.S1_at // Mtr.19…
GO:0006790	P	sulfur metabolic process	76	6853	322	31225	0.3	1	// Mtr.8464.1.S1_s_at // Mtr.44270.1.S1_at // Mtr.45535.1.S1_at // Mtr.43435.1.S1_at // Mtr.21293.1.S1_at // Mtr.6153.1.S1_at // Mtr.20785.1.S1_at // Mtr.35528.1.S1_at // Mtr.44514.1.S1_at // Mtr.39504.1.S1_at // Mtr.49120.1.S1_s_at // Mtr.38619.1.S1_at // Mtr.27058.1.S1_at // Mtr.11758.1.S1_at // Mtr.15180.1.S1_at // Mtr.8755.1.S1_at // Mtr.12788.1.S1_at // Mtr.19671.1.S1_at // Mtr.17107.1.S1_at…
GO:0048528	P	post-embryonic root development	14	6853	46	31225	0.18	1	// Mtr.37555.1.S1_at // Mtr.26687.1.S1_s_at // Mtr.50696.1.S1_at // Mtr.12154.1.S1_at // Mtr.33363.1.S1_at // Mtr.13440.1.S1_at // Mtr.8737.1.S1_at // Mtr.50827.1.S1_at // Mtr.13896.1.S1_at // Mtr.34024.1.S1_at // Mtr.22490.1.S1_s_at // Mtr.43054.1.S1_at // Mtr.29499.1.S1_at // Mtr.2296.1.S1_at
GO:0006417	P	regulation of translation	32	6853	193	31225	0.94	1	// Mtr.7525.1.S1_at // Mtr.41492.1.S1_at // Mtr.24532.1.S1_at // Mtr.43344.1.S1_at // Mtr.45887.1.S1_at // Mtr.29312.1.S1_at // Mtr.37480.1.S1_at // Mtr.3645.1.S1_at // Mtr.40024.1.S1_s_at // Mtr.30693.1.S1_at // Mtr.17756.1.S1_s_at // Mtr.43805.1.S1_at // Mtr.25429.1.S1_at // Mtr.44464.1.S1_at // Mtr.46812.1.S1_at // Mtr.16647.1.S1_at // Mtr.10355.1.S1_at // Mtr.32889.1.S1_at // Mtr.12755.1.S1_s…
GO:0048527	P	lateral root development	14	6853	46	31225	0.18	1	// Mtr.37555.1.S1_at // Mtr.26687.1.S1_s_at // Mtr.50696.1.S1_at // Mtr.12154.1.S1_at // Mtr.33363.1.S1_at // Mtr.13440.1.S1_at // Mtr.8737.1.S1_at // Mtr.50827.1.S1_at // Mtr.13896.1.S1_at // Mtr.34024.1.S1_at // Mtr.22490.1.S1_s_at // Mtr.43054.1.S1_at // Mtr.29499.1.S1_at // Mtr.2296.1.S1_at
GO:0006414	P	translational elongation	16	6853	103	31225	0.93	1	// Mtr.43805.1.S1_at // Mtr.16553.1.S1_at // Mtr.24532.1.S1_at // Mtr.10455.1.S1_at // Mtr.43344.1.S1_at // Mtr.10355.1.S1_at // Mtr.16424.1.S1_at // Mtr.44464.1.S1_at // Mtr.3645.1.S1_at // Mtr.45428.1.S1_at // Mtr.2544.1.S1_s_at // Mtr.45887.1.S1_at // Mtr.43361.1.S1_at // Mtr.12230.1.S1_s_at // Mtr.1791.1.S1_at // Mtr.45960.1.S1_at
GO:0006090	P	pyruvate metabolic process	58	6853	281	31225	0.69	1	// Mtr.38258.1.S1_at // Mtr.34416.1.S1_at // Mtr.42163.1.S1_at // Mtr.11173.1.S1_at // Mtr.16360.1.S1_at // Mtr.12274.1.S1_at // Mtr.49251.1.S1_at // Mtr.9364.1.S1_at // Mtr.10485.1.S1_at // Mtr.42779.1.S1_at // Mtr.19137.1.S1_at // Mtr.49864.1.S1_at // Mtr.49030.1.S1_at // Mtr.39188.1.S1_at // Mtr.11851.1.S1_at // Mtr.27294.1.S1_at // Mtr.9030.1.S1_at // Mtr.52357.1.S1_s_at // Mtr.43821.1.S1_at …
GO:0009630	P	gravitropism	14	6853	47	31225	0.2	1	// Mtr.5672.1.S1_at // Mtr.13440.1.S1_at // Mtr.10138.1.S1_at // Mtr.14125.1.S1_at // Mtr.50827.1.S1_at // Mtr.12575.1.S1_at // Mtr.143.1.S1_at // Mtr.38716.1.S1_at // Mtr.29499.1.S1_at // Mtr.7264.1.S1_at // Mtr.29495.1.S1_at // Mtr.39357.1.S1_s_at // Mtr.45088.1.S1_at // Mtr.17095.1.S1_at
GO:0048523	P	negative regulation of cellular process	53	6853	236	31225	0.46	1	// Mtr.7525.1.S1_at // Mtr.28710.1.S1_at // Mtr.50710.1.S1_at // Mtr.26217.1.S1_at // Mtr.17416.1.S1_at // Mtr.12162.1.S1_s_at // Mtr.27058.1.S1_at // Mtr.40889.1.S1_at // Mtr.17691.1.S1_at // Mtr.43108.1.S1_at // Mtr.5095.1.S1_s_at // Mtr.32307.1.S1_s_at // Mtr.48869.1.S1_at // Mtr.44920.1.S1_at // Mtr.6076.1.S1_at // Mtr.37555.1.S1_at // Mtr.11163.1.S1_at // Mtr.35539.1.S1_at // Mtr.39530.1.S1_…
GO:0019362	P	pyridine nucleotide metabolic process	27	6853	124	31225	0.55	1	// Mtr.45989.1.S1_s_at // Mtr.39504.1.S1_at // Mtr.10485.1.S1_at // Mtr.19137.1.S1_at // Mtr.32248.1.S1_at // Mtr.732.1.S1_s_at // Mtr.43821.1.S1_at // Mtr.39221.1.S1_s_at // Mtr.754.1.S1_at // Mtr.38008.1.S1_at // Mtr.37198.1.S1_at // Mtr.35022.1.S1_at // Mtr.43234.1.S1_at // Mtr.33603.1.S1_s_at // Mtr.46082.1.S1_s_at // Mtr.44311.1.S1_s_at // Mtr.31871.1.S1_at // Mtr.27308.1.S1_s_at // Mtr.8755…
GO:0034440	P	lipid oxidation	10	6853	43	31225	0.49	1	// Mtr.33814.1.S1_at // Mtr.7026.1.S1_s_at // Mtr.12790.1.S1_at // Mtr.18929.1.S1_at // Mtr.8762.1.S1_at // Mtr.5322.1.S1_s_at // Mtr.20985.1.S1_at // Mtr.37913.1.S1_at // Mtr.12730.1.S1_at // Mtr.43319.1.S1_at
GO:0051347	P	positive regulation of transferase activity	9	6853	25	31225	0.14	1	// Mtr.14190.1.S1_s_at // Mtr.4735.1.S1_at // Mtr.17495.1.S1_s_at // Mtr.40189.1.S1_at // Mtr.31755.1.S1_at // Mtr.34631.1.S1_at // Mtr.46971.1.S1_at // Mtr.11550.1.S1_at // Mtr.32685.1.S1_at
GO:0022621	P	shoot system development	54	6853	203	31225	0.12	1	// Mtr.9787.1.S1_at // Mtr.20864.1.S1_at // Mtr.41691.1.S1_at // Mtr.31334.1.S1_at // Mtr.8663.1.S1_at // Mtr.21624.1.S1_at // Mtr.24938.1.S1_s_at // Mtr.22314.1.S1_at // Mtr.43959.1.S1_at // Mtr.44029.1.S1_at // Mtr.39530.1.S1_s_at // Mtr.14250.1.S1_at // Mtr.33568.1.S1_at // Mtr.45243.1.S1_at // Mtr.20730.1.S1_at // Mtr.50586.1.S1_at // Mtr.16111.1.S1_at // Mtr.39348.1.S1_at // Mtr.50827.1.S1_a…
GO:0000087	P	M phase of mitotic cell cycle	16	6853	59	31225	0.27	1	// Mtr.50839.1.S1_at // Mtr.49447.1.S1_s_at // Mtr.11454.1.S1_at // Mtr.38989.1.S1_at // Mtr.4030.1.S1_at // Mtr.46014.1.S1_at // Mtr.5281.1.S1_at // Mtr.33796.1.S1_s_at // Mtr.4712.1.S1_s_at // Mtr.49223.1.S1_at // Mtr.12162.1.S1_s_at // Mtr.24738.1.S1_at // Mtr.24517.1.S1_at // Mtr.31275.1.S1_at // Mtr.33796.1.S1_at // Mtr.9240.1.S1_at
GO:0031324	P	negative regulation of cellular metabolic process	29	6853	149	31225	0.75	1	// Mtr.7525.1.S1_at // Mtr.28710.1.S1_at // Mtr.50710.1.S1_at // Mtr.11758.1.S1_at // Mtr.17416.1.S1_at // Mtr.27058.1.S1_at // Mtr.40889.1.S1_at // Mtr.17691.1.S1_at // Mtr.10537.1.S1_at // Mtr.6076.1.S1_at // Mtr.37555.1.S1_at // Mtr.5095.1.S1_s_at // Mtr.31838.1.S1_at // Mtr.21482.1.S1_at // Mtr.40972.1.S1_at // Mtr.43054.1.S1_at // Mtr.31759.1.S1_at // Mtr.5681.1.S1_at // Mtr.12755.1.S1_s_at …
GO:0032147	P	activation of protein kinase activity	6	6853	18	31225	0.25	1	// Mtr.4735.1.S1_at // Mtr.31755.1.S1_at // Mtr.34631.1.S1_at // Mtr.46971.1.S1_at // Mtr.11550.1.S1_at // Mtr.32685.1.S1_at
GO:0007610	P	behavior	6	6853	28	31225	0.59	1	// Mtr.16999.1.S1_at // Mtr.19598.1.S1_at // Mtr.30420.1.S1_at // Mtr.16999.1.S1_s_at // Mtr.43949.1.S1_at // Mtr.9705.1.S1_s_at
GO:0006526	P	arginine biosynthetic process	9	6853	21	31225	0.076	1	// Mtr.41072.1.S1_at // Mtr.12462.1.S1_at // Mtr.37917.1.S1_at // Mtr.43485.1.S1_at // Mtr.51028.1.S1_at // Mtr.38975.1.S1_at // Mtr.52006.1.S1_s_at // Mtr.37848.1.S1_at // Mtr.8838.1.S1_at
GO:0031349	P	positive regulation of defense response	11	6853	42	31225	0.35	1	// Mtr.7449.1.S1_at // Mtr.13870.1.S1_at // Mtr.46562.1.S1_at // Mtr.11034.1.S1_at // Mtr.34596.1.S1_at // Mtr.33354.1.S1_at // Mtr.42023.1.S1_at // Mtr.30691.1.S1_at // Mtr.44297.1.S1_at // Mtr.34397.1.S1_at // Mtr.27354.1.S1_s_at
GO:0043449	P	cellular alkene metabolic process	32	6853	91	31225	0.017	1	// Mtr.35998.1.S1_at // Mtr.8717.1.S1_s_at // Mtr.8705.1.S1_at // Mtr.40942.1.S1_at // Mtr.5789.1.S1_s_at // Mtr.52265.1.S1_at // Mtr.11873.1.S1_at // Mtr.16956.1.S1_at // Mtr.27391.1.S1_at // Mtr.14783.1.S1_at // Mtr.48295.1.S1_at // Mtr.42337.1.S1_at // Mtr.10481.1.S1_at // Mtr.25611.1.S1_at // Mtr.37666.1.S1_at // Mtr.771.1.S1_at // Mtr.25950.1.S1_at // Mtr.22244.1.S1_s_at // Mtr.43335.1.S1_at…
GO:0007165	P	signal transduction	271	6853	1363	31225	0.94	1	// Mtr.23613.1.S1_at // Mtr.8766.1.S1_at // Mtr.11034.1.S1_at // Mtr.4749.1.S1_at // Mtr.22708.1.S1_at // Mtr.11173.1.S1_at // Mtr.46028.1.S1_at // Mtr.26217.1.S1_at // Mtr.6947.1.S1_at // Mtr.45036.1.S1_at // Mtr.7227.1.S1_at // Mtr.13426.1.S1_at // Mtr.9126.1.S1_at // Mtr.12623.1.S1_at // Mtr.12078.1.S1_at // Mtr.37641.1.S1_at // Mtr.11928.1.S1_at // Mtr.9192.1.S1_at // Mtr.31649.1.S1_at // Mtr…
GO:0009292	P	genetic transfer	9	6853	34	31225	0.37	1	// Mtr.38811.1.S1_s_at // Mtr.2017.1.S1_at // Mtr.45656.1.S1_at // Mtr.14445.1.S1_at // Mtr.12990.1.S1_at // Mtr.28709.1.S1_at // Mtr.28745.1.S1_s_at // Mtr.17926.1.S1_at // Mtr.10278.1.S1_at
GO:0009294	P	DNA mediated transformation	9	6853	34	31225	0.37	1	// Mtr.38811.1.S1_s_at // Mtr.2017.1.S1_at // Mtr.45656.1.S1_at // Mtr.14445.1.S1_at // Mtr.12990.1.S1_at // Mtr.28709.1.S1_at // Mtr.28745.1.S1_s_at // Mtr.17926.1.S1_at // Mtr.10278.1.S1_at
GO:0031347	P	regulation of defense response	16	6853	60	31225	0.29	1	// Mtr.7449.1.S1_at // Mtr.13870.1.S1_at // Mtr.13581.1.S1_at // Mtr.46562.1.S1_at // Mtr.15385.1.S1_at // Mtr.11034.1.S1_at // Mtr.34596.1.S1_at // Mtr.33354.1.S1_at // Mtr.37324.1.S1_at // Mtr.27935.1.S1_s_at // Mtr.42023.1.S1_at // Mtr.30691.1.S1_at // Mtr.44297.1.S1_at // Mtr.34397.1.S1_at // Mtr.27354.1.S1_s_at // Mtr.42152.1.S1_at
GO:0042445	P	hormone metabolic process	21	6853	84	31225	0.33	1	// Mtr.20735.1.S1_at // Mtr.1260.1.S1_at // Mtr.32396.1.S1_at // Mtr.47195.1.S1_at // Mtr.48824.1.S1_at // Mtr.14413.1.S1_at // Mtr.9435.1.S1_at // Mtr.8762.1.S1_at // Mtr.44602.1.S1_at // Mtr.38679.1.S1_at // Mtr.19162.1.S1_at // Mtr.38799.1.S1_s_at // Mtr.32237.1.S1_at // Mtr.35871.1.S1_at // Mtr.17280.1.S1_at // Mtr.19623.1.S1_at // Mtr.14985.1.S1_at // Mtr.111.1.S1_at // Mtr.39530.1.S1_s_at /…
GO:0042446	P	hormone biosynthetic process	9	6853	50	31225	0.76	1	// Mtr.20735.1.S1_at // Mtr.32396.1.S1_at // Mtr.20730.1.S1_at // Mtr.9435.1.S1_at // Mtr.19162.1.S1_at // Mtr.48824.1.S1_at // Mtr.19623.1.S1_at // Mtr.111.1.S1_at // Mtr.39530.1.S1_s_at
GO:0046339	P	diacylglycerol metabolic process	7	6853	12	31225	0.041	1	// Mtr.4749.1.S1_at // Mtr.36313.1.S1_at // Mtr.19242.1.S1_at // Mtr.10504.1.S1_at // Mtr.19255.1.S1_x_at // Mtr.19255.1.S1_at // Mtr.42267.1.S1_at
GO:0042440	P	pigment metabolic process	38	6853	176	31225	0.56	1	// Mtr.22314.1.S1_at // Mtr.41492.1.S1_at // Mtr.44855.1.S1_at // Mtr.43354.1.S1_at // Mtr.22365.1.S1_at // Mtr.10410.1.S1_s_at // Mtr.24749.1.S1_at // Mtr.47061.1.S1_at // Mtr.40298.1.S1_at // Mtr.33852.1.S1_at // Mtr.16941.1.S1_at // Mtr.748.1.S1_s_at // Mtr.10410.1.S1_at // Mtr.35781.1.S1_at // Mtr.771.1.S1_at // Mtr.45966.1.S1_at // Mtr.49865.1.S1_at // Mtr.16934.1.S1_at // Mtr.5176.1.S1_at /…
GO:0010252	P	auxin homeostasis	8	6853	19	31225	0.098	1	// Mtr.28634.1.S1_at // Mtr.45413.1.S1_at // Mtr.41237.1.S1_at // Mtr.23638.1.S1_at // Mtr.40263.1.S1_at // Mtr.7117.1.S1_at // Mtr.6663.1.S1_at // Mtr.1568.1.S1_at
GO:0070271	P	protein complex biogenesis	40	6853	189	31225	0.61	1	// Mtr.9787.1.S1_at // Mtr.37319.1.S1_at // Mtr.40701.1.S1_at // Mtr.8663.1.S1_at // Mtr.32063.1.S1_at // Mtr.8756.1.S1_at // Mtr.49754.1.S1_at // Mtr.18885.1.S1_at // Mtr.51687.1.S1_at // Mtr.37480.1.S1_at // Mtr.33839.1.S1_at // Mtr.30693.1.S1_at // Mtr.26509.1.S1_s_at // Mtr.36471.1.S1_at // Mtr.20484.1.S1_at // Mtr.28758.1.S1_s_at // Mtr.9705.1.S1_s_at // Mtr.8702.1.S1_at // Mtr.40217.1.S1_at…
GO:0010255	P	glucose mediated signaling pathway	6	6853	19	31225	0.29	1	// Mtr.21588.1.S1_at // Mtr.41720.1.S1_at // Mtr.11173.1.S1_at // Mtr.11346.1.S1_at // Mtr.27608.1.S1_s_at // Mtr.52259.1.S1_s_at
GO:0006714	P	sesquiterpenoid metabolic process	6	6853	22	31225	0.39	1	// Mtr.33547.1.S1_at // Mtr.5214.1.S1_at // Mtr.11798.1.S1_at // Mtr.33852.1.S1_at // Mtr.9877.1.S1_at // Mtr.190.1.S1_at
GO:0044093	P	positive regulation of molecular function	9	6853	33	31225	0.34	1	// Mtr.14190.1.S1_s_at // Mtr.4735.1.S1_at // Mtr.17495.1.S1_s_at // Mtr.40189.1.S1_at // Mtr.31755.1.S1_at // Mtr.34631.1.S1_at // Mtr.46971.1.S1_at // Mtr.11550.1.S1_at // Mtr.32685.1.S1_at
GO:0015939	P	pantothenate metabolic process	7	6853	40	31225	0.77	1	// Mtr.2952.1.S1_at // Mtr.31747.1.S1_s_at // Mtr.22143.1.S1_at // Mtr.6007.1.S1_at // Mtr.49196.1.S1_at // Mtr.49136.1.S1_at // Mtr.16184.1.S1_at
GO:0006096	P	glycolysis	47	6853	216	31225	0.55	1	// Mtr.42163.1.S1_at // Mtr.11173.1.S1_at // Mtr.49251.1.S1_at // Mtr.40930.1.S1_at // Mtr.9364.1.S1_at // Mtr.10485.1.S1_at // Mtr.42779.1.S1_at // Mtr.19137.1.S1_at // Mtr.49030.1.S1_at // Mtr.39188.1.S1_at // Mtr.13043.1.S1_s_at // Mtr.27294.1.S1_at // Mtr.9030.1.S1_at // Mtr.43821.1.S1_at // Mtr.42510.1.S1_at // Mtr.754.1.S1_at // Mtr.8543.1.S1_at // Mtr.38008.1.S1_at // Mtr.40433.1.S1_at // …
GO:0006662	P	glycerol ether metabolic process	11	6853	34	31225	0.17	1	// Mtr.37716.1.S1_at // Mtr.42267.1.S1_at // Mtr.12857.1.S1_at // Mtr.36313.1.S1_at // Mtr.45910.1.S1_at // Mtr.19242.1.S1_at // Mtr.10504.1.S1_at // Mtr.19255.1.S1_x_at // Mtr.19255.1.S1_at // Mtr.4749.1.S1_at // Mtr.16823.1.S1_s_at
GO:0033036	P	macromolecule localization	104	6853	511	31225	0.78	1	// Mtr.37609.1.S1_s_at // Mtr.23613.1.S1_at // Mtr.10218.1.S1_at // Mtr.38400.1.S1_at // Mtr.19118.1.S1_x_at // Mtr.13684.1.S1_at // Mtr.8548.1.S1_at // Mtr.9489.1.S1_at // Mtr.2636.1.S1_at // Mtr.19206.1.S1_at // Mtr.13094.1.S1_at // Mtr.20073.1.S1_at // Mtr.40348.1.S1_at // Mtr.34136.1.S1_at // Mtr.14679.1.S1_x_at // Mtr.34629.1.S1_at // Mtr.27585.1.S1_at // Mtr.41941.1.S1_at // Mtr.21793.1.S1_…
GO:0006664	P	glycolipid metabolic process	17	6853	72	31225	0.44	1	// Mtr.48412.1.S1_s_at // Mtr.4955.1.S1_at // Mtr.50907.1.S1_at // Mtr.38602.1.S1_at // Mtr.40330.1.S1_at // Mtr.38046.1.S1_s_at // Mtr.45064.1.S1_at // Mtr.18319.1.S1_at // Mtr.24938.1.S1_s_at // Mtr.42564.1.S1_at // Mtr.13810.1.S1_at // Mtr.43151.1.S1_at // Mtr.45132.1.S1_at // Mtr.38328.1.S1_at // Mtr.9085.1.S1_at // Mtr.15480.1.S1_at // Mtr.43150.1.S1_at
GO:0006665	P	sphingolipid metabolic process	20	6853	78	31225	0.3	1	// Mtr.48412.1.S1_s_at // Mtr.4955.1.S1_at // Mtr.50907.1.S1_at // Mtr.38325.1.S1_at // Mtr.18319.1.S1_at // Mtr.40330.1.S1_at // Mtr.38602.1.S1_at // Mtr.43525.1.S1_at // Mtr.52162.1.S1_at // Mtr.45064.1.S1_at // Mtr.13765.1.S1_at // Mtr.24938.1.S1_s_at // Mtr.42564.1.S1_at // Mtr.13810.1.S1_at // Mtr.43151.1.S1_at // Mtr.45132.1.S1_at // Mtr.38328.1.S1_at // Mtr.27125.1.S1_at // Mtr.15480.1.S1_…
GO:0042325	P	regulation of phosphorylation	13	6853	40	31225	0.15	1	// Mtr.14190.1.S1_s_at // Mtr.3426.1.S1_at // Mtr.4735.1.S1_at // Mtr.44839.1.S1_at // Mtr.17495.1.S1_s_at // Mtr.29362.1.S1_at // Mtr.38532.1.S1_at // Mtr.31755.1.S1_at // Mtr.38940.1.S1_at // Mtr.34631.1.S1_at // Mtr.46971.1.S1_at // Mtr.11550.1.S1_at // Mtr.32685.1.S1_at
GO:0010029	P	regulation of seed germination	5	6853	26	31225	0.68	1	// Mtr.17691.1.S1_at // Mtr.21846.1.S1_at // Mtr.37355.1.S1_at // Mtr.45840.1.S1_at // Mtr.26270.1.S1_s_at
GO:0009688	P	abscisic acid biosynthetic process	6	6853	17	31225	0.22	1	// Mtr.33547.1.S1_at // Mtr.5214.1.S1_at // Mtr.11798.1.S1_at // Mtr.33852.1.S1_at // Mtr.9877.1.S1_at // Mtr.190.1.S1_at
GO:0009167	P	purine ribonucleoside monophosphate metabolic process	5	6853	20	31225	0.48	1	// Mtr.33874.1.S1_s_at // Mtr.5788.1.S1_s_at // Mtr.43862.1.S1_at // Mtr.48393.1.S1_at // Mtr.41931.1.S1_at
GO:0009682	P	induced systemic resistance	6	6853	17	31225	0.22	1	// Mtr.7449.1.S1_at // Mtr.11034.1.S1_at // Mtr.42023.1.S1_at // Mtr.33354.1.S1_at // Mtr.34596.1.S1_at // Mtr.30691.1.S1_at
GO:0009687	P	abscisic acid metabolic process	6	6853	21	31225	0.36	1	// Mtr.33547.1.S1_at // Mtr.5214.1.S1_at // Mtr.11798.1.S1_at // Mtr.33852.1.S1_at // Mtr.9877.1.S1_at // Mtr.190.1.S1_at
GO:0009685	P	gibberellin metabolic process	12	6853	33	31225	0.097	1	// Mtr.33448.1.S1_s_at // Mtr.13750.1.S1_at // Mtr.32124.1.S1_at // Mtr.33914.1.S1_at // Mtr.38633.1.S1_at // Mtr.33448.1.S1_at // Mtr.48621.1.S1_at // Mtr.42500.1.S1_at // Mtr.4753.1.S1_at // Mtr.32565.1.S1_at // Mtr.11754.1.S1_at // Mtr.156.1.S1_at
GO:0009310	P	amine catabolic process	39	6853	134	31225	0.075	1	// Mtr.8705.1.S1_at // Mtr.51909.1.S1_at // Mtr.6007.1.S1_at // Mtr.40002.1.S1_at // Mtr.2952.1.S1_at // Mtr.32248.1.S1_at // Mtr.38258.1.S1_at // Mtr.9030.1.S1_at // Mtr.26218.1.S1_s_at // Mtr.4684.1.S1_s_at // Mtr.35178.1.S1_at // Mtr.5322.1.S1_s_at // Mtr.28325.1.S1_at // Mtr.43279.1.S1_at // Mtr.22558.1.S1_s_at // Mtr.37324.1.S1_at // Mtr.11619.1.S1_at // Mtr.49473.1.S1_at // Mtr.43129.1.S1_a…
GO:0048278	P	vesicle docking	5	6853	35	31225	0.87	1	// Mtr.13353.1.S1_at // Mtr.14116.1.S1_at // Mtr.17462.1.S1_at // Mtr.33034.1.S1_at // Mtr.49306.1.S1_at
GO:0009078	P	pyruvate family amino acid metabolic process	22	6853	71	31225	0.1	1	// Mtr.5406.1.S1_s_at // Mtr.25985.1.S1_at // Mtr.43861.1.S1_at // Mtr.7293.1.S1_at // Mtr.10484.1.S1_at // Mtr.22244.1.S1_s_at // Mtr.45004.1.S1_at // Mtr.11619.1.S1_at // Mtr.43140.1.S1_at // Mtr.16054.1.S1_at // Mtr.1575.1.S1_at // Mtr.52344.1.S1_at // Mtr.37848.1.S1_at // Mtr.39375.1.S1_at // Mtr.14283.1.S1_at // Mtr.44612.1.S1_at // Mtr.16313.1.S1_s_at // Mtr.19971.1.S1_at // Mtr.37461.1.S1_…
GO:0007389	P	pattern specification process	41	6853	145	31225	0.092	1	// Mtr.46819.1.S1_s_at // Mtr.7264.1.S1_at // Mtr.7886.1.S1_at // Mtr.49873.1.S1_at // Mtr.29345.1.S1_at // Mtr.35871.1.S1_at // Mtr.43959.1.S1_at // Mtr.25291.1.S1_at // Mtr.5735.1.S1_at // Mtr.39530.1.S1_s_at // Mtr.14250.1.S1_at // Mtr.11163.1.S1_at // Mtr.14769.1.S1_at // Mtr.16111.1.S1_at // Mtr.16110.1.S1_at // Mtr.1568.1.S1_at // Mtr.46748.1.S1_at // Mtr.38716.1.S1_at // Mtr.19586.1.S1_at …
GO:0010038	P	response to metal ion	29	6853	102	31225	0.13	1	// Mtr.11249.1.S1_s_at // Mtr.41383.1.S1_at // Mtr.29177.1.S1_at // Mtr.47879.1.S1_at // Mtr.28710.1.S1_at // Mtr.11292.1.S1_s_at // Mtr.16816.1.S1_at // Mtr.40315.1.S1_at // Mtr.6076.1.S1_at // Mtr.10090.1.S1_at // Mtr.17267.1.S1_at // Mtr.12100.1.S1_at // Mtr.42180.1.S1_s_at // Mtr.20223.1.S1_at // Mtr.40199.1.S1_at // Mtr.7331.1.S1_at // Mtr.12355.1.S1_at // Mtr.44890.1.S1_at // Mtr.26622.1.S1…
GO:0009074	P	aromatic amino acid family catabolic process	6	6853	18	31225	0.25	1	// Mtr.8705.1.S1_at // Mtr.40167.1.S1_s_at // Mtr.50478.1.S1_at // Mtr.8933.1.S1_at // Mtr.51909.1.S1_at // Mtr.37508.1.S1_at
GO:0009607	P	response to biotic stimulus	123	6853	536	31225	0.34	1	// Mtr.42418.1.S1_at // Mtr.8766.1.S1_at // Mtr.11034.1.S1_at // Mtr.43010.1.S1_at // Mtr.51562.1.S1_at // Mtr.9657.1.S1_at // Mtr.15624.1.S1_at // Mtr.32325.1.S1_at // Mtr.38410.1.S1_at // Mtr.8884.1.S1_at // Mtr.12078.1.S1_at // Mtr.17401.1.S1_at // Mtr.17372.1.S1_at // Mtr.51462.1.S1_s_at // Mtr.30691.1.S1_at // Mtr.20901.1.S1_s_at // Mtr.12497.1.S1_at // Mtr.13870.1.S1_at // Mtr.37895.1.S1_at…
GO:0051707	P	response to other organism	113	6853	476	31225	0.24	1	// Mtr.42418.1.S1_at // Mtr.8766.1.S1_at // Mtr.11034.1.S1_at // Mtr.43010.1.S1_at // Mtr.51562.1.S1_at // Mtr.9657.1.S1_at // Mtr.15624.1.S1_at // Mtr.32325.1.S1_at // Mtr.38410.1.S1_at // Mtr.8884.1.S1_at // Mtr.12078.1.S1_at // Mtr.17401.1.S1_at // Mtr.17372.1.S1_at // Mtr.51462.1.S1_s_at // Mtr.30691.1.S1_at // Mtr.20901.1.S1_s_at // Mtr.12497.1.S1_at // Mtr.13870.1.S1_at // Mtr.37895.1.S1_at…
GO:0009072	P	aromatic amino acid family metabolic process	54	6853	221	31225	0.26	1	// Mtr.41245.1.S1_at // Mtr.31906.1.S1_at // Mtr.2104.1.S1_at // Mtr.41920.1.S1_at // Mtr.8705.1.S1_at // Mtr.21270.1.S1_at // Mtr.43354.1.S1_at // Mtr.37646.1.S1_s_at // Mtr.40167.1.S1_s_at // Mtr.9364.1.S1_at // Mtr.5214.1.S1_at // Mtr.15982.1.S1_at // Mtr.51909.1.S1_at // Mtr.27391.1.S1_at // Mtr.10416.1.S1_at // Mtr.45886.1.S1_at // Mtr.34623.1.S1_at // Mtr.38258.1.S1_at // Mtr.9030.1.S1_at /…
GO:0051704	P	multi-organism process	143	6853	671	31225	0.64	1	// Mtr.9980.1.S1_at // Mtr.8766.1.S1_at // Mtr.11034.1.S1_at // Mtr.22018.1.S1_s_at // Mtr.43010.1.S1_at // Mtr.51562.1.S1_at // Mtr.9657.1.S1_at // Mtr.28709.1.S1_at // Mtr.15624.1.S1_at // Mtr.32325.1.S1_at // Mtr.38410.1.S1_at // Mtr.8884.1.S1_at // Mtr.12078.1.S1_at // Mtr.17401.1.S1_at // Mtr.3200.1.S1_at // Mtr.17372.1.S1_at // Mtr.51462.1.S1_s_at // Mtr.30691.1.S1_at // Mtr.20901.1.S1_s_at…
GO:0009658	P	chloroplast organization	9	6853	44	31225	0.63	1	// Mtr.16918.1.S1_at // Mtr.45736.1.S1_s_at // Mtr.13459.1.S1_at // Mtr.748.1.S1_s_at // Mtr.21589.1.S1_at // Mtr.6651.1.S1_at // Mtr.39471.1.S1_at // Mtr.9904.1.S1_at // Mtr.44614.1.S1_at
GO:0031668	P	cellular response to extracellular stimulus	10	6853	53	31225	0.72	1	// Mtr.37555.1.S1_at // Mtr.37214.1.S1_at // Mtr.45579.1.S1_s_at // Mtr.41715.1.S1_at // Mtr.25630.1.S1_at // Mtr.4034.1.S1_at // Mtr.12756.1.S1_at // Mtr.41492.1.S1_at // Mtr.6317.1.S1_at // Mtr.10627.1.S1_at
GO:0046685	P	response to arsenic	7	6853	13	31225	0.054	1	// Mtr.10090.1.S1_at // Mtr.12100.1.S1_at // Mtr.11292.1.S1_s_at // Mtr.42180.1.S1_s_at // Mtr.32053.1.S1_at // Mtr.29177.1.S1_at // Mtr.43865.1.S1_at
GO:0034285	P	response to disaccharide stimulus	10	6853	42	31225	0.46	1	// Mtr.41492.1.S1_at // Mtr.4900.1.S1_at // Mtr.51562.1.S1_at // Mtr.27126.1.S1_at // Mtr.41671.1.S1_at // Mtr.32799.1.S1_at // Mtr.10489.1.S1_s_at // Mtr.17691.1.S1_at // Mtr.6129.1.S1_s_at // Mtr.42282.1.S1_at
GO:0044249	P	cellular biosynthetic process	1056	6853	4667	31225	0.17	1	// Mtr.40942.1.S1_at // Mtr.8600.1.S1_at // Mtr.42154.1.S1_at // Mtr.24532.1.S1_at // Mtr.11292.1.S1_s_at // Mtr.39655.1.S1_at // Mtr.20277.1.S1_at // Mtr.28709.1.S1_at // Mtr.38619.1.S1_at // Mtr.37480.1.S1_at // Mtr.11494.1.S1_at // Mtr.11436.1.S1_at // Mtr.9848.1.S1_at // Mtr.46956.1.S1_at // Mtr.46858.1.S1_x_at // Mtr.47011.1.S1_at // Mtr.9877.1.S1_at // Mtr.45093.1.S1_at // Mtr.44485.1.S1_at…
GO:0018202	P	peptidyl-histidine modification	9	6853	29	31225	0.23	1	// Mtr.9639.1.S1_at // Mtr.10165.1.S1_at // Mtr.48369.1.S1_at // Mtr.34385.1.S1_at // Mtr.18269.1.S1_at // Mtr.13176.1.S1_at // Mtr.43466.1.S1_at // Mtr.14125.1.S1_at // Mtr.45466.1.S1_s_at
GO:0016567	P	protein ubiquitination	44	6853	213	31225	0.67	1	// Mtr.41081.1.S1_at // Mtr.43568.1.S1_at // Mtr.41670.1.S1_at // Mtr.21501.1.S1_at // Mtr.42820.1.S1_at // Mtr.5477.1.S1_at // Mtr.8235.1.S1_at // Mtr.4546.1.S1_s_at // Mtr.13957.1.S1_s_at // Mtr.11406.1.S1_at // Mtr.41712.1.S1_at // Mtr.42135.1.S1_at // Mtr.11864.1.S1_at // Mtr.39348.1.S1_at // Mtr.38254.1.S1_at // Mtr.6721.1.S1_at // Mtr.43822.1.S1_at // Mtr.47027.1.S1_at // Mtr.5353.1.S1_at /…
GO:0010152	P	pollen maturation	6	6853	14	31225	0.14	1	// Mtr.17664.1.S1_at // Mtr.449.1.S1_at // Mtr.43625.1.S1_at // Mtr.11713.1.S1_at // Mtr.41605.1.S1_at // Mtr.1095.1.S1_at
GO:0016117	P	carotenoid biosynthetic process	12	6853	36	31225	0.14	1	// Mtr.22314.1.S1_at // Mtr.10410.1.S1_at // Mtr.748.1.S1_s_at // Mtr.31291.1.S1_at // Mtr.10410.1.S1_s_at // Mtr.51204.1.S1_at // Mtr.190.1.S1_at // Mtr.24749.1.S1_at // Mtr.45966.1.S1_at // Mtr.4143.1.S1_at // Mtr.45093.1.S1_at // Mtr.33852.1.S1_at
GO:0016116	P	carotenoid metabolic process	14	6853	43	31225	0.13	1	// Mtr.22314.1.S1_at // Mtr.13581.1.S1_at // Mtr.10410.1.S1_at // Mtr.748.1.S1_s_at // Mtr.31291.1.S1_at // Mtr.10410.1.S1_s_at // Mtr.51204.1.S1_at // Mtr.190.1.S1_at // Mtr.24749.1.S1_at // Mtr.45966.1.S1_at // Mtr.4143.1.S1_at // Mtr.10122.1.S1_at // Mtr.45093.1.S1_at // Mtr.33852.1.S1_at
GO:0016115	P	terpenoid catabolic process	5	6853	12	31225	0.18	1	// Mtr.10122.1.S1_at // Mtr.42500.1.S1_at // Mtr.32124.1.S1_at // Mtr.33914.1.S1_at // Mtr.11754.1.S1_at
GO:0016114	P	terpenoid biosynthetic process	35	6853	107	31225	0.029	1	// Mtr.38883.1.S1_at // Mtr.22314.1.S1_at // Mtr.32124.1.S1_at // Mtr.38633.1.S1_at // Mtr.10410.1.S1_s_at // Mtr.42500.1.S1_at // Mtr.24749.1.S1_at // Mtr.11798.1.S1_at // Mtr.9877.1.S1_at // Mtr.33852.1.S1_at // Mtr.47061.1.S1_at // Mtr.748.1.S1_s_at // Mtr.33547.1.S1_at // Mtr.10410.1.S1_at // Mtr.39820.1.S1_at // Mtr.17661.1.S1_at // Mtr.38267.1.S1_at // Mtr.45966.1.S1_at // Mtr.190.1.S1_at /…
GO:0016568	P	chromatin modification	29	6853	94	31225	0.071	1	// Mtr.2017.1.S1_at // Mtr.47032.1.S1_at // Mtr.21624.1.S1_at // Mtr.40629.1.S1_at // Mtr.27058.1.S1_at // Mtr.25745.1.S1_s_at // Mtr.46757.1.S1_at // Mtr.15244.1.S1_at // Mtr.48803.1.S1_at // Mtr.22351.1.S1_at // Mtr.45483.1.S1_at // Mtr.44955.1.S1_s_at // Mtr.25747.1.S1_at // Mtr.49033.1.S1_s_at // Mtr.11758.1.S1_at // Mtr.43438.1.S1_at // Mtr.49447.1.S1_s_at // Mtr.34202.1.S1_s_at // Mtr.48869…
GO:0016569	P	covalent chromatin modification	19	6853	59	31225	0.097	1	// Mtr.25747.1.S1_at // Mtr.22351.1.S1_at // Mtr.17704.1.S1_s_at // Mtr.2017.1.S1_at // Mtr.43438.1.S1_at // Mtr.16044.1.S1_at // Mtr.11758.1.S1_at // Mtr.25745.1.S1_s_at // Mtr.40629.1.S1_at // Mtr.27058.1.S1_at // Mtr.44955.1.S1_s_at // Mtr.6915.1.S1_at // Mtr.49033.1.S1_s_at // Mtr.35765.1.S1_at // Mtr.48869.1.S1_at // Mtr.46757.1.S1_at // Mtr.15244.1.S1_at // Mtr.48803.1.S1_at // Mtr.42152.1.…
GO:0009561	P	megagametogenesis	9	6853	45	31225	0.66	1	// Mtr.40966.1.S1_at // Mtr.48306.1.S1_at // Mtr.26679.1.S1_at // Mtr.25620.1.S1_at // Mtr.15716.1.S1_at // Mtr.9746.1.S1_at // Mtr.33312.1.S1_at // Mtr.40435.1.S1_at // Mtr.43217.1.S1_at
GO:0043401	P	steroid hormone mediated signaling pathway	6	6853	14	31225	0.14	1	// Mtr.4853.1.S1_at // Mtr.12430.1.S1_s_at // Mtr.12820.1.S1_at // Mtr.17959.1.S1_s_at // Mtr.11713.1.S1_at // Mtr.31649.1.S1_at
GO:0015850	P	organic alcohol transport	5	6853	24	31225	0.62	1	// Mtr.11989.1.S1_at // Mtr.9568.1.S1_at // Mtr.38935.1.S1_at // Mtr.20378.1.S1_at // Mtr.43120.1.S1_at
GO:0046246	P	terpene biosynthetic process	6	6853	22	31225	0.39	1	// Mtr.33547.1.S1_at // Mtr.5214.1.S1_at // Mtr.11798.1.S1_at // Mtr.33852.1.S1_at // Mtr.9877.1.S1_at // Mtr.190.1.S1_at
GO:0006549	P	isoleucine metabolic process	24	6853	98	31225	0.35	1	// Mtr.20785.1.S1_at // Mtr.35178.1.S1_at // Mtr.6007.1.S1_at // Mtr.40002.1.S1_at // Mtr.2952.1.S1_at // Mtr.32248.1.S1_at // Mtr.38258.1.S1_at // Mtr.9030.1.S1_at // Mtr.5703.1.S1_s_at // Mtr.22143.1.S1_at // Mtr.28325.1.S1_at // Mtr.12574.1.S1_at // Mtr.22558.1.S1_s_at // Mtr.14105.1.S1_at // Mtr.37324.1.S1_at // Mtr.49473.1.S1_at // Mtr.49196.1.S1_at // Mtr.31871.1.S1_at // Mtr.51464.1.S1_at …
GO:0006804	P	peroxidase reaction	29	6853	189	31225	0.97	1	// Mtr.8653.1.S1_at // Mtr.15585.1.S1_at // Mtr.31.1.S1_at // Mtr.35528.1.S1_at // Mtr.12216.1.S1_at // Mtr.44501.1.S1_at // Mtr.31332.1.S1_at // Mtr.32307.1.S1_s_at // Mtr.20364.1.S1_at // Mtr.14592.1.S1_at // Mtr.35324.1.S1_at // Mtr.12601.1.S1_at // Mtr.17607.1.S1_at // Mtr.12025.1.S1_at // Mtr.14183.1.S1_at // Mtr.45700.1.S1_at // Mtr.4733.1.S1_s_at // Mtr.37626.1.S1_at // Mtr.40124.1.S1_at /…
GO:0006805	P	xenobiotic metabolic process	27	6853	113	31225	0.38	1	// Mtr.10893.1.S1_at // Mtr.42754.1.S1_at // Mtr.8705.1.S1_at // Mtr.41492.1.S1_at // Mtr.27391.1.S1_at // Mtr.13388.1.S1_s_at // Mtr.38328.1.S1_at // Mtr.38258.1.S1_at // Mtr.9030.1.S1_at // Mtr.42858.1.S1_at // Mtr.37882.1.S1_at // Mtr.22244.1.S1_s_at // Mtr.4792.1.S1_at // Mtr.30869.1.S1_at // Mtr.49473.1.S1_at // Mtr.40844.1.S1_at // Mtr.8933.1.S1_at // Mtr.37646.1.S1_s_at // Mtr.48873.1.S1_s…
GO:0010629	P	negative regulation of gene expression	41	6853	171	31225	0.33	1	// Mtr.31759.1.S1_at // Mtr.17753.1.S1_at // Mtr.28710.1.S1_at // Mtr.11758.1.S1_at // Mtr.17416.1.S1_at // Mtr.7070.1.S1_at // Mtr.17460.1.S1_at // Mtr.40629.1.S1_at // Mtr.27058.1.S1_at // Mtr.25745.1.S1_s_at // Mtr.40889.1.S1_at // Mtr.17691.1.S1_at // Mtr.5735.1.S1_at // Mtr.5095.1.S1_s_at // Mtr.15244.1.S1_at // Mtr.6076.1.S1_at // Mtr.37555.1.S1_at // Mtr.10537.1.S1_at // Mtr.7525.1.S1_at /…
GO:0006800	P	oxygen and reactive oxygen species metabolic process	24	6853	102	31225	0.41	1	// Mtr.41492.1.S1_at // Mtr.15585.1.S1_at // Mtr.20784.1.S1_s_at // Mtr.17367.1.S1_at // Mtr.32307.1.S1_s_at // Mtr.9712.1.S1_at // Mtr.35324.1.S1_at // Mtr.12601.1.S1_at // Mtr.17607.1.S1_at // Mtr.45700.1.S1_at // Mtr.17298.1.S1_at // Mtr.49473.1.S1_at // Mtr.945.1.S1_s_at // Mtr.43820.1.S1_at // Mtr.34738.1.S1_s_at // Mtr.8964.1.S1_at // Mtr.9295.1.S1_at // Mtr.33223.1.S1_x_at // Mtr.6755.1.S1…
GO:0006801	P	superoxide metabolic process	9	6853	23	31225	0.11	1	// Mtr.41492.1.S1_at // Mtr.6755.1.S1_at // Mtr.9712.1.S1_at // Mtr.14128.1.S1_at // Mtr.34738.1.S1_s_at // Mtr.16601.1.S1_at // Mtr.41215.1.S1_at // Mtr.15585.1.S1_at // Mtr.17367.1.S1_at
GO:0050826	P	response to freezing	6	6853	10	31225	0.053	1	// Mtr.7531.1.S1_at // Mtr.38553.1.S1_at // Mtr.46203.1.S1_at // Mtr.11390.1.S1_at // Mtr.17858.1.S1_at // Mtr.46207.1.S1_at
GO:0034660	P	ncRNA metabolic process	45	6853	164	31225	0.11	1	// Mtr.23818.1.S1_at // Mtr.38862.1.S1_at // Mtr.40811.1.S1_at // Mtr.45004.1.S1_at // Mtr.47988.1.S1_at // Mtr.44514.1.S1_at // Mtr.14362.1.S1_at // Mtr.34588.1.S1_s_at // Mtr.33334.1.S1_at // Mtr.34751.1.S1_at // Mtr.3520.1.S1_s_at // Mtr.28455.1.S1_at // Mtr.12934.1.S1_at // Mtr.16728.1.S1_at // Mtr.5703.1.S1_s_at // Mtr.20212.1.S1_s_at // Mtr.41931.1.S1_at // Mtr.16313.1.S1_s_at // Mtr.10314.…
GO:0033013	P	tetrapyrrole metabolic process	26	6853	103	31225	0.29	1	// Mtr.22314.1.S1_at // Mtr.39484.1.S1_at // Mtr.44855.1.S1_at // Mtr.43354.1.S1_at // Mtr.22365.1.S1_at // Mtr.31465.1.S1_at // Mtr.47061.1.S1_at // Mtr.40298.1.S1_at // Mtr.18430.1.S1_at // Mtr.5703.1.S1_s_at // Mtr.44993.1.S1_at // Mtr.39532.1.S1_at // Mtr.39915.1.S1_at // Mtr.12355.1.S1_at // Mtr.48971.1.S1_at // Mtr.39762.1.S1_at // Mtr.45843.1.S1_at // Mtr.10871.1.S1_at // Mtr.27628.1.S1_at…
GO:0000278	P	mitotic cell cycle	27	6853	111	31225	0.35	1	// Mtr.4030.1.S1_at // Mtr.46014.1.S1_at // Mtr.4712.1.S1_s_at // Mtr.41420.1.S1_at // Mtr.12162.1.S1_s_at // Mtr.35539.1.S1_at // Mtr.33796.1.S1_at // Mtr.41420.1.S1_s_at // Mtr.38989.1.S1_at // Mtr.27409.1.S1_at // Mtr.33796.1.S1_s_at // Mtr.50839.1.S1_at // Mtr.46824.1.S1_at // Mtr.24738.1.S1_at // Mtr.21277.1.S1_at // Mtr.49223.1.S1_at // Mtr.6113.1.S1_at // Mtr.11454.1.S1_at // Mtr.49447.1.S…
GO:0006566	P	threonine metabolic process	19	6853	75	31225	0.33	1	// Mtr.32085.1.S1_at // Mtr.40678.1.S1_at // Mtr.22244.1.S1_s_at // Mtr.48809.1.S1_at // Mtr.14283.1.S1_at // Mtr.6183.1.S1_at // Mtr.20212.1.S1_s_at // Mtr.20785.1.S1_at // Mtr.1544.1.S1_at // Mtr.43949.1.S1_at // Mtr.38670.1.S1_at // Mtr.11619.1.S1_at // Mtr.46788.1.S1_at // Mtr.51988.1.S1_at // Mtr.25620.1.S1_at // Mtr.40048.1.S1_at // Mtr.20673.1.S1_at // Mtr.50123.1.S1_at // Mtr.43185.1.S1_at
GO:0051187	P	cofactor catabolic process	21	6853	137	31225	0.95	1	// Mtr.22314.1.S1_at // Mtr.12730.1.S1_at // Mtr.40880.1.S1_at // Mtr.45772.1.S1_at // Mtr.52357.1.S1_s_at // Mtr.39762.1.S1_at // Mtr.12274.1.S1_at // Mtr.15283.1.S1_s_at // Mtr.912.1.S1_s_at // Mtr.28120.1.S1_s_at // Mtr.33423.1.S1_at // Mtr.22662.1.S1_at // Mtr.36790.1.S1_at // Mtr.12788.1.S1_s_at // Mtr.14525.1.S1_at // Mtr.10484.1.S1_at // Mtr.12788.1.S1_at // Mtr.45840.1.S1_at // Mtr.22244.…
GO:0051186	P	cofactor metabolic process	124	6853	658	31225	0.95	1	// Mtr.50830.1.S1_s_at // Mtr.39504.1.S1_at // Mtr.12788.1.S1_at // Mtr.32248.1.S1_at // Mtr.22143.1.S1_at // Mtr.18430.1.S1_at // Mtr.20985.1.S1_at // Mtr.39532.1.S1_at // Mtr.51988.1.S1_at // Mtr.35022.1.S1_at // Mtr.40155.1.S1_at // Mtr.37324.1.S1_at // Mtr.10177.1.S1_at // Mtr.2952.1.S1_at // Mtr.48971.1.S1_at // Mtr.33603.1.S1_s_at // Mtr.37431.1.S1_at // Mtr.37617.1.S1_at // Mtr.22364.1.S1_…
GO:0006563	P	L-serine metabolic process	27	6853	104	31225	0.25	1	// Mtr.8464.1.S1_s_at // Mtr.20785.1.S1_at // Mtr.38670.1.S1_at // Mtr.48809.1.S1_at // Mtr.43185.1.S1_at // Mtr.40187.1.S1_at // Mtr.6183.1.S1_at // Mtr.30684.1.S1_s_at // Mtr.43949.1.S1_at // Mtr.51988.1.S1_at // Mtr.22244.1.S1_s_at // Mtr.49120.1.S1_s_at // Mtr.32085.1.S1_at // Mtr.11619.1.S1_at // Mtr.37278.1.S1_at // Mtr.1544.1.S1_at // Mtr.20212.1.S1_s_at // Mtr.50123.1.S1_at // Mtr.18520.1…
GO:0006561	P	proline biosynthetic process	9	6853	16	31225	0.025	1	// Mtr.12994.1.S1_at // Mtr.49473.1.S1_at // Mtr.12291.1.S1_s_at // Mtr.51028.1.S1_at // Mtr.40160.1.S1_s_at // Mtr.26278.1.S1_s_at // Mtr.43279.1.S1_at // Mtr.44607.1.S1_at // Mtr.9877.1.S1_at
GO:0006560	P	proline metabolic process	26	6853	108	31225	0.37	1	// Mtr.45356.1.S1_at // Mtr.26278.1.S1_s_at // Mtr.5703.1.S1_s_at // Mtr.27391.1.S1_at // Mtr.44607.1.S1_at // Mtr.9877.1.S1_at // Mtr.9030.1.S1_at // Mtr.49027.1.S1_s_at // Mtr.38072.1.S1_at // Mtr.43485.1.S1_at // Mtr.43279.1.S1_at // Mtr.10484.1.S1_at // Mtr.12994.1.S1_at // Mtr.49473.1.S1_at // Mtr.12291.1.S1_s_at // Mtr.43140.1.S1_at // Mtr.51028.1.S1_at // Mtr.49637.1.S1_at // Mtr.52344.1.S…
GO:0006206	P	pyrimidine base metabolic process	37	6853	128	31225	0.086	1	// Mtr.20277.1.S1_at // Mtr.50404.1.S1_at // Mtr.33330.1.S1_at // Mtr.7300.1.S1_at // Mtr.13092.1.S1_at // Mtr.42131.1.S1_at // Mtr.45171.1.S1_at // Mtr.39106.1.S1_at // Mtr.2685.1.S1_at // Mtr.12781.1.S1_at // Mtr.7293.1.S1_at // Mtr.48772.1.S1_at // Mtr.23338.1.S1_at // Mtr.23686.1.S1_at // Mtr.45868.1.S1_s_at // Mtr.14160.1.S1_at // Mtr.26470.1.S1_at // Mtr.15650.1.S1_s_at // Mtr.7149.1.S1_at …
GO:0006207	P	'de novo' pyrimidine base biosynthetic process	5	6853	9	31225	0.091	1	// Mtr.12781.1.S1_at // Mtr.7293.1.S1_at // Mtr.39375.1.S1_at // Mtr.14160.1.S1_at // Mtr.14494.1.S1_at
GO:0010149	P	senescence	8	6853	48	31225	0.81	1	// Mtr.20864.1.S1_at // Mtr.42940.1.S1_at // Mtr.26217.1.S1_at // Mtr.5486.1.S1_s_at // Mtr.9009.1.S1_at // Mtr.1563.1.S1_at // Mtr.10484.1.S1_at // Mtr.25368.1.S1_at
GO:0051188	P	cofactor biosynthetic process	47	6853	268	31225	0.94	1	// Mtr.48849.1.S1_at // Mtr.22314.1.S1_at // Mtr.39484.1.S1_at // Mtr.44855.1.S1_at // Mtr.50830.1.S1_s_at // Mtr.43354.1.S1_at // Mtr.22365.1.S1_at // Mtr.39077.1.S1_at // Mtr.31465.1.S1_at // Mtr.6007.1.S1_at // Mtr.47061.1.S1_at // Mtr.40298.1.S1_at // Mtr.37672.1.S1_at // Mtr.26622.1.S1_at // Mtr.40809.1.S1_at // Mtr.35178.1.S1_at // Mtr.22143.1.S1_at // Mtr.44993.1.S1_at // Mtr.39532.1.S1_at…
GO:0006568	P	tryptophan metabolic process	35	6853	154	31225	0.46	1	// Mtr.41245.1.S1_at // Mtr.31906.1.S1_at // Mtr.44514.1.S1_at // Mtr.43354.1.S1_at // Mtr.9364.1.S1_at // Mtr.27391.1.S1_at // Mtr.10416.1.S1_at // Mtr.2104.1.S1_at // Mtr.38258.1.S1_at // Mtr.9030.1.S1_at // Mtr.4957.1.S1_at // Mtr.38072.1.S1_at // Mtr.4339.1.S1_at // Mtr.20554.1.S1_s_at // Mtr.10484.1.S1_at // Mtr.9329.1.S1_at // Mtr.44244.1.S1_at // Mtr.10808.1.S1_at // Mtr.49473.1.S1_at // M…
GO:0009225	P	nucleotide-sugar metabolic process	23	6853	59	31225	0.016	1	// Mtr.10388.1.S1_at // Mtr.51462.1.S1_s_at // Mtr.52248.1.S1_at // Mtr.17829.1.S1_at // Mtr.40055.1.S1_s_at // Mtr.11798.1.S1_at // Mtr.44296.1.S1_at // Mtr.17396.1.S1_s_at // Mtr.8900.1.S1_at // Mtr.50224.1.S1_s_at // Mtr.33499.1.S1_at // Mtr.17830.1.S1_at // Mtr.8551.1.S1_at // Mtr.10486.1.S1_at // Mtr.43056.1.S1_at // Mtr.48256.1.S1_at // Mtr.37242.1.S1_x_at // Mtr.2715.1.S1_at // Mtr.10613.1…
GO:0048589	P	developmental growth	33	6853	120	31225	0.15	1	// Mtr.46819.1.S1_s_at // Mtr.41586.1.S1_at // Mtr.49754.1.S1_at // Mtr.20546.1.S1_at // Mtr.17399.1.S1_at // Mtr.4721.1.S1_at // Mtr.9020.1.S1_at // Mtr.39530.1.S1_s_at // Mtr.31649.1.S1_at // Mtr.17095.1.S1_at // Mtr.37555.1.S1_at // Mtr.45243.1.S1_at // Mtr.20730.1.S1_at // Mtr.25315.1.S1_at // Mtr.38989.1.S1_at // Mtr.10571.1.S1_at // Mtr.32593.1.S1_at // Mtr.10602.1.S1_at // Mtr.31759.1.S1_a…
GO:0006364	P	rRNA processing	16	6853	35	31225	0.015	1	// Mtr.25059.1.S1_at // Mtr.12795.1.S1_at // Mtr.12934.1.S1_at // Mtr.16728.1.S1_at // Mtr.38464.1.S1_at // Mtr.40004.1.S1_at // Mtr.40811.1.S1_at // Mtr.9799.1.S1_at // Mtr.42927.1.S1_at // Mtr.34588.1.S1_s_at // Mtr.10314.1.S1_at // Mtr.1206.1.S1_at // Mtr.40955.1.S1_at // Mtr.38154.1.S1_at // Mtr.7093.1.S1_at // Mtr.1508.1.S1_at
GO:0006366	P	transcription from RNA polymerase II promoter	11	6853	69	31225	0.87	1	// Mtr.11427.1.S1_at // Mtr.6504.1.S1_at // Mtr.26588.1.S1_at // Mtr.7378.1.S1_at // Mtr.31595.1.S1_at // Mtr.38257.1.S1_at // Mtr.48772.1.S1_at // Mtr.27133.1.S1_at // Mtr.7070.1.S1_at // Mtr.13587.1.S1_at // Mtr.31596.1.S1_at
GO:0009657	P	plastid organization	14	6853	73	31225	0.72	1	// Mtr.16918.1.S1_at // Mtr.5672.1.S1_at // Mtr.45736.1.S1_s_at // Mtr.13459.1.S1_at // Mtr.748.1.S1_s_at // Mtr.21589.1.S1_at // Mtr.38046.1.S1_s_at // Mtr.39471.1.S1_at // Mtr.9061.1.S1_at // Mtr.9904.1.S1_at // Mtr.44614.1.S1_at // Mtr.6651.1.S1_at // Mtr.39357.1.S1_s_at // Mtr.44920.1.S1_at
GO:0007186	P	G-protein coupled receptor protein signaling pathway	13	6853	53	31225	0.41	1	// Mtr.48368.1.S1_at // Mtr.4735.1.S1_at // Mtr.9295.1.S1_at // Mtr.14125.1.S1_at // Mtr.41671.1.S1_at // Mtr.32799.1.S1_at // Mtr.5375.1.S1_at // Mtr.31755.1.S1_at // Mtr.27126.1.S1_at // Mtr.34631.1.S1_at // Mtr.46971.1.S1_at // Mtr.11550.1.S1_at // Mtr.32685.1.S1_at
GO:0034613	P	cellular protein localization	58	6853	327	31225	0.94	1	// Mtr.23613.1.S1_at // Mtr.33839.1.S1_at // Mtr.14009.1.S1_at // Mtr.35689.1.S1_at // Mtr.31334.1.S1_at // Mtr.11338.1.S1_at // Mtr.18929.1.S1_at // Mtr.45733.1.S1_at // Mtr.15821.1.S1_at // Mtr.16335.1.S1_at // Mtr.47483.1.S1_s_at // Mtr.13684.1.S1_at // Mtr.24318.1.S1_s_at // Mtr.7264.1.S1_at // Mtr.36471.1.S1_at // Mtr.16192.1.S1_at // Mtr.2107.1.S1_s_at // Mtr.42322.1.S1_at // Mtr.44578.1.S1…
GO:0009553	P	embryo sac development	16	6853	58	31225	0.25	1	// Mtr.25879.1.S1_at // Mtr.40966.1.S1_at // Mtr.26679.1.S1_at // Mtr.44609.1.S1_at // Mtr.30193.1.S1_at // Mtr.25620.1.S1_at // Mtr.15716.1.S1_at // Mtr.28838.1.S1_at // Mtr.48306.1.S1_at // Mtr.6917.1.S1_at // Mtr.9746.1.S1_at // Mtr.33312.1.S1_at // Mtr.11926.1.S1_at // Mtr.40435.1.S1_at // Mtr.43217.1.S1_at // Mtr.48460.1.S1_at
GO:0009887	P	organ morphogenesis	40	6853	168	31225	0.35	1	// Mtr.9787.1.S1_at // Mtr.20864.1.S1_at // Mtr.8663.1.S1_at // Mtr.21624.1.S1_at // Mtr.24938.1.S1_s_at // Mtr.30693.1.S1_at // Mtr.14683.1.S1_at // Mtr.25291.1.S1_at // Mtr.14250.1.S1_at // Mtr.11163.1.S1_at // Mtr.18319.1.S1_at // Mtr.16111.1.S1_at // Mtr.39774.1.S1_at // Mtr.16110.1.S1_at // Mtr.6917.1.S1_at // Mtr.46748.1.S1_at // Mtr.34397.1.S1_at // Mtr.11388.1.S1_at // Mtr.16238.1.S1_at /…
GO:0006461	P	protein complex assembly	40	6853	189	31225	0.61	1	// Mtr.9787.1.S1_at // Mtr.37319.1.S1_at // Mtr.40701.1.S1_at // Mtr.8663.1.S1_at // Mtr.32063.1.S1_at // Mtr.8756.1.S1_at // Mtr.49754.1.S1_at // Mtr.18885.1.S1_at // Mtr.51687.1.S1_at // Mtr.37480.1.S1_at // Mtr.33839.1.S1_at // Mtr.30693.1.S1_at // Mtr.26509.1.S1_s_at // Mtr.36471.1.S1_at // Mtr.20484.1.S1_at // Mtr.28758.1.S1_s_at // Mtr.9705.1.S1_s_at // Mtr.8702.1.S1_at // Mtr.40217.1.S1_at…
GO:0009880	P	embryonic pattern specification	6	6853	16	31225	0.19	1	// Mtr.39377.1.S1_at // Mtr.41219.1.S1_at // Mtr.13056.1.S1_at // Mtr.27850.1.S1_at // Mtr.38716.1.S1_at // Mtr.5735.1.S1_at
GO:0050793	P	regulation of developmental process	44	6853	248	31225	0.92	1	// Mtr.22314.1.S1_at // Mtr.49516.1.S1_at // Mtr.46819.1.S1_s_at // Mtr.41586.1.S1_at // Mtr.26217.1.S1_at // Mtr.8901.1.S1_at // Mtr.7227.1.S1_at // Mtr.10485.1.S1_at // Mtr.24364.1.S1_s_at // Mtr.24938.1.S1_s_at // Mtr.17691.1.S1_at // Mtr.39530.1.S1_s_at // Mtr.11163.1.S1_at // Mtr.50586.1.S1_at // Mtr.19235.1.S1_at // Mtr.18319.1.S1_at // Mtr.5343.1.S1_s_at // Mtr.11761.1.S1_at // Mtr.1083.1.…
GO:0000271	P	polysaccharide biosynthetic process	32	6853	160	31225	0.71	1	// Mtr.22314.1.S1_at // Mtr.34416.1.S1_at // Mtr.51462.1.S1_s_at // Mtr.52248.1.S1_at // Mtr.17829.1.S1_at // Mtr.21057.1.S1_at // Mtr.13810.1.S1_at // Mtr.11798.1.S1_at // Mtr.44296.1.S1_at // Mtr.38262.1.S1_at // Mtr.22751.1.S1_at // Mtr.28768.1.S1_at // Mtr.17396.1.S1_s_at // Mtr.33547.1.S1_at // Mtr.50224.1.S1_s_at // Mtr.33499.1.S1_at // Mtr.17830.1.S1_at // Mtr.42564.1.S1_at // Mtr.48256.1.…
GO:0050790	P	regulation of catalytic activity	26	6853	115	31225	0.48	1	// Mtr.14190.1.S1_s_at // Mtr.13099.1.S1_at // Mtr.44839.1.S1_at // Mtr.40189.1.S1_at // Mtr.33315.1.S1_at // Mtr.38532.1.S1_at // Mtr.4735.1.S1_at // Mtr.31755.1.S1_at // Mtr.38940.1.S1_at // Mtr.46971.1.S1_at // Mtr.26549.1.S1_at // Mtr.29253.1.S1_at // Mtr.32685.1.S1_at // Mtr.4967.1.S1_at // Mtr.26548.1.S1_at // Mtr.17495.1.S1_s_at // Mtr.33257.1.S1_s_at // Mtr.3426.1.S1_at // Mtr.11909.1.S1_…
GO:0009888	P	tissue development	66	6853	251	31225	0.11	1	// Mtr.44609.1.S1_at // Mtr.9787.1.S1_at // Mtr.46819.1.S1_s_at // Mtr.20864.1.S1_at // Mtr.8663.1.S1_at // Mtr.40219.1.S1_at // Mtr.43959.1.S1_at // Mtr.21624.1.S1_at // Mtr.14274.1.S1_s_at // Mtr.43038.1.S1_s_at // Mtr.49873.1.S1_at // Mtr.39774.1.S1_at // Mtr.39530.1.S1_s_at // Mtr.14250.1.S1_at // Mtr.51820.1.S1_s_at // Mtr.11163.1.S1_at // Mtr.14769.1.S1_at // Mtr.27850.1.S1_at // Mtr.2017.1…
GO:0006586	P	indolalkylamine metabolic process	35	6853	154	31225	0.46	1	// Mtr.41245.1.S1_at // Mtr.31906.1.S1_at // Mtr.44514.1.S1_at // Mtr.43354.1.S1_at // Mtr.9364.1.S1_at // Mtr.27391.1.S1_at // Mtr.10416.1.S1_at // Mtr.2104.1.S1_at // Mtr.38258.1.S1_at // Mtr.9030.1.S1_at // Mtr.4957.1.S1_at // Mtr.38072.1.S1_at // Mtr.4339.1.S1_at // Mtr.20554.1.S1_s_at // Mtr.10484.1.S1_at // Mtr.9329.1.S1_at // Mtr.44244.1.S1_at // Mtr.10808.1.S1_at // Mtr.49473.1.S1_at // M…
GO:0046937	P	phytochelatin metabolic process	5	6853	7	31225	0.049	1	// Mtr.11292.1.S1_s_at // Mtr.10090.1.S1_at // Mtr.29177.1.S1_at // Mtr.42180.1.S1_s_at // Mtr.12100.1.S1_at
GO:0015827	P	tryptophan transport	5	6853	7	31225	0.049	1	// Mtr.43202.1.S1_at // Mtr.47933.1.S1_at // Mtr.47934.1.S1_at // Mtr.31888.1.S1_at // Mtr.39379.1.S1_s_at
GO:0051239	P	regulation of multicellular organismal process	38	6853	179	31225	0.6	1	// Mtr.22314.1.S1_at // Mtr.49516.1.S1_at // Mtr.46819.1.S1_s_at // Mtr.41586.1.S1_at // Mtr.26217.1.S1_at // Mtr.8901.1.S1_at // Mtr.7227.1.S1_at // Mtr.10485.1.S1_at // Mtr.24364.1.S1_s_at // Mtr.24938.1.S1_s_at // Mtr.17691.1.S1_at // Mtr.39530.1.S1_s_at // Mtr.11163.1.S1_at // Mtr.50586.1.S1_at // Mtr.37867.1.S1_at // Mtr.19235.1.S1_at // Mtr.18319.1.S1_at // Mtr.11761.1.S1_at // Mtr.1083.1.S…
GO:0045493	P	xylan catabolic process	6	6853	16	31225	0.19	1	// Mtr.38022.1.S1_at // Mtr.10187.1.S1_at // Mtr.10873.1.S1_at // Mtr.5334.1.S1_at // Mtr.51646.1.S1_at // Mtr.42283.1.S1_at
GO:0051234	P	establishment of localization	504	6853	2391	31225	0.81	1	// Mtr.11989.1.S1_at // Mtr.17409.1.S1_s_at // Mtr.33040.1.S1_at // Mtr.49274.1.S1_at // Mtr.4959.1.S1_at // Mtr.14816.1.S1_at // Mtr.28814.1.S1_at // Mtr.11881.1.S1_at // Mtr.42855.1.S1_s_at // Mtr.12578.1.S1_at // Mtr.45056.1.S1_s_at // Mtr.2636.1.S1_at // Mtr.34136.1.S1_at // Mtr.36889.1.S1_s_at // Mtr.25128.1.S1_at // Mtr.40914.1.S1_at // Mtr.49361.1.S1_at // Mtr.37250.1.S1_at // Mtr.44149.1.…
GO:0033365	P	protein localization in organelle	19	6853	90	31225	0.6	1	// Mtr.41691.1.S1_at // Mtr.33839.1.S1_at // Mtr.16688.1.S1_at // Mtr.38400.1.S1_at // Mtr.35689.1.S1_at // Mtr.31334.1.S1_at // Mtr.48030.1.S1_s_at // Mtr.13995.1.S1_at // Mtr.20180.1.S1_at // Mtr.43373.1.S1_s_at // Mtr.143.1.S1_at // Mtr.22447.1.S1_s_at // Mtr.23409.1.S1_at // Mtr.27546.1.S1_at // Mtr.7264.1.S1_at // Mtr.36471.1.S1_at // Mtr.45839.1.S1_at // Mtr.38693.1.S1_at // Mtr.47640.1.S1_…
GO:0046148	P	pigment biosynthetic process	34	6853	153	31225	0.5	1	// Mtr.22314.1.S1_at // Mtr.41492.1.S1_at // Mtr.44855.1.S1_at // Mtr.43354.1.S1_at // Mtr.22365.1.S1_at // Mtr.10410.1.S1_s_at // Mtr.24749.1.S1_at // Mtr.47061.1.S1_at // Mtr.45093.1.S1_at // Mtr.16941.1.S1_at // Mtr.748.1.S1_s_at // Mtr.10410.1.S1_at // Mtr.35781.1.S1_at // Mtr.771.1.S1_at // Mtr.45966.1.S1_at // Mtr.49865.1.S1_at // Mtr.16934.1.S1_at // Mtr.5176.1.S1_at // Mtr.48971.1.S1_at /…
GO:0010161	P	red light signaling pathway	5	6853	10	31225	0.12	1	// Mtr.51829.1.S1_s_at // Mtr.9656.1.S1_at // Mtr.14125.1.S1_at // Mtr.51829.1.S1_at // Mtr.5343.1.S1_s_at
GO:0042545	P	cell wall modification	19	6853	54	31225	0.056	1	// Mtr.18676.1.S1_at // Mtr.38897.1.S1_at // Mtr.2443.1.S1_at // Mtr.10254.1.S1_at // Mtr.48379.1.S1_at // Mtr.30704.1.S1_at // Mtr.11586.1.S1_at // Mtr.38793.1.S1_at // Mtr.46654.1.S1_at // Mtr.34994.1.S1_s_at // Mtr.32325.1.S1_at // Mtr.34994.1.S1_at // Mtr.43087.1.S1_at // Mtr.25001.1.S1_at // Mtr.17725.1.S1_at // Mtr.37656.1.S1_at // Mtr.21871.1.S1_at // Mtr.48425.1.S1_at // Mtr.14399.1.S1_at
GO:0009955	P	adaxial/abaxial pattern formation	8	6853	23	31225	0.18	1	// Mtr.19586.1.S1_at // Mtr.26295.1.S1_at // Mtr.9069.1.S1_at // Mtr.49221.1.S1_at // Mtr.12990.1.S1_at // Mtr.24320.1.S1_at // Mtr.29345.1.S1_at // Mtr.43959.1.S1_at
GO:0042546	P	cell wall biogenesis	30	6853	101	31225	0.091	1	// Mtr.51462.1.S1_s_at // Mtr.46028.1.S1_at // Mtr.49754.1.S1_at // Mtr.42501.1.S1_at // Mtr.52248.1.S1_at // Mtr.17829.1.S1_at // Mtr.13913.1.S1_at // Mtr.44803.1.S1_at // Mtr.13810.1.S1_at // Mtr.11798.1.S1_at // Mtr.28768.1.S1_at // Mtr.17396.1.S1_s_at // Mtr.33547.1.S1_at // Mtr.50224.1.S1_s_at // Mtr.17830.1.S1_at // Mtr.32593.1.S1_at // Mtr.43746.1.S1_at // Mtr.42564.1.S1_at // Mtr.43359.1.…
GO:0006897	P	endocytosis	7	6853	27	31225	0.41	1	// Mtr.8537.1.S1_s_at // Mtr.37691.1.S1_at // Mtr.15082.1.S1_at // Mtr.51658.1.S1_s_at // Mtr.25291.1.S1_at // Mtr.4776.1.S1_at // Mtr.19284.1.S1_at
GO:0015980	P	energy derivation by oxidation of organic compounds	31	6853	229	31225	1	1	// Mtr.22314.1.S1_at // Mtr.18253.1.S1_at // Mtr.42501.1.S1_at // Mtr.12274.1.S1_at // Mtr.13913.1.S1_at // Mtr.41946.1.S1_at // Mtr.22662.1.S1_at // Mtr.31070.1.S1_s_at // Mtr.12730.1.S1_at // Mtr.12788.1.S1_at // Mtr.32307.1.S1_s_at // Mtr.6139.1.S1_at // Mtr.52357.1.S1_s_at // Mtr.22751.1.S1_at // Mtr.45772.1.S1_at // Mtr.17607.1.S1_at // Mtr.14525.1.S1_at // Mtr.10484.1.S1_at // Mtr.43359.1.S…
GO:0042542	P	response to hydrogen peroxide	24	6853	105	31225	0.46	1	// Mtr.9980.1.S1_at // Mtr.10893.1.S1_at // Mtr.49516.1.S1_at // Mtr.20223.1.S1_at // Mtr.19271.1.S1_at // Mtr.19272.1.S1_at // Mtr.25494.1.S1_at // Mtr.4745.1.S1_at // Mtr.17267.1.S1_at // Mtr.45232.1.S1_at // Mtr.35324.1.S1_at // Mtr.12601.1.S1_at // Mtr.40638.1.S1_at // Mtr.44890.1.S1_at // Mtr.12355.1.S1_at // Mtr.45700.1.S1_at // Mtr.43820.1.S1_at // Mtr.38157.1.S1_at // Mtr.23282.1.S1_s_at …
GO:0046394	P	carboxylic acid biosynthetic process	168	6853	673	31225	0.073	1	// Mtr.8464.1.S1_s_at // Mtr.35998.1.S1_at // Mtr.40942.1.S1_at // Mtr.38619.1.S1_at // Mtr.16956.1.S1_at // Mtr.11436.1.S1_at // Mtr.46858.1.S1_x_at // Mtr.9877.1.S1_at // Mtr.10481.1.S1_at // Mtr.20673.1.S1_at // Mtr.40346.1.S1_at // Mtr.39486.1.S1_at // Mtr.6983.1.S1_at // Mtr.771.1.S1_at // Mtr.41225.1.S1_at // Mtr.43056.1.S1_at // Mtr.43421.1.S1_at // Mtr.12994.1.S1_at // Mtr.12291.1.S1_s_at…
GO:0046395	P	carboxylic acid catabolic process	50	6853	172	31225	0.05	1	// Mtr.38258.1.S1_at // Mtr.7026.1.S1_s_at // Mtr.12569.1.S1_at // Mtr.8705.1.S1_at // Mtr.18929.1.S1_at // Mtr.51909.1.S1_at // Mtr.35178.1.S1_at // Mtr.42500.1.S1_at // Mtr.6007.1.S1_at // Mtr.40002.1.S1_at // Mtr.12730.1.S1_at // Mtr.2952.1.S1_at // Mtr.32248.1.S1_at // Mtr.8964.1.S1_at // Mtr.33814.1.S1_at // Mtr.9056.1.S1_at // Mtr.43319.1.S1_at // Mtr.8762.1.S1_at // Mtr.5322.1.S1_s_at // M…
GO:0009814	P	defense response, incompatible interaction	27	6853	96	31225	0.15	1	// Mtr.42418.1.S1_at // Mtr.8528.1.S1_at // Mtr.39475.1.S1_at // Mtr.32325.1.S1_at // Mtr.38410.1.S1_at // Mtr.26622.1.S1_at // Mtr.8527.1.S1_at // Mtr.44297.1.S1_at // Mtr.9568.1.S1_at // Mtr.12425.1.S1_at // Mtr.5477.1.S1_at // Mtr.20784.1.S1_s_at // Mtr.37895.1.S1_at // Mtr.46562.1.S1_at // Mtr.43820.1.S1_at // Mtr.13118.1.S1_at // Mtr.42872.1.S1_at // Mtr.34596.1.S1_at // Mtr.43439.1.S1_at //…
GO:0009812	P	flavonoid metabolic process	27	6853	176	31225	0.97	1	// Mtr.20567.1.S1_at // Mtr.49432.1.S1_at // Mtr.1563.1.S1_at // Mtr.41492.1.S1_at // Mtr.14428.1.S1_x_at // Mtr.37412.1.S1_at // Mtr.9009.1.S1_at // Mtr.35781.1.S1_at // Mtr.771.1.S1_at // Mtr.49574.1.S1_at // Mtr.16941.1.S1_at // Mtr.14428.1.S1_at // Mtr.49865.1.S1_at // Mtr.16934.1.S1_at // Mtr.4347.1.S1_s_at // Mtr.5176.1.S1_at // Mtr.49421.1.S1_at // Mtr.46586.1.S1_at // Mtr.10871.1.S1_at //…
GO:0009813	P	flavonoid biosynthetic process	27	6853	170	31225	0.96	1	// Mtr.20567.1.S1_at // Mtr.49432.1.S1_at // Mtr.1563.1.S1_at // Mtr.41492.1.S1_at // Mtr.14428.1.S1_x_at // Mtr.37412.1.S1_at // Mtr.9009.1.S1_at // Mtr.35781.1.S1_at // Mtr.771.1.S1_at // Mtr.49574.1.S1_at // Mtr.16941.1.S1_at // Mtr.14428.1.S1_at // Mtr.49865.1.S1_at // Mtr.16934.1.S1_at // Mtr.4347.1.S1_s_at // Mtr.5176.1.S1_at // Mtr.49421.1.S1_at // Mtr.46586.1.S1_at // Mtr.10871.1.S1_at //…
GO:0009810	P	stilbene metabolic process	19	6853	48	31225	0.025	1	// Mtr.37520.1.S1_at // Mtr.5789.1.S1_s_at // Mtr.8717.1.S1_s_at // Mtr.37666.1.S1_at // Mtr.40942.1.S1_at // Mtr.27096.1.S1_at // Mtr.19162.1.S1_at // Mtr.52265.1.S1_at // Mtr.771.1.S1_at // Mtr.16956.1.S1_at // Mtr.35998.1.S1_at // Mtr.25611.1.S1_at // Mtr.14783.1.S1_at // Mtr.48295.1.S1_at // Mtr.42337.1.S1_at // Mtr.43335.1.S1_at // Mtr.10481.1.S1_at // Mtr.14751.1.S1_at // Mtr.43421.1.S1_at
GO:0009811	P	stilbene biosynthetic process	19	6853	48	31225	0.025	1	// Mtr.37520.1.S1_at // Mtr.5789.1.S1_s_at // Mtr.8717.1.S1_s_at // Mtr.37666.1.S1_at // Mtr.40942.1.S1_at // Mtr.27096.1.S1_at // Mtr.19162.1.S1_at // Mtr.52265.1.S1_at // Mtr.771.1.S1_at // Mtr.16956.1.S1_at // Mtr.35998.1.S1_at // Mtr.25611.1.S1_at // Mtr.14783.1.S1_at // Mtr.48295.1.S1_at // Mtr.42337.1.S1_at // Mtr.43335.1.S1_at // Mtr.10481.1.S1_at // Mtr.14751.1.S1_at // Mtr.43421.1.S1_at
GO:0006107	P	oxaloacetate metabolic process	5	6853	14	31225	0.25	1	// Mtr.10484.1.S1_at // Mtr.52344.1.S1_at // Mtr.20202.1.S1_at // Mtr.43140.1.S1_at // Mtr.38072.1.S1_at
GO:0009059	P	macromolecule biosynthetic process	699	6853	3152	31225	0.4	1	// Mtr.24532.1.S1_at // Mtr.39655.1.S1_at // Mtr.20277.1.S1_at // Mtr.28709.1.S1_at // Mtr.37480.1.S1_at // Mtr.11494.1.S1_at // Mtr.44584.1.S1_at // Mtr.9848.1.S1_at // Mtr.46956.1.S1_at // Mtr.47011.1.S1_at // Mtr.13032.1.S1_at // Mtr.44485.1.S1_at // Mtr.33334.1.S1_at // Mtr.13587.1.S1_at // Mtr.42162.1.S1_at // Mtr.1813.1.S1_at // Mtr.44005.1.S1_at // Mtr.14428.1.S1_at // Mtr.45367.1.S1_at //…
GO:0009161	P	ribonucleoside monophosphate metabolic process	9	6853	29	31225	0.23	1	// Mtr.33874.1.S1_s_at // Mtr.43862.1.S1_at // Mtr.14494.1.S1_at // Mtr.5788.1.S1_s_at // Mtr.46082.1.S1_s_at // Mtr.44311.1.S1_s_at // Mtr.48393.1.S1_at // Mtr.41931.1.S1_at // Mtr.42131.1.S1_at
GO:0009117	P	nucleotide metabolic process	97	6853	398	31225	0.19	1	// Mtr.25689.1.S1_at // Mtr.39504.1.S1_at // Mtr.17803.1.S1_at // Mtr.10388.1.S1_at // Mtr.5406.1.S1_s_at // Mtr.32248.1.S1_at // Mtr.13230.1.S1_at // Mtr.12781.1.S1_at // Mtr.17830.1.S1_at // Mtr.8679.1.S1_at // Mtr.35022.1.S1_at // Mtr.43056.1.S1_at // Mtr.40155.1.S1_at // Mtr.15650.1.S1_s_at // Mtr.49273.1.S1_at // Mtr.33603.1.S1_s_at // Mtr.39590.1.S1_at // Mtr.2715.1.S1_at // Mtr.16658.1.S1_…
GO:0006518	P	peptide metabolic process	30	6853	127	31225	0.39	1	// Mtr.29177.1.S1_at // Mtr.12100.1.S1_at // Mtr.11292.1.S1_s_at // Mtr.35528.1.S1_at // Mtr.37761.1.S1_s_at // Mtr.39504.1.S1_at // Mtr.44501.1.S1_at // Mtr.12788.1.S1_at // Mtr.43876.1.S1_at // Mtr.13201.1.S1_at // Mtr.10090.1.S1_at // Mtr.40809.1.S1_at // Mtr.42180.1.S1_s_at // Mtr.37386.1.S1_s_at // Mtr.22244.1.S1_s_at // Mtr.6919.1.S1_s_at // Mtr.28239.1.S1_at // Mtr.43454.1.S1_at // Mtr.406…
GO:0009116	P	nucleoside metabolic process	26	6853	90	31225	0.13	1	// Mtr.38462.1.S1_at // Mtr.38619.1.S1_at // Mtr.7300.1.S1_at // Mtr.17483.1.S1_s_at // Mtr.36905.1.S1_at // Mtr.12781.1.S1_at // Mtr.14160.1.S1_at // Mtr.26470.1.S1_at // Mtr.40365.1.S1_s_at // Mtr.40155.1.S1_at // Mtr.17483.1.S1_x_at // Mtr.25953.1.S1_at // Mtr.46082.1.S1_s_at // Mtr.43441.1.S1_at // Mtr.44311.1.S1_s_at // Mtr.20315.1.S1_at // Mtr.9276.1.S1_at // Mtr.16658.1.S1_at // Mtr.14494.…
GO:0006633	P	fatty acid biosynthetic process	39	6853	214	31225	0.88	1	// Mtr.22314.1.S1_at // Mtr.9435.1.S1_at // Mtr.45040.1.S1_at // Mtr.46642.1.S1_at // Mtr.33915.1.S1_at // Mtr.39946.1.S1_s_at // Mtr.43890.1.S1_at // Mtr.46858.1.S1_x_at // Mtr.48571.1.S1_at // Mtr.38258.1.S1_at // Mtr.8462.1.S1_at // Mtr.40346.1.S1_at // Mtr.35178.1.S1_at // Mtr.6983.1.S1_at // Mtr.52056.1.S1_s_at // Mtr.10855.1.S1_at // Mtr.41225.1.S1_at // Mtr.46858.1.S1_at // Mtr.12491.1.S1_…
GO:0006631	P	fatty acid metabolic process	62	6853	333	31225	0.9	1	// Mtr.22314.1.S1_at // Mtr.7026.1.S1_s_at // Mtr.49864.1.S1_at // Mtr.17850.1.S1_at // Mtr.32016.1.S1_at // Mtr.18929.1.S1_at // Mtr.20710.1.S1_at // Mtr.45040.1.S1_at // Mtr.46642.1.S1_at // Mtr.33915.1.S1_at // Mtr.6983.1.S1_at // Mtr.39946.1.S1_s_at // Mtr.43890.1.S1_at // Mtr.12730.1.S1_at // Mtr.46858.1.S1_x_at // Mtr.52056.1.S1_s_at // Mtr.48571.1.S1_at // Mtr.38258.1.S1_at // Mtr.33814.1.…
GO:0006739	P	NADP metabolic process	27	6853	109	31225	0.32	1	// Mtr.45989.1.S1_s_at // Mtr.39504.1.S1_at // Mtr.10485.1.S1_at // Mtr.19137.1.S1_at // Mtr.32248.1.S1_at // Mtr.732.1.S1_s_at // Mtr.43821.1.S1_at // Mtr.39221.1.S1_s_at // Mtr.754.1.S1_at // Mtr.38008.1.S1_at // Mtr.37198.1.S1_at // Mtr.35022.1.S1_at // Mtr.43234.1.S1_at // Mtr.33603.1.S1_s_at // Mtr.46082.1.S1_s_at // Mtr.44311.1.S1_s_at // Mtr.31871.1.S1_at // Mtr.27308.1.S1_s_at // Mtr.8755…
GO:0006637	P	acyl-CoA metabolic process	11	6853	24	31225	0.039	1	// Mtr.33814.1.S1_at // Mtr.11158.1.S1_at // Mtr.39248.1.S1_at // Mtr.43319.1.S1_at // Mtr.10932.1.S1_at // Mtr.35178.1.S1_at // Mtr.20985.1.S1_at // Mtr.12537.1.S1_at // Mtr.10177.1.S1_at // Mtr.37913.1.S1_at // Mtr.33652.1.S1_at
GO:0006635	P	fatty acid beta-oxidation	10	6853	42	31225	0.46	1	// Mtr.33814.1.S1_at // Mtr.7026.1.S1_s_at // Mtr.12790.1.S1_at // Mtr.18929.1.S1_at // Mtr.8762.1.S1_at // Mtr.5322.1.S1_s_at // Mtr.20985.1.S1_at // Mtr.37913.1.S1_at // Mtr.12730.1.S1_at // Mtr.43319.1.S1_at
GO:0033043	P	regulation of organelle organization	9	6853	25	31225	0.14	1	// Mtr.12162.1.S1_s_at // Mtr.50710.1.S1_at // Mtr.49754.1.S1_at // Mtr.11454.1.S1_at // Mtr.38326.1.S1_at // Mtr.49223.1.S1_at // Mtr.7108.1.S1_at // Mtr.31275.1.S1_at // Mtr.9705.1.S1_s_at
GO:0006732	P	coenzyme metabolic process	98	6853	529	31225	0.95	1	// Mtr.50830.1.S1_s_at // Mtr.39504.1.S1_at // Mtr.12788.1.S1_at // Mtr.32248.1.S1_at // Mtr.754.1.S1_at // Mtr.20985.1.S1_at // Mtr.51988.1.S1_at // Mtr.35022.1.S1_at // Mtr.40155.1.S1_at // Mtr.37324.1.S1_at // Mtr.10177.1.S1_at // Mtr.2952.1.S1_at // Mtr.33603.1.S1_s_at // Mtr.37431.1.S1_at // Mtr.37617.1.S1_at // Mtr.37508.1.S1_at // Mtr.15180.1.S1_at // Mtr.912.1.S1_s_at // Mtr.6007.1.S1_at …
GO:0009314	P	response to radiation	109	6853	463	31225	0.27	1	// Mtr.45413.1.S1_at // Mtr.13099.1.S1_at // Mtr.51562.1.S1_at // Mtr.6663.1.S1_at // Mtr.7227.1.S1_at // Mtr.45461.1.S1_at // Mtr.46685.1.S1_at // Mtr.31649.1.S1_at // Mtr.28634.1.S1_at // Mtr.19235.1.S1_at // Mtr.10602.1.S1_at // Mtr.1260.1.S1_at // Mtr.24374.1.S1_at // Mtr.13397.1.S1_at // Mtr.51829.1.S1_at // Mtr.37950.1.S1_at // Mtr.5312.1.S1_s_at // Mtr.40638.1.S1_at // Mtr.10985.1.S1_at //…
GO:0006639	P	acylglycerol metabolic process	9	6853	21	31225	0.076	1	// Mtr.42267.1.S1_at // Mtr.36313.1.S1_at // Mtr.45910.1.S1_at // Mtr.19242.1.S1_at // Mtr.10504.1.S1_at // Mtr.19255.1.S1_x_at // Mtr.19255.1.S1_at // Mtr.4749.1.S1_at // Mtr.16823.1.S1_s_at
GO:0006638	P	neutral lipid metabolic process	9	6853	21	31225	0.076	1	// Mtr.42267.1.S1_at // Mtr.36313.1.S1_at // Mtr.45910.1.S1_at // Mtr.19242.1.S1_at // Mtr.10504.1.S1_at // Mtr.19255.1.S1_x_at // Mtr.19255.1.S1_at // Mtr.4749.1.S1_at // Mtr.16823.1.S1_s_at
GO:0019953	P	sexual reproduction	22	6853	88	31225	0.33	1	// Mtr.20172.1.S1_at // Mtr.21313.1.S1_at // Mtr.22807.1.S1_at // Mtr.46486.1.S1_at // Mtr.41664.1.S1_at // Mtr.22808.1.S1_at // Mtr.9848.1.S1_at // Mtr.48460.1.S1_at // Mtr.43658.1.S1_at // Mtr.11396.1.S1_at // Mtr.43923.1.S1_at // Mtr.10867.1.S1_at // Mtr.5055.1.S1_at // Mtr.45580.1.S1_at // Mtr.8959.1.S1_at // Mtr.35177.1.S1_s_at // Mtr.11661.1.S1_at // Mtr.43661.1.S1_at // Mtr.32301.1.S1_at /…
GO:0009312	P	oligosaccharide biosynthetic process	19	6853	53	31225	0.049	1	// Mtr.43614.1.S1_at // Mtr.41070.1.S1_at // Mtr.51761.1.S1_at // Mtr.31189.1.S1_at // Mtr.22018.1.S1_s_at // Mtr.46028.1.S1_at // Mtr.44551.1.S1_at // Mtr.50619.1.S1_at // Mtr.2306.1.S1_at // Mtr.45000.1.S1_at // Mtr.43674.1.S1_at // Mtr.43810.1.S1_at // Mtr.39594.1.S1_at // Mtr.52340.1.S1_s_at // Mtr.32293.1.S1_at // Mtr.8799.1.S1_at // Mtr.10833.1.S1_a_at // Mtr.50617.1.S1_at // Mtr.32643.1.S1…
GO:0007047	P	cellular cell wall organization	16	6853	186	31225	1	1	// Mtr.43323.1.S1_at // Mtr.49583.1.S1_at // Mtr.13656.1.S1_at // Mtr.40670.1.S1_at // Mtr.40583.1.S1_at // Mtr.44690.1.S1_at // Mtr.38546.1.S1_at // Mtr.22601.1.S1_s_at // Mtr.9851.1.S1_at // Mtr.4814.1.S1_at // Mtr.45463.1.S1_at // Mtr.44813.1.S1_at // Mtr.31710.1.S1_at // Mtr.22601.1.S1_at // Mtr.44620.1.S1_at // Mtr.43324.1.S1_s_at
GO:0042401	P	cellular biogenic amine biosynthetic process	31	6853	132	31225	0.4	1	// Mtr.41245.1.S1_at // Mtr.44514.1.S1_at // Mtr.43354.1.S1_at // Mtr.9364.1.S1_at // Mtr.10416.1.S1_at // Mtr.2104.1.S1_at // Mtr.10808.1.S1_at // Mtr.4957.1.S1_at // Mtr.38072.1.S1_at // Mtr.4339.1.S1_at // Mtr.43949.1.S1_at // Mtr.20554.1.S1_s_at // Mtr.10484.1.S1_at // Mtr.9329.1.S1_at // Mtr.46917.1.S1_at // Mtr.44244.1.S1_at // Mtr.4327.1.S1_s_at // Mtr.43140.1.S1_at // Mtr.45843.1.S1_at //…
GO:0070882	P	cellular cell wall organization or biogenesis	46	6853	345	31225	1	1	// Mtr.49583.1.S1_at // Mtr.22601.1.S1_at // Mtr.51462.1.S1_s_at // Mtr.46028.1.S1_at // Mtr.49754.1.S1_at // Mtr.42501.1.S1_at // Mtr.52248.1.S1_at // Mtr.17829.1.S1_at // Mtr.13913.1.S1_at // Mtr.4814.1.S1_at // Mtr.44803.1.S1_at // Mtr.45463.1.S1_at // Mtr.44813.1.S1_at // Mtr.13810.1.S1_at // Mtr.11798.1.S1_at // Mtr.28768.1.S1_at // Mtr.17396.1.S1_s_at // Mtr.33547.1.S1_at // Mtr.40583.1.S1_…
GO:0009250	P	glucan biosynthetic process	27	6853	120	31225	0.49	1	// Mtr.22314.1.S1_at // Mtr.34416.1.S1_at // Mtr.51462.1.S1_s_at // Mtr.52248.1.S1_at // Mtr.17829.1.S1_at // Mtr.13810.1.S1_at // Mtr.11798.1.S1_at // Mtr.44296.1.S1_at // Mtr.22751.1.S1_at // Mtr.28768.1.S1_at // Mtr.17396.1.S1_s_at // Mtr.33547.1.S1_at // Mtr.50224.1.S1_s_at // Mtr.33499.1.S1_at // Mtr.17830.1.S1_at // Mtr.42564.1.S1_at // Mtr.45343.1.S1_at // Mtr.12272.1.S1_at // Mtr.37242.1.…
GO:0009251	P	glucan catabolic process	6	6853	20	31225	0.32	1	// Mtr.11170.1.S1_at // Mtr.41955.1.S1_at // Mtr.7408.1.S1_at // Mtr.24415.1.S1_s_at // Mtr.24412.1.S1_at // Mtr.9073.1.S1_at
GO:0006457	P	protein folding	46	6853	233	31225	0.77	1	// Mtr.35650.1.S1_at // Mtr.8528.1.S1_at // Mtr.43681.1.S1_at // Mtr.14901.1.S1_at // Mtr.43486.1.S1_at // Mtr.40057.1.S1_at // Mtr.41389.1.S1_at // Mtr.51687.1.S1_at // Mtr.50685.1.S1_at // Mtr.8527.1.S1_at // Mtr.19236.1.S1_at // Mtr.19272.1.S1_at // Mtr.19271.1.S1_at // Mtr.10675.1.S1_at // Mtr.16647.1.S1_at // Mtr.43985.1.S1_at // Mtr.21636.1.S1_s_at // Mtr.41853.1.S1_at // Mtr.12030.1.S1_at …
GO:0007005	P	mitochondrion organization	12	6853	34	31225	0.11	1	// Mtr.20180.1.S1_at // Mtr.16688.1.S1_at // Mtr.35689.1.S1_at // Mtr.38400.1.S1_at // Mtr.51687.1.S1_at // Mtr.43373.1.S1_s_at // Mtr.22447.1.S1_s_at // Mtr.23409.1.S1_at // Mtr.48030.1.S1_s_at // Mtr.45839.1.S1_at // Mtr.47640.1.S1_s_at // Mtr.1095.1.S1_at
GO:0009259	P	ribonucleotide metabolic process	22	6853	128	31225	0.88	1	// Mtr.5406.1.S1_s_at // Mtr.33874.1.S1_s_at // Mtr.42131.1.S1_at // Mtr.5788.1.S1_s_at // Mtr.12781.1.S1_at // Mtr.7293.1.S1_at // Mtr.25842.1.S1_at // Mtr.48393.1.S1_at // Mtr.44327.1.S1_at // Mtr.40365.1.S1_s_at // Mtr.15650.1.S1_s_at // Mtr.49273.1.S1_at // Mtr.46082.1.S1_s_at // Mtr.41931.1.S1_at // Mtr.44311.1.S1_s_at // Mtr.14160.1.S1_at // Mtr.39375.1.S1_at // Mtr.16658.1.S1_at // Mtr.438…
GO:0010215	P	cellulose microfibril organization	5	6853	12	31225	0.18	1	// Mtr.13913.1.S1_at // Mtr.43359.1.S1_at // Mtr.49754.1.S1_at // Mtr.42501.1.S1_at // Mtr.5947.1.S1_at
GO:0022603	P	regulation of anatomical structure morphogenesis	5	6853	24	31225	0.62	1	// Mtr.44074.1.S1_at // Mtr.28737.1.S1_at // Mtr.19158.1.S1_s_at // Mtr.2441.1.S1_s_at // Mtr.46819.1.S1_s_at
GO:0051246	P	regulation of protein metabolic process	38	6853	259	31225	0.99	1	// Mtr.7525.1.S1_at // Mtr.41492.1.S1_at // Mtr.24532.1.S1_at // Mtr.43344.1.S1_at // Mtr.50710.1.S1_at // Mtr.45887.1.S1_at // Mtr.29312.1.S1_at // Mtr.37480.1.S1_at // Mtr.3645.1.S1_at // Mtr.40024.1.S1_s_at // Mtr.30693.1.S1_at // Mtr.17756.1.S1_s_at // Mtr.43805.1.S1_at // Mtr.25429.1.S1_at // Mtr.11864.1.S1_at // Mtr.44464.1.S1_at // Mtr.47027.1.S1_at // Mtr.46812.1.S1_at // Mtr.10355.1.S1_a…
GO:0010565	P	regulation of cellular ketone metabolic process	11	6853	36	31225	0.21	1	// Mtr.1174.1.S1_at // Mtr.1304.1.S1_at // Mtr.22708.1.S1_at // Mtr.15775.1.S1_at // Mtr.33547.1.S1_at // Mtr.41229.1.S1_at // Mtr.17388.1.S1_at // Mtr.11873.1.S1_at // Mtr.19845.1.S1_at // Mtr.11798.1.S1_at // Mtr.9877.1.S1_at
GO:0051179	P	localization	509	6853	2431	31225	0.85	1	// Mtr.11989.1.S1_at // Mtr.17409.1.S1_s_at // Mtr.33040.1.S1_at // Mtr.49274.1.S1_at // Mtr.4959.1.S1_at // Mtr.14816.1.S1_at // Mtr.28814.1.S1_at // Mtr.11881.1.S1_at // Mtr.42855.1.S1_s_at // Mtr.12578.1.S1_at // Mtr.45056.1.S1_s_at // Mtr.2636.1.S1_at // Mtr.34136.1.S1_at // Mtr.36889.1.S1_s_at // Mtr.25128.1.S1_at // Mtr.40914.1.S1_at // Mtr.49361.1.S1_at // Mtr.37250.1.S1_at // Mtr.44149.1.…
GO:0048827	P	phyllome development	44	6853	140	31225	0.026	1	// Mtr.9787.1.S1_at // Mtr.20864.1.S1_at // Mtr.41691.1.S1_at // Mtr.31334.1.S1_at // Mtr.8663.1.S1_at // Mtr.21624.1.S1_at // Mtr.24938.1.S1_s_at // Mtr.22314.1.S1_at // Mtr.14683.1.S1_at // Mtr.44029.1.S1_at // Mtr.33568.1.S1_at // Mtr.45243.1.S1_at // Mtr.20730.1.S1_at // Mtr.50586.1.S1_at // Mtr.16111.1.S1_at // Mtr.50827.1.S1_at // Mtr.39774.1.S1_at // Mtr.16110.1.S1_at // Mtr.18319.1.S1_at …
GO:0009926	P	auxin polar transport	15	6853	55	31225	0.27	1	// Mtr.13440.1.S1_at // Mtr.7715.1.S1_at // Mtr.10138.1.S1_at // Mtr.39348.1.S1_at // Mtr.22455.1.S1_at // Mtr.12575.1.S1_at // Mtr.31734.1.S1_at // Mtr.38716.1.S1_at // Mtr.26902.1.S1_s_at // Mtr.24585.1.S1_at // Mtr.29495.1.S1_at // Mtr.17095.1.S1_at // Mtr.42450.1.S1_at // Mtr.29499.1.S1_at // Mtr.19268.1.S1_at
GO:0006749	P	glutathione metabolic process	22	6853	112	31225	0.72	1	// Mtr.35528.1.S1_at // Mtr.37761.1.S1_s_at // Mtr.39504.1.S1_at // Mtr.44501.1.S1_at // Mtr.12788.1.S1_at // Mtr.13201.1.S1_at // Mtr.26622.1.S1_at // Mtr.40809.1.S1_at // Mtr.37386.1.S1_s_at // Mtr.22244.1.S1_s_at // Mtr.6919.1.S1_s_at // Mtr.28239.1.S1_at // Mtr.43454.1.S1_at // Mtr.40617.1.S1_at // Mtr.39734.1.S1_at // Mtr.26628.1.S1_s_at // Mtr.8755.1.S1_at // Mtr.5743.1.S1_at // Mtr.1201.1.…
GO:0006030	P	chitin metabolic process	11	6853	42	31225	0.35	1	// Mtr.12525.1.S1_at // Mtr.41691.1.S1_at // Mtr.15775.1.S1_at // Mtr.10332.1.S1_at // Mtr.5384.1.S1_at // Mtr.42872.1.S1_at // Mtr.8884.1.S1_at // Mtr.39553.1.S1_at // Mtr.40028.1.S1_at // Mtr.39139.1.S1_at // Mtr.40028.1.S1_s_at
GO:0007059	P	chromosome segregation	6	6853	20	31225	0.32	1	// Mtr.14166.1.S1_at // Mtr.11454.1.S1_at // Mtr.17484.1.S1_x_at // Mtr.7108.1.S1_at // Mtr.22815.1.S1_at // Mtr.17484.1.S1_at
GO:0006032	P	chitin catabolic process	11	6853	41	31225	0.33	1	// Mtr.12525.1.S1_at // Mtr.41691.1.S1_at // Mtr.15775.1.S1_at // Mtr.10332.1.S1_at // Mtr.5384.1.S1_at // Mtr.42872.1.S1_at // Mtr.8884.1.S1_at // Mtr.39553.1.S1_at // Mtr.40028.1.S1_at // Mtr.39139.1.S1_at // Mtr.40028.1.S1_s_at
GO:0006740	P	NADPH regeneration	27	6853	109	31225	0.32	1	// Mtr.45989.1.S1_s_at // Mtr.39504.1.S1_at // Mtr.10485.1.S1_at // Mtr.19137.1.S1_at // Mtr.32248.1.S1_at // Mtr.732.1.S1_s_at // Mtr.43821.1.S1_at // Mtr.39221.1.S1_s_at // Mtr.754.1.S1_at // Mtr.38008.1.S1_at // Mtr.37198.1.S1_at // Mtr.35022.1.S1_at // Mtr.43234.1.S1_at // Mtr.33603.1.S1_s_at // Mtr.46082.1.S1_s_at // Mtr.44311.1.S1_s_at // Mtr.31871.1.S1_at // Mtr.27308.1.S1_s_at // Mtr.8755…
GO:0006775	P	fat-soluble vitamin metabolic process	5	6853	21	31225	0.51	1	// Mtr.35139.1.S1_at // Mtr.15385.1.S1_at // Mtr.43550.1.S1_at // Mtr.13581.1.S1_at // Mtr.37508.1.S1_at
GO:0010054	P	trichoblast differentiation	10	6853	36	31225	0.31	1	// Mtr.13440.1.S1_at // Mtr.28761.1.S1_at // Mtr.40219.1.S1_at // Mtr.38716.1.S1_at // Mtr.32593.1.S1_at // Mtr.29499.1.S1_at // Mtr.44074.1.S1_at // Mtr.28737.1.S1_at // Mtr.44609.1.S1_at // Mtr.17095.1.S1_at
GO:0016125	P	sterol metabolic process	6	6853	22	31225	0.39	1	// Mtr.43521.1.S1_at // Mtr.25598.1.S1_at // Mtr.8762.1.S1_at // Mtr.10571.1.S1_at // Mtr.17661.1.S1_at // Mtr.9078.1.S1_at
GO:0048609	P	reproductive process in a multicellular organism	7	6853	23	31225	0.29	1	// Mtr.14445.1.S1_at // Mtr.33913.1.S1_at // Mtr.26217.1.S1_at // Mtr.17926.1.S1_at // Mtr.11661.1.S1_at // Mtr.9705.1.S1_s_at // Mtr.8702.1.S1_at
GO:0006522	P	alanine metabolic process	22	6853	71	31225	0.1	1	// Mtr.5406.1.S1_s_at // Mtr.25985.1.S1_at // Mtr.43861.1.S1_at // Mtr.7293.1.S1_at // Mtr.10484.1.S1_at // Mtr.22244.1.S1_s_at // Mtr.45004.1.S1_at // Mtr.11619.1.S1_at // Mtr.43140.1.S1_at // Mtr.16054.1.S1_at // Mtr.1575.1.S1_at // Mtr.52344.1.S1_at // Mtr.37848.1.S1_at // Mtr.39375.1.S1_at // Mtr.14283.1.S1_at // Mtr.44612.1.S1_at // Mtr.16313.1.S1_s_at // Mtr.19971.1.S1_at // Mtr.37461.1.S1_…
GO:0070301	P	cellular response to hydrogen peroxide	5	6853	36	31225	0.88	1	// Mtr.35324.1.S1_at // Mtr.33223.1.S1_x_at // Mtr.45700.1.S1_at // Mtr.33223.1.S1_at // Mtr.12601.1.S1_at
GO:0009816	P	defense response to bacterium, incompatible interaction	8	6853	31	31225	0.4	1	// Mtr.42418.1.S1_at // Mtr.24435.1.S1_at // Mtr.37895.1.S1_at // Mtr.40581.1.S1_at // Mtr.43820.1.S1_at // Mtr.13118.1.S1_at // Mtr.26622.1.S1_at // Mtr.9568.1.S1_at
GO:0016128	P	phytosteroid metabolic process	5	6853	16	31225	0.32	1	// Mtr.20735.1.S1_at // Mtr.1260.1.S1_at // Mtr.32396.1.S1_at // Mtr.19623.1.S1_at // Mtr.20730.1.S1_at
GO:0048236	P	plant-type spore development	8	6853	18	31225	0.081	1	// Mtr.49945.1.S1_at // Mtr.449.1.S1_at // Mtr.51465.1.S1_at // Mtr.43625.1.S1_at // Mtr.11713.1.S1_at // Mtr.12981.1.S1_at // Mtr.6917.1.S1_at // Mtr.51461.1.S1_at
GO:0044275	P	cellular carbohydrate catabolic process	72	6853	305	31225	0.31	1	// Mtr.45989.1.S1_s_at // Mtr.42163.1.S1_at // Mtr.11173.1.S1_at // Mtr.8755.1.S1_at // Mtr.39504.1.S1_at // Mtr.49251.1.S1_at // Mtr.40930.1.S1_at // Mtr.9364.1.S1_at // Mtr.10485.1.S1_at // Mtr.42779.1.S1_at // Mtr.19137.1.S1_at // Mtr.32248.1.S1_at // Mtr.49030.1.S1_at // Mtr.39188.1.S1_at // Mtr.13043.1.S1_s_at // Mtr.27294.1.S1_at // Mtr.9030.1.S1_at // Mtr.10585.1.S1_at // Mtr.43821.1.S1_at…
GO:0009409	P	response to cold	40	6853	186	31225	0.57	1	// Mtr.9980.1.S1_at // Mtr.39475.1.S1_at // Mtr.37214.1.S1_at // Mtr.1760.1.S1_s_at // Mtr.22018.1.S1_s_at // Mtr.26064.1.S1_at // Mtr.17904.1.S1_at // Mtr.49516.1.S1_at // Mtr.46203.1.S1_at // Mtr.13944.1.S1_at // Mtr.8901.1.S1_at // Mtr.27294.1.S1_at // Mtr.40978.1.S1_at // Mtr.7531.1.S1_at // Mtr.17267.1.S1_at // Mtr.20223.1.S1_at // Mtr.46207.1.S1_at // Mtr.44890.1.S1_at // Mtr.12378.1.S1_at …
GO:0006413	P	translational initiation	10	6853	104	31225	1	1	// Mtr.25429.1.S1_at // Mtr.29312.1.S1_at // Mtr.29257.1.S1_at // Mtr.17756.1.S1_s_at // Mtr.42154.1.S1_at // Mtr.40024.1.S1_s_at // Mtr.30693.1.S1_at // Mtr.46812.1.S1_at // Mtr.37480.1.S1_at // Mtr.44602.1.S1_at
GO:0009126	P	purine nucleoside monophosphate metabolic process	6	6853	21	31225	0.36	1	// Mtr.33874.1.S1_s_at // Mtr.39590.1.S1_at // Mtr.43862.1.S1_at // Mtr.5788.1.S1_s_at // Mtr.41931.1.S1_at // Mtr.48393.1.S1_at
GO:0070838	P	divalent metal ion transport	6	6853	44	31225	0.91	1	// Mtr.45411.1.S1_at // Mtr.48837.1.S1_s_at // Mtr.43923.1.S1_at // Mtr.33833.1.S1_at // Mtr.3073.1.S1_s_at // Mtr.37202.1.S1_at
GO:0000272	P	polysaccharide catabolic process	34	6853	139	31225	0.31	1	// Mtr.50907.1.S1_at // Mtr.12525.1.S1_at // Mtr.41691.1.S1_at // Mtr.7408.1.S1_at // Mtr.11101.1.S1_at // Mtr.10187.1.S1_at // Mtr.39553.1.S1_at // Mtr.40028.1.S1_at // Mtr.45132.1.S1_at // Mtr.51646.1.S1_at // Mtr.43150.1.S1_at // Mtr.18430.1.S1_at // Mtr.15775.1.S1_at // Mtr.5384.1.S1_at // Mtr.8884.1.S1_at // Mtr.15480.1.S1_at // Mtr.43151.1.S1_at // Mtr.1496.1.S1_at // Mtr.9073.1.S1_at // Mt…
GO:0007034	P	vacuolar transport	8	6853	32	31225	0.43	1	// Mtr.42322.1.S1_at // Mtr.23613.1.S1_at // Mtr.39557.1.S1_at // Mtr.35177.1.S1_s_at // Mtr.24318.1.S1_s_at // Mtr.39357.1.S1_s_at // Mtr.13604.1.S1_at // Mtr.45088.1.S1_at
GO:0010053	P	root epidermal cell differentiation	11	6853	44	31225	0.4	1	// Mtr.13440.1.S1_at // Mtr.15775.1.S1_at // Mtr.28761.1.S1_at // Mtr.40219.1.S1_at // Mtr.38716.1.S1_at // Mtr.32593.1.S1_at // Mtr.29499.1.S1_at // Mtr.44074.1.S1_at // Mtr.28737.1.S1_at // Mtr.44609.1.S1_at // Mtr.17095.1.S1_at
GO:0042493	P	response to drug	16	6853	71	31225	0.51	1	// Mtr.5661.1.S1_at // Mtr.41506.1.S1_at // Mtr.11293.1.S1_at // Mtr.8701.1.S1_at // Mtr.35738.1.S1_at // Mtr.28447.1.S1_at // Mtr.25877.1.S1_s_at // Mtr.36141.1.S1_at // Mtr.17095.1.S1_at // Mtr.29149.1.S1_at // Mtr.13391.1.S1_at // Mtr.51063.1.S1_at // Mtr.50014.1.S1_at // Mtr.40437.1.S1_at // Mtr.33485.1.S1_at // Mtr.25128.1.S1_at
GO:0010324	P	membrane invagination	7	6853	27	31225	0.41	1	// Mtr.8537.1.S1_s_at // Mtr.37691.1.S1_at // Mtr.15082.1.S1_at // Mtr.51658.1.S1_s_at // Mtr.25291.1.S1_at // Mtr.4776.1.S1_at // Mtr.19284.1.S1_at
GO:0033692	P	cellular polysaccharide biosynthetic process	29	6853	133	31225	0.54	1	// Mtr.22314.1.S1_at // Mtr.34416.1.S1_at // Mtr.51462.1.S1_s_at // Mtr.52248.1.S1_at // Mtr.17829.1.S1_at // Mtr.21057.1.S1_at // Mtr.13810.1.S1_at // Mtr.11798.1.S1_at // Mtr.44296.1.S1_at // Mtr.22751.1.S1_at // Mtr.28768.1.S1_at // Mtr.17396.1.S1_s_at // Mtr.33547.1.S1_at // Mtr.50224.1.S1_s_at // Mtr.33499.1.S1_at // Mtr.17830.1.S1_at // Mtr.42564.1.S1_at // Mtr.48256.1.S1_at // Mtr.45343.1.…
GO:0009913	P	epidermal cell differentiation	26	6853	86	31225	0.097	1	// Mtr.9787.1.S1_at // Mtr.16238.1.S1_at // Mtr.8663.1.S1_at // Mtr.21624.1.S1_at // Mtr.4721.1.S1_at // Mtr.17095.1.S1_at // Mtr.15775.1.S1_at // Mtr.39774.1.S1_at // Mtr.32593.1.S1_at // Mtr.13440.1.S1_at // Mtr.11388.1.S1_at // Mtr.20864.1.S1_at // Mtr.40219.1.S1_at // Mtr.41037.1.S1_at // Mtr.40831.1.S1_at // Mtr.34202.1.S1_s_at // Mtr.44074.1.S1_at // Mtr.14683.1.S1_at // Mtr.28737.1.S1_at /…
GO:0009089	P	lysine biosynthetic process via diaminopimelate	7	6853	11	31225	0.031	1	// Mtr.42694.1.S1_at // Mtr.9852.1.S1_at // Mtr.39168.1.S1_at // Mtr.39486.1.S1_at // Mtr.46355.1.S1_at // Mtr.9938.1.S1_at // Mtr.3530.1.S1_at
GO:0016123	P	xanthophyll biosynthetic process	5	6853	12	31225	0.18	1	// Mtr.45093.1.S1_at // Mtr.10410.1.S1_s_at // Mtr.190.1.S1_at // Mtr.33852.1.S1_at // Mtr.10410.1.S1_at
GO:0009085	P	lysine biosynthetic process	12	6853	24	31225	0.02	1	// Mtr.42694.1.S1_at // Mtr.14362.1.S1_at // Mtr.9852.1.S1_at // Mtr.39168.1.S1_at // Mtr.39486.1.S1_at // Mtr.20212.1.S1_s_at // Mtr.20785.1.S1_at // Mtr.13536.1.S1_at // Mtr.46355.1.S1_at // Mtr.9938.1.S1_at // Mtr.20673.1.S1_at // Mtr.3530.1.S1_at
GO:0048731	P	system development	158	6853	616	31225	0.044	1	// Mtr.12154.1.S1_at // Mtr.8663.1.S1_at // Mtr.42940.1.S1_at // Mtr.26217.1.S1_at // Mtr.26687.1.S1_s_at // Mtr.1563.1.S1_at // Mtr.17399.1.S1_at // Mtr.9009.1.S1_at // Mtr.14769.1.S1_at // Mtr.39348.1.S1_at // Mtr.8762.1.S1_at // Mtr.27409.1.S1_at // Mtr.16110.1.S1_at // Mtr.18319.1.S1_at // Mtr.32593.1.S1_at // Mtr.46971.1.S1_at // Mtr.33829.1.S1_at // Mtr.2017.1.S1_at // Mtr.44245.1.S1_at // …
GO:0009086	P	methionine biosynthetic process	8	6853	22	31225	0.16	1	// Mtr.44270.1.S1_at // Mtr.20212.1.S1_s_at // Mtr.20785.1.S1_at // Mtr.50318.1.S1_at // Mtr.43992.1.S1_at // Mtr.38670.1.S1_at // Mtr.27429.1.S1_at // Mtr.20673.1.S1_at
GO:0009081	P	branched chain family amino acid metabolic process	27	6853	106	31225	0.28	1	// Mtr.20785.1.S1_at // Mtr.4870.1.S1_s_at // Mtr.35178.1.S1_at // Mtr.6007.1.S1_at // Mtr.40002.1.S1_at // Mtr.2952.1.S1_at // Mtr.32248.1.S1_at // Mtr.38258.1.S1_at // Mtr.9030.1.S1_at // Mtr.5703.1.S1_s_at // Mtr.5322.1.S1_s_at // Mtr.22143.1.S1_at // Mtr.28325.1.S1_at // Mtr.12574.1.S1_at // Mtr.22558.1.S1_s_at // Mtr.14105.1.S1_at // Mtr.37324.1.S1_at // Mtr.49473.1.S1_at // Mtr.49196.1.S1_a…
GO:0009083	P	branched chain family amino acid catabolic process	18	6853	61	31225	0.17	1	// Mtr.9030.1.S1_at // Mtr.51464.1.S1_at // Mtr.37324.1.S1_at // Mtr.49473.1.S1_at // Mtr.40880.1.S1_at // Mtr.28325.1.S1_at // Mtr.35178.1.S1_at // Mtr.5322.1.S1_s_at // Mtr.26218.1.S1_s_at // Mtr.6007.1.S1_at // Mtr.18747.1.S1_at // Mtr.12790.1.S1_at // Mtr.40002.1.S1_at // Mtr.49136.1.S1_at // Mtr.2952.1.S1_at // Mtr.32248.1.S1_at // Mtr.22558.1.S1_s_at // Mtr.38258.1.S1_at
GO:0009082	P	branched chain family amino acid biosynthetic process	9	6853	46	31225	0.68	1	// Mtr.14105.1.S1_at // Mtr.49196.1.S1_at // Mtr.20785.1.S1_at // Mtr.5703.1.S1_s_at // Mtr.22143.1.S1_at // Mtr.31871.1.S1_at // Mtr.6007.1.S1_at // Mtr.12574.1.S1_at // Mtr.16184.1.S1_at
GO:0043933	P	macromolecular complex subunit organization	103	6853	366	31225	0.016	1	// Mtr.37319.1.S1_at // Mtr.12154.1.S1_at // Mtr.32063.1.S1_at // Mtr.22160.1.S1_x_at // Mtr.8663.1.S1_at // Mtr.18885.1.S1_at // Mtr.51687.1.S1_at // Mtr.37480.1.S1_at // Mtr.26687.1.S1_s_at // Mtr.46956.1.S1_at // Mtr.33148.1.S1_at // Mtr.16016.1.S1_at // Mtr.43542.1.S1_at // Mtr.394.1.S1_s_at // Mtr.15258.1.S1_at // Mtr.22919.1.S1_x_at // Mtr.26378.1.S1_at // Mtr.48971.1.S1_at // Mtr.47931.1.S…
GO:0046364	P	monosaccharide biosynthetic process	51	6853	216	31225	0.34	1	// Mtr.40055.1.S1_s_at // Mtr.42163.1.S1_at // Mtr.11173.1.S1_at // Mtr.12274.1.S1_at // Mtr.49251.1.S1_at // Mtr.9364.1.S1_at // Mtr.10485.1.S1_at // Mtr.10388.1.S1_at // Mtr.42779.1.S1_at // Mtr.19137.1.S1_at // Mtr.49030.1.S1_at // Mtr.39188.1.S1_at // Mtr.27294.1.S1_at // Mtr.9030.1.S1_at // Mtr.52357.1.S1_s_at // Mtr.43821.1.S1_at // Mtr.45772.1.S1_at // Mtr.14830.1.S1_at // Mtr.754.1.S1_at …
GO:0042023	P	DNA endoreduplication	7	6853	17	31225	0.13	1	// Mtr.41081.1.S1_at // Mtr.44839.1.S1_at // Mtr.17492.1.S1_at // Mtr.39522.1.S1_s_at // Mtr.3426.1.S1_at // Mtr.38318.1.S1_at // Mtr.28761.1.S1_at
GO:0030244	P	cellulose biosynthetic process	17	6853	57	31225	0.17	1	// Mtr.11223.1.S1_at // Mtr.45343.1.S1_at // Mtr.28768.1.S1_at // Mtr.27471.1.S1_s_at // Mtr.33499.1.S1_at // Mtr.33547.1.S1_at // Mtr.17396.1.S1_s_at // Mtr.52248.1.S1_at // Mtr.38546.1.S1_at // Mtr.51462.1.S1_s_at // Mtr.50224.1.S1_s_at // Mtr.40268.1.S1_at // Mtr.44296.1.S1_at // Mtr.11798.1.S1_at // Mtr.41692.1.S1_at // Mtr.40267.1.S1_at // Mtr.9651.1.S1_at
GO:0042168	P	heme metabolic process	7	6853	25	31225	0.35	1	// Mtr.44855.1.S1_at // Mtr.48971.1.S1_at // Mtr.10407.1.S1_s_at // Mtr.43354.1.S1_at // Mtr.22365.1.S1_at // Mtr.22364.1.S1_at // Mtr.40298.1.S1_at
GO:0009108	P	coenzyme biosynthetic process	30	6853	178	31225	0.93	1	// Mtr.48849.1.S1_at // Mtr.22314.1.S1_at // Mtr.50830.1.S1_s_at // Mtr.6007.1.S1_at // Mtr.37672.1.S1_at // Mtr.26622.1.S1_at // Mtr.40809.1.S1_at // Mtr.35178.1.S1_at // Mtr.22143.1.S1_at // Mtr.51988.1.S1_at // Mtr.34590.1.S1_at // Mtr.2952.1.S1_at // Mtr.49196.1.S1_at // Mtr.37617.1.S1_at // Mtr.31747.1.S1_s_at // Mtr.26628.1.S1_s_at // Mtr.51962.1.S1_at // Mtr.36571.1.S1_at // Mtr.9276.1.S1_…
GO:0009109	P	coenzyme catabolic process	17	6853	120	31225	0.97	1	// Mtr.22314.1.S1_at // Mtr.12730.1.S1_at // Mtr.51988.1.S1_at // Mtr.45772.1.S1_at // Mtr.52357.1.S1_s_at // Mtr.12274.1.S1_at // Mtr.15283.1.S1_s_at // Mtr.912.1.S1_s_at // Mtr.28120.1.S1_s_at // Mtr.33423.1.S1_at // Mtr.22662.1.S1_at // Mtr.36790.1.S1_at // Mtr.12788.1.S1_s_at // Mtr.14525.1.S1_at // Mtr.10484.1.S1_at // Mtr.12788.1.S1_at // Mtr.22244.1.S1_s_at
GO:0034623	P	cellular macromolecular complex disassembly	5	6853	28	31225	0.73	1	// Mtr.11082.1.S1_at // Mtr.4382.1.S1_at // Mtr.31293.1.S1_s_at // Mtr.32889.1.S1_at // Mtr.16647.1.S1_at
GO:0016122	P	xanthophyll metabolic process	7	6853	19	31225	0.17	1	// Mtr.33852.1.S1_at // Mtr.13581.1.S1_at // Mtr.10410.1.S1_at // Mtr.10410.1.S1_s_at // Mtr.10122.1.S1_at // Mtr.45093.1.S1_at // Mtr.190.1.S1_at
GO:0009100	P	glycoprotein metabolic process	15	6853	76	31225	0.69	1	// Mtr.44867.1.S1_at // Mtr.9630.1.S1_at // Mtr.23049.1.S1_at // Mtr.44612.1.S1_at // Mtr.12760.1.S1_at // Mtr.39111.1.S1_at // Mtr.52104.1.S1_at // Mtr.38262.1.S1_at // Mtr.43239.1.S1_at // Mtr.1575.1.S1_at // Mtr.42162.1.S1_at // Mtr.25985.1.S1_at // Mtr.25460.1.S1_at // Mtr.18553.1.S1_at // Mtr.41975.1.S1_at
GO:0009101	P	glycoprotein biosynthetic process	12	6853	70	31225	0.82	1	// Mtr.44867.1.S1_at // Mtr.9630.1.S1_at // Mtr.23049.1.S1_at // Mtr.12760.1.S1_at // Mtr.39111.1.S1_at // Mtr.52104.1.S1_at // Mtr.38262.1.S1_at // Mtr.43239.1.S1_at // Mtr.42162.1.S1_at // Mtr.25460.1.S1_at // Mtr.18553.1.S1_at // Mtr.41975.1.S1_at
GO:0010101	P	post-embryonic root morphogenesis	9	6853	28	31225	0.21	1	// Mtr.37555.1.S1_at // Mtr.13440.1.S1_at // Mtr.12154.1.S1_at // Mtr.8737.1.S1_at // Mtr.26687.1.S1_s_at // Mtr.22490.1.S1_s_at // Mtr.43054.1.S1_at // Mtr.29499.1.S1_at // Mtr.2296.1.S1_at
GO:0042196	P	chlorinated hydrocarbon metabolic process	18	6853	62	31225	0.18	1	// Mtr.9030.1.S1_at // Mtr.10893.1.S1_at // Mtr.48873.1.S1_s_at // Mtr.42754.1.S1_at // Mtr.49473.1.S1_at // Mtr.40844.1.S1_at // Mtr.30869.1.S1_at // Mtr.4627.1.S1_at // Mtr.42288.1.S1_at // Mtr.41492.1.S1_at // Mtr.4792.1.S1_at // Mtr.17138.1.S1_at // Mtr.42858.1.S1_at // Mtr.5522.1.S1_at // Mtr.37882.1.S1_at // Mtr.13388.1.S1_s_at // Mtr.38328.1.S1_at // Mtr.10868.1.S1_at
GO:0042197	P	halogenated hydrocarbon metabolic process	18	6853	62	31225	0.18	1	// Mtr.9030.1.S1_at // Mtr.10893.1.S1_at // Mtr.48873.1.S1_s_at // Mtr.42754.1.S1_at // Mtr.49473.1.S1_at // Mtr.40844.1.S1_at // Mtr.30869.1.S1_at // Mtr.4627.1.S1_at // Mtr.42288.1.S1_at // Mtr.41492.1.S1_at // Mtr.4792.1.S1_at // Mtr.17138.1.S1_at // Mtr.42858.1.S1_at // Mtr.5522.1.S1_at // Mtr.37882.1.S1_at // Mtr.13388.1.S1_s_at // Mtr.38328.1.S1_at // Mtr.10868.1.S1_at
GO:0009068	P	aspartate family amino acid catabolic process	7	6853	47	31225	0.88	1	// Mtr.9030.1.S1_at // Mtr.49473.1.S1_at // Mtr.418.1.S1_s_at // Mtr.13536.1.S1_at // Mtr.46788.1.S1_at // Mtr.12569.1.S1_at // Mtr.38258.1.S1_at
GO:0000741	P	karyogamy	7	6853	27	31225	0.41	1	// Mtr.40966.1.S1_at // Mtr.48306.1.S1_at // Mtr.26679.1.S1_at // Mtr.9746.1.S1_at // Mtr.33312.1.S1_at // Mtr.40435.1.S1_at // Mtr.43217.1.S1_at
GO:0042981	P	regulation of apoptosis	7	6853	34	31225	0.62	1	// Mtr.35346.1.S1_at // Mtr.16504.1.S1_at // Mtr.21393.1.S1_at // Mtr.11016.1.S1_at // Mtr.20413.1.S1_at // Mtr.12523.1.S1_s_at // Mtr.35539.1.S1_at
GO:0019872	P	streptomycin biosynthetic process	10	6853	33	31225	0.24	1	// Mtr.40055.1.S1_s_at // Mtr.41720.1.S1_at // Mtr.11173.1.S1_at // Mtr.2715.1.S1_at // Mtr.27490.1.S1_s_at // Mtr.42779.1.S1_at // Mtr.732.1.S1_s_at // Mtr.43056.1.S1_at // Mtr.48256.1.S1_at // Mtr.27294.1.S1_at
GO:0009850	P	auxin metabolic process	6	6853	36	31225	0.79	1	// Mtr.9435.1.S1_at // Mtr.19162.1.S1_at // Mtr.17280.1.S1_at // Mtr.111.1.S1_at // Mtr.44602.1.S1_at // Mtr.12448.1.S1_at
GO:0006771	P	riboflavin metabolic process	17	6853	55	31225	0.14	1	// Mtr.10893.1.S1_at // Mtr.30869.1.S1_at // Mtr.48873.1.S1_s_at // Mtr.42754.1.S1_at // Mtr.40844.1.S1_at // Mtr.40460.1.S1_at // Mtr.41101.1.S1_at // Mtr.4627.1.S1_at // Mtr.42288.1.S1_at // Mtr.41492.1.S1_at // Mtr.17138.1.S1_at // Mtr.42858.1.S1_at // Mtr.37882.1.S1_at // Mtr.13388.1.S1_s_at // Mtr.38328.1.S1_at // Mtr.10868.1.S1_at // Mtr.8174.1.S1_at
GO:0009856	P	pollination	12	6853	62	31225	0.7	1	// Mtr.10725.1.S1_at // Mtr.39688.1.S1_s_at // Mtr.41605.1.S1_at // Mtr.37517.1.S1_at // Mtr.49754.1.S1_at // Mtr.26679.1.S1_at // Mtr.5404.1.S1_at // Mtr.42557.1.S1_at // Mtr.14683.1.S1_at // Mtr.31141.1.S1_at // Mtr.51392.1.S1_at // Mtr.35868.1.S1_at
GO:0051649	P	establishment of localization in cell	102	6853	561	31225	0.97	1	// Mtr.23613.1.S1_at // Mtr.2876.1.S1_at // Mtr.38400.1.S1_at // Mtr.13684.1.S1_at // Mtr.42712.1.S1_at // Mtr.9489.1.S1_at // Mtr.2636.1.S1_at // Mtr.5980.1.S1_at // Mtr.17596.1.S1_at // Mtr.8417.1.S1_at // Mtr.34136.1.S1_at // Mtr.32115.1.S1_at // Mtr.27585.1.S1_at // Mtr.41941.1.S1_at // Mtr.15821.1.S1_at // Mtr.21793.1.S1_at // Mtr.49306.1.S1_at // Mtr.16192.1.S1_at // Mtr.19383.1.S1_at // Mt…
GO:0017038	P	protein import	17	6853	78	31225	0.55	1	// Mtr.20180.1.S1_at // Mtr.33839.1.S1_at // Mtr.16688.1.S1_at // Mtr.38400.1.S1_at // Mtr.41691.1.S1_at // Mtr.31334.1.S1_at // Mtr.48030.1.S1_s_at // Mtr.18929.1.S1_at // Mtr.13995.1.S1_at // Mtr.43373.1.S1_s_at // Mtr.22447.1.S1_s_at // Mtr.23409.1.S1_at // Mtr.36471.1.S1_at // Mtr.45839.1.S1_at // Mtr.38693.1.S1_at // Mtr.47640.1.S1_s_at // Mtr.35689.1.S1_at
GO:0045935	P	positive regulation of nucleobase, nucleoside, nucleotide and nucleic acid metabolic process	30	6853	114	31225	0.22	1	// Mtr.21588.1.S1_at // Mtr.18769.1.S1_at // Mtr.51562.1.S1_at // Mtr.7204.1.S1_at // Mtr.11045.1.S1_at // Mtr.12147.1.S1_at // Mtr.38077.1.S1_at // Mtr.31294.1.S1_at // Mtr.19730.1.S1_s_at // Mtr.50827.1.S1_at // Mtr.33568.1.S1_at // Mtr.9426.1.S1_at // Mtr.45889.1.S1_at // Mtr.31759.1.S1_at // Mtr.34497.1.S1_at // Mtr.2952.1.S1_at // Mtr.8842.1.S1_at // Mtr.10871.1.S1_at // Mtr.41663.1.S1_at //…
GO:0045934	P	negative regulation of nucleobase, nucleoside, nucleotide and nucleic acid metabolic process	26	6853	129	31225	0.69	1	// Mtr.7525.1.S1_at // Mtr.28710.1.S1_at // Mtr.11758.1.S1_at // Mtr.27058.1.S1_at // Mtr.40889.1.S1_at // Mtr.17691.1.S1_at // Mtr.10537.1.S1_at // Mtr.6076.1.S1_at // Mtr.37555.1.S1_at // Mtr.5095.1.S1_s_at // Mtr.35584.1.S1_at // Mtr.31838.1.S1_at // Mtr.40972.1.S1_at // Mtr.43054.1.S1_at // Mtr.31759.1.S1_at // Mtr.5681.1.S1_at // Mtr.12755.1.S1_s_at // Mtr.43108.1.S1_at // Mtr.17416.1.S1_at …
GO:0030029	P	actin filament-based process	24	6853	91	31225	0.24	1	// Mtr.9787.1.S1_at // Mtr.50710.1.S1_at // Mtr.8663.1.S1_at // Mtr.49754.1.S1_at // Mtr.19718.1.S1_s_at // Mtr.20546.1.S1_at // Mtr.26509.1.S1_s_at // Mtr.12639.1.S1_at // Mtr.9705.1.S1_s_at // Mtr.44225.1.S1_at // Mtr.44524.1.S1_at // Mtr.41543.1.S1_at // Mtr.9705.1.S1_at // Mtr.51005.1.S1_at // Mtr.5980.1.S1_at // Mtr.14349.1.S1_s_at // Mtr.45556.1.S1_at // Mtr.40219.1.S1_at // Mtr.28463.1.S1_…
GO:0006418	P	tRNA aminoacylation for protein translation	19	6853	86	31225	0.53	1	// Mtr.14362.1.S1_at // Mtr.33334.1.S1_at // Mtr.45004.1.S1_at // Mtr.34751.1.S1_at // Mtr.3520.1.S1_s_at // Mtr.35203.1.S1_x_at // Mtr.20212.1.S1_s_at // Mtr.23818.1.S1_at // Mtr.44514.1.S1_at // Mtr.16054.1.S1_at // Mtr.5703.1.S1_s_at // Mtr.41413.1.S1_at // Mtr.49027.1.S1_s_at // Mtr.20630.1.S1_at // Mtr.20554.1.S1_s_at // Mtr.16313.1.S1_s_at // Mtr.27468.1.S1_at // Mtr.20673.1.S1_at // Mtr.19…
GO:0045089	P	positive regulation of innate immune response	11	6853	35	31225	0.19	1	// Mtr.7449.1.S1_at // Mtr.13870.1.S1_at // Mtr.46562.1.S1_at // Mtr.11034.1.S1_at // Mtr.34596.1.S1_at // Mtr.33354.1.S1_at // Mtr.42023.1.S1_at // Mtr.30691.1.S1_at // Mtr.44297.1.S1_at // Mtr.34397.1.S1_at // Mtr.27354.1.S1_s_at
GO:0010817	P	regulation of hormone levels	36	6853	138	31225	0.2	1	// Mtr.13440.1.S1_at // Mtr.9435.1.S1_at // Mtr.38799.1.S1_s_at // Mtr.35871.1.S1_at // Mtr.39530.1.S1_s_at // Mtr.17095.1.S1_at // Mtr.14985.1.S1_at // Mtr.20730.1.S1_at // Mtr.39348.1.S1_at // Mtr.22455.1.S1_at // Mtr.8762.1.S1_at // Mtr.48824.1.S1_at // Mtr.38716.1.S1_at // Mtr.29495.1.S1_at // Mtr.24585.1.S1_at // Mtr.1260.1.S1_at // Mtr.32396.1.S1_at // Mtr.47195.1.S1_at // Mtr.12575.1.S1_at…
GO:0022415	P	viral reproductive process	7	6853	20	31225	0.2	1	// Mtr.29302.1.S1_at // Mtr.41657.1.S1_at // Mtr.32802.1.S1_at // Mtr.33347.1.S1_s_at // Mtr.23072.1.S1_s_at // Mtr.11638.1.S1_at // Mtr.44503.1.S1_at
GO:0046365	P	monosaccharide catabolic process	66	6853	320	31225	0.7	1	// Mtr.45989.1.S1_s_at // Mtr.42163.1.S1_at // Mtr.11173.1.S1_at // Mtr.39504.1.S1_at // Mtr.49251.1.S1_at // Mtr.40930.1.S1_at // Mtr.9364.1.S1_at // Mtr.10485.1.S1_at // Mtr.42779.1.S1_at // Mtr.19137.1.S1_at // Mtr.32248.1.S1_at // Mtr.49030.1.S1_at // Mtr.39188.1.S1_at // Mtr.13043.1.S1_s_at // Mtr.27294.1.S1_at // Mtr.9030.1.S1_at // Mtr.10585.1.S1_at // Mtr.43821.1.S1_at // Mtr.39221.1.S1_s…
GO:0009943	P	adaxial/abaxial axis specification	8	6853	23	31225	0.18	1	// Mtr.19586.1.S1_at // Mtr.26295.1.S1_at // Mtr.9069.1.S1_at // Mtr.49221.1.S1_at // Mtr.12990.1.S1_at // Mtr.24320.1.S1_at // Mtr.29345.1.S1_at // Mtr.43959.1.S1_at
GO:0022411	P	cellular component disassembly	5	6853	29	31225	0.76	1	// Mtr.11082.1.S1_at // Mtr.4382.1.S1_at // Mtr.31293.1.S1_s_at // Mtr.32889.1.S1_at // Mtr.16647.1.S1_at
GO:0055067	P	monovalent inorganic cation homeostasis	7	6853	32	31225	0.57	1	// Mtr.11249.1.S1_s_at // Mtr.45411.1.S1_at // Mtr.21846.1.S1_at // Mtr.10799.1.S1_at // Mtr.32444.1.S1_at // Mtr.44334.1.S1_at // Mtr.1130.1.S1_s_at
GO:0034050	P	host programmed cell death induced by symbiont	9	6853	35	31225	0.39	1	// Mtr.14806.1.S1_at // Mtr.20784.1.S1_s_at // Mtr.46562.1.S1_at // Mtr.13118.1.S1_at // Mtr.9056.1.S1_at // Mtr.12663.1.S1_s_at // Mtr.44297.1.S1_at // Mtr.11565.1.S1_at // Mtr.14805.1.S1_at
GO:0055065	P	metal ion homeostasis	8	6853	22	31225	0.16	1	// Mtr.11249.1.S1_s_at // Mtr.45411.1.S1_at // Mtr.21846.1.S1_at // Mtr.1130.1.S1_s_at // Mtr.46078.1.S1_s_at // Mtr.32444.1.S1_at // Mtr.41605.1.S1_at // Mtr.10799.1.S1_at
GO:0046219	P	indolalkylamine biosynthetic process	27	6853	101	31225	0.21	1	// Mtr.41245.1.S1_at // Mtr.44514.1.S1_at // Mtr.43354.1.S1_at // Mtr.9364.1.S1_at // Mtr.10416.1.S1_at // Mtr.2104.1.S1_at // Mtr.10808.1.S1_at // Mtr.4957.1.S1_at // Mtr.38072.1.S1_at // Mtr.4339.1.S1_at // Mtr.20554.1.S1_s_at // Mtr.10484.1.S1_at // Mtr.9329.1.S1_at // Mtr.44244.1.S1_at // Mtr.4327.1.S1_s_at // Mtr.43140.1.S1_at // Mtr.45843.1.S1_at // Mtr.50961.1.S1_s_at // Mtr.8658.1.S1_at /…
GO:0009944	P	polarity specification of adaxial/abaxial axis	7	6853	21	31225	0.23	1	// Mtr.19586.1.S1_at // Mtr.9069.1.S1_at // Mtr.49221.1.S1_at // Mtr.12990.1.S1_at // Mtr.24320.1.S1_at // Mtr.29345.1.S1_at // Mtr.43959.1.S1_at
GO:0035295	P	tube development	5	6853	23	31225	0.58	1	// Mtr.31141.1.S1_at // Mtr.49754.1.S1_at // Mtr.39688.1.S1_s_at // Mtr.51392.1.S1_at // Mtr.35868.1.S1_at
GO:0007264	P	small GTPase mediated signal transduction	29	6853	158	31225	0.84	1	// Mtr.29253.1.S1_at // Mtr.14009.1.S1_at // Mtr.41157.1.S1_at // Mtr.15821.1.S1_at // Mtr.4967.1.S1_at // Mtr.33315.1.S1_at // Mtr.31684.1.S1_at // Mtr.44578.1.S1_at // Mtr.13500.1.S1_at // Mtr.19206.1.S1_at // Mtr.13094.1.S1_at // Mtr.40348.1.S1_at // Mtr.11462.1.S1_s_at // Mtr.28177.1.S1_at // Mtr.7039.1.S1_s_at // Mtr.27585.1.S1_at // Mtr.45733.1.S1_at // Mtr.15539.1.S1_s_at // Mtr.10077.1.S1…
GO:0043623	P	cellular protein complex assembly	28	6853	127	31225	0.52	1	// Mtr.9787.1.S1_at // Mtr.37319.1.S1_at // Mtr.40701.1.S1_at // Mtr.32063.1.S1_at // Mtr.8756.1.S1_at // Mtr.49754.1.S1_at // Mtr.51687.1.S1_at // Mtr.33839.1.S1_at // Mtr.26509.1.S1_s_at // Mtr.36471.1.S1_at // Mtr.28758.1.S1_s_at // Mtr.8702.1.S1_at // Mtr.9705.1.S1_s_at // Mtr.8401.1.S1_at // Mtr.51005.1.S1_at // Mtr.8663.1.S1_at // Mtr.4340.1.S1_at // Mtr.17209.1.S1_at // Mtr.13995.1.S1_at /…
GO:0006415	P	translational termination	5	6853	20	31225	0.48	1	// Mtr.11082.1.S1_at // Mtr.4382.1.S1_at // Mtr.31293.1.S1_s_at // Mtr.32889.1.S1_at // Mtr.16647.1.S1_at
GO:0009309	P	amine biosynthetic process	96	6853	375	31225	0.099	1	// Mtr.8464.1.S1_s_at // Mtr.38619.1.S1_at // Mtr.11436.1.S1_at // Mtr.9877.1.S1_at // Mtr.8944.1.S1_at // Mtr.39486.1.S1_at // Mtr.49120.1.S1_s_at // Mtr.12994.1.S1_at // Mtr.12291.1.S1_s_at // Mtr.4327.1.S1_s_at // Mtr.43140.1.S1_at // Mtr.50318.1.S1_at // Mtr.41413.1.S1_at // Mtr.25060.1.S1_at // Mtr.20673.1.S1_at // Mtr.41061.1.S1_at // Mtr.19971.1.S1_at // Mtr.11225.1.S1_at // Mtr.44270.1.S1…
GO:0008610	P	lipid biosynthetic process	109	6853	494	31225	0.5	1	// Mtr.21057.1.S1_at // Mtr.13835.1.S1_at // Mtr.46858.1.S1_x_at // Mtr.9877.1.S1_at // Mtr.13955.1.S1_at // Mtr.40346.1.S1_at // Mtr.38046.1.S1_s_at // Mtr.6983.1.S1_at // Mtr.41225.1.S1_at // Mtr.190.1.S1_at // Mtr.40155.1.S1_at // Mtr.43421.1.S1_at // Mtr.37324.1.S1_at // Mtr.6537.1.S1_s_at // Mtr.44176.1.S1_at // Mtr.37633.1.S1_at // Mtr.48621.1.S1_at // Mtr.10593.1.S1_at // Mtr.25368.1.S1_at…
GO:0009746	P	response to hexose stimulus	10	6853	33	31225	0.24	1	// Mtr.41671.1.S1_at // Mtr.21588.1.S1_at // Mtr.41720.1.S1_at // Mtr.11173.1.S1_at // Mtr.11346.1.S1_at // Mtr.9295.1.S1_at // Mtr.27608.1.S1_s_at // Mtr.32799.1.S1_at // Mtr.52259.1.S1_s_at // Mtr.27126.1.S1_at
GO:0006997	P	nucleus organization	9	6853	37	31225	0.45	1	// Mtr.40966.1.S1_at // Mtr.48306.1.S1_at // Mtr.41844.1.S1_at // Mtr.26679.1.S1_at // Mtr.45576.1.S1_at // Mtr.9746.1.S1_at // Mtr.33312.1.S1_at // Mtr.40435.1.S1_at // Mtr.43217.1.S1_at
GO:0009744	P	response to sucrose stimulus	10	6853	42	31225	0.46	1	// Mtr.41492.1.S1_at // Mtr.4900.1.S1_at // Mtr.51562.1.S1_at // Mtr.27126.1.S1_at // Mtr.41671.1.S1_at // Mtr.32799.1.S1_at // Mtr.10489.1.S1_s_at // Mtr.17691.1.S1_at // Mtr.6129.1.S1_s_at // Mtr.42282.1.S1_at
GO:0009742	P	brassinosteroid mediated signaling pathway	6	6853	14	31225	0.14	1	// Mtr.4853.1.S1_at // Mtr.12430.1.S1_s_at // Mtr.12820.1.S1_at // Mtr.17959.1.S1_s_at // Mtr.11713.1.S1_at // Mtr.31649.1.S1_at
GO:0009743	P	response to carbohydrate stimulus	24	6853	93	31225	0.27	1	// Mtr.14190.1.S1_s_at // Mtr.41492.1.S1_at // Mtr.21588.1.S1_at // Mtr.11173.1.S1_at // Mtr.46028.1.S1_at // Mtr.51562.1.S1_at // Mtr.42282.1.S1_at // Mtr.41671.1.S1_at // Mtr.17691.1.S1_at // Mtr.4443.1.S1_at // Mtr.21374.1.S1_at // Mtr.4900.1.S1_at // Mtr.29138.1.S1_at // Mtr.27608.1.S1_s_at // Mtr.43956.1.S1_at // Mtr.41720.1.S1_at // Mtr.17495.1.S1_s_at // Mtr.9295.1.S1_at // Mtr.27126.1.S1_…
GO:0006558	P	L-phenylalanine metabolic process	34	6853	125	31225	0.16	1	// Mtr.41245.1.S1_at // Mtr.31906.1.S1_at // Mtr.44514.1.S1_at // Mtr.43354.1.S1_at // Mtr.40167.1.S1_s_at // Mtr.9364.1.S1_at // Mtr.15982.1.S1_at // Mtr.51909.1.S1_at // Mtr.27391.1.S1_at // Mtr.10416.1.S1_at // Mtr.2104.1.S1_at // Mtr.10808.1.S1_at // Mtr.4957.1.S1_at // Mtr.38072.1.S1_at // Mtr.20554.1.S1_s_at // Mtr.10484.1.S1_at // Mtr.44244.1.S1_at // Mtr.41920.1.S1_at // Mtr.4327.1.S1_s_a…
GO:0045596	P	negative regulation of cell differentiation	9	6853	27	31225	0.19	1	// Mtr.9656.1.S1_at // Mtr.11163.1.S1_at // Mtr.51829.1.S1_s_at // Mtr.1083.1.S1_at // Mtr.51829.1.S1_at // Mtr.39530.1.S1_s_at // Mtr.5343.1.S1_s_at // Mtr.28737.1.S1_at // Mtr.44602.1.S1_at
GO:0010016	P	shoot morphogenesis	38	6853	129	31225	0.069	1	// Mtr.9787.1.S1_at // Mtr.20864.1.S1_at // Mtr.8663.1.S1_at // Mtr.21624.1.S1_at // Mtr.24938.1.S1_s_at // Mtr.43959.1.S1_at // Mtr.14250.1.S1_at // Mtr.45243.1.S1_at // Mtr.16111.1.S1_at // Mtr.39348.1.S1_at // Mtr.39774.1.S1_at // Mtr.16110.1.S1_at // Mtr.18319.1.S1_at // Mtr.14683.1.S1_at // Mtr.44609.1.S1_at // Mtr.28784.1.S1_at // Mtr.34397.1.S1_at // Mtr.11388.1.S1_at // Mtr.16238.1.S1_at …
GO:0009620	P	response to fungus	36	6853	155	31225	0.41	1	// Mtr.4464.1.S1_at // Mtr.39475.1.S1_at // Mtr.51562.1.S1_at // Mtr.8653.1.S1_at // Mtr.51462.1.S1_s_at // Mtr.12497.1.S1_at // Mtr.9657.1.S1_at // Mtr.21501.1.S1_at // Mtr.42820.1.S1_at // Mtr.11798.1.S1_at // Mtr.1695.1.S1_at // Mtr.18482.1.S1_at // Mtr.7449.1.S1_at // Mtr.26622.1.S1_at // Mtr.33547.1.S1_at // Mtr.5.1.S1_x_at // Mtr.8884.1.S1_at // Mtr.27935.1.S1_s_at // Mtr.33144.1.S1_at // M…
GO:0001522	P	pseudouridine synthesis	5	6853	11	31225	0.15	1	// Mtr.38464.1.S1_at // Mtr.33492.1.S1_s_at // Mtr.9799.1.S1_at // Mtr.33492.1.S1_at // Mtr.7093.1.S1_at
GO:0006555	P	methionine metabolic process	24	6853	83	31225	0.14	1	// Mtr.44270.1.S1_at // Mtr.20785.1.S1_at // Mtr.44514.1.S1_at // Mtr.38619.1.S1_at // Mtr.11873.1.S1_at // Mtr.20673.1.S1_at // Mtr.27058.1.S1_at // Mtr.25950.1.S1_at // Mtr.10376.1.S1_at // Mtr.11758.1.S1_at // Mtr.20212.1.S1_s_at // Mtr.50318.1.S1_at // Mtr.12569.1.S1_at // Mtr.19158.1.S1_s_at // Mtr.42480.1.S1_at // Mtr.37211.1.S1_at // Mtr.38670.1.S1_at // Mtr.43473.1.S1_at // Mtr.43992.1.S1…
GO:0006552	P	leucine catabolic process	17	6853	59	31225	0.2	1	// Mtr.9030.1.S1_at // Mtr.51464.1.S1_at // Mtr.37324.1.S1_at // Mtr.49473.1.S1_at // Mtr.40880.1.S1_at // Mtr.28325.1.S1_at // Mtr.35178.1.S1_at // Mtr.26218.1.S1_s_at // Mtr.6007.1.S1_at // Mtr.18747.1.S1_at // Mtr.12790.1.S1_at // Mtr.40002.1.S1_at // Mtr.49136.1.S1_at // Mtr.2952.1.S1_at // Mtr.32248.1.S1_at // Mtr.22558.1.S1_s_at // Mtr.38258.1.S1_at
GO:0045595	P	regulation of cell differentiation	14	6853	47	31225	0.2	1	// Mtr.9656.1.S1_at // Mtr.11163.1.S1_at // Mtr.7958.1.S1_s_at // Mtr.51829.1.S1_s_at // Mtr.1083.1.S1_at // Mtr.51829.1.S1_at // Mtr.44602.1.S1_at // Mtr.24364.1.S1_s_at // Mtr.5343.1.S1_s_at // Mtr.34124.1.S1_at // Mtr.44074.1.S1_at // Mtr.35765.1.S1_at // Mtr.28737.1.S1_at // Mtr.39530.1.S1_s_at
GO:0044237	P	cellular metabolic process	2129	6853	9500	31225	0.15	1	// Mtr.9213.1.S1_at // Mtr.29273.1.S1_at // Mtr.12857.1.S1_at // Mtr.16216.1.S1_at // Mtr.51687.1.S1_at // Mtr.9848.1.S1_at // Mtr.40346.1.S1_at // Mtr.20901.1.S1_s_at // Mtr.7128.1.S1_at // Mtr.15650.1.S1_s_at // Mtr.38464.1.S1_at // Mtr.9674.1.S1_at // Mtr.13610.1.S1_at // Mtr.20432.1.S1_x_at // Mtr.15541.1.S1_at // Mtr.32004.1.S1_at // Mtr.28745.1.S1_s_at // Mtr.36223.1.S1_s_at // Mtr.32444.1.…
GO:0006551	P	leucine metabolic process	24	6853	95	31225	0.3	1	// Mtr.35178.1.S1_at // Mtr.6007.1.S1_at // Mtr.40002.1.S1_at // Mtr.2952.1.S1_at // Mtr.32248.1.S1_at // Mtr.38258.1.S1_at // Mtr.9030.1.S1_at // Mtr.5703.1.S1_s_at // Mtr.22143.1.S1_at // Mtr.28325.1.S1_at // Mtr.12574.1.S1_at // Mtr.22558.1.S1_s_at // Mtr.14105.1.S1_at // Mtr.37324.1.S1_at // Mtr.49473.1.S1_at // Mtr.49196.1.S1_at // Mtr.31871.1.S1_at // Mtr.51464.1.S1_at // Mtr.40880.1.S1_at …
GO:0006399	P	tRNA metabolic process	31	6853	131	31225	0.38	1	// Mtr.23818.1.S1_at // Mtr.38862.1.S1_at // Mtr.44514.1.S1_at // Mtr.47988.1.S1_at // Mtr.14362.1.S1_at // Mtr.33334.1.S1_at // Mtr.34751.1.S1_at // Mtr.3520.1.S1_s_at // Mtr.28455.1.S1_at // Mtr.5703.1.S1_s_at // Mtr.20212.1.S1_s_at // Mtr.41931.1.S1_at // Mtr.20554.1.S1_s_at // Mtr.42101.1.S1_at // Mtr.45004.1.S1_at // Mtr.44176.1.S1_at // Mtr.27468.1.S1_at // Mtr.38464.1.S1_at // Mtr.44293.1.…
GO:0008299	P	isoprenoid biosynthetic process	42	6853	130	31225	0.021	1	// Mtr.38883.1.S1_at // Mtr.38462.1.S1_at // Mtr.22314.1.S1_at // Mtr.32124.1.S1_at // Mtr.38633.1.S1_at // Mtr.10410.1.S1_s_at // Mtr.42500.1.S1_at // Mtr.16327.1.S1_at // Mtr.24749.1.S1_at // Mtr.11798.1.S1_at // Mtr.9877.1.S1_at // Mtr.33852.1.S1_at // Mtr.47061.1.S1_at // Mtr.748.1.S1_s_at // Mtr.33547.1.S1_at // Mtr.10410.1.S1_at // Mtr.39820.1.S1_at // Mtr.37431.1.S1_at // Mtr.17661.1.S1_at…
GO:0006259	P	DNA metabolic process	123	6853	896	31225	1	1	// Mtr.17484.1.S1_at // Mtr.44899.1.S1_at // Mtr.29273.1.S1_at // Mtr.39655.1.S1_at // Mtr.50548.1.S1_at // Mtr.27058.1.S1_at // Mtr.6522.1.S1_at // Mtr.44485.1.S1_at // Mtr.36012.1.S1_at // Mtr.42825.1.S1_s_at // Mtr.37992.1.S1_s_at // Mtr.9827.1.S1_at // Mtr.45460.1.S1_at // Mtr.16044.1.S1_at // Mtr.46824.1.S1_at // Mtr.33359.1.S1_at // Mtr.20432.1.S1_x_at // Mtr.27581.1.S1_at // Mtr.33052.1.S1…
GO:0044403	P	symbiosis, encompassing mutualism through parasitism	8	6853	98	31225	1	1	// Mtr.22018.1.S1_s_at // Mtr.41967.1.S1_at // Mtr.43281.1.S1_at // Mtr.43059.1.S1_at // Mtr.10320.1.S1_at // Mtr.19347.1.S1_s_at // Mtr.9085.1.S1_at // Mtr.44602.1.S1_at
GO:0048522	P	positive regulation of cellular process	45	6853	186	31225	0.3	1	// Mtr.31759.1.S1_at // Mtr.21588.1.S1_at // Mtr.18769.1.S1_at // Mtr.32016.1.S1_at // Mtr.51562.1.S1_at // Mtr.50827.1.S1_at // Mtr.24364.1.S1_s_at // Mtr.11798.1.S1_at // Mtr.2952.1.S1_at // Mtr.38077.1.S1_at // Mtr.27628.1.S1_at // Mtr.31294.1.S1_at // Mtr.19730.1.S1_s_at // Mtr.43938.1.S1_at // Mtr.7204.1.S1_at // Mtr.33568.1.S1_at // Mtr.41915.1.S1_at // Mtr.9426.1.S1_at // Mtr.45889.1.S1_at…
GO:0006396	P	RNA processing	66	6853	327	31225	0.75	1	// Mtr.26026.1.S1_at // Mtr.17753.1.S1_at // Mtr.12782.1.S1_at // Mtr.50220.1.S1_at // Mtr.50811.1.S1_at // Mtr.9799.1.S1_at // Mtr.38862.1.S1_at // Mtr.40811.1.S1_at // Mtr.46014.1.S1_at // Mtr.31821.1.S1_at // Mtr.47988.1.S1_at // Mtr.4647.1.S1_at // Mtr.13715.1.S1_at // Mtr.21360.1.S1_at // Mtr.42101.1.S1_at // Mtr.5735.1.S1_at // Mtr.38971.1.S1_at // Mtr.34588.1.S1_s_at // Mtr.28455.1.S1_at /…
GO:0006397	P	mRNA processing	20	6853	143	31225	0.98	1	// Mtr.13056.1.S1_at // Mtr.19608.1.S1_s_at // Mtr.50713.1.S1_at // Mtr.26026.1.S1_x_at // Mtr.50811.1.S1_at // Mtr.26026.1.S1_at // Mtr.35922.1.S1_at // Mtr.44622.1.S1_at // Mtr.46014.1.S1_at // Mtr.38902.1.S1_s_at // Mtr.41766.1.S1_at // Mtr.10101.1.S1_at // Mtr.13715.1.S1_at // Mtr.41663.1.S1_at // Mtr.1743.1.S1_at // Mtr.394.1.S1_s_at // Mtr.50220.1.S1_at // Mtr.50714.1.S1_at // Mtr.33148.1.S…
GO:0006479	P	protein amino acid methylation	13	6853	44	31225	0.22	1	// Mtr.22351.1.S1_at // Mtr.2017.1.S1_at // Mtr.17704.1.S1_s_at // Mtr.418.1.S1_s_at // Mtr.43438.1.S1_at // Mtr.16044.1.S1_at // Mtr.11758.1.S1_at // Mtr.40629.1.S1_at // Mtr.27058.1.S1_at // Mtr.44955.1.S1_s_at // Mtr.38301.1.S1_s_at // Mtr.48869.1.S1_at // Mtr.15244.1.S1_at
GO:0048466	P	androecium development	14	6853	36	31225	0.054	1	// Mtr.20735.1.S1_at // Mtr.10725.1.S1_at // Mtr.5346.1.S1_at // Mtr.46819.1.S1_s_at // Mtr.37517.1.S1_at // Mtr.14445.1.S1_at // Mtr.33913.1.S1_at // Mtr.4752.1.S1_at // Mtr.6917.1.S1_at // Mtr.17926.1.S1_at // Mtr.2441.1.S1_s_at // Mtr.46819.1.S1_at // Mtr.22990.1.S1_at // Mtr.20730.1.S1_at
GO:0048467	P	gynoecium development	11	6853	41	31225	0.33	1	// Mtr.25879.1.S1_at // Mtr.33363.1.S1_at // Mtr.36907.1.S1_at // Mtr.44189.1.S1_at // Mtr.9069.1.S1_at // Mtr.26217.1.S1_at // Mtr.24320.1.S1_at // Mtr.18410.1.S1_at // Mtr.1568.1.S1_at // Mtr.23638.1.S1_at // Mtr.44074.1.S1_at
GO:0019220	P	regulation of phosphate metabolic process	13	6853	41	31225	0.16	1	// Mtr.14190.1.S1_s_at // Mtr.3426.1.S1_at // Mtr.4735.1.S1_at // Mtr.44839.1.S1_at // Mtr.17495.1.S1_s_at // Mtr.29362.1.S1_at // Mtr.38532.1.S1_at // Mtr.31755.1.S1_at // Mtr.38940.1.S1_at // Mtr.34631.1.S1_at // Mtr.46971.1.S1_at // Mtr.11550.1.S1_at // Mtr.32685.1.S1_at
GO:0000245	P	spliceosome assembly	5	6853	12	31225	0.18	1	// Mtr.50714.1.S1_at // Mtr.33148.1.S1_at // Mtr.50713.1.S1_at // Mtr.46014.1.S1_at // Mtr.394.1.S1_s_at
GO:0006730	P	one-carbon metabolic process	39	6853	143	31225	0.13	1	// Mtr.4050.1.S1_at // Mtr.17753.1.S1_at // Mtr.47465.1.S1_at // Mtr.51962.1.S1_at // Mtr.40648.1.S1_at // Mtr.44014.1.S1_at // Mtr.11758.1.S1_at // Mtr.40629.1.S1_at // Mtr.27058.1.S1_at // Mtr.38301.1.S1_s_at // Mtr.27900.1.S1_at // Mtr.15244.1.S1_at // Mtr.22351.1.S1_at // Mtr.34588.1.S1_s_at // Mtr.16728.1.S1_at // Mtr.9045.1.S1_at // Mtr.44955.1.S1_s_at // Mtr.10376.1.S1_at // Mtr.2017.1.S1_…
GO:0009218	P	pyrimidine ribonucleotide metabolic process	6	6853	18	31225	0.25	1	// Mtr.39375.1.S1_at // Mtr.14494.1.S1_at // Mtr.12781.1.S1_at // Mtr.7293.1.S1_at // Mtr.42131.1.S1_at // Mtr.14160.1.S1_at
GO:0006470	P	protein amino acid dephosphorylation	46	6853	198	31225	0.39	1	// Mtr.44706.1.S1_at // Mtr.11249.1.S1_s_at // Mtr.10893.1.S1_at // Mtr.41492.1.S1_at // Mtr.38031.1.S1_at // Mtr.9338.1.S1_at // Mtr.18310.1.S1_at // Mtr.11520.1.S1_at // Mtr.5605.1.S1_at // Mtr.11723.1.S1_at // Mtr.11520.1.S1_s_at // Mtr.33144.1.S1_at // Mtr.49745.1.S1_s_at // Mtr.6963.1.S1_at // Mtr.2680.1.S1_at // Mtr.17081.1.S1_at // Mtr.38960.1.S1_at // Mtr.43762.1.S1_at // Mtr.13304.1.S1_a…
GO:0048584	P	positive regulation of response to stimulus	16	6853	68	31225	0.44	1	// Mtr.7449.1.S1_at // Mtr.13870.1.S1_at // Mtr.46562.1.S1_at // Mtr.42023.1.S1_at // Mtr.32016.1.S1_at // Mtr.43938.1.S1_at // Mtr.49516.1.S1_at // Mtr.34596.1.S1_at // Mtr.33354.1.S1_at // Mtr.9295.1.S1_at // Mtr.11034.1.S1_at // Mtr.41915.1.S1_at // Mtr.30691.1.S1_at // Mtr.44297.1.S1_at // Mtr.34397.1.S1_at // Mtr.27354.1.S1_s_at
GO:0048468	P	cell development	35	6853	142	31225	0.3	1	// Mtr.9787.1.S1_at // Mtr.7026.1.S1_s_at // Mtr.16238.1.S1_at // Mtr.8663.1.S1_at // Mtr.49754.1.S1_at // Mtr.4721.1.S1_at // Mtr.14683.1.S1_at // Mtr.25291.1.S1_at // Mtr.39530.1.S1_s_at // Mtr.17095.1.S1_at // Mtr.11163.1.S1_at // Mtr.8762.1.S1_at // Mtr.32593.1.S1_at // Mtr.5343.1.S1_s_at // Mtr.11388.1.S1_at // Mtr.20864.1.S1_at // Mtr.39688.1.S1_s_at // Mtr.26679.1.S1_at // Mtr.51829.1.S1_a…
GO:0048469	P	cell maturation	7	6853	36	31225	0.68	1	// Mtr.13440.1.S1_at // Mtr.40219.1.S1_at // Mtr.38716.1.S1_at // Mtr.29499.1.S1_at // Mtr.28761.1.S1_at // Mtr.44609.1.S1_at // Mtr.17095.1.S1_at
GO:0055075	P	potassium ion homeostasis	5	6853	7	31225	0.049	1	// Mtr.11249.1.S1_s_at // Mtr.32444.1.S1_at // Mtr.21846.1.S1_at // Mtr.1130.1.S1_s_at // Mtr.10799.1.S1_at
GO:0006779	P	porphyrin biosynthetic process	17	6853	67	31225	0.34	1	// Mtr.22314.1.S1_at // Mtr.32186.1.S1_at // Mtr.39484.1.S1_at // Mtr.44855.1.S1_at // Mtr.48971.1.S1_at // Mtr.10407.1.S1_s_at // Mtr.43354.1.S1_at // Mtr.22365.1.S1_at // Mtr.44993.1.S1_at // Mtr.45843.1.S1_at // Mtr.31465.1.S1_at // Mtr.39532.1.S1_at // Mtr.10871.1.S1_at // Mtr.22364.1.S1_at // Mtr.27628.1.S1_at // Mtr.47061.1.S1_at // Mtr.4452.1.S1_at
GO:0031050	P	dsRNA fragmentation	6	6853	18	31225	0.25	1	// Mtr.17753.1.S1_at // Mtr.13056.1.S1_at // Mtr.13112.1.S1_at // Mtr.6915.1.S1_at // Mtr.46290.1.S1_at // Mtr.5735.1.S1_at
GO:0008104	P	protein localization	88	6853	486	31225	0.96	1	// Mtr.23613.1.S1_at // Mtr.10218.1.S1_at // Mtr.38400.1.S1_at // Mtr.19118.1.S1_x_at // Mtr.13684.1.S1_at // Mtr.45056.1.S1_s_at // Mtr.9489.1.S1_at // Mtr.2636.1.S1_at // Mtr.19206.1.S1_at // Mtr.13094.1.S1_at // Mtr.40348.1.S1_at // Mtr.34136.1.S1_at // Mtr.14679.1.S1_x_at // Mtr.34629.1.S1_at // Mtr.27585.1.S1_at // Mtr.21793.1.S1_at // Mtr.14808.1.S1_at // Mtr.16192.1.S1_at // Mtr.19383.1.S1…
GO:0070585	P	protein localization in mitochondrion	10	6853	24	31225	0.071	1	// Mtr.20180.1.S1_at // Mtr.16688.1.S1_at // Mtr.35689.1.S1_at // Mtr.38400.1.S1_at // Mtr.43373.1.S1_s_at // Mtr.22447.1.S1_s_at // Mtr.23409.1.S1_at // Mtr.48030.1.S1_s_at // Mtr.45839.1.S1_at // Mtr.47640.1.S1_s_at
GO:0051567	P	histone H3-K9 methylation	10	6853	18	31225	0.02	1	// Mtr.22351.1.S1_at // Mtr.17704.1.S1_s_at // Mtr.43438.1.S1_at // Mtr.16044.1.S1_at // Mtr.11758.1.S1_at // Mtr.40629.1.S1_at // Mtr.27058.1.S1_at // Mtr.44955.1.S1_s_at // Mtr.48869.1.S1_at // Mtr.15244.1.S1_at
GO:0009593	P	detection of chemical stimulus	6	6853	18	31225	0.25	1	// Mtr.11249.1.S1_s_at // Mtr.38132.1.S1_a_at // Mtr.8842.1.S1_at // Mtr.32444.1.S1_at // Mtr.10602.1.S1_at // Mtr.31649.1.S1_at
GO:0008643	P	carbohydrate transport	35	6853	133	31225	0.19	1	// Mtr.33356.1.S1_s_at // Mtr.11989.1.S1_at // Mtr.20378.1.S1_at // Mtr.14810.1.S1_at // Mtr.4032.1.S1_at // Mtr.386.1.S1_at // Mtr.26243.1.S1_s_at // Mtr.20633.1.S1_at // Mtr.44515.1.S1_at // Mtr.9798.1.S1_s_at // Mtr.5055.1.S1_at // Mtr.9967.1.S1_at // Mtr.5551.1.S1_at // Mtr.13581.1.S1_at // Mtr.21349.1.S1_s_at // Mtr.39507.1.S1_at // Mtr.21035.1.S1_at // Mtr.5869.1.S1_at // Mtr.45462.1.S1_at …
GO:0045454	P	cell redox homeostasis	27	6853	110	31225	0.33	1	// Mtr.37716.1.S1_at // Mtr.43733.1.S1_at // Mtr.12857.1.S1_at // Mtr.38077.1.S1_at // Mtr.20378.1.S1_at // Mtr.10675.1.S1_at // Mtr.5907.1.S1_at // Mtr.42692.1.S1_at // Mtr.50992.1.S1_at // Mtr.11215.1.S1_at // Mtr.51988.1.S1_at // Mtr.34408.1.S1_s_at // Mtr.5046.1.S1_s_at // Mtr.50044.1.S1_at // Mtr.18521.1.S1_at // Mtr.9917.1.S1_at // Mtr.10413.1.S1_at // Mtr.12551.1.S1_at // Mtr.50976.1.S1_at…
GO:0006541	P	glutamine metabolic process	8	6853	47	31225	0.8	1	// Mtr.45356.1.S1_at // Mtr.10422.1.S1_at // Mtr.22786.1.S1_at // Mtr.12465.1.S1_s_at // Mtr.41931.1.S1_at // Mtr.49637.1.S1_at // Mtr.37168.1.S1_at // Mtr.2104.1.S1_at
GO:0048764	P	trichoblast maturation	7	6853	30	31225	0.51	1	// Mtr.13440.1.S1_at // Mtr.40219.1.S1_at // Mtr.38716.1.S1_at // Mtr.29499.1.S1_at // Mtr.28761.1.S1_at // Mtr.44609.1.S1_at // Mtr.17095.1.S1_at
GO:0048863	P	stem cell differentiation	7	6853	22	31225	0.26	1	// Mtr.9656.1.S1_at // Mtr.11163.1.S1_at // Mtr.51829.1.S1_s_at // Mtr.51829.1.S1_at // Mtr.39530.1.S1_s_at // Mtr.5343.1.S1_s_at // Mtr.44602.1.S1_at
GO:0048864	P	stem cell development	7	6853	22	31225	0.26	1	// Mtr.9656.1.S1_at // Mtr.11163.1.S1_at // Mtr.51829.1.S1_s_at // Mtr.51829.1.S1_at // Mtr.39530.1.S1_s_at // Mtr.5343.1.S1_s_at // Mtr.44602.1.S1_at
GO:0016999	P	antibiotic metabolic process	10	6853	35	31225	0.28	1	// Mtr.40055.1.S1_s_at // Mtr.41720.1.S1_at // Mtr.11173.1.S1_at // Mtr.2715.1.S1_at // Mtr.27490.1.S1_s_at // Mtr.42779.1.S1_at // Mtr.732.1.S1_s_at // Mtr.43056.1.S1_at // Mtr.48256.1.S1_at // Mtr.27294.1.S1_at
GO:0016998	P	cell wall macromolecule catabolic process	15	6853	63	31225	0.43	1	// Mtr.9585.1.S1_at // Mtr.12525.1.S1_at // Mtr.41691.1.S1_at // Mtr.15775.1.S1_at // Mtr.10332.1.S1_at // Mtr.9195.1.S1_at // Mtr.42872.1.S1_at // Mtr.8884.1.S1_at // Mtr.31312.1.S1_at // Mtr.39553.1.S1_at // Mtr.40028.1.S1_at // Mtr.26304.1.S1_at // Mtr.39139.1.S1_at // Mtr.5384.1.S1_at // Mtr.40028.1.S1_s_at
GO:0006783	P	heme biosynthetic process	6	6853	22	31225	0.39	1	// Mtr.44855.1.S1_at // Mtr.48971.1.S1_at // Mtr.10407.1.S1_s_at // Mtr.43354.1.S1_at // Mtr.22365.1.S1_at // Mtr.22364.1.S1_at
GO:0048869	P	cellular developmental process	96	6853	348	31225	0.028	1	// Mtr.12154.1.S1_at // Mtr.8663.1.S1_at // Mtr.12981.1.S1_at // Mtr.26687.1.S1_s_at // Mtr.31649.1.S1_at // Mtr.38989.1.S1_at // Mtr.8762.1.S1_at // Mtr.27409.1.S1_at // Mtr.32593.1.S1_at // Mtr.10602.1.S1_at // Mtr.51829.1.S1_at // Mtr.2441.1.S1_s_at // Mtr.7958.1.S1_s_at // Mtr.40464.1.S1_at // Mtr.46819.1.S1_at // Mtr.44609.1.S1_at // Mtr.9787.1.S1_at // Mtr.449.1.S1_at // Mtr.16238.1.S1_at /…
GO:0060918	P	auxin transport	15	6853	55	31225	0.27	1	// Mtr.13440.1.S1_at // Mtr.7715.1.S1_at // Mtr.10138.1.S1_at // Mtr.39348.1.S1_at // Mtr.22455.1.S1_at // Mtr.12575.1.S1_at // Mtr.31734.1.S1_at // Mtr.38716.1.S1_at // Mtr.26902.1.S1_s_at // Mtr.24585.1.S1_at // Mtr.29495.1.S1_at // Mtr.17095.1.S1_at // Mtr.42450.1.S1_at // Mtr.29499.1.S1_at // Mtr.19268.1.S1_at
GO:0009965	P	leaf morphogenesis	29	6853	85	31225	0.029	1	// Mtr.9787.1.S1_at // Mtr.16238.1.S1_at // Mtr.8663.1.S1_at // Mtr.21624.1.S1_at // Mtr.24938.1.S1_s_at // Mtr.14683.1.S1_at // Mtr.45243.1.S1_at // Mtr.16111.1.S1_at // Mtr.39774.1.S1_at // Mtr.16110.1.S1_at // Mtr.18319.1.S1_at // Mtr.28784.1.S1_at // Mtr.34397.1.S1_at // Mtr.11388.1.S1_at // Mtr.20864.1.S1_at // Mtr.14250.1.S1_at // Mtr.17959.1.S1_s_at // Mtr.45064.1.S1_at // Mtr.40831.1.S1_a…
GO:0040029	P	regulation of gene expression, epigenetic	30	6853	105	31225	0.12	1	// Mtr.17753.1.S1_at // Mtr.40648.1.S1_at // Mtr.44014.1.S1_at // Mtr.11758.1.S1_at // Mtr.7070.1.S1_at // Mtr.17460.1.S1_at // Mtr.40629.1.S1_at // Mtr.27058.1.S1_at // Mtr.13092.1.S1_at // Mtr.5735.1.S1_at // Mtr.27900.1.S1_at // Mtr.15244.1.S1_at // Mtr.13112.1.S1_at // Mtr.46290.1.S1_at // Mtr.2017.1.S1_at // Mtr.4647.1.S1_at // Mtr.12147.1.S1_at // Mtr.13056.1.S1_at // Mtr.17702.1.S1_at // M…
GO:0009960	P	endosperm development	5	6853	14	31225	0.25	1	// Mtr.2017.1.S1_at // Mtr.7108.1.S1_at // Mtr.11714.1.S1_at // Mtr.18525.1.S1_at // Mtr.183.1.S1_at
GO:0009961	P	response to 1-aminocyclopropane-1-carboxylic acid	5	6853	12	31225	0.18	1	// Mtr.20223.1.S1_at // Mtr.44890.1.S1_at // Mtr.17267.1.S1_at // Mtr.40638.1.S1_at // Mtr.45955.1.S1_at
GO:0048511	P	rhythmic process	10	6853	53	31225	0.72	1	// Mtr.49516.1.S1_at // Mtr.39119.1.S1_at // Mtr.51829.1.S1_s_at // Mtr.37855.1.S1_at // Mtr.51829.1.S1_at // Mtr.9656.1.S1_at // Mtr.11018.1.S1_s_at // Mtr.5343.1.S1_s_at // Mtr.1094.1.S1_at // Mtr.21309.1.S1_s_at
GO:0006605	P	protein targeting	31	6853	132	31225	0.4	1	// Mtr.23613.1.S1_at // Mtr.33839.1.S1_at // Mtr.41691.1.S1_at // Mtr.31334.1.S1_at // Mtr.11338.1.S1_at // Mtr.18929.1.S1_at // Mtr.16335.1.S1_at // Mtr.13684.1.S1_at // Mtr.36471.1.S1_at // Mtr.16192.1.S1_at // Mtr.42322.1.S1_at // Mtr.38400.1.S1_at // Mtr.22447.1.S1_s_at // Mtr.45088.1.S1_at // Mtr.45839.1.S1_at // Mtr.22755.1.S1_s_at // Mtr.20180.1.S1_at // Mtr.13995.1.S1_at // Mtr.43373.1.S1…
GO:0022900	P	electron transport chain	7	6853	117	31225	1	1	// Mtr.6139.1.S1_at // Mtr.48971.1.S1_at // Mtr.18253.1.S1_at // Mtr.41946.1.S1_at // Mtr.31070.1.S1_s_at // Mtr.753.1.S1_at // Mtr.44920.1.S1_at
GO:0009845	P	seed germination	9	6853	41	31225	0.56	1	// Mtr.32016.1.S1_at // Mtr.21846.1.S1_at // Mtr.9295.1.S1_at // Mtr.37355.1.S1_at // Mtr.41915.1.S1_at // Mtr.26270.1.S1_s_at // Mtr.17691.1.S1_at // Mtr.45840.1.S1_at // Mtr.8702.1.S1_at
GO:0055086	P	nucleobase, nucleoside and nucleotide metabolic process	140	6853	543	31225	0.05	1	// Mtr.5334.1.S1_at // Mtr.39504.1.S1_at // Mtr.17803.1.S1_at // Mtr.10388.1.S1_at // Mtr.5406.1.S1_s_at // Mtr.32248.1.S1_at // Mtr.39106.1.S1_at // Mtr.13230.1.S1_at // Mtr.12781.1.S1_at // Mtr.17830.1.S1_at // Mtr.8679.1.S1_at // Mtr.35022.1.S1_at // Mtr.43056.1.S1_at // Mtr.40155.1.S1_at // Mtr.15650.1.S1_s_at // Mtr.20277.1.S1_at // Mtr.49273.1.S1_at // Mtr.38464.1.S1_at // Mtr.33603.1.S1_s_…
GO:0022904	P	respiratory electron transport chain	5	6853	81	31225	1	1	// Mtr.48971.1.S1_at // Mtr.41946.1.S1_at // Mtr.18253.1.S1_at // Mtr.31070.1.S1_s_at // Mtr.6139.1.S1_at
GO:0048518	P	positive regulation of biological process	68	6853	299	31225	0.42	1	// Mtr.2952.1.S1_at // Mtr.31759.1.S1_at // Mtr.49516.1.S1_at // Mtr.21588.1.S1_at // Mtr.22314.1.S1_at // Mtr.18769.1.S1_at // Mtr.32016.1.S1_at // Mtr.51562.1.S1_at // Mtr.26217.1.S1_at // Mtr.11034.1.S1_at // Mtr.7204.1.S1_at // Mtr.13870.1.S1_at // Mtr.10485.1.S1_at // Mtr.24364.1.S1_s_at // Mtr.24938.1.S1_s_at // Mtr.11798.1.S1_at // Mtr.17691.1.S1_at // Mtr.9705.1.S1_s_at // Mtr.38077.1.S1_…
GO:0048519	P	negative regulation of biological process	77	6853	329	31225	0.32	1	// Mtr.51829.1.S1_at // Mtr.31759.1.S1_at // Mtr.17753.1.S1_at // Mtr.9486.1.S1_at // Mtr.28710.1.S1_at // Mtr.50710.1.S1_at // Mtr.26217.1.S1_at // Mtr.17416.1.S1_at // Mtr.7070.1.S1_at // Mtr.12162.1.S1_s_at // Mtr.17460.1.S1_at // Mtr.40629.1.S1_at // Mtr.27058.1.S1_at // Mtr.25745.1.S1_s_at // Mtr.13092.1.S1_at // Mtr.17691.1.S1_at // Mtr.5735.1.S1_at // Mtr.5095.1.S1_s_at // Mtr.32307.1.S1_s…
GO:0042127	P	regulation of cell proliferation	5	6853	34	31225	0.86	1	// Mtr.28819.1.S1_at // Mtr.26217.1.S1_at // Mtr.12785.1.S1_at // Mtr.19158.1.S1_s_at // Mtr.7958.1.S1_s_at
GO:0006084	P	acetyl-CoA metabolic process	18	6853	116	31225	0.94	1	// Mtr.22314.1.S1_at // Mtr.37324.1.S1_at // Mtr.51988.1.S1_at // Mtr.45772.1.S1_at // Mtr.52357.1.S1_s_at // Mtr.12730.1.S1_at // Mtr.37431.1.S1_at // Mtr.12274.1.S1_at // Mtr.15283.1.S1_s_at // Mtr.912.1.S1_s_at // Mtr.28120.1.S1_s_at // Mtr.33423.1.S1_at // Mtr.22662.1.S1_at // Mtr.36790.1.S1_at // Mtr.12788.1.S1_s_at // Mtr.14525.1.S1_at // Mtr.10484.1.S1_at // Mtr.12788.1.S1_at
GO:0034470	P	ncRNA processing	26	6853	82	31225	0.068	1	// Mtr.38862.1.S1_at // Mtr.40811.1.S1_at // Mtr.47988.1.S1_at // Mtr.12795.1.S1_at // Mtr.34588.1.S1_s_at // Mtr.28455.1.S1_at // Mtr.12934.1.S1_at // Mtr.16728.1.S1_at // Mtr.10314.1.S1_at // Mtr.1206.1.S1_at // Mtr.42101.1.S1_at // Mtr.1508.1.S1_at // Mtr.25059.1.S1_at // Mtr.44293.1.S1_at // Mtr.38464.1.S1_at // Mtr.44176.1.S1_at // Mtr.7093.1.S1_at // Mtr.33895.1.S1_at // Mtr.40955.1.S1_at /…
GO:0048765	P	root hair cell differentiation	7	6853	30	31225	0.51	1	// Mtr.13440.1.S1_at // Mtr.40219.1.S1_at // Mtr.38716.1.S1_at // Mtr.29499.1.S1_at // Mtr.28761.1.S1_at // Mtr.44609.1.S1_at // Mtr.17095.1.S1_at
GO:0010467	P	gene expression	665	6853	2841	31225	0.062	1	// Mtr.24532.1.S1_at // Mtr.20277.1.S1_at // Mtr.28709.1.S1_at // Mtr.37480.1.S1_at // Mtr.11494.1.S1_at // Mtr.9848.1.S1_at // Mtr.46956.1.S1_at // Mtr.47011.1.S1_at // Mtr.33334.1.S1_at // Mtr.13587.1.S1_at // Mtr.1813.1.S1_at // Mtr.44005.1.S1_at // Mtr.45367.1.S1_at // Mtr.45530.1.S1_at // Mtr.25747.1.S1_at // Mtr.12147.1.S1_at // Mtr.38464.1.S1_at // Mtr.24122.1.S1_at // Mtr.16054.1.S1_at //…
GO:0019643	P	reductive tricarboxylic acid cycle	10	6853	63	31225	0.87	1	// Mtr.52357.1.S1_s_at // Mtr.45772.1.S1_at // Mtr.12274.1.S1_at // Mtr.15283.1.S1_s_at // Mtr.912.1.S1_s_at // Mtr.33423.1.S1_at // Mtr.36790.1.S1_at // Mtr.12788.1.S1_s_at // Mtr.28120.1.S1_s_at // Mtr.12788.1.S1_at
GO:0000097	P	sulfur amino acid biosynthetic process	16	6853	48	31225	0.1	1	// Mtr.8464.1.S1_s_at // Mtr.44270.1.S1_at // Mtr.37278.1.S1_at // Mtr.21293.1.S1_at // Mtr.20212.1.S1_s_at // Mtr.20785.1.S1_at // Mtr.50318.1.S1_at // Mtr.38619.1.S1_at // Mtr.18520.1.S1_at // Mtr.43992.1.S1_at // Mtr.38670.1.S1_at // Mtr.11225.1.S1_at // Mtr.27429.1.S1_at // Mtr.20673.1.S1_at // Mtr.49120.1.S1_s_at // Mtr.12053.1.S1_at
GO:0000096	P	sulfur amino acid metabolic process	39	6853	128	31225	0.047	1	// Mtr.8464.1.S1_s_at // Mtr.44270.1.S1_at // Mtr.43435.1.S1_at // Mtr.21293.1.S1_at // Mtr.6153.1.S1_at // Mtr.20785.1.S1_at // Mtr.44514.1.S1_at // Mtr.11873.1.S1_at // Mtr.38619.1.S1_at // Mtr.27058.1.S1_at // Mtr.11225.1.S1_at // Mtr.42480.1.S1_at // Mtr.38072.1.S1_at // Mtr.25950.1.S1_at // Mtr.10484.1.S1_at // Mtr.10376.1.S1_at // Mtr.49120.1.S1_s_at // Mtr.11758.1.S1_at // Mtr.37278.1.S1_a…
GO:0006606	P	protein import into nucleus	6	6853	44	31225	0.91	1	// Mtr.33839.1.S1_at // Mtr.41691.1.S1_at // Mtr.13995.1.S1_at // Mtr.31334.1.S1_at // Mtr.36471.1.S1_at // Mtr.38693.1.S1_at
GO:0007602	P	phototransduction	5	6853	39	31225	0.92	1	// Mtr.45415.1.S1_at // Mtr.14125.1.S1_at // Mtr.40298.1.S1_at // Mtr.34596.1.S1_at // Mtr.33354.1.S1_at
GO:0045184	P	establishment of protein localization	83	6853	469	31225	0.97	1	// Mtr.23613.1.S1_at // Mtr.33839.1.S1_at // Mtr.10218.1.S1_at // Mtr.35689.1.S1_at // Mtr.31334.1.S1_at // Mtr.11338.1.S1_at // Mtr.18929.1.S1_at // Mtr.45733.1.S1_at // Mtr.15821.1.S1_at // Mtr.11341.1.S1_at // Mtr.47483.1.S1_s_at // Mtr.14009.1.S1_at // Mtr.49422.1.S1_at // Mtr.13684.1.S1_at // Mtr.5775.1.S1_at // Mtr.45380.1.S1_at // Mtr.24318.1.S1_s_at // Mtr.36471.1.S1_at // Mtr.16192.1.S1_…
GO:0032446	P	protein modification by small protein conjugation	44	6853	223	31225	0.76	1	// Mtr.41081.1.S1_at // Mtr.43568.1.S1_at // Mtr.41670.1.S1_at // Mtr.21501.1.S1_at // Mtr.42820.1.S1_at // Mtr.5477.1.S1_at // Mtr.8235.1.S1_at // Mtr.4546.1.S1_s_at // Mtr.13957.1.S1_s_at // Mtr.11406.1.S1_at // Mtr.41712.1.S1_at // Mtr.42135.1.S1_at // Mtr.11864.1.S1_at // Mtr.39348.1.S1_at // Mtr.38254.1.S1_at // Mtr.6721.1.S1_at // Mtr.43822.1.S1_at // Mtr.47027.1.S1_at // Mtr.5353.1.S1_at /…
GO:0042752	P	regulation of circadian rhythm	7	6853	15	31225	0.085	1	// Mtr.49516.1.S1_at // Mtr.1094.1.S1_at // Mtr.51829.1.S1_s_at // Mtr.51829.1.S1_at // Mtr.9656.1.S1_at // Mtr.5343.1.S1_s_at // Mtr.39119.1.S1_at
GO:0032268	P	regulation of cellular protein metabolic process	33	6853	215	31225	0.98	1	// Mtr.7525.1.S1_at // Mtr.41492.1.S1_at // Mtr.24532.1.S1_at // Mtr.43344.1.S1_at // Mtr.50710.1.S1_at // Mtr.45887.1.S1_at // Mtr.29312.1.S1_at // Mtr.37480.1.S1_at // Mtr.3645.1.S1_at // Mtr.40024.1.S1_s_at // Mtr.30693.1.S1_at // Mtr.17756.1.S1_s_at // Mtr.43805.1.S1_at // Mtr.25429.1.S1_at // Mtr.44464.1.S1_at // Mtr.46812.1.S1_at // Mtr.10355.1.S1_at // Mtr.31293.1.S1_s_at // Mtr.32889.1.S1…
GO:0043450	P	alkene biosynthetic process	27	6853	72	31225	0.015	1	// Mtr.35998.1.S1_at // Mtr.8717.1.S1_s_at // Mtr.40942.1.S1_at // Mtr.5789.1.S1_s_at // Mtr.52265.1.S1_at // Mtr.11873.1.S1_at // Mtr.16956.1.S1_at // Mtr.14783.1.S1_at // Mtr.48295.1.S1_at // Mtr.42337.1.S1_at // Mtr.10481.1.S1_at // Mtr.25611.1.S1_at // Mtr.37666.1.S1_at // Mtr.771.1.S1_at // Mtr.25950.1.S1_at // Mtr.43335.1.S1_at // Mtr.43421.1.S1_at // Mtr.43454.1.S1_at // Mtr.27096.1.S1_at …
GO:0007568	P	aging	10	6853	71	31225	0.94	1	// Mtr.22314.1.S1_at // Mtr.20864.1.S1_at // Mtr.42940.1.S1_at // Mtr.26217.1.S1_at // Mtr.5486.1.S1_s_at // Mtr.9009.1.S1_at // Mtr.1563.1.S1_at // Mtr.10484.1.S1_at // Mtr.25368.1.S1_at // Mtr.49088.1.S1_at
GO:0009451	P	RNA modification	12	6853	38	31225	0.18	1	// Mtr.33492.1.S1_s_at // Mtr.34588.1.S1_s_at // Mtr.16728.1.S1_at // Mtr.38464.1.S1_at // Mtr.9799.1.S1_at // Mtr.9481.1.S1_at // Mtr.7093.1.S1_at // Mtr.47988.1.S1_at // Mtr.33492.1.S1_at // Mtr.40955.1.S1_at // Mtr.38154.1.S1_at // Mtr.41931.1.S1_at
GO:0055114	P	oxidation reduction	7	6853	126	31225	1	1	// Mtr.6139.1.S1_at // Mtr.48971.1.S1_at // Mtr.18253.1.S1_at // Mtr.41946.1.S1_at // Mtr.31070.1.S1_s_at // Mtr.753.1.S1_at // Mtr.44920.1.S1_at
GO:0007178	P	transmembrane receptor protein serine/threonine kinase signaling pathway	10	6853	45	31225	0.54	1	// Mtr.39475.1.S1_at // Mtr.14190.1.S1_s_at // Mtr.12425.1.S1_at // Mtr.17495.1.S1_s_at // Mtr.10347.1.S1_at // Mtr.2363.1.S1_at // Mtr.20671.1.S1_s_at // Mtr.26124.1.S1_at // Mtr.44178.1.S1_at // Mtr.9267.1.S1_at
GO:0016192	P	vesicle-mediated transport	43	6853	267	31225	0.98	1	// Mtr.42639.1.S1_at // Mtr.32063.1.S1_at // Mtr.41798.1.S1_at // Mtr.15821.1.S1_at // Mtr.17462.1.S1_at // Mtr.17596.1.S1_at // Mtr.44290.1.S1_at // Mtr.7430.1.S1_at // Mtr.4959.1.S1_at // Mtr.24318.1.S1_s_at // Mtr.25291.1.S1_at // Mtr.13353.1.S1_at // Mtr.42322.1.S1_at // Mtr.8537.1.S1_s_at // Mtr.38941.1.S1_s_at // Mtr.39557.1.S1_at // Mtr.15082.1.S1_at // Mtr.43649.1.S1_at // Mtr.40348.1.S1_…
GO:0016054	P	organic acid catabolic process	50	6853	172	31225	0.05	1	// Mtr.38258.1.S1_at // Mtr.7026.1.S1_s_at // Mtr.12569.1.S1_at // Mtr.8705.1.S1_at // Mtr.18929.1.S1_at // Mtr.51909.1.S1_at // Mtr.35178.1.S1_at // Mtr.42500.1.S1_at // Mtr.6007.1.S1_at // Mtr.40002.1.S1_at // Mtr.12730.1.S1_at // Mtr.2952.1.S1_at // Mtr.32248.1.S1_at // Mtr.8964.1.S1_at // Mtr.33814.1.S1_at // Mtr.9056.1.S1_at // Mtr.43319.1.S1_at // Mtr.8762.1.S1_at // Mtr.5322.1.S1_s_at // M…
GO:0016052	P	carbohydrate catabolic process	101	6853	427	31225	0.26	1	// Mtr.11173.1.S1_at // Mtr.11101.1.S1_at // Mtr.39504.1.S1_at // Mtr.42779.1.S1_at // Mtr.32248.1.S1_at // Mtr.43150.1.S1_at // Mtr.18430.1.S1_at // Mtr.15480.1.S1_at // Mtr.51988.1.S1_at // Mtr.35022.1.S1_at // Mtr.41720.1.S1_at // Mtr.33603.1.S1_s_at // Mtr.13610.1.S1_at // Mtr.40028.1.S1_s_at // Mtr.15180.1.S1_at // Mtr.10443.1.S1_at // Mtr.22063.1.S1_at // Mtr.9897.1.S1_s_at // Mtr.22577.1.S…
GO:0015976	P	carbon utilization	18	6853	208	31225	1	1	// Mtr.22244.1.S1_s_at // Mtr.42163.1.S1_at // Mtr.8543.1.S1_at // Mtr.38072.1.S1_at // Mtr.38606.1.S1_at // Mtr.13139.1.S1_at // Mtr.9045.1.S1_at // Mtr.37461.1.S1_s_at // Mtr.34416.1.S1_at // Mtr.8622.1.S1_at // Mtr.14525.1.S1_at // Mtr.43140.1.S1_at // Mtr.10484.1.S1_at // Mtr.52344.1.S1_at // Mtr.31871.1.S1_at // Mtr.20202.1.S1_at // Mtr.15521.1.S1_at // Mtr.37768.1.S1_at
GO:0000398	P	nuclear mRNA splicing, via spliceosome	8	6853	53	31225	0.88	1	// Mtr.50713.1.S1_at // Mtr.46014.1.S1_at // Mtr.35922.1.S1_at // Mtr.50714.1.S1_at // Mtr.41663.1.S1_at // Mtr.394.1.S1_s_at // Mtr.1743.1.S1_at // Mtr.33148.1.S1_at
GO:0016051	P	carbohydrate biosynthetic process	127	6853	509	31225	0.11	1	// Mtr.22018.1.S1_s_at // Mtr.11173.1.S1_at // Mtr.46028.1.S1_at // Mtr.17803.1.S1_at // Mtr.21057.1.S1_at // Mtr.10388.1.S1_at // Mtr.42779.1.S1_at // Mtr.10833.1.S1_a_at // Mtr.41070.1.S1_at // Mtr.13230.1.S1_at // Mtr.50619.1.S1_at // Mtr.43810.1.S1_at // Mtr.50224.1.S1_s_at // Mtr.17830.1.S1_at // Mtr.51988.1.S1_at // Mtr.8679.1.S1_at // Mtr.35022.1.S1_at // Mtr.43056.1.S1_at // Mtr.12272.1.S…
GO:0002376	P	immune system process	83	6853	366	31225	0.41	1	// Mtr.42418.1.S1_at // Mtr.8528.1.S1_at // Mtr.49355.1.S1_x_at // Mtr.29177.1.S1_at // Mtr.37688.1.S1_at // Mtr.2590.1.S1_x_at // Mtr.39475.1.S1_at // Mtr.11292.1.S1_s_at // Mtr.7082.1.S1_at // Mtr.11034.1.S1_at // Mtr.24364.1.S1_s_at // Mtr.32325.1.S1_at // Mtr.38410.1.S1_at // Mtr.44388.1.S1_at // Mtr.42180.1.S1_s_at // Mtr.39999.1.S1_at // Mtr.44231.1.S1_at // Mtr.13870.1.S1_at // Mtr.33354.1…
GO:0007154	P	cell communication	27	6853	1424	31225	1	1	// Mtr.37214.1.S1_at // Mtr.41492.1.S1_at // Mtr.41715.1.S1_at // Mtr.32016.1.S1_at // Mtr.6317.1.S1_at // Mtr.12756.1.S1_at // Mtr.14190.1.S1_s_at // Mtr.42557.1.S1_at // Mtr.33315.1.S1_at // Mtr.4034.1.S1_at // Mtr.4967.1.S1_at // Mtr.35715.1.S1_at // Mtr.37555.1.S1_at // Mtr.11696.1.S1_at // Mtr.43938.1.S1_at // Mtr.5404.1.S1_at // Mtr.41915.1.S1_at // Mtr.29253.1.S1_at // Mtr.4790.1.S1_at // …
GO:0015977	P	carbon fixation	13	6853	108	31225	0.99	1	// Mtr.52357.1.S1_s_at // Mtr.45772.1.S1_at // Mtr.15283.1.S1_s_at // Mtr.12274.1.S1_at // Mtr.49251.1.S1_at // Mtr.912.1.S1_s_at // Mtr.10585.1.S1_at // Mtr.33423.1.S1_at // Mtr.36790.1.S1_at // Mtr.12788.1.S1_s_at // Mtr.28120.1.S1_s_at // Mtr.12788.1.S1_at // Mtr.18102.1.S1_at
GO:0033554	P	cellular response to stress	66	6853	271	31225	0.24	1	// Mtr.6317.1.S1_at // Mtr.37214.1.S1_at // Mtr.42589.1.S1_s_at // Mtr.11565.1.S1_at // Mtr.20085.1.S1_at // Mtr.41715.1.S1_at // Mtr.29273.1.S1_at // Mtr.17167.1.S1_at // Mtr.37188.1.S1_at // Mtr.36366.1.S1_at // Mtr.12756.1.S1_at // Mtr.14190.1.S1_s_at // Mtr.33330.1.S1_at // Mtr.45700.1.S1_at // Mtr.41492.1.S1_at // Mtr.33818.1.S1_at // Mtr.18210.1.S1_at // Mtr.45526.1.S1_at // Mtr.50412.1.S1_…
GO:0005996	P	monosaccharide metabolic process	132	6853	542	31225	0.15	1	// Mtr.11173.1.S1_at // Mtr.39504.1.S1_at // Mtr.10388.1.S1_at // Mtr.42779.1.S1_at // Mtr.35966.1.S1_s_at // Mtr.32248.1.S1_at // Mtr.43150.1.S1_at // Mtr.50619.1.S1_at // Mtr.50224.1.S1_s_at // Mtr.18319.1.S1_at // Mtr.15480.1.S1_at // Mtr.17830.1.S1_at // Mtr.51988.1.S1_at // Mtr.27059.1.S1_at // Mtr.35022.1.S1_at // Mtr.43056.1.S1_at // Mtr.41720.1.S1_at // Mtr.43636.1.S1_at // Mtr.33603.1.S1…
GO:0019637	P	organophosphate metabolic process	47	6853	166	31225	0.075	1	// Mtr.42418.1.S1_at // Mtr.5672.1.S1_at // Mtr.41644.1.S1_at // Mtr.32016.1.S1_at // Mtr.19255.1.S1_x_at // Mtr.32184.1.S1_at // Mtr.4749.1.S1_at // Mtr.32274.1.S1_s_at // Mtr.9332.1.S1_at // Mtr.8215.1.S1_s_at // Mtr.38328.1.S1_at // Mtr.4735.1.S1_at // Mtr.43949.1.S1_at // Mtr.25828.1.S1_at // Mtr.13176.1.S1_at // Mtr.31755.1.S1_at // Mtr.41915.1.S1_at // Mtr.19255.1.S1_at // Mtr.49998.1.S1_at…
GO:0035266	P	meristem growth	7	6853	21	31225	0.23	1	// Mtr.45243.1.S1_at // Mtr.46819.1.S1_s_at // Mtr.41586.1.S1_at // Mtr.11449.1.S1_at // Mtr.38716.1.S1_at // Mtr.7958.1.S1_s_at // Mtr.39530.1.S1_s_at
GO:0045491	P	xylan metabolic process	6	6853	17	31225	0.22	1	// Mtr.38022.1.S1_at // Mtr.10187.1.S1_at // Mtr.10873.1.S1_at // Mtr.5334.1.S1_at // Mtr.51646.1.S1_at // Mtr.42283.1.S1_at
GO:0006672	P	ceramide metabolic process	7	6853	15	31225	0.085	1	// Mtr.40330.1.S1_at // Mtr.45064.1.S1_at // Mtr.18319.1.S1_at // Mtr.24938.1.S1_s_at // Mtr.42564.1.S1_at // Mtr.13810.1.S1_at // Mtr.27125.1.S1_at
GO:0032535	P	regulation of cellular component size	56	6853	183	31225	0.02	1	// Mtr.44609.1.S1_at // Mtr.9787.1.S1_at // Mtr.14281.1.S1_at // Mtr.50710.1.S1_at // Mtr.8663.1.S1_at // Mtr.51562.1.S1_at // Mtr.42501.1.S1_at // Mtr.11713.1.S1_at // Mtr.32325.1.S1_at // Mtr.20546.1.S1_at // Mtr.22314.1.S1_at // Mtr.17399.1.S1_at // Mtr.9020.1.S1_at // Mtr.2303.1.S1_at // Mtr.9705.1.S1_s_at // Mtr.31649.1.S1_at // Mtr.17095.1.S1_at // Mtr.20730.1.S1_at // Mtr.10571.1.S1_at // …
GO:0030203	P	glycosaminoglycan metabolic process	11	6853	70	31225	0.88	1	// Mtr.48412.1.S1_s_at // Mtr.10422.1.S1_at // Mtr.50907.1.S1_at // Mtr.18430.1.S1_at // Mtr.39915.1.S1_at // Mtr.38262.1.S1_at // Mtr.15480.1.S1_at // Mtr.43151.1.S1_at // Mtr.45132.1.S1_at // Mtr.43150.1.S1_at // Mtr.43861.1.S1_at
GO:0033674	P	positive regulation of kinase activity	8	6853	24	31225	0.21	1	// Mtr.14190.1.S1_s_at // Mtr.4735.1.S1_at // Mtr.17495.1.S1_s_at // Mtr.31755.1.S1_at // Mtr.34631.1.S1_at // Mtr.46971.1.S1_at // Mtr.11550.1.S1_at // Mtr.32685.1.S1_at
GO:0042398	P	cellular amino acid derivative biosynthetic process	112	6853	466	31225	0.21	1	// Mtr.35998.1.S1_at // Mtr.40942.1.S1_at // Mtr.38619.1.S1_at // Mtr.1563.1.S1_at // Mtr.16956.1.S1_at // Mtr.39027.1.S1_s_at // Mtr.10481.1.S1_at // Mtr.9009.1.S1_at // Mtr.35781.1.S1_at // Mtr.771.1.S1_at // Mtr.49574.1.S1_at // Mtr.14428.1.S1_at // Mtr.8879.1.S1_x_at // Mtr.2952.1.S1_at // Mtr.4327.1.S1_s_at // Mtr.49421.1.S1_at // Mtr.50961.1.S1_s_at // Mtr.8944.1.S1_at // Mtr.14751.1.S1_at …
GO:0009141	P	nucleoside triphosphate metabolic process	8	6853	82	31225	1	1	// Mtr.15650.1.S1_s_at // Mtr.16658.1.S1_at // Mtr.49273.1.S1_at // Mtr.15650.1.S1_at // Mtr.25842.1.S1_at // Mtr.45546.1.S1_at // Mtr.44327.1.S1_at // Mtr.40365.1.S1_s_at
GO:0046164	P	alcohol catabolic process	67	6853	330	31225	0.74	1	// Mtr.45989.1.S1_s_at // Mtr.42163.1.S1_at // Mtr.11173.1.S1_at // Mtr.8755.1.S1_at // Mtr.39504.1.S1_at // Mtr.49251.1.S1_at // Mtr.40930.1.S1_at // Mtr.9364.1.S1_at // Mtr.10485.1.S1_at // Mtr.42779.1.S1_at // Mtr.19137.1.S1_at // Mtr.32248.1.S1_at // Mtr.49030.1.S1_at // Mtr.39188.1.S1_at // Mtr.13043.1.S1_s_at // Mtr.27294.1.S1_at // Mtr.9030.1.S1_at // Mtr.10585.1.S1_at // Mtr.43821.1.S1_at…
GO:0009144	P	purine nucleoside triphosphate metabolic process	7	6853	81	31225	1	1	// Mtr.15650.1.S1_s_at // Mtr.16658.1.S1_at // Mtr.49273.1.S1_at // Mtr.15650.1.S1_at // Mtr.25842.1.S1_at // Mtr.44327.1.S1_at // Mtr.40365.1.S1_s_at
GO:0005992	P	trehalose biosynthetic process	11	6853	23	31225	0.031	1	// Mtr.43614.1.S1_at // Mtr.41070.1.S1_at // Mtr.46028.1.S1_at // Mtr.44551.1.S1_at // Mtr.2306.1.S1_at // Mtr.45000.1.S1_at // Mtr.39594.1.S1_at // Mtr.32643.1.S1_at // Mtr.52340.1.S1_s_at // Mtr.10833.1.S1_a_at // Mtr.31189.1.S1_at
GO:0009063	P	cellular amino acid catabolic process	38	6853	132	31225	0.086	1	// Mtr.8705.1.S1_at // Mtr.51909.1.S1_at // Mtr.6007.1.S1_at // Mtr.40002.1.S1_at // Mtr.2952.1.S1_at // Mtr.32248.1.S1_at // Mtr.38258.1.S1_at // Mtr.9030.1.S1_at // Mtr.26218.1.S1_s_at // Mtr.35178.1.S1_at // Mtr.5322.1.S1_s_at // Mtr.28325.1.S1_at // Mtr.43279.1.S1_at // Mtr.22558.1.S1_s_at // Mtr.37324.1.S1_at // Mtr.11619.1.S1_at // Mtr.49473.1.S1_at // Mtr.43129.1.S1_at // Mtr.40880.1.S1_at…
GO:0009062	P	fatty acid catabolic process	10	6853	43	31225	0.49	1	// Mtr.33814.1.S1_at // Mtr.7026.1.S1_s_at // Mtr.12790.1.S1_at // Mtr.18929.1.S1_at // Mtr.8762.1.S1_at // Mtr.5322.1.S1_s_at // Mtr.20985.1.S1_at // Mtr.37913.1.S1_at // Mtr.12730.1.S1_at // Mtr.43319.1.S1_at
GO:0009060	P	aerobic respiration	25	6853	132	31225	0.78	1	// Mtr.22314.1.S1_at // Mtr.42501.1.S1_at // Mtr.12274.1.S1_at // Mtr.13913.1.S1_at // Mtr.41946.1.S1_at // Mtr.22662.1.S1_at // Mtr.12730.1.S1_at // Mtr.12788.1.S1_at // Mtr.32307.1.S1_s_at // Mtr.6139.1.S1_at // Mtr.52357.1.S1_s_at // Mtr.45772.1.S1_at // Mtr.17607.1.S1_at // Mtr.14525.1.S1_at // Mtr.10484.1.S1_at // Mtr.43359.1.S1_at // Mtr.51988.1.S1_at // Mtr.48971.1.S1_at // Mtr.36790.1.S1_…
GO:0009067	P	aspartate family amino acid biosynthetic process	19	6853	57	31225	0.079	1	// Mtr.44270.1.S1_at // Mtr.14362.1.S1_at // Mtr.9852.1.S1_at // Mtr.39168.1.S1_at // Mtr.39486.1.S1_at // Mtr.20212.1.S1_s_at // Mtr.20785.1.S1_at // Mtr.19971.1.S1_at // Mtr.13536.1.S1_at // Mtr.50318.1.S1_at // Mtr.42694.1.S1_at // Mtr.46355.1.S1_at // Mtr.43992.1.S1_at // Mtr.9938.1.S1_at // Mtr.7084.1.S1_at // Mtr.38670.1.S1_at // Mtr.27429.1.S1_at // Mtr.20673.1.S1_at // Mtr.3530.1.S1_at
GO:0009066	P	aspartate family amino acid metabolic process	71	6853	278	31225	0.14	1	// Mtr.38258.1.S1_at // Mtr.44270.1.S1_at // Mtr.6153.1.S1_at // Mtr.20785.1.S1_at // Mtr.7084.1.S1_at // Mtr.11873.1.S1_at // Mtr.42694.1.S1_at // Mtr.38619.1.S1_at // Mtr.27058.1.S1_at // Mtr.11619.1.S1_at // Mtr.11758.1.S1_at // Mtr.5406.1.S1_s_at // Mtr.25985.1.S1_at // Mtr.48809.1.S1_at // Mtr.14362.1.S1_at // Mtr.3530.1.S1_at // Mtr.9030.1.S1_at // Mtr.43185.1.S1_at // Mtr.46355.1.S1_at // …
GO:0009065	P	glutamine family amino acid catabolic process	8	6853	15	31225	0.042	1	// Mtr.11619.1.S1_at // Mtr.14283.1.S1_at // Mtr.8964.1.S1_at // Mtr.43129.1.S1_at // Mtr.12291.1.S1_s_at // Mtr.37646.1.S1_s_at // Mtr.40048.1.S1_at // Mtr.43279.1.S1_at
GO:0009064	P	glutamine family amino acid metabolic process	43	6853	187	31225	0.42	1	// Mtr.45356.1.S1_at // Mtr.26278.1.S1_s_at // Mtr.5703.1.S1_s_at // Mtr.44607.1.S1_at // Mtr.27391.1.S1_at // Mtr.52006.1.S1_s_at // Mtr.9877.1.S1_at // Mtr.2104.1.S1_at // Mtr.9030.1.S1_at // Mtr.41072.1.S1_at // Mtr.49027.1.S1_s_at // Mtr.38072.1.S1_at // Mtr.43485.1.S1_at // Mtr.43279.1.S1_at // Mtr.10484.1.S1_at // Mtr.37848.1.S1_at // Mtr.12994.1.S1_at // Mtr.11619.1.S1_at // Mtr.49473.1.S1…
GO:0045892	P	negative regulation of transcription, DNA-dependent	6	6853	28	31225	0.59	1	// Mtr.37555.1.S1_at // Mtr.11758.1.S1_at // Mtr.27058.1.S1_at // Mtr.6915.1.S1_at // Mtr.17416.1.S1_at // Mtr.48869.1.S1_at
GO:0048316	P	seed development	80	6853	273	31225	0.015	1	// Mtr.5400.1.S1_at // Mtr.43837.1.S1_at // Mtr.40055.1.S1_s_at // Mtr.45208.1.S1_at // Mtr.21588.1.S1_at // Mtr.41691.1.S1_at // Mtr.31334.1.S1_at // Mtr.46028.1.S1_at // Mtr.32231.1.S1_at // Mtr.40811.1.S1_at // Mtr.11713.1.S1_at // Mtr.35814.1.S1_at // Mtr.449.1.S1_at // Mtr.1742.1.S1_at // Mtr.49999.1.S1_at // Mtr.34867.1.S1_s_at // Mtr.40901.1.S1_at // Mtr.7958.1.S1_s_at // Mtr.11209.1.S1_at…
GO:0010026	P	trichome differentiation	14	6853	30	31225	0.019	1	// Mtr.11388.1.S1_at // Mtr.9787.1.S1_at // Mtr.20864.1.S1_at // Mtr.34202.1.S1_s_at // Mtr.16238.1.S1_at // Mtr.8663.1.S1_at // Mtr.21624.1.S1_at // Mtr.5281.1.S1_at // Mtr.39774.1.S1_at // Mtr.40831.1.S1_at // Mtr.38318.1.S1_at // Mtr.14683.1.S1_at // Mtr.4721.1.S1_at // Mtr.9136.1.S1_at
GO:0021700	P	developmental maturation	13	6853	53	31225	0.41	1	// Mtr.17664.1.S1_at // Mtr.449.1.S1_at // Mtr.13440.1.S1_at // Mtr.43625.1.S1_at // Mtr.11713.1.S1_at // Mtr.40219.1.S1_at // Mtr.38716.1.S1_at // Mtr.29499.1.S1_at // Mtr.28761.1.S1_at // Mtr.41605.1.S1_at // Mtr.17095.1.S1_at // Mtr.44609.1.S1_at // Mtr.1095.1.S1_at
GO:0070918	P	production of small RNA involved in gene silencing by RNA	6	6853	18	31225	0.25	1	// Mtr.17753.1.S1_at // Mtr.13056.1.S1_at // Mtr.13112.1.S1_at // Mtr.6915.1.S1_at // Mtr.46290.1.S1_at // Mtr.5735.1.S1_at
GO:0010646	P	regulation of cell communication	12	6853	81	31225	0.93	1	// Mtr.14190.1.S1_s_at // Mtr.32016.1.S1_at // Mtr.17495.1.S1_s_at // Mtr.43938.1.S1_at // Mtr.4790.1.S1_at // Mtr.19872.1.S1_at // Mtr.9295.1.S1_at // Mtr.33315.1.S1_at // Mtr.41915.1.S1_at // Mtr.4967.1.S1_at // Mtr.35715.1.S1_at // Mtr.29253.1.S1_at
GO:0043549	P	regulation of kinase activity	13	6853	40	31225	0.15	1	// Mtr.14190.1.S1_s_at // Mtr.3426.1.S1_at // Mtr.4735.1.S1_at // Mtr.44839.1.S1_at // Mtr.17495.1.S1_s_at // Mtr.29362.1.S1_at // Mtr.38532.1.S1_at // Mtr.31755.1.S1_at // Mtr.38940.1.S1_at // Mtr.34631.1.S1_at // Mtr.46971.1.S1_at // Mtr.11550.1.S1_at // Mtr.32685.1.S1_at
GO:0006536	P	glutamate metabolic process	16	6853	51	31225	0.14	1	// Mtr.12994.1.S1_at // Mtr.41061.1.S1_at // Mtr.11619.1.S1_at // Mtr.14283.1.S1_at // Mtr.43140.1.S1_at // Mtr.38072.1.S1_at // Mtr.8964.1.S1_at // Mtr.41931.1.S1_at // Mtr.44607.1.S1_at // Mtr.43279.1.S1_at // Mtr.40048.1.S1_at // Mtr.10484.1.S1_at // Mtr.52344.1.S1_at // Mtr.51028.1.S1_at // Mtr.20202.1.S1_at // Mtr.12291.1.S1_s_at
GO:0090066	P	regulation of anatomical structure size	56	6853	184	31225	0.022	1	// Mtr.44609.1.S1_at // Mtr.9787.1.S1_at // Mtr.14281.1.S1_at // Mtr.50710.1.S1_at // Mtr.8663.1.S1_at // Mtr.51562.1.S1_at // Mtr.42501.1.S1_at // Mtr.11713.1.S1_at // Mtr.32325.1.S1_at // Mtr.20546.1.S1_at // Mtr.22314.1.S1_at // Mtr.17399.1.S1_at // Mtr.9020.1.S1_at // Mtr.2303.1.S1_at // Mtr.9705.1.S1_s_at // Mtr.31649.1.S1_at // Mtr.17095.1.S1_at // Mtr.20730.1.S1_at // Mtr.10571.1.S1_at // …
GO:0046519	P	sphingoid metabolic process	7	6853	16	31225	0.1	1	// Mtr.40330.1.S1_at // Mtr.45064.1.S1_at // Mtr.18319.1.S1_at // Mtr.24938.1.S1_s_at // Mtr.42564.1.S1_at // Mtr.13810.1.S1_at // Mtr.27125.1.S1_at
GO:0016571	P	histone methylation	11	6853	27	31225	0.067	1	// Mtr.22351.1.S1_at // Mtr.2017.1.S1_at // Mtr.17704.1.S1_s_at // Mtr.43438.1.S1_at // Mtr.16044.1.S1_at // Mtr.11758.1.S1_at // Mtr.40629.1.S1_at // Mtr.27058.1.S1_at // Mtr.44955.1.S1_s_at // Mtr.48869.1.S1_at // Mtr.15244.1.S1_at
GO:0016570	P	histone modification	18	6853	55	31225	0.095	1	// Mtr.25747.1.S1_at // Mtr.22351.1.S1_at // Mtr.17704.1.S1_s_at // Mtr.2017.1.S1_at // Mtr.43438.1.S1_at // Mtr.16044.1.S1_at // Mtr.11758.1.S1_at // Mtr.25745.1.S1_s_at // Mtr.40629.1.S1_at // Mtr.27058.1.S1_at // Mtr.44955.1.S1_s_at // Mtr.49033.1.S1_s_at // Mtr.35765.1.S1_at // Mtr.48869.1.S1_at // Mtr.46757.1.S1_at // Mtr.15244.1.S1_at // Mtr.48803.1.S1_at // Mtr.42152.1.S1_at
GO:0048645	P	organ formation	6	6853	24	31225	0.46	1	// Mtr.11163.1.S1_at // Mtr.33363.1.S1_at // Mtr.36907.1.S1_at // Mtr.6917.1.S1_at // Mtr.11013.1.S1_at // Mtr.46748.1.S1_at
GO:0048646	P	anatomical structure formation involved in morphogenesis	17	6853	71	31225	0.42	1	// Mtr.37555.1.S1_at // Mtr.13440.1.S1_at // Mtr.11013.1.S1_at // Mtr.12154.1.S1_at // Mtr.33363.1.S1_at // Mtr.36907.1.S1_at // Mtr.8737.1.S1_at // Mtr.8533.1.S1_s_at // Mtr.26687.1.S1_s_at // Mtr.6917.1.S1_at // Mtr.35177.1.S1_s_at // Mtr.11163.1.S1_at // Mtr.19158.1.S1_s_at // Mtr.46748.1.S1_at // Mtr.26679.1.S1_at // Mtr.19007.1.S1_at // Mtr.29499.1.S1_at
GO:0006818	P	hydrogen transport	17	6853	207	31225	1	1	// Mtr.43359.1.S1_at // Mtr.18921.1.S1_at // Mtr.32930.1.S1_at // Mtr.41633.1.S1_at // Mtr.49273.1.S1_at // Mtr.5947.1.S1_at // Mtr.48971.1.S1_at // Mtr.42501.1.S1_at // Mtr.51658.1.S1_s_at // Mtr.13913.1.S1_at // Mtr.41946.1.S1_at // Mtr.25842.1.S1_at // Mtr.48837.1.S1_s_at // Mtr.31070.1.S1_s_at // Mtr.6139.1.S1_at // Mtr.44334.1.S1_at // Mtr.24585.1.S1_at
GO:0006813	P	potassium ion transport	13	6853	51	31225	0.36	1	// Mtr.3810.1.S1_at // Mtr.41449.1.S1_at // Mtr.15309.1.S1_at // Mtr.31488.1.S1_at // Mtr.21846.1.S1_at // Mtr.27566.1.S1_at // Mtr.33886.1.S1_at // Mtr.10999.1.S1_at // Mtr.33833.1.S1_at // Mtr.34174.1.S1_at // Mtr.37202.1.S1_at // Mtr.28473.1.S1_at // Mtr.9837.1.S1_at
GO:0006812	P	cation transport	91	6853	498	31225	0.96	1	// Mtr.20378.1.S1_at // Mtr.41946.1.S1_at // Mtr.41605.1.S1_at // Mtr.14816.1.S1_at // Mtr.46839.1.S1_at // Mtr.11330.1.S1_at // Mtr.50425.1.S1_s_at // Mtr.24585.1.S1_at // Mtr.19326.1.S1_at // Mtr.41449.1.S1_at // Mtr.49273.1.S1_at // Mtr.238.1.S1_at // Mtr.31488.1.S1_at // Mtr.31489.1.S1_at // Mtr.14430.1.S1_at // Mtr.35936.1.S1_at // Mtr.5947.1.S1_at // Mtr.40910.1.S1_at // Mtr.34174.1.S1_at /…
GO:0006811	P	ion transport	117	6853	623	31225	0.95	1	// Mtr.20378.1.S1_at // Mtr.41946.1.S1_at // Mtr.15081.1.S1_at // Mtr.41605.1.S1_at // Mtr.14816.1.S1_at // Mtr.11881.1.S1_at // Mtr.46839.1.S1_at // Mtr.39417.1.S1_at // Mtr.11330.1.S1_at // Mtr.50425.1.S1_s_at // Mtr.31488.1.S1_at // Mtr.9837.1.S1_at // Mtr.48070.1.S1_at // Mtr.24585.1.S1_at // Mtr.19326.1.S1_at // Mtr.41449.1.S1_at // Mtr.49273.1.S1_at // Mtr.238.1.S1_at // Mtr.10394.1.S1_at /…
GO:0006810	P	transport	502	6853	2382	31225	0.81	1	// Mtr.11989.1.S1_at // Mtr.17409.1.S1_s_at // Mtr.33040.1.S1_at // Mtr.49274.1.S1_at // Mtr.4959.1.S1_at // Mtr.14816.1.S1_at // Mtr.28814.1.S1_at // Mtr.11881.1.S1_at // Mtr.42855.1.S1_s_at // Mtr.12578.1.S1_at // Mtr.45056.1.S1_s_at // Mtr.2636.1.S1_at // Mtr.34136.1.S1_at // Mtr.36889.1.S1_s_at // Mtr.25128.1.S1_at // Mtr.40914.1.S1_at // Mtr.49361.1.S1_at // Mtr.37250.1.S1_at // Mtr.44149.1.…
GO:0006817	P	phosphate transport	7	6853	22	31225	0.26	1	// Mtr.41715.1.S1_at // Mtr.12756.1.S1_at // Mtr.43441.1.S1_at // Mtr.11330.1.S1_at // Mtr.45568.1.S1_at // Mtr.20315.1.S1_at // Mtr.4034.1.S1_at
GO:0006816	P	calcium ion transport	6	6853	43	31225	0.9	1	// Mtr.45411.1.S1_at // Mtr.48837.1.S1_s_at // Mtr.43923.1.S1_at // Mtr.33833.1.S1_at // Mtr.3073.1.S1_s_at // Mtr.37202.1.S1_at
GO:0046700	P	heterocycle catabolic process	11	6853	36	31225	0.21	1	// Mtr.4792.1.S1_at // Mtr.6755.1.S1_at // Mtr.40298.1.S1_at // Mtr.39762.1.S1_at // Mtr.40880.1.S1_at // Mtr.25953.1.S1_at // Mtr.43279.1.S1_at // Mtr.5522.1.S1_at // Mtr.45840.1.S1_at // Mtr.26470.1.S1_at // Mtr.12291.1.S1_s_at
GO:0006952	P	defense response	173	6853	919	31225	0.97	1	// Mtr.42418.1.S1_at // Mtr.35628.1.S1_s_at // Mtr.49355.1.S1_x_at // Mtr.49783.1.S1_at // Mtr.9657.1.S1_at // Mtr.11034.1.S1_at // Mtr.32325.1.S1_at // Mtr.38410.1.S1_at // Mtr.44388.1.S1_at // Mtr.39027.1.S1_s_at // Mtr.8884.1.S1_at // Mtr.3029.1.S1_at // Mtr.49355.1.S1_s_at // Mtr.41456.1.S1_at // Mtr.30691.1.S1_at // Mtr.33859.1.S1_at // Mtr.45487.1.S1_at // Mtr.8879.1.S1_x_at // Mtr.41882.1.…
GO:0012501	P	programmed cell death	47	6853	273	31225	0.95	1	// Mtr.23457.1.S1_at // Mtr.37688.1.S1_at // Mtr.11173.1.S1_at // Mtr.8676.1.S1_s_at // Mtr.33588.1.S1_at // Mtr.46473.1.S1_at // Mtr.11016.1.S1_at // Mtr.11565.1.S1_at // Mtr.38889.1.S1_at // Mtr.32307.1.S1_s_at // Mtr.32118.1.S1_at // Mtr.35346.1.S1_at // Mtr.29081.1.S1_at // Mtr.35539.1.S1_at // Mtr.8295.1.S1_at // Mtr.39987.1.S1_at // Mtr.17607.1.S1_at // Mtr.44297.1.S1_at // Mtr.38877.1.S1_a…
GO:0006950	P	response to stress	488	6853	2261	31225	0.64	1	// Mtr.42418.1.S1_at // Mtr.49355.1.S1_x_at // Mtr.29273.1.S1_at // Mtr.40132.1.S1_at // Mtr.16216.1.S1_at // Mtr.18680.1.S1_at // Mtr.15624.1.S1_at // Mtr.49311.1.S1_at // Mtr.44388.1.S1_at // Mtr.3029.1.S1_at // Mtr.9877.1.S1_at // Mtr.32293.1.S1_at // Mtr.40978.1.S1_at // Mtr.7531.1.S1_at // Mtr.46971.1.S1_at // Mtr.37774.1.S1_at // Mtr.38056.1.S1_at // Mtr.25945.1.S1_at // Mtr.51687.1.S1_at /…
GO:0045333	P	cellular respiration	29	6853	205	31225	0.99	1	// Mtr.22314.1.S1_at // Mtr.18253.1.S1_at // Mtr.42501.1.S1_at // Mtr.12274.1.S1_at // Mtr.13913.1.S1_at // Mtr.41946.1.S1_at // Mtr.22662.1.S1_at // Mtr.31070.1.S1_s_at // Mtr.12730.1.S1_at // Mtr.12788.1.S1_at // Mtr.32307.1.S1_s_at // Mtr.6139.1.S1_at // Mtr.52357.1.S1_s_at // Mtr.45772.1.S1_at // Mtr.17607.1.S1_at // Mtr.14525.1.S1_at // Mtr.10484.1.S1_at // Mtr.43359.1.S1_at // Mtr.51988.1.S…
GO:0008300	P	isoprenoid catabolic process	7	6853	34	31225	0.62	1	// Mtr.9030.1.S1_at // Mtr.49473.1.S1_at // Mtr.32124.1.S1_at // Mtr.33914.1.S1_at // Mtr.42500.1.S1_at // Mtr.10122.1.S1_at // Mtr.11754.1.S1_at
GO:0009084	P	glutamine family amino acid biosynthetic process	18	6853	60	31225	0.15	1	// Mtr.12994.1.S1_at // Mtr.41072.1.S1_at // Mtr.12462.1.S1_at // Mtr.49473.1.S1_at // Mtr.12291.1.S1_s_at // Mtr.37917.1.S1_at // Mtr.37848.1.S1_at // Mtr.43485.1.S1_at // Mtr.40160.1.S1_s_at // Mtr.51028.1.S1_at // Mtr.44607.1.S1_at // Mtr.10422.1.S1_at // Mtr.26278.1.S1_s_at // Mtr.43279.1.S1_at // Mtr.38975.1.S1_at // Mtr.52006.1.S1_s_at // Mtr.9877.1.S1_at // Mtr.8838.1.S1_at
GO:0009751	P	response to salicylic acid stimulus	31	6853	97	31225	0.047	1	// Mtr.37240.1.S1_s_at // Mtr.11034.1.S1_at // Mtr.28710.1.S1_at // Mtr.51562.1.S1_at // Mtr.38410.1.S1_at // Mtr.23392.1.S1_x_at // Mtr.11798.1.S1_at // Mtr.8453.1.S1_s_at // Mtr.6076.1.S1_at // Mtr.38208.1.S1_at // Mtr.7449.1.S1_at // Mtr.33547.1.S1_at // Mtr.51462.1.S1_s_at // Mtr.13054.1.S1_at // Mtr.39475.1.S1_at // Mtr.27935.1.S1_s_at // Mtr.5079.1.S1_at // Mtr.9568.1.S1_at // Mtr.34397.1.S…
GO:0043094	P	cellular metabolic compound salvage	9	6853	76	31225	0.98	1	// Mtr.16658.1.S1_at // Mtr.48809.1.S1_at // Mtr.20316.1.S1_at // Mtr.43441.1.S1_at // Mtr.17483.1.S1_s_at // Mtr.20315.1.S1_at // Mtr.22244.1.S1_s_at // Mtr.40365.1.S1_s_at // Mtr.17483.1.S1_x_at
GO:0010150	P	leaf senescence	5	6853	24	31225	0.62	1	// Mtr.10484.1.S1_at // Mtr.20864.1.S1_at // Mtr.42940.1.S1_at // Mtr.26217.1.S1_at // Mtr.25368.1.S1_at
GO:0046903	P	secretion	9	6853	66	31225	0.94	1	// Mtr.42639.1.S1_at // Mtr.33034.1.S1_at // Mtr.17462.1.S1_at // Mtr.41798.1.S1_at // Mtr.50432.1.S1_at // Mtr.14116.1.S1_at // Mtr.49306.1.S1_at // Mtr.13353.1.S1_at // Mtr.38077.1.S1_at
GO:0045860	P	positive regulation of protein kinase activity	8	6853	24	31225	0.21	1	// Mtr.14190.1.S1_s_at // Mtr.4735.1.S1_at // Mtr.17495.1.S1_s_at // Mtr.31755.1.S1_at // Mtr.34631.1.S1_at // Mtr.46971.1.S1_at // Mtr.11550.1.S1_at // Mtr.32685.1.S1_at
GO:0001575	P	globoside metabolic process	6	6853	10	31225	0.053	1	// Mtr.40330.1.S1_at // Mtr.45064.1.S1_at // Mtr.18319.1.S1_at // Mtr.24938.1.S1_s_at // Mtr.42564.1.S1_at // Mtr.13810.1.S1_at
GO:0044270	P	cellular nitrogen compound catabolic process	11	6853	166	31225	1	1	// Mtr.4792.1.S1_at // Mtr.40480.1.S1_at // Mtr.6755.1.S1_at // Mtr.40298.1.S1_at // Mtr.39762.1.S1_at // Mtr.25953.1.S1_at // Mtr.33844.1.S1_s_at // Mtr.5522.1.S1_at // Mtr.45840.1.S1_at // Mtr.26470.1.S1_at // Mtr.40880.1.S1_at
GO:0046907	P	intracellular transport	91	6853	491	31225	0.94	1	// Mtr.23613.1.S1_at // Mtr.2876.1.S1_at // Mtr.38400.1.S1_at // Mtr.13684.1.S1_at // Mtr.42712.1.S1_at // Mtr.9489.1.S1_at // Mtr.2636.1.S1_at // Mtr.5980.1.S1_at // Mtr.17596.1.S1_at // Mtr.8417.1.S1_at // Mtr.34136.1.S1_at // Mtr.32115.1.S1_at // Mtr.27585.1.S1_at // Mtr.41941.1.S1_at // Mtr.15821.1.S1_at // Mtr.21793.1.S1_at // Mtr.16192.1.S1_at // Mtr.19383.1.S1_at // Mtr.38693.1.S1_at // Mt…
GO:0044272	P	sulfur compound biosynthetic process	27	6853	99	31225	0.19	1	// Mtr.8464.1.S1_s_at // Mtr.44270.1.S1_at // Mtr.21293.1.S1_at // Mtr.20785.1.S1_at // Mtr.38619.1.S1_at // Mtr.38670.1.S1_at // Mtr.19671.1.S1_at // Mtr.10393.1.S1_at // Mtr.40809.1.S1_at // Mtr.38262.1.S1_at // Mtr.9329.1.S1_at // Mtr.49120.1.S1_s_at // Mtr.37278.1.S1_at // Mtr.20212.1.S1_s_at // Mtr.50318.1.S1_at // Mtr.18520.1.S1_at // Mtr.26622.1.S1_at // Mtr.26628.1.S1_s_at // Mtr.20673.1.…
GO:0010090	P	trichome morphogenesis	10	6853	25	31225	0.085	1	// Mtr.11388.1.S1_at // Mtr.9787.1.S1_at // Mtr.20864.1.S1_at // Mtr.16238.1.S1_at // Mtr.8663.1.S1_at // Mtr.5281.1.S1_at // Mtr.40831.1.S1_at // Mtr.14683.1.S1_at // Mtr.4721.1.S1_at // Mtr.9136.1.S1_at
GO:0080134	P	regulation of response to stress	18	6853	65	31225	0.23	1	// Mtr.5840.1.S1_at // Mtr.7449.1.S1_at // Mtr.13870.1.S1_at // Mtr.13581.1.S1_at // Mtr.46562.1.S1_at // Mtr.29273.1.S1_at // Mtr.15385.1.S1_at // Mtr.11034.1.S1_at // Mtr.34596.1.S1_at // Mtr.33354.1.S1_at // Mtr.37324.1.S1_at // Mtr.27935.1.S1_s_at // Mtr.42023.1.S1_at // Mtr.30691.1.S1_at // Mtr.44297.1.S1_at // Mtr.34397.1.S1_at // Mtr.27354.1.S1_s_at // Mtr.42152.1.S1_at
GO:0051327	P	M phase of meiotic cell cycle	5	6853	20	31225	0.48	1	// Mtr.7108.1.S1_at // Mtr.32627.1.S1_at // Mtr.18524.1.S1_at // Mtr.38545.1.S1_s_at // Mtr.4636.1.S1_at
GO:0009123	P	nucleoside monophosphate metabolic process	11	6853	38	31225	0.26	1	// Mtr.33874.1.S1_s_at // Mtr.39590.1.S1_at // Mtr.43862.1.S1_at // Mtr.14494.1.S1_at // Mtr.5788.1.S1_s_at // Mtr.46082.1.S1_s_at // Mtr.44311.1.S1_s_at // Mtr.51962.1.S1_at // Mtr.48393.1.S1_at // Mtr.41931.1.S1_at // Mtr.42131.1.S1_at
GO:0031407	P	oxylipin metabolic process	10	6853	50	31225	0.66	1	// Mtr.8462.1.S1_at // Mtr.9435.1.S1_at // Mtr.20079.1.S1_at // Mtr.37633.1.S1_at // Mtr.10593.1.S1_at // Mtr.19162.1.S1_at // Mtr.46858.1.S1_at // Mtr.25368.1.S1_at // Mtr.46858.1.S1_x_at // Mtr.43421.1.S1_at
GO:0006213	P	pyrimidine nucleoside metabolic process	5	6853	13	31225	0.21	1	// Mtr.10585.1.S1_at // Mtr.45546.1.S1_at // Mtr.26470.1.S1_at // Mtr.25953.1.S1_at // Mtr.14494.1.S1_at
GO:0043413	P	macromolecule glycosylation	11	6853	69	31225	0.87	1	// Mtr.44867.1.S1_at // Mtr.9630.1.S1_at // Mtr.23049.1.S1_at // Mtr.12760.1.S1_at // Mtr.39111.1.S1_at // Mtr.52104.1.S1_at // Mtr.43239.1.S1_at // Mtr.42162.1.S1_at // Mtr.25460.1.S1_at // Mtr.18553.1.S1_at // Mtr.41975.1.S1_at
GO:0006352	P	transcription initiation	5	6853	38	31225	0.91	1	// Mtr.16016.1.S1_at // Mtr.37480.1.S1_at // Mtr.30693.1.S1_at // Mtr.18885.1.S1_at // Mtr.6504.1.S1_at
GO:0009615	P	response to virus	16	6853	70	31225	0.49	1	// Mtr.44231.1.S1_at // Mtr.40010.1.S1_at // Mtr.39999.1.S1_at // Mtr.6308.1.S1_at // Mtr.44602.1.S1_at // Mtr.42872.1.S1_at // Mtr.39817.1.S1_at // Mtr.15624.1.S1_at // Mtr.5171.1.S1_at // Mtr.19158.1.S1_s_at // Mtr.15750.1.S1_at // Mtr.44119.1.S1_at // Mtr.20901.1.S1_s_at // Mtr.820.1.S1_at // Mtr.19272.1.S1_at // Mtr.33217.1.S1_at
GO:0043414	P	macromolecule methylation	24	6853	78	31225	0.095	1	// Mtr.17753.1.S1_at // Mtr.40648.1.S1_at // Mtr.44014.1.S1_at // Mtr.11758.1.S1_at // Mtr.40629.1.S1_at // Mtr.27058.1.S1_at // Mtr.38301.1.S1_s_at // Mtr.27900.1.S1_at // Mtr.15244.1.S1_at // Mtr.22351.1.S1_at // Mtr.34588.1.S1_s_at // Mtr.16728.1.S1_at // Mtr.44955.1.S1_s_at // Mtr.2017.1.S1_at // Mtr.43438.1.S1_at // Mtr.17702.1.S1_at // Mtr.40955.1.S1_at // Mtr.48869.1.S1_at // Mtr.9962.1.S1…
GO:0046417	P	chorismate metabolic process	31	6853	109	31225	0.12	1	// Mtr.41245.1.S1_at // Mtr.21270.1.S1_at // Mtr.43354.1.S1_at // Mtr.9364.1.S1_at // Mtr.15982.1.S1_at // Mtr.10416.1.S1_at // Mtr.2104.1.S1_at // Mtr.10808.1.S1_at // Mtr.4957.1.S1_at // Mtr.38072.1.S1_at // Mtr.4339.1.S1_at // Mtr.20554.1.S1_s_at // Mtr.10484.1.S1_at // Mtr.9329.1.S1_x_at // Mtr.44244.1.S1_at // Mtr.44514.1.S1_at // Mtr.4327.1.S1_s_at // Mtr.43140.1.S1_at // Mtr.45843.1.S1_at …
GO:0043043	P	peptide biosynthetic process	9	6853	19	31225	0.051	1	// Mtr.29177.1.S1_at // Mtr.26622.1.S1_at // Mtr.12100.1.S1_at // Mtr.11292.1.S1_s_at // Mtr.40809.1.S1_at // Mtr.42180.1.S1_s_at // Mtr.10090.1.S1_at // Mtr.26628.1.S1_s_at // Mtr.5743.1.S1_at
GO:0030154	P	cell differentiation	74	6853	269	31225	0.051	1	// Mtr.40966.1.S1_at // Mtr.9787.1.S1_at // Mtr.7026.1.S1_s_at // Mtr.12154.1.S1_at // Mtr.46819.1.S1_s_at // Mtr.20864.1.S1_at // Mtr.8663.1.S1_at // Mtr.49754.1.S1_at // Mtr.35765.1.S1_at // Mtr.21624.1.S1_at // Mtr.24364.1.S1_s_at // Mtr.26687.1.S1_s_at // Mtr.24320.1.S1_at // Mtr.9746.1.S1_at // Mtr.31141.1.S1_at // Mtr.25291.1.S1_at // Mtr.39774.1.S1_at // Mtr.39530.1.S1_s_at // Mtr.43217.1.…
GO:0009991	P	response to extracellular stimulus	13	6853	66	31225	0.68	1	// Mtr.37555.1.S1_at // Mtr.37214.1.S1_at // Mtr.45579.1.S1_s_at // Mtr.41715.1.S1_at // Mtr.25630.1.S1_at // Mtr.41492.1.S1_at // Mtr.4034.1.S1_at // Mtr.12756.1.S1_at // Mtr.38056.1.S1_at // Mtr.28325.1.S1_at // Mtr.6317.1.S1_at // Mtr.50696.1.S1_at // Mtr.10627.1.S1_at
GO:0009611	P	response to wounding	26	6853	124	31225	0.62	1	// Mtr.9980.1.S1_at // Mtr.39475.1.S1_at // Mtr.12425.1.S1_at // Mtr.12497.1.S1_at // Mtr.9657.1.S1_at // Mtr.1695.1.S1_at // Mtr.45109.1.S1_at // Mtr.33144.1.S1_at // Mtr.49088.1.S1_at // Mtr.37495.1.S1_at // Mtr.32085.1.S1_at // Mtr.37324.1.S1_at // Mtr.42826.1.S1_at // Mtr.8942.1.S1_at // Mtr.31392.1.S1_s_at // Mtr.34596.1.S1_at // Mtr.2383.1.S1_at // Mtr.19158.1.S1_s_at // Mtr.37588.1.S1_at /…
GO:0009269	P	response to desiccation	6	6853	33	31225	0.73	1	// Mtr.9030.1.S1_at // Mtr.8942.1.S1_at // Mtr.12173.1.S1_at // Mtr.31392.1.S1_s_at // Mtr.27133.1.S1_at // Mtr.40901.1.S1_at
GO:0015833	P	peptide transport	25	6853	113	31225	0.52	1	// Mtr.32213.1.S1_at // Mtr.47465.1.S1_at // Mtr.27765.1.S1_at // Mtr.14133.1.S1_s_at // Mtr.45352.1.S1_s_at // Mtr.4863.1.S1_at // Mtr.45376.1.S1_at // Mtr.41498.1.S1_at // Mtr.43111.1.S1_at // Mtr.648.1.S1_at // Mtr.18975.1.S1_at // Mtr.17372.1.S1_at // Mtr.45352.1.S1_at // Mtr.11984.1.S1_at // Mtr.48785.1.S1_s_at // Mtr.2675.1.S1_s_at // Mtr.44969.1.S1_at // Mtr.27468.1.S1_at // Mtr.33871.1.S1…
GO:0018193	P	peptidyl-amino acid modification	14	6853	79	31225	0.81	1	// Mtr.48369.1.S1_at // Mtr.9639.1.S1_at // Mtr.11851.1.S1_at // Mtr.10165.1.S1_at // Mtr.52104.1.S1_at // Mtr.34385.1.S1_at // Mtr.18269.1.S1_at // Mtr.13176.1.S1_at // Mtr.38301.1.S1_s_at // Mtr.27891.1.S1_at // Mtr.43466.1.S1_at // Mtr.14125.1.S1_at // Mtr.45466.1.S1_s_at // Mtr.50090.1.S1_at
GO:0019395	P	fatty acid oxidation	10	6853	43	31225	0.49	1	// Mtr.33814.1.S1_at // Mtr.7026.1.S1_s_at // Mtr.12790.1.S1_at // Mtr.18929.1.S1_at // Mtr.8762.1.S1_at // Mtr.5322.1.S1_s_at // Mtr.20985.1.S1_at // Mtr.37913.1.S1_at // Mtr.12730.1.S1_at // Mtr.43319.1.S1_at
GO:0008544	P	epidermis development	26	6853	86	31225	0.097	1	// Mtr.9787.1.S1_at // Mtr.16238.1.S1_at // Mtr.8663.1.S1_at // Mtr.21624.1.S1_at // Mtr.4721.1.S1_at // Mtr.17095.1.S1_at // Mtr.15775.1.S1_at // Mtr.39774.1.S1_at // Mtr.32593.1.S1_at // Mtr.13440.1.S1_at // Mtr.11388.1.S1_at // Mtr.20864.1.S1_at // Mtr.40219.1.S1_at // Mtr.41037.1.S1_at // Mtr.40831.1.S1_at // Mtr.34202.1.S1_s_at // Mtr.44074.1.S1_at // Mtr.14683.1.S1_at // Mtr.28737.1.S1_at /…
GO:0046777	P	protein amino acid autophosphorylation	6	6853	30	31225	0.65	1	// Mtr.449.1.S1_at // Mtr.50920.1.S1_s_at // Mtr.11142.1.S1_at // Mtr.11713.1.S1_at // Mtr.42739.1.S1_at // Mtr.43625.1.S1_at
GO:0051325	P	interphase	9	6853	20	31225	0.063	1	// Mtr.6113.1.S1_at // Mtr.41420.1.S1_s_at // Mtr.15511.1.S1_at // Mtr.39522.1.S1_s_at // Mtr.50839.1.S1_at // Mtr.46824.1.S1_at // Mtr.41420.1.S1_at // Mtr.35765.1.S1_at // Mtr.21277.1.S1_at
GO:0006139	P	nucleobase, nucleoside, nucleotide and nucleic acid metabolic process	791	6853	3498	31225	0.22	1	// Mtr.17484.1.S1_at // Mtr.29273.1.S1_at // Mtr.39655.1.S1_at // Mtr.20277.1.S1_at // Mtr.28709.1.S1_at // Mtr.38619.1.S1_at // Mtr.37480.1.S1_at // Mtr.44584.1.S1_at // Mtr.9848.1.S1_at // Mtr.47011.1.S1_at // Mtr.17255.1.S1_at // Mtr.44485.1.S1_at // Mtr.33334.1.S1_at // Mtr.13587.1.S1_at // Mtr.1813.1.S1_at // Mtr.44005.1.S1_at // Mtr.45367.1.S1_at // Mtr.45530.1.S1_at // Mtr.15650.1.S1_s_at …
GO:0030384	P	phosphoinositide metabolic process	5	6853	27	31225	0.71	1	// Mtr.31141.1.S1_at // Mtr.13176.1.S1_at // Mtr.34698.1.S1_at // Mtr.8940.1.S1_s_at // Mtr.8940.1.S1_at
GO:0009809	P	lignin biosynthetic process	23	6853	65	31225	0.037	1	// Mtr.35998.1.S1_at // Mtr.8717.1.S1_s_at // Mtr.40942.1.S1_at // Mtr.5789.1.S1_s_at // Mtr.20710.1.S1_at // Mtr.43335.1.S1_at // Mtr.16956.1.S1_at // Mtr.14783.1.S1_at // Mtr.48295.1.S1_at // Mtr.42337.1.S1_at // Mtr.10481.1.S1_at // Mtr.25611.1.S1_at // Mtr.37666.1.S1_at // Mtr.8776.1.S1_at // Mtr.15775.1.S1_at // Mtr.771.1.S1_at // Mtr.43421.1.S1_at // Mtr.27096.1.S1_at // Mtr.19162.1.S1_at /…
GO:0009808	P	lignin metabolic process	23	6853	65	31225	0.037	1	// Mtr.35998.1.S1_at // Mtr.8717.1.S1_s_at // Mtr.40942.1.S1_at // Mtr.5789.1.S1_s_at // Mtr.20710.1.S1_at // Mtr.43335.1.S1_at // Mtr.16956.1.S1_at // Mtr.14783.1.S1_at // Mtr.48295.1.S1_at // Mtr.42337.1.S1_at // Mtr.10481.1.S1_at // Mtr.25611.1.S1_at // Mtr.37666.1.S1_at // Mtr.8776.1.S1_at // Mtr.15775.1.S1_at // Mtr.771.1.S1_at // Mtr.43421.1.S1_at // Mtr.27096.1.S1_at // Mtr.19162.1.S1_at /…
GO:0043288	P	apocarotenoid metabolic process	6	6853	21	31225	0.36	1	// Mtr.33547.1.S1_at // Mtr.5214.1.S1_at // Mtr.11798.1.S1_at // Mtr.33852.1.S1_at // Mtr.9877.1.S1_at // Mtr.190.1.S1_at
GO:0009805	P	coumarin biosynthetic process	19	6853	49	31225	0.029	1	// Mtr.37520.1.S1_at // Mtr.5789.1.S1_s_at // Mtr.8717.1.S1_s_at // Mtr.37666.1.S1_at // Mtr.40942.1.S1_at // Mtr.27096.1.S1_at // Mtr.19162.1.S1_at // Mtr.52265.1.S1_at // Mtr.771.1.S1_at // Mtr.16956.1.S1_at // Mtr.35998.1.S1_at // Mtr.25611.1.S1_at // Mtr.14783.1.S1_at // Mtr.48295.1.S1_at // Mtr.42337.1.S1_at // Mtr.43335.1.S1_at // Mtr.10481.1.S1_at // Mtr.14751.1.S1_at // Mtr.43421.1.S1_at
GO:0009804	P	coumarin metabolic process	19	6853	49	31225	0.029	1	// Mtr.37520.1.S1_at // Mtr.5789.1.S1_s_at // Mtr.8717.1.S1_s_at // Mtr.37666.1.S1_at // Mtr.40942.1.S1_at // Mtr.27096.1.S1_at // Mtr.19162.1.S1_at // Mtr.52265.1.S1_at // Mtr.771.1.S1_at // Mtr.16956.1.S1_at // Mtr.35998.1.S1_at // Mtr.25611.1.S1_at // Mtr.14783.1.S1_at // Mtr.48295.1.S1_at // Mtr.42337.1.S1_at // Mtr.43335.1.S1_at // Mtr.10481.1.S1_at // Mtr.14751.1.S1_at // Mtr.43421.1.S1_at
GO:0009807	P	lignan biosynthetic process	10	6853	19	31225	0.025	1	// Mtr.41882.1.S1_at // Mtr.8878.1.S1_at // Mtr.33859.1.S1_at // Mtr.45375.1.S1_at // Mtr.38810.1.S1_at // Mtr.34717.1.S1_at // Mtr.39027.1.S1_s_at // Mtr.35429.1.S1_at // Mtr.8879.1.S1_at // Mtr.8879.1.S1_x_at
GO:0009806	P	lignan metabolic process	10	6853	19	31225	0.025	1	// Mtr.41882.1.S1_at // Mtr.8878.1.S1_at // Mtr.33859.1.S1_at // Mtr.45375.1.S1_at // Mtr.38810.1.S1_at // Mtr.34717.1.S1_at // Mtr.39027.1.S1_s_at // Mtr.35429.1.S1_at // Mtr.8879.1.S1_at // Mtr.8879.1.S1_x_at
GO:0005986	P	sucrose biosynthetic process	7	6853	26	31225	0.38	1	// Mtr.51761.1.S1_at // Mtr.22018.1.S1_s_at // Mtr.50619.1.S1_at // Mtr.43810.1.S1_at // Mtr.43674.1.S1_at // Mtr.32293.1.S1_at // Mtr.8799.1.S1_at
GO:0030243	P	cellulose metabolic process	18	6853	60	31225	0.15	1	// Mtr.11223.1.S1_at // Mtr.45343.1.S1_at // Mtr.9651.1.S1_at // Mtr.27471.1.S1_s_at // Mtr.28768.1.S1_at // Mtr.33499.1.S1_at // Mtr.33547.1.S1_at // Mtr.17396.1.S1_s_at // Mtr.52248.1.S1_at // Mtr.38546.1.S1_at // Mtr.51462.1.S1_s_at // Mtr.50224.1.S1_s_at // Mtr.40268.1.S1_at // Mtr.44296.1.S1_at // Mtr.11798.1.S1_at // Mtr.41692.1.S1_at // Mtr.40267.1.S1_at // Mtr.9073.1.S1_at
GO:0034968	P	histone lysine methylation	10	6853	18	31225	0.02	1	// Mtr.22351.1.S1_at // Mtr.17704.1.S1_s_at // Mtr.43438.1.S1_at // Mtr.16044.1.S1_at // Mtr.11758.1.S1_at // Mtr.40629.1.S1_at // Mtr.27058.1.S1_at // Mtr.44955.1.S1_s_at // Mtr.48869.1.S1_at // Mtr.15244.1.S1_at
GO:0006260	P	DNA replication	44	6853	275	31225	0.98	1	// Mtr.5325.1.S1_at // Mtr.41081.1.S1_at // Mtr.4350.1.S1_at // Mtr.44899.1.S1_at // Mtr.17295.1.S1_at // Mtr.50548.1.S1_at // Mtr.42825.1.S1_s_at // Mtr.18210.1.S1_at // Mtr.42131.1.S1_at // Mtr.35539.1.S1_at // Mtr.6522.1.S1_at // Mtr.4080.1.S1_s_at // Mtr.44485.1.S1_at // Mtr.49500.1.S1_at // Mtr.17492.1.S1_at // Mtr.44673.1.S1_at // Mtr.37992.1.S1_s_at // Mtr.46824.1.S1_at // Mtr.39655.1.S1_a…
GO:0060560	P	developmental growth involved in morphogenesis	23	6853	77	31225	0.12	1	// Mtr.16238.1.S1_at // Mtr.49754.1.S1_at // Mtr.20546.1.S1_at // Mtr.4721.1.S1_at // Mtr.9020.1.S1_at // Mtr.31649.1.S1_at // Mtr.20730.1.S1_at // Mtr.25315.1.S1_at // Mtr.38989.1.S1_at // Mtr.10571.1.S1_at // Mtr.32593.1.S1_at // Mtr.10602.1.S1_at // Mtr.31759.1.S1_at // Mtr.17399.1.S1_at // Mtr.39688.1.S1_s_at // Mtr.10613.1.S1_at // Mtr.31141.1.S1_at // Mtr.40464.1.S1_at // Mtr.51392.1.S1_at …
GO:0032502	P	developmental process	382	6853	1553	31225	0.023	1	// Mtr.34867.1.S1_s_at // Mtr.12154.1.S1_at // Mtr.47157.1.S1_at // Mtr.9119.1.S1_at // Mtr.19235.1.S1_at // Mtr.27409.1.S1_at // Mtr.46971.1.S1_at // Mtr.10602.1.S1_at // Mtr.25128.1.S1_at // Mtr.43139.1.S1_at // Mtr.7108.1.S1_at // Mtr.20344.1.S1_at // Mtr.10767.1.S1_at // Mtr.1563.1.S1_at // Mtr.34792.1.S1_s_at // Mtr.46819.1.S1_at // Mtr.9851.1.S1_at // Mtr.33655.1.S1_at // Mtr.42489.1.S1_at …
GO:0016070	P	RNA metabolic process	333	6853	1352	31225	0.03	1	// Mtr.51829.1.S1_at // Mtr.7525.1.S1_at // Mtr.12782.1.S1_at // Mtr.8998.1.S1_at // Mtr.29271.1.S1_at // Mtr.20277.1.S1_at // Mtr.50548.1.S1_at // Mtr.5703.1.S1_s_at // Mtr.42655.1.S1_at // Mtr.27058.1.S1_at // Mtr.35952.1.S1_at // Mtr.7958.1.S1_s_at // Mtr.20212.1.S1_s_at // Mtr.33918.1.S1_at // Mtr.25118.1.S1_at // Mtr.5095.1.S1_s_at // Mtr.33162.1.S1_at // Mtr.9169.1.S1_at // Mtr.33334.1.S1_a…
GO:0006644	P	phospholipid metabolic process	46	6853	154	31225	0.043	1	// Mtr.42418.1.S1_at // Mtr.5672.1.S1_at // Mtr.41644.1.S1_at // Mtr.32016.1.S1_at // Mtr.19255.1.S1_x_at // Mtr.32184.1.S1_at // Mtr.4749.1.S1_at // Mtr.32274.1.S1_s_at // Mtr.9332.1.S1_at // Mtr.8215.1.S1_s_at // Mtr.38328.1.S1_at // Mtr.4735.1.S1_at // Mtr.43949.1.S1_at // Mtr.25828.1.S1_at // Mtr.13176.1.S1_at // Mtr.31755.1.S1_at // Mtr.41915.1.S1_at // Mtr.19255.1.S1_at // Mtr.49998.1.S1_at…
GO:0006643	P	membrane lipid metabolic process	22	6853	87	31225	0.31	1	// Mtr.50907.1.S1_at // Mtr.13765.1.S1_at // Mtr.24938.1.S1_s_at // Mtr.13810.1.S1_at // Mtr.45132.1.S1_at // Mtr.38328.1.S1_at // Mtr.27125.1.S1_at // Mtr.43150.1.S1_at // Mtr.4955.1.S1_at // Mtr.9085.1.S1_at // Mtr.38046.1.S1_s_at // Mtr.43525.1.S1_at // Mtr.18319.1.S1_at // Mtr.15480.1.S1_at // Mtr.42564.1.S1_at // Mtr.38325.1.S1_at // Mtr.43151.1.S1_at // Mtr.48412.1.S1_s_at // Mtr.45064.1.S1…
GO:0032504	P	multicellular organism reproduction	7	6853	23	31225	0.29	1	// Mtr.14445.1.S1_at // Mtr.33913.1.S1_at // Mtr.26217.1.S1_at // Mtr.17926.1.S1_at // Mtr.11661.1.S1_at // Mtr.9705.1.S1_s_at // Mtr.8702.1.S1_at
GO:0051603	P	proteolysis involved in cellular protein catabolic process	38	6853	250	31225	0.99	1	// Mtr.35935.1.S1_s_at // Mtr.41670.1.S1_at // Mtr.31788.1.S1_at // Mtr.9657.1.S1_at // Mtr.20344.1.S1_at // Mtr.11873.1.S1_at // Mtr.8235.1.S1_at // Mtr.41259.1.S1_at // Mtr.6722.1.S1_at // Mtr.13156.1.S1_at // Mtr.41563.1.S1_s_at // Mtr.13957.1.S1_s_at // Mtr.32406.1.S1_at // Mtr.8702.1.S1_at // Mtr.41712.1.S1_at // Mtr.35935.1.S1_at // Mtr.45332.1.S1_at // Mtr.44394.1.S1_at // Mtr.10084.1.S1_a…
GO:0006721	P	terpenoid metabolic process	44	6853	136	31225	0.018	1	// Mtr.38883.1.S1_at // Mtr.22314.1.S1_at // Mtr.32124.1.S1_at // Mtr.38633.1.S1_at // Mtr.10410.1.S1_s_at // Mtr.42500.1.S1_at // Mtr.13835.1.S1_at // Mtr.11798.1.S1_at // Mtr.10122.1.S1_at // Mtr.9877.1.S1_at // Mtr.32565.1.S1_at // Mtr.33852.1.S1_at // Mtr.47061.1.S1_at // Mtr.13581.1.S1_at // Mtr.748.1.S1_s_at // Mtr.33547.1.S1_at // Mtr.10410.1.S1_at // Mtr.11851.1.S1_at // Mtr.17661.1.S1_at…
GO:0006720	P	isoprenoid metabolic process	53	6853	182	31225	0.044	1	// Mtr.38883.1.S1_at // Mtr.38462.1.S1_at // Mtr.22314.1.S1_at // Mtr.32124.1.S1_at // Mtr.38633.1.S1_at // Mtr.10410.1.S1_s_at // Mtr.42500.1.S1_at // Mtr.16327.1.S1_at // Mtr.13835.1.S1_at // Mtr.11798.1.S1_at // Mtr.10122.1.S1_at // Mtr.9877.1.S1_at // Mtr.32565.1.S1_at // Mtr.9030.1.S1_at // Mtr.47061.1.S1_at // Mtr.13581.1.S1_at // Mtr.748.1.S1_s_at // Mtr.33547.1.S1_at // Mtr.10410.1.S1_at …
GO:0009987	P	cellular process	2640	6853	12012	31225	0.47	1	// Mtr.12154.1.S1_at // Mtr.9213.1.S1_at // Mtr.29273.1.S1_at // Mtr.12857.1.S1_at // Mtr.33844.1.S1_s_at // Mtr.16216.1.S1_at // Mtr.51687.1.S1_at // Mtr.33588.1.S1_at // Mtr.9126.1.S1_at // Mtr.9848.1.S1_at // Mtr.20212.1.S1_s_at // Mtr.24777.1.S1_s_at // Mtr.40346.1.S1_at // Mtr.19235.1.S1_at // Mtr.27409.1.S1_at // Mtr.20901.1.S1_s_at // Mtr.7128.1.S1_at // Mtr.15650.1.S1_s_at // Mtr.38464.1.…
GO:0031408	P	oxylipin biosynthetic process	10	6853	49	31225	0.64	1	// Mtr.8462.1.S1_at // Mtr.9435.1.S1_at // Mtr.20079.1.S1_at // Mtr.37633.1.S1_at // Mtr.10593.1.S1_at // Mtr.19162.1.S1_at // Mtr.46858.1.S1_at // Mtr.25368.1.S1_at // Mtr.46858.1.S1_x_at // Mtr.43421.1.S1_at
GO:0032870	P	cellular response to hormone stimulus	73	6853	282	31225	0.12	1	// Mtr.8766.1.S1_at // Mtr.11034.1.S1_at // Mtr.4658.1.S1_at // Mtr.20120.1.S1_at // Mtr.21588.1.S1_at // Mtr.13440.1.S1_at // Mtr.18769.1.S1_at // Mtr.32016.1.S1_at // Mtr.26217.1.S1_at // Mtr.11713.1.S1_at // Mtr.6658.1.S1_at // Mtr.31658.1.S1_s_at // Mtr.12619.1.S1_at // Mtr.10731.1.S1_at // Mtr.43466.1.S1_at // Mtr.42023.1.S1_at // Mtr.11798.1.S1_at // Mtr.5719.1.S1_at // Mtr.31649.1.S1_at //…
GO:0010102	P	lateral root morphogenesis	9	6853	28	31225	0.21	1	// Mtr.37555.1.S1_at // Mtr.13440.1.S1_at // Mtr.12154.1.S1_at // Mtr.8737.1.S1_at // Mtr.26687.1.S1_s_at // Mtr.22490.1.S1_s_at // Mtr.43054.1.S1_at // Mtr.29499.1.S1_at // Mtr.2296.1.S1_at
GO:0016485	P	protein processing	6	6853	20	31225	0.32	1	// Mtr.20180.1.S1_at // Mtr.48664.1.S1_at // Mtr.15482.1.S1_at // Mtr.35177.1.S1_s_at // Mtr.44232.1.S1_at // Mtr.43876.1.S1_at
GO:0051606	P	detection of stimulus	13	6853	68	31225	0.72	1	// Mtr.11249.1.S1_s_at // Mtr.5672.1.S1_at // Mtr.38132.1.S1_a_at // Mtr.40298.1.S1_at // Mtr.14125.1.S1_at // Mtr.8842.1.S1_at // Mtr.34596.1.S1_at // Mtr.33354.1.S1_at // Mtr.32444.1.S1_at // Mtr.45415.1.S1_at // Mtr.10602.1.S1_at // Mtr.44178.1.S1_at // Mtr.31649.1.S1_at
GO:0016481	P	negative regulation of transcription	26	6853	120	31225	0.56	1	// Mtr.7525.1.S1_at // Mtr.28710.1.S1_at // Mtr.11758.1.S1_at // Mtr.27058.1.S1_at // Mtr.40889.1.S1_at // Mtr.17691.1.S1_at // Mtr.10537.1.S1_at // Mtr.6076.1.S1_at // Mtr.37555.1.S1_at // Mtr.5095.1.S1_s_at // Mtr.35584.1.S1_at // Mtr.31838.1.S1_at // Mtr.40972.1.S1_at // Mtr.43054.1.S1_at // Mtr.31759.1.S1_at // Mtr.5681.1.S1_at // Mtr.12755.1.S1_s_at // Mtr.43108.1.S1_at // Mtr.17416.1.S1_at …
GO:0051607	P	defense response to virus	8	6853	30	31225	0.37	1	// Mtr.39999.1.S1_at // Mtr.820.1.S1_at // Mtr.5171.1.S1_at // Mtr.19158.1.S1_s_at // Mtr.44231.1.S1_at // Mtr.44119.1.S1_at // Mtr.44602.1.S1_at // Mtr.33217.1.S1_at
GO:0051258	P	protein polymerization	18	6853	53	31225	0.076	1	// Mtr.9787.1.S1_at // Mtr.37319.1.S1_at // Mtr.11714.1.S1_at // Mtr.8663.1.S1_at // Mtr.8401.1.S1_at // Mtr.47931.1.S1_at // Mtr.51005.1.S1_at // Mtr.21589.1.S1_at // Mtr.38326.1.S1_at // Mtr.17209.1.S1_at // Mtr.26509.1.S1_s_at // Mtr.18525.1.S1_at // Mtr.26623.1.S1_at // Mtr.8756.1.S1_at // Mtr.28758.1.S1_s_at // Mtr.9705.1.S1_s_at // Mtr.49754.1.S1_at // Mtr.44609.1.S1_at
GO:0050776	P	regulation of immune response	12	6853	40	31225	0.21	1	// Mtr.7449.1.S1_at // Mtr.13870.1.S1_at // Mtr.46562.1.S1_at // Mtr.11034.1.S1_at // Mtr.34596.1.S1_at // Mtr.33354.1.S1_at // Mtr.42023.1.S1_at // Mtr.30691.1.S1_at // Mtr.44297.1.S1_at // Mtr.34397.1.S1_at // Mtr.27354.1.S1_s_at // Mtr.42152.1.S1_at
GO:0009127	P	purine nucleoside monophosphate biosynthetic process	6	6853	21	31225	0.36	1	// Mtr.33874.1.S1_s_at // Mtr.39590.1.S1_at // Mtr.43862.1.S1_at // Mtr.5788.1.S1_s_at // Mtr.41931.1.S1_at // Mtr.48393.1.S1_at
GO:0051604	P	protein maturation	6	6853	20	31225	0.32	1	// Mtr.20180.1.S1_at // Mtr.48664.1.S1_at // Mtr.15482.1.S1_at // Mtr.35177.1.S1_s_at // Mtr.44232.1.S1_at // Mtr.43876.1.S1_at
GO:0051253	P	negative regulation of RNA metabolic process	6	6853	28	31225	0.59	1	// Mtr.37555.1.S1_at // Mtr.11758.1.S1_at // Mtr.27058.1.S1_at // Mtr.6915.1.S1_at // Mtr.17416.1.S1_at // Mtr.48869.1.S1_at
GO:0050778	P	positive regulation of immune response	11	6853	36	31225	0.21	1	// Mtr.7449.1.S1_at // Mtr.13870.1.S1_at // Mtr.46562.1.S1_at // Mtr.11034.1.S1_at // Mtr.34596.1.S1_at // Mtr.33354.1.S1_at // Mtr.42023.1.S1_at // Mtr.30691.1.S1_at // Mtr.44297.1.S1_at // Mtr.34397.1.S1_at // Mtr.27354.1.S1_s_at
GO:0006767	P	water-soluble vitamin metabolic process	39	6853	296	31225	1	1	// Mtr.10893.1.S1_at // Mtr.48873.1.S1_s_at // Mtr.42754.1.S1_at // Mtr.41101.1.S1_at // Mtr.12216.1.S1_at // Mtr.41492.1.S1_at // Mtr.49311.1.S1_at // Mtr.19671.1.S1_at // Mtr.13388.1.S1_s_at // Mtr.38328.1.S1_at // Mtr.8174.1.S1_at // Mtr.9030.1.S1_at // Mtr.10393.1.S1_at // Mtr.32748.1.S1_at // Mtr.11472.1.S1_s_at // Mtr.39532.1.S1_at // Mtr.8551.1.S1_at // Mtr.42858.1.S1_at // Mtr.37882.1.S1_…
GO:0016053	P	organic acid biosynthetic process	168	6853	673	31225	0.073	1	// Mtr.8464.1.S1_s_at // Mtr.35998.1.S1_at // Mtr.40942.1.S1_at // Mtr.38619.1.S1_at // Mtr.16956.1.S1_at // Mtr.11436.1.S1_at // Mtr.46858.1.S1_x_at // Mtr.9877.1.S1_at // Mtr.10481.1.S1_at // Mtr.20673.1.S1_at // Mtr.40346.1.S1_at // Mtr.39486.1.S1_at // Mtr.6983.1.S1_at // Mtr.771.1.S1_at // Mtr.41225.1.S1_at // Mtr.43056.1.S1_at // Mtr.43421.1.S1_at // Mtr.12994.1.S1_at // Mtr.12291.1.S1_s_at…
GO:0009933	P	meristem structural organization	13	6853	38	31225	0.12	1	// Mtr.51820.1.S1_s_at // Mtr.45243.1.S1_at // Mtr.14769.1.S1_at // Mtr.46819.1.S1_s_at // Mtr.34792.1.S1_s_at // Mtr.43959.1.S1_at // Mtr.49829.1.S1_at // Mtr.27409.1.S1_at // Mtr.2441.1.S1_s_at // Mtr.7958.1.S1_s_at // Mtr.49873.1.S1_at // Mtr.43038.1.S1_s_at // Mtr.33363.1.S1_at
GO:0009932	P	cell tip growth	8	6853	21	31225	0.14	1	// Mtr.39688.1.S1_s_at // Mtr.49754.1.S1_at // Mtr.25315.1.S1_at // Mtr.31141.1.S1_at // Mtr.40464.1.S1_at // Mtr.51392.1.S1_at // Mtr.44609.1.S1_at // Mtr.35868.1.S1_at
GO:0006486	P	protein amino acid glycosylation	11	6853	69	31225	0.87	1	// Mtr.44867.1.S1_at // Mtr.9630.1.S1_at // Mtr.23049.1.S1_at // Mtr.12760.1.S1_at // Mtr.39111.1.S1_at // Mtr.52104.1.S1_at // Mtr.43239.1.S1_at // Mtr.42162.1.S1_at // Mtr.25460.1.S1_at // Mtr.18553.1.S1_at // Mtr.41975.1.S1_at
GO:0006006	P	glucose metabolic process	80	6853	332	31225	0.24	1	// Mtr.45989.1.S1_s_at // Mtr.42163.1.S1_at // Mtr.11173.1.S1_at // Mtr.15283.1.S1_s_at // Mtr.39504.1.S1_at // Mtr.12274.1.S1_at // Mtr.49251.1.S1_at // Mtr.40930.1.S1_at // Mtr.9364.1.S1_at // Mtr.10485.1.S1_at // Mtr.8543.1.S1_at // Mtr.42779.1.S1_at // Mtr.10585.1.S1_at // Mtr.11798.1.S1_at // Mtr.19137.1.S1_at // Mtr.32248.1.S1_at // Mtr.49030.1.S1_at // Mtr.39188.1.S1_at // Mtr.13043.1.S1_s…
GO:0006007	P	glucose catabolic process	65	6853	277	31225	0.33	1	// Mtr.45989.1.S1_s_at // Mtr.42163.1.S1_at // Mtr.11173.1.S1_at // Mtr.39504.1.S1_at // Mtr.49251.1.S1_at // Mtr.40930.1.S1_at // Mtr.9364.1.S1_at // Mtr.10485.1.S1_at // Mtr.42779.1.S1_at // Mtr.19137.1.S1_at // Mtr.32248.1.S1_at // Mtr.49030.1.S1_at // Mtr.39188.1.S1_at // Mtr.13043.1.S1_s_at // Mtr.27294.1.S1_at // Mtr.9030.1.S1_at // Mtr.10585.1.S1_at // Mtr.43821.1.S1_at // Mtr.39221.1.S1_s…
GO:0006000	P	fructose metabolic process	20	6853	73	31225	0.22	1	// Mtr.43821.1.S1_at // Mtr.45989.1.S1_s_at // Mtr.41720.1.S1_at // Mtr.11173.1.S1_at // Mtr.43636.1.S1_at // Mtr.41692.1.S1_at // Mtr.12636.1.S1_at // Mtr.10613.1.S1_at // Mtr.754.1.S1_at // Mtr.40268.1.S1_at // Mtr.38008.1.S1_at // Mtr.42779.1.S1_at // Mtr.14518.1.S1_at // Mtr.35022.1.S1_at // Mtr.19137.1.S1_at // Mtr.26527.1.S1_at // Mtr.49030.1.S1_at // Mtr.27490.1.S1_s_at // Mtr.40267.1.S1_a…
GO:0048545	P	response to steroid hormone stimulus	7	6853	15	31225	0.085	1	// Mtr.4853.1.S1_at // Mtr.12430.1.S1_s_at // Mtr.12820.1.S1_at // Mtr.17959.1.S1_s_at // Mtr.11713.1.S1_at // Mtr.28325.1.S1_at // Mtr.31649.1.S1_at
GO:0034504	P	protein localization in nucleus	8	6853	49	31225	0.83	1	// Mtr.33839.1.S1_at // Mtr.13995.1.S1_at // Mtr.41691.1.S1_at // Mtr.31334.1.S1_at // Mtr.143.1.S1_at // Mtr.7264.1.S1_at // Mtr.36471.1.S1_at // Mtr.38693.1.S1_at
GO:0010268	P	brassinosteroid homeostasis	6	6853	13	31225	0.11	1	// Mtr.20735.1.S1_at // Mtr.1260.1.S1_at // Mtr.32396.1.S1_at // Mtr.20730.1.S1_at // Mtr.10602.1.S1_at // Mtr.31649.1.S1_at
GO:0016131	P	brassinosteroid metabolic process	5	6853	14	31225	0.25	1	// Mtr.20735.1.S1_at // Mtr.1260.1.S1_at // Mtr.32396.1.S1_at // Mtr.19623.1.S1_at // Mtr.20730.1.S1_at
GO:0016138	P	glycoside biosynthetic process	30	6853	90	31225	0.034	1	// Mtr.51761.1.S1_at // Mtr.22018.1.S1_s_at // Mtr.11173.1.S1_at // Mtr.46028.1.S1_at // Mtr.8799.1.S1_at // Mtr.40055.1.S1_s_at // Mtr.42779.1.S1_at // Mtr.39594.1.S1_at // Mtr.10833.1.S1_a_at // Mtr.732.1.S1_s_at // Mtr.43614.1.S1_at // Mtr.41070.1.S1_at // Mtr.50619.1.S1_at // Mtr.43810.1.S1_at // Mtr.9329.1.S1_at // Mtr.27294.1.S1_at // Mtr.43056.1.S1_at // Mtr.48256.1.S1_at // Mtr.41720.1.S1…
GO:0046112	P	nucleobase biosynthetic process	8	6853	15	31225	0.042	1	// Mtr.39375.1.S1_at // Mtr.14494.1.S1_at // Mtr.12781.1.S1_at // Mtr.7293.1.S1_at // Mtr.43441.1.S1_at // Mtr.20316.1.S1_at // Mtr.20315.1.S1_at // Mtr.14160.1.S1_at
GO:0006766	P	vitamin metabolic process	44	6853	317	31225	1	1	// Mtr.10893.1.S1_at // Mtr.48873.1.S1_s_at // Mtr.42754.1.S1_at // Mtr.40267.1.S1_at // Mtr.41101.1.S1_at // Mtr.12216.1.S1_at // Mtr.41492.1.S1_at // Mtr.49311.1.S1_at // Mtr.19671.1.S1_at // Mtr.13388.1.S1_s_at // Mtr.38328.1.S1_at // Mtr.8174.1.S1_at // Mtr.9030.1.S1_at // Mtr.14192.1.S1_at // Mtr.10393.1.S1_at // Mtr.13581.1.S1_at // Mtr.32748.1.S1_at // Mtr.11472.1.S1_s_at // Mtr.39532.1.S1…
GO:0006081	P	cellular aldehyde metabolic process	15	6853	105	31225	0.96	1	// Mtr.9030.1.S1_at // Mtr.40891.1.S1_at // Mtr.37824.1.S1_at // Mtr.43902.1.S1_s_at // Mtr.43206.1.S1_at // Mtr.12730.1.S1_at // Mtr.33423.1.S1_at // Mtr.36790.1.S1_at // Mtr.12788.1.S1_s_at // Mtr.12788.1.S1_at // Mtr.28120.1.S1_s_at // Mtr.38317.1.S1_at // Mtr.18295.1.S1_at // Mtr.11851.1.S1_at // Mtr.12173.1.S1_at
GO:0009718	P	anthocyanin biosynthetic process	7	6853	25	31225	0.35	1	// Mtr.41492.1.S1_at // Mtr.35781.1.S1_at // Mtr.10871.1.S1_at // Mtr.27628.1.S1_at // Mtr.10627.1.S1_at // Mtr.49865.1.S1_at // Mtr.4452.1.S1_at
GO:0000103	P	sulfate assimilation	8	6853	21	31225	0.14	1	// Mtr.21293.1.S1_at // Mtr.9679.1.S1_at // Mtr.2661.1.S1_at // Mtr.12857.1.S1_at // Mtr.45535.1.S1_at // Mtr.11225.1.S1_at // Mtr.45535.1.S1_s_at // Mtr.2994.1.S1_s_at
GO:0006760	P	folic acid and derivative metabolic process	5	6853	38	31225	0.91	1	// Mtr.34590.1.S1_at // Mtr.37672.1.S1_at // Mtr.37617.1.S1_at // Mtr.51962.1.S1_at // Mtr.39077.1.S1_at
GO:0045017	P	glycerolipid biosynthetic process	7	6853	42	31225	0.8	1	// Mtr.13176.1.S1_at // Mtr.8215.1.S1_s_at // Mtr.43949.1.S1_at // Mtr.24581.1.S1_s_at // Mtr.31141.1.S1_at // Mtr.5275.1.S1_s_at // Mtr.16823.1.S1_s_at
GO:0032984	P	macromolecular complex disassembly	5	6853	28	31225	0.73	1	// Mtr.11082.1.S1_at // Mtr.4382.1.S1_at // Mtr.31293.1.S1_s_at // Mtr.32889.1.S1_at // Mtr.16647.1.S1_at
GO:0010941	P	regulation of cell death	10	6853	49	31225	0.64	1	// Mtr.35346.1.S1_at // Mtr.945.1.S1_s_at // Mtr.35539.1.S1_at // Mtr.16504.1.S1_at // Mtr.21393.1.S1_at // Mtr.17607.1.S1_at // Mtr.11016.1.S1_at // Mtr.20413.1.S1_at // Mtr.12523.1.S1_s_at // Mtr.32307.1.S1_s_at
GO:0015074	P	DNA integration	17	6853	319	31225	1	1	// Mtr.13052.1.S1_at // Mtr.445.1.S1_at // Mtr.29876.1.S1_at // Mtr.33359.1.S1_at // Mtr.25565.1.S1_at // Mtr.26012.1.S1_at // Mtr.44642.1.S1_at // Mtr.41278.1.S1_at // Mtr.27581.1.S1_at // Mtr.11752.1.S1_at // Mtr.48561.1.S1_at // Mtr.455.1.S1_at // Mtr.47374.1.S1_at // Mtr.42076.1.S1_at // Mtr.46720.1.S1_at // Mtr.27518.1.S1_at // Mtr.46715.1.S1_at
GO:0006733	P	oxidoreduction coenzyme metabolic process	29	6853	172	31225	0.92	1	// Mtr.45989.1.S1_s_at // Mtr.50830.1.S1_s_at // Mtr.39504.1.S1_at // Mtr.10485.1.S1_at // Mtr.19137.1.S1_at // Mtr.32248.1.S1_at // Mtr.732.1.S1_s_at // Mtr.43821.1.S1_at // Mtr.39221.1.S1_s_at // Mtr.754.1.S1_at // Mtr.38008.1.S1_at // Mtr.37198.1.S1_at // Mtr.35022.1.S1_at // Mtr.43234.1.S1_at // Mtr.33603.1.S1_s_at // Mtr.46082.1.S1_s_at // Mtr.44311.1.S1_s_at // Mtr.31871.1.S1_at // Mtr.2730…
GO:0032989	P	cellular component morphogenesis	36	6853	138	31225	0.2	1	// Mtr.9787.1.S1_at // Mtr.20864.1.S1_at // Mtr.8663.1.S1_at // Mtr.49754.1.S1_at // Mtr.20546.1.S1_at // Mtr.17399.1.S1_at // Mtr.4721.1.S1_at // Mtr.9020.1.S1_at // Mtr.25291.1.S1_at // Mtr.31649.1.S1_at // Mtr.20730.1.S1_at // Mtr.25315.1.S1_at // Mtr.38989.1.S1_at // Mtr.10571.1.S1_at // Mtr.14683.1.S1_at // Mtr.32593.1.S1_at // Mtr.18228.1.S1_at // Mtr.1095.1.S1_at // Mtr.31759.1.S1_at // Mt…
GO:0006357	P	regulation of transcription from RNA polymerase II promoter	9	6853	55	31225	0.84	1	// Mtr.11427.1.S1_at // Mtr.6504.1.S1_at // Mtr.26588.1.S1_at // Mtr.7378.1.S1_at // Mtr.31595.1.S1_at // Mtr.38257.1.S1_at // Mtr.27133.1.S1_at // Mtr.13587.1.S1_at // Mtr.31596.1.S1_at
GO:0046034	P	ATP metabolic process	7	6853	76	31225	1	1	// Mtr.15650.1.S1_s_at // Mtr.16658.1.S1_at // Mtr.49273.1.S1_at // Mtr.15650.1.S1_at // Mtr.25842.1.S1_at // Mtr.44327.1.S1_at // Mtr.40365.1.S1_s_at
GO:0015698	P	inorganic anion transport	16	6853	62	31225	0.32	1	// Mtr.31750.1.S1_at // Mtr.44063.1.S1_at // Mtr.49963.1.S1_at // Mtr.11330.1.S1_at // Mtr.41715.1.S1_at // Mtr.12756.1.S1_at // Mtr.43441.1.S1_at // Mtr.41273.1.S1_at // Mtr.9576.1.S1_at // Mtr.11734.1.S1_at // Mtr.15459.1.S1_at // Mtr.20315.1.S1_at // Mtr.4034.1.S1_at // Mtr.27468.1.S1_at // Mtr.5111.1.S1_at // Mtr.45568.1.S1_at
GO:0006857	P	oligopeptide transport	25	6853	112	31225	0.5	1	// Mtr.32213.1.S1_at // Mtr.47465.1.S1_at // Mtr.27765.1.S1_at // Mtr.14133.1.S1_s_at // Mtr.45352.1.S1_s_at // Mtr.4863.1.S1_at // Mtr.45376.1.S1_at // Mtr.41498.1.S1_at // Mtr.43111.1.S1_at // Mtr.648.1.S1_at // Mtr.18975.1.S1_at // Mtr.17372.1.S1_at // Mtr.45352.1.S1_at // Mtr.11984.1.S1_at // Mtr.48785.1.S1_s_at // Mtr.2675.1.S1_s_at // Mtr.44969.1.S1_at // Mtr.27468.1.S1_at // Mtr.33871.1.S1…
GO:0046351	P	disaccharide biosynthetic process	18	6853	49	31225	0.047	1	// Mtr.43614.1.S1_at // Mtr.41070.1.S1_at // Mtr.51761.1.S1_at // Mtr.22018.1.S1_s_at // Mtr.46028.1.S1_at // Mtr.44551.1.S1_at // Mtr.50619.1.S1_at // Mtr.2306.1.S1_at // Mtr.45000.1.S1_at // Mtr.43674.1.S1_at // Mtr.43810.1.S1_at // Mtr.39594.1.S1_at // Mtr.52340.1.S1_s_at // Mtr.32293.1.S1_at // Mtr.8799.1.S1_at // Mtr.10833.1.S1_a_at // Mtr.31189.1.S1_at // Mtr.32643.1.S1_at
GO:0006855	P	multidrug transport	13	6853	52	31225	0.39	1	// Mtr.5661.1.S1_at // Mtr.41506.1.S1_at // Mtr.28447.1.S1_at // Mtr.25877.1.S1_s_at // Mtr.36141.1.S1_at // Mtr.17095.1.S1_at // Mtr.29149.1.S1_at // Mtr.13391.1.S1_at // Mtr.51063.1.S1_at // Mtr.50014.1.S1_at // Mtr.40437.1.S1_at // Mtr.33485.1.S1_at // Mtr.25128.1.S1_at
GO:0046356	P	acetyl-CoA catabolic process	16	6853	112	31225	0.96	1	// Mtr.22314.1.S1_at // Mtr.12730.1.S1_at // Mtr.51988.1.S1_at // Mtr.45772.1.S1_at // Mtr.52357.1.S1_s_at // Mtr.12274.1.S1_at // Mtr.15283.1.S1_s_at // Mtr.912.1.S1_s_at // Mtr.28120.1.S1_s_at // Mtr.33423.1.S1_at // Mtr.22662.1.S1_at // Mtr.36790.1.S1_at // Mtr.12788.1.S1_s_at // Mtr.14525.1.S1_at // Mtr.10484.1.S1_at // Mtr.12788.1.S1_at
GO:0006914	P	autophagy	5	6853	31	31225	0.8	1	// Mtr.18010.1.S1_at // Mtr.52161.1.S1_at // Mtr.4611.1.S1_at // Mtr.40326.1.S1_at // Mtr.33451.1.S1_at
GO:0006915	P	apoptosis	26	6853	185	31225	0.99	1	// Mtr.37688.1.S1_at // Mtr.8676.1.S1_s_at // Mtr.33588.1.S1_at // Mtr.46473.1.S1_at // Mtr.11016.1.S1_at // Mtr.38889.1.S1_at // Mtr.35539.1.S1_at // Mtr.12523.1.S1_s_at // Mtr.35346.1.S1_at // Mtr.29081.1.S1_at // Mtr.8295.1.S1_at // Mtr.39987.1.S1_at // Mtr.38877.1.S1_at // Mtr.2511.1.S1_at // Mtr.28433.1.S1_at // Mtr.5477.1.S1_at // Mtr.10285.1.S1_at // Mtr.41439.1.S1_at // Mtr.21393.1.S1_at …
GO:0034614	P	cellular response to reactive oxygen species	6	6853	36	31225	0.79	1	// Mtr.33223.1.S1_x_at // Mtr.41492.1.S1_at // Mtr.45700.1.S1_at // Mtr.35324.1.S1_at // Mtr.12601.1.S1_at // Mtr.33223.1.S1_at
GO:0006913	P	nucleocytoplasmic transport	12	6853	75	31225	0.88	1	// Mtr.33225.1.S1_s_at // Mtr.33839.1.S1_at // Mtr.13995.1.S1_at // Mtr.41941.1.S1_at // Mtr.41691.1.S1_at // Mtr.31334.1.S1_at // Mtr.27800.1.S1_s_at // Mtr.15821.1.S1_at // Mtr.32115.1.S1_at // Mtr.36471.1.S1_at // Mtr.40217.1.S1_at // Mtr.38693.1.S1_at
GO:0051174	P	regulation of phosphorus metabolic process	13	6853	41	31225	0.16	1	// Mtr.14190.1.S1_s_at // Mtr.3426.1.S1_at // Mtr.4735.1.S1_at // Mtr.44839.1.S1_at // Mtr.17495.1.S1_s_at // Mtr.29362.1.S1_at // Mtr.38532.1.S1_at // Mtr.31755.1.S1_at // Mtr.38940.1.S1_at // Mtr.34631.1.S1_at // Mtr.46971.1.S1_at // Mtr.11550.1.S1_at // Mtr.32685.1.S1_at
GO:0009058	P	biosynthetic process	1121	6853	4958	31225	0.17	1	// Mtr.40942.1.S1_at // Mtr.8600.1.S1_at // Mtr.42154.1.S1_at // Mtr.24532.1.S1_at // Mtr.11292.1.S1_s_at // Mtr.39655.1.S1_at // Mtr.20277.1.S1_at // Mtr.28709.1.S1_at // Mtr.38619.1.S1_at // Mtr.37480.1.S1_at // Mtr.11494.1.S1_at // Mtr.44584.1.S1_at // Mtr.11436.1.S1_at // Mtr.9848.1.S1_at // Mtr.46956.1.S1_at // Mtr.46858.1.S1_x_at // Mtr.47011.1.S1_at // Mtr.9877.1.S1_at // Mtr.45093.1.S1_at…
GO:0009110	P	vitamin biosynthetic process	23	6853	105	31225	0.54	1	// Mtr.40267.1.S1_at // Mtr.41101.1.S1_at // Mtr.9699.1.S1_at // Mtr.49311.1.S1_at // Mtr.19671.1.S1_at // Mtr.8174.1.S1_at // Mtr.14192.1.S1_at // Mtr.13581.1.S1_at // Mtr.11472.1.S1_s_at // Mtr.39532.1.S1_at // Mtr.8551.1.S1_at // Mtr.40460.1.S1_at // Mtr.51962.1.S1_at // Mtr.10393.1.S1_at // Mtr.41692.1.S1_at // Mtr.37508.1.S1_at // Mtr.37928.1.S1_at // Mtr.15385.1.S1_at // Mtr.43550.1.S1_at /…
GO:0010119	P	regulation of stomatal movement	15	6853	58	31225	0.33	1	// Mtr.43264.1.S1_at // Mtr.28710.1.S1_at // Mtr.32016.1.S1_at // Mtr.21846.1.S1_at // Mtr.43938.1.S1_at // Mtr.34596.1.S1_at // Mtr.34412.1.S1_at // Mtr.9295.1.S1_at // Mtr.41915.1.S1_at // Mtr.29161.1.S1_at // Mtr.8692.1.S1_at // Mtr.21473.1.S1_at // Mtr.33354.1.S1_at // Mtr.16099.1.S1_at // Mtr.6076.1.S1_at
GO:0010118	P	stomatal movement	19	6853	81	31225	0.44	1	// Mtr.43264.1.S1_at // Mtr.28710.1.S1_at // Mtr.32016.1.S1_at // Mtr.21846.1.S1_at // Mtr.9657.1.S1_at // Mtr.43938.1.S1_at // Mtr.34596.1.S1_at // Mtr.34412.1.S1_at // Mtr.9295.1.S1_at // Mtr.33354.1.S1_at // Mtr.36141.1.S1_at // Mtr.41915.1.S1_at // Mtr.29161.1.S1_at // Mtr.8692.1.S1_at // Mtr.39357.1.S1_s_at // Mtr.40437.1.S1_at // Mtr.16099.1.S1_at // Mtr.21473.1.S1_at // Mtr.6076.1.S1_at
GO:0051172	P	negative regulation of nitrogen compound metabolic process	26	6853	129	31225	0.69	1	// Mtr.7525.1.S1_at // Mtr.28710.1.S1_at // Mtr.11758.1.S1_at // Mtr.27058.1.S1_at // Mtr.40889.1.S1_at // Mtr.17691.1.S1_at // Mtr.10537.1.S1_at // Mtr.6076.1.S1_at // Mtr.37555.1.S1_at // Mtr.5095.1.S1_s_at // Mtr.35584.1.S1_at // Mtr.31838.1.S1_at // Mtr.40972.1.S1_at // Mtr.43054.1.S1_at // Mtr.31759.1.S1_at // Mtr.5681.1.S1_at // Mtr.12755.1.S1_s_at // Mtr.43108.1.S1_at // Mtr.17416.1.S1_at …
GO:0051173	P	positive regulation of nitrogen compound metabolic process	30	6853	114	31225	0.22	1	// Mtr.21588.1.S1_at // Mtr.18769.1.S1_at // Mtr.51562.1.S1_at // Mtr.7204.1.S1_at // Mtr.11045.1.S1_at // Mtr.12147.1.S1_at // Mtr.38077.1.S1_at // Mtr.31294.1.S1_at // Mtr.19730.1.S1_s_at // Mtr.50827.1.S1_at // Mtr.33568.1.S1_at // Mtr.9426.1.S1_at // Mtr.45889.1.S1_at // Mtr.31759.1.S1_at // Mtr.34497.1.S1_at // Mtr.2952.1.S1_at // Mtr.8842.1.S1_at // Mtr.10871.1.S1_at // Mtr.41663.1.S1_at //…
GO:0034599	P	cellular response to oxidative stress	7	6853	39	31225	0.75	1	// Mtr.33223.1.S1_x_at // Mtr.41492.1.S1_at // Mtr.45700.1.S1_at // Mtr.35324.1.S1_at // Mtr.12601.1.S1_at // Mtr.27133.1.S1_at // Mtr.33223.1.S1_at
GO:0009056	P	catabolic process	291	6853	1889	31225	1	1	// Mtr.42418.1.S1_at // Mtr.11034.1.S1_at // Mtr.4749.1.S1_at // Mtr.11173.1.S1_at // Mtr.11101.1.S1_at // Mtr.39504.1.S1_at // Mtr.35178.1.S1_at // Mtr.20344.1.S1_at // Mtr.33451.1.S1_at // Mtr.38799.1.S1_s_at // Mtr.42779.1.S1_at // Mtr.51909.1.S1_at // Mtr.6722.1.S1_at // Mtr.13156.1.S1_at // Mtr.32248.1.S1_at // Mtr.13957.1.S1_s_at // Mtr.43150.1.S1_at // Mtr.49251.1.S1_at // Mtr.12662.1.S1_a…
GO:0009057	P	macromolecule catabolic process	146	6853	1357	31225	1	1	// Mtr.11173.1.S1_at // Mtr.11101.1.S1_at // Mtr.39504.1.S1_at // Mtr.20344.1.S1_at // Mtr.8235.1.S1_at // Mtr.6722.1.S1_at // Mtr.13156.1.S1_at // Mtr.32248.1.S1_at // Mtr.13957.1.S1_s_at // Mtr.32406.1.S1_at // Mtr.18430.1.S1_at // Mtr.15480.1.S1_at // Mtr.51988.1.S1_at // Mtr.35022.1.S1_at // Mtr.16423.1.S1_at // Mtr.8437.1.S1_at // Mtr.37774.1.S1_at // Mtr.9657.1.S1_at // Mtr.41720.1.S1_at //…
GO:0008652	P	cellular amino acid biosynthetic process	92	6853	342	31225	0.048	1	// Mtr.8464.1.S1_s_at // Mtr.38619.1.S1_at // Mtr.11436.1.S1_at // Mtr.9877.1.S1_at // Mtr.8944.1.S1_at // Mtr.39486.1.S1_at // Mtr.49120.1.S1_s_at // Mtr.12994.1.S1_at // Mtr.12291.1.S1_s_at // Mtr.4327.1.S1_s_at // Mtr.43140.1.S1_at // Mtr.50318.1.S1_at // Mtr.41413.1.S1_at // Mtr.25060.1.S1_at // Mtr.20673.1.S1_at // Mtr.41061.1.S1_at // Mtr.19971.1.S1_at // Mtr.11225.1.S1_at // Mtr.44270.1.S1…
GO:0006310	P	DNA recombination	11	6853	106	31225	1	1	// Mtr.5695.1.S1_at // Mtr.43696.1.S1_at // Mtr.45579.1.S1_s_at // Mtr.21624.1.S1_at // Mtr.49447.1.S1_s_at // Mtr.42152.1.S1_at // Mtr.18210.1.S1_at // Mtr.34202.1.S1_s_at // Mtr.32627.1.S1_at // Mtr.46731.1.S1_at // Mtr.46824.1.S1_at
GO:0051726	P	regulation of cell cycle	29	6853	81	31225	0.019	1	// Mtr.44714.1.S1_at // Mtr.44839.1.S1_at // Mtr.12785.1.S1_at // Mtr.27379.1.S1_at // Mtr.41420.1.S1_at // Mtr.12162.1.S1_s_at // Mtr.7108.1.S1_at // Mtr.14445.1.S1_at // Mtr.38989.1.S1_at // Mtr.27409.1.S1_at // Mtr.50839.1.S1_at // Mtr.49223.1.S1_at // Mtr.38940.1.S1_at // Mtr.24738.1.S1_at // Mtr.11388.1.S1_at // Mtr.6113.1.S1_at // Mtr.41420.1.S1_s_at // Mtr.11454.1.S1_at // Mtr.32118.1.S1_x…
GO:0006026	P	aminoglycan catabolic process	19	6853	86	31225	0.53	1	// Mtr.48412.1.S1_s_at // Mtr.50907.1.S1_at // Mtr.12525.1.S1_at // Mtr.18430.1.S1_at // Mtr.41691.1.S1_at // Mtr.15775.1.S1_at // Mtr.10332.1.S1_at // Mtr.39915.1.S1_at // Mtr.40028.1.S1_at // Mtr.42872.1.S1_at // Mtr.8884.1.S1_at // Mtr.15480.1.S1_at // Mtr.39553.1.S1_at // Mtr.43151.1.S1_at // Mtr.45132.1.S1_at // Mtr.39139.1.S1_at // Mtr.5384.1.S1_at // Mtr.43150.1.S1_at // Mtr.40028.1.S1_s_at
GO:0010558	P	negative regulation of macromolecule biosynthetic process	26	6853	123	31225	0.6	1	// Mtr.7525.1.S1_at // Mtr.28710.1.S1_at // Mtr.11758.1.S1_at // Mtr.27058.1.S1_at // Mtr.40889.1.S1_at // Mtr.17691.1.S1_at // Mtr.10537.1.S1_at // Mtr.6076.1.S1_at // Mtr.37555.1.S1_at // Mtr.5095.1.S1_s_at // Mtr.35584.1.S1_at // Mtr.31838.1.S1_at // Mtr.40972.1.S1_at // Mtr.43054.1.S1_at // Mtr.31759.1.S1_at // Mtr.5681.1.S1_at // Mtr.12755.1.S1_s_at // Mtr.43108.1.S1_at // Mtr.17416.1.S1_at …
GO:0022406	P	membrane docking	5	6853	35	31225	0.87	1	// Mtr.13353.1.S1_at // Mtr.14116.1.S1_at // Mtr.17462.1.S1_at // Mtr.33034.1.S1_at // Mtr.49306.1.S1_at
GO:0046451	P	diaminopimelate metabolic process	7	6853	11	31225	0.031	1	// Mtr.42694.1.S1_at // Mtr.9852.1.S1_at // Mtr.39168.1.S1_at // Mtr.39486.1.S1_at // Mtr.46355.1.S1_at // Mtr.9938.1.S1_at // Mtr.3530.1.S1_at
GO:0006559	P	L-phenylalanine catabolic process	5	6853	17	31225	0.36	1	// Mtr.40167.1.S1_s_at // Mtr.51909.1.S1_at // Mtr.8933.1.S1_at // Mtr.37508.1.S1_at // Mtr.50478.1.S1_at
GO:0045941	P	positive regulation of transcription	30	6853	113	31225	0.2	1	// Mtr.21588.1.S1_at // Mtr.18769.1.S1_at // Mtr.51562.1.S1_at // Mtr.7204.1.S1_at // Mtr.11045.1.S1_at // Mtr.12147.1.S1_at // Mtr.38077.1.S1_at // Mtr.31294.1.S1_at // Mtr.19730.1.S1_s_at // Mtr.50827.1.S1_at // Mtr.33568.1.S1_at // Mtr.9426.1.S1_at // Mtr.45889.1.S1_at // Mtr.31759.1.S1_at // Mtr.34497.1.S1_at // Mtr.2952.1.S1_at // Mtr.8842.1.S1_at // Mtr.10871.1.S1_at // Mtr.41663.1.S1_at //…
GO:0006544	P	glycine metabolic process	22	6853	98	31225	0.5	1	// Mtr.20785.1.S1_at // Mtr.38670.1.S1_at // Mtr.43185.1.S1_at // Mtr.40187.1.S1_at // Mtr.6183.1.S1_at // Mtr.1544.1.S1_at // Mtr.43949.1.S1_at // Mtr.51988.1.S1_at // Mtr.22244.1.S1_s_at // Mtr.32085.1.S1_at // Mtr.11619.1.S1_at // Mtr.48809.1.S1_at // Mtr.20212.1.S1_s_at // Mtr.50123.1.S1_at // Mtr.46788.1.S1_at // Mtr.51962.1.S1_at // Mtr.40048.1.S1_at // Mtr.20673.1.S1_at // Mtr.40678.1.S1_a…
GO:0030422	P	production of siRNA involved in RNA interference	6	6853	16	31225	0.19	1	// Mtr.17753.1.S1_at // Mtr.13056.1.S1_at // Mtr.13112.1.S1_at // Mtr.6915.1.S1_at // Mtr.46290.1.S1_at // Mtr.5735.1.S1_at
GO:0018904	P	organic ether metabolic process	11	6853	34	31225	0.17	1	// Mtr.37716.1.S1_at // Mtr.42267.1.S1_at // Mtr.12857.1.S1_at // Mtr.36313.1.S1_at // Mtr.45910.1.S1_at // Mtr.19242.1.S1_at // Mtr.10504.1.S1_at // Mtr.19255.1.S1_x_at // Mtr.19255.1.S1_at // Mtr.4749.1.S1_at // Mtr.16823.1.S1_s_at
GO:0000377	P	RNA splicing, via transesterification reactions with bulged adenosine as nucleophile	8	6853	53	31225	0.88	1	// Mtr.50713.1.S1_at // Mtr.46014.1.S1_at // Mtr.35922.1.S1_at // Mtr.50714.1.S1_at // Mtr.41663.1.S1_at // Mtr.394.1.S1_s_at // Mtr.1743.1.S1_at // Mtr.33148.1.S1_at
GO:0006820	P	anion transport	24	6853	102	31225	0.41	1	// Mtr.44063.1.S1_at // Mtr.20378.1.S1_at // Mtr.41715.1.S1_at // Mtr.4034.1.S1_at // Mtr.12756.1.S1_at // Mtr.9576.1.S1_at // Mtr.48836.1.S1_at // Mtr.43374.1.S1_at // Mtr.31750.1.S1_at // Mtr.11330.1.S1_at // Mtr.43425.1.S1_at // Mtr.45568.1.S1_at // Mtr.27468.1.S1_at // Mtr.43441.1.S1_at // Mtr.43373.1.S1_s_at // Mtr.6137.1.S1_at // Mtr.20315.1.S1_at // Mtr.38669.1.S1_at // Mtr.47640.1.S1_s_at…
GO:0055072	P	iron ion homeostasis	7	6853	31	31225	0.54	1	// Mtr.12355.1.S1_at // Mtr.15345.1.S1_at // Mtr.32118.1.S1_x_at // Mtr.33330.1.S1_at // Mtr.10678.1.S1_at // Mtr.23405.1.S1_at // Mtr.32118.1.S1_at
GO:0006826	P	iron ion transport	7	6853	19	31225	0.17	1	// Mtr.12355.1.S1_at // Mtr.33330.1.S1_at // Mtr.10678.1.S1_at // Mtr.32118.1.S1_x_at // Mtr.14430.1.S1_at // Mtr.32118.1.S1_at // Mtr.11809.1.S1_at
GO:0006825	P	copper ion transport	7	6853	27	31225	0.41	1	// Mtr.19326.1.S1_at // Mtr.47879.1.S1_at // Mtr.15621.1.S1_at // Mtr.6158.1.S1_at // Mtr.50425.1.S1_s_at // Mtr.14816.1.S1_at // Mtr.7637.1.S1_at
GO:0015979	P	photosynthesis	14	6853	250	31225	1	1	// Mtr.52357.1.S1_s_at // Mtr.34416.1.S1_at // Mtr.45772.1.S1_at // Mtr.37495.1.S1_at // Mtr.12274.1.S1_at // Mtr.49251.1.S1_at // Mtr.10585.1.S1_at // Mtr.47061.1.S1_at // Mtr.15283.1.S1_s_at // Mtr.18102.1.S1_at // Mtr.753.1.S1_at // Mtr.37556.1.S1_at // Mtr.9085.1.S1_at // Mtr.44920.1.S1_at
GO:0043603	P	cellular amide metabolic process	30	6853	134	31225	0.49	1	// Mtr.45989.1.S1_s_at // Mtr.39504.1.S1_at // Mtr.10485.1.S1_at // Mtr.19137.1.S1_at // Mtr.19671.1.S1_at // Mtr.32248.1.S1_at // Mtr.732.1.S1_s_at // Mtr.43821.1.S1_at // Mtr.39221.1.S1_s_at // Mtr.754.1.S1_at // Mtr.38008.1.S1_at // Mtr.37198.1.S1_at // Mtr.35022.1.S1_at // Mtr.43234.1.S1_at // Mtr.4792.1.S1_at // Mtr.33603.1.S1_s_at // Mtr.46082.1.S1_s_at // Mtr.44311.1.S1_s_at // Mtr.31871.1…
GO:0042538	P	hyperosmotic salinity response	11	6853	39	31225	0.28	1	// Mtr.12994.1.S1_at // Mtr.40667.1.S1_at // Mtr.36078.1.S1_at // Mtr.779.1.S1_at // Mtr.17959.1.S1_s_at // Mtr.49311.1.S1_at // Mtr.11472.1.S1_s_at // Mtr.37355.1.S1_at // Mtr.26270.1.S1_s_at // Mtr.26738.1.S1_at // Mtr.44607.1.S1_at
GO:0009755	P	hormone-mediated signaling pathway	73	6853	282	31225	0.12	1	// Mtr.8766.1.S1_at // Mtr.11034.1.S1_at // Mtr.4658.1.S1_at // Mtr.20120.1.S1_at // Mtr.21588.1.S1_at // Mtr.13440.1.S1_at // Mtr.18769.1.S1_at // Mtr.32016.1.S1_at // Mtr.26217.1.S1_at // Mtr.11713.1.S1_at // Mtr.6658.1.S1_at // Mtr.31658.1.S1_s_at // Mtr.12619.1.S1_at // Mtr.10731.1.S1_at // Mtr.43466.1.S1_at // Mtr.42023.1.S1_at // Mtr.11798.1.S1_at // Mtr.5719.1.S1_at // Mtr.31649.1.S1_at //…
GO:0048437	P	floral organ development	28	6853	105	31225	0.21	1	// Mtr.46819.1.S1_s_at // Mtr.26217.1.S1_at // Mtr.24320.1.S1_at // Mtr.44189.1.S1_at // Mtr.25879.1.S1_at // Mtr.20730.1.S1_at // Mtr.14445.1.S1_at // Mtr.33913.1.S1_at // Mtr.4752.1.S1_at // Mtr.6917.1.S1_at // Mtr.1568.1.S1_at // Mtr.46748.1.S1_at // Mtr.19586.1.S1_at // Mtr.10725.1.S1_at // Mtr.10054.1.S1_at // Mtr.5346.1.S1_at // Mtr.36907.1.S1_at // Mtr.9069.1.S1_at // Mtr.18335.1.S1_at // …
GO:0009757	P	hexose mediated signaling	6	6853	19	31225	0.29	1	// Mtr.21588.1.S1_at // Mtr.41720.1.S1_at // Mtr.11173.1.S1_at // Mtr.11346.1.S1_at // Mtr.27608.1.S1_s_at // Mtr.52259.1.S1_s_at
GO:0009756	P	carbohydrate mediated signaling	10	6853	29	31225	0.15	1	// Mtr.41492.1.S1_at // Mtr.21588.1.S1_at // Mtr.21374.1.S1_at // Mtr.41720.1.S1_at // Mtr.29138.1.S1_at // Mtr.46028.1.S1_at // Mtr.11346.1.S1_at // Mtr.27608.1.S1_s_at // Mtr.11173.1.S1_at // Mtr.52259.1.S1_s_at
GO:0010605	P	negative regulation of macromolecule metabolic process	42	6853	188	31225	0.49	1	// Mtr.31759.1.S1_at // Mtr.17753.1.S1_at // Mtr.28710.1.S1_at // Mtr.50710.1.S1_at // Mtr.11758.1.S1_at // Mtr.17416.1.S1_at // Mtr.7070.1.S1_at // Mtr.17460.1.S1_at // Mtr.40629.1.S1_at // Mtr.27058.1.S1_at // Mtr.25745.1.S1_s_at // Mtr.40889.1.S1_at // Mtr.17691.1.S1_at // Mtr.5735.1.S1_at // Mtr.5095.1.S1_s_at // Mtr.15244.1.S1_at // Mtr.6076.1.S1_at // Mtr.37555.1.S1_at // Mtr.10537.1.S1_at …
GO:0010604	P	positive regulation of macromolecule metabolic process	30	6853	120	31225	0.29	1	// Mtr.21588.1.S1_at // Mtr.18769.1.S1_at // Mtr.51562.1.S1_at // Mtr.7204.1.S1_at // Mtr.11045.1.S1_at // Mtr.12147.1.S1_at // Mtr.38077.1.S1_at // Mtr.31294.1.S1_at // Mtr.19730.1.S1_s_at // Mtr.50827.1.S1_at // Mtr.33568.1.S1_at // Mtr.9426.1.S1_at // Mtr.45889.1.S1_at // Mtr.31759.1.S1_at // Mtr.34497.1.S1_at // Mtr.2952.1.S1_at // Mtr.8842.1.S1_at // Mtr.10871.1.S1_at // Mtr.41663.1.S1_at //…
GO:0009753	P	response to jasmonic acid stimulus	31	6853	121	31225	0.25	1	// Mtr.39475.1.S1_at // Mtr.41492.1.S1_at // Mtr.28710.1.S1_at // Mtr.51562.1.S1_at // Mtr.9657.1.S1_at // Mtr.11798.1.S1_at // Mtr.6076.1.S1_at // Mtr.33547.1.S1_at // Mtr.51462.1.S1_s_at // Mtr.2385.1.S1_at // Mtr.30691.1.S1_at // Mtr.49088.1.S1_at // Mtr.12425.1.S1_at // Mtr.10349.1.S1_s_at // Mtr.43820.1.S1_at // Mtr.12372.1.S1_a_at // Mtr.34596.1.S1_at // Mtr.25945.1.S1_at // Mtr.27180.1.S1_…
GO:0070727	P	cellular macromolecule localization	58	6853	331	31225	0.95	1	// Mtr.23613.1.S1_at // Mtr.33839.1.S1_at // Mtr.14009.1.S1_at // Mtr.35689.1.S1_at // Mtr.31334.1.S1_at // Mtr.11338.1.S1_at // Mtr.18929.1.S1_at // Mtr.45733.1.S1_at // Mtr.15821.1.S1_at // Mtr.16335.1.S1_at // Mtr.47483.1.S1_s_at // Mtr.13684.1.S1_at // Mtr.24318.1.S1_s_at // Mtr.7264.1.S1_at // Mtr.36471.1.S1_at // Mtr.16192.1.S1_at // Mtr.2107.1.S1_s_at // Mtr.42322.1.S1_at // Mtr.44578.1.S1…
GO:0010608	P	posttranscriptional regulation of gene expression	44	6853	237	31225	0.87	1	// Mtr.7525.1.S1_at // Mtr.17753.1.S1_at // Mtr.41492.1.S1_at // Mtr.24532.1.S1_at // Mtr.43344.1.S1_at // Mtr.45887.1.S1_at // Mtr.29312.1.S1_at // Mtr.25880.1.S1_at // Mtr.17460.1.S1_at // Mtr.40629.1.S1_at // Mtr.40024.1.S1_s_at // Mtr.13092.1.S1_at // Mtr.5735.1.S1_at // Mtr.17756.1.S1_s_at // Mtr.15244.1.S1_at // Mtr.43805.1.S1_at // Mtr.25429.1.S1_at // Mtr.44464.1.S1_at // Mtr.13112.1.S1_a…
GO:0006547	P	histidine metabolic process	7	6853	34	31225	0.62	1	// Mtr.9030.1.S1_at // Mtr.41061.1.S1_at // Mtr.31906.1.S1_at // Mtr.39590.1.S1_at // Mtr.49473.1.S1_at // Mtr.25060.1.S1_at // Mtr.11436.1.S1_at
GO:0009617	P	response to bacterium	54	6853	205	31225	0.13	1	// Mtr.42418.1.S1_at // Mtr.9980.1.S1_at // Mtr.11034.1.S1_at // Mtr.46304.1.S1_at // Mtr.43010.1.S1_at // Mtr.9657.1.S1_at // Mtr.38410.1.S1_at // Mtr.12355.1.S1_at // Mtr.42023.1.S1_at // Mtr.11798.1.S1_at // Mtr.17401.1.S1_at // Mtr.39137.1.S1_at // Mtr.11851.1.S1_at // Mtr.19272.1.S1_at // Mtr.37555.1.S1_at // Mtr.7449.1.S1_at // Mtr.26622.1.S1_at // Mtr.33547.1.S1_at // Mtr.51462.1.S1_s_at /…
GO:0070647	P	protein modification by small protein conjugation or removal	50	6853	267	31225	0.87	1	// Mtr.33783.1.S1_at // Mtr.40701.1.S1_at // Mtr.43568.1.S1_at // Mtr.41670.1.S1_at // Mtr.21501.1.S1_at // Mtr.42820.1.S1_at // Mtr.41081.1.S1_at // Mtr.8235.1.S1_at // Mtr.4546.1.S1_s_at // Mtr.13957.1.S1_s_at // Mtr.11406.1.S1_at // Mtr.41043.1.S1_at // Mtr.41712.1.S1_at // Mtr.42135.1.S1_at // Mtr.11864.1.S1_at // Mtr.39348.1.S1_at // Mtr.38254.1.S1_at // Mtr.6721.1.S1_at // Mtr.43822.1.S1_at…
GO:0070646	P	protein modification by small protein removal	6	6853	44	31225	0.91	1	// Mtr.11281.1.S1_at // Mtr.39951.1.S1_at // Mtr.40701.1.S1_at // Mtr.24550.1.S1_s_at // Mtr.46963.1.S1_at // Mtr.11751.1.S1_s_at
GO:0009612	P	response to mechanical stimulus	12	6853	23	31225	0.016	1	// Mtr.16999.1.S1_at // Mtr.44890.1.S1_at // Mtr.17267.1.S1_at // Mtr.30420.1.S1_at // Mtr.16999.1.S1_s_at // Mtr.43949.1.S1_at // Mtr.20223.1.S1_at // Mtr.41356.1.S1_at // Mtr.10342.1.S1_at // Mtr.26902.1.S1_s_at // Mtr.45955.1.S1_at // Mtr.40638.1.S1_at
GO:0044419	P	interspecies interaction between organisms	8	6853	98	31225	1	1	// Mtr.22018.1.S1_s_at // Mtr.41967.1.S1_at // Mtr.43281.1.S1_at // Mtr.43059.1.S1_at // Mtr.10320.1.S1_at // Mtr.19347.1.S1_s_at // Mtr.9085.1.S1_at // Mtr.44602.1.S1_at
GO:0006265	P	DNA topological change	7	6853	27	31225	0.41	1	// Mtr.25998.1.S1_s_at // Mtr.34.1.S1_at // Mtr.15482.1.S1_at // Mtr.38395.1.S1_at // Mtr.38318.1.S1_at // Mtr.45460.1.S1_at // Mtr.4080.1.S1_s_at
GO:0006521	P	regulation of cellular amino acid metabolic process	6	6853	12	31225	0.089	1	// Mtr.22708.1.S1_at // Mtr.1304.1.S1_at // Mtr.17388.1.S1_at // Mtr.11873.1.S1_at // Mtr.19845.1.S1_at // Mtr.41229.1.S1_at
GO:0042967	P	acyl-carrier-protein biosynthetic process	40	6853	223	31225	0.9	1	// Mtr.20567.1.S1_at // Mtr.43435.1.S1_at // Mtr.12100.1.S1_at // Mtr.9435.1.S1_at // Mtr.34480.1.S1_at // Mtr.36931.1.S1_at // Mtr.14428.1.S1_x_at // Mtr.48571.1.S1_at // Mtr.38258.1.S1_at // Mtr.30762.1.S1_at // Mtr.8215.1.S1_s_at // Mtr.10090.1.S1_at // Mtr.40919.1.S1_at // Mtr.40268.1.S1_at // Mtr.2661.1.S1_at // Mtr.49574.1.S1_at // Mtr.2105.1.S1_at // Mtr.40267.1.S1_at // Mtr.14428.1.S1_at …
GO:0009741	P	response to brassinosteroid stimulus	11	6853	34	31225	0.17	1	// Mtr.1260.1.S1_at // Mtr.4853.1.S1_at // Mtr.12430.1.S1_s_at // Mtr.12820.1.S1_at // Mtr.18228.1.S1_at // Mtr.17959.1.S1_s_at // Mtr.11713.1.S1_at // Mtr.1813.1.S1_at // Mtr.19623.1.S1_at // Mtr.10602.1.S1_at // Mtr.31649.1.S1_at
GO:0009073	P	aromatic amino acid family biosynthetic process	31	6853	109	31225	0.12	1	// Mtr.41245.1.S1_at // Mtr.21270.1.S1_at // Mtr.43354.1.S1_at // Mtr.9364.1.S1_at // Mtr.15982.1.S1_at // Mtr.10416.1.S1_at // Mtr.2104.1.S1_at // Mtr.10808.1.S1_at // Mtr.4957.1.S1_at // Mtr.38072.1.S1_at // Mtr.4339.1.S1_at // Mtr.20554.1.S1_s_at // Mtr.10484.1.S1_at // Mtr.9329.1.S1_x_at // Mtr.44244.1.S1_at // Mtr.44514.1.S1_at // Mtr.4327.1.S1_s_at // Mtr.43140.1.S1_at // Mtr.45843.1.S1_at …
GO:0019725	P	cellular homeostasis	49	6853	198	31225	0.25	1	// Mtr.11249.1.S1_s_at // Mtr.10893.1.S1_at // Mtr.43733.1.S1_at // Mtr.37716.1.S1_at // Mtr.12857.1.S1_at // Mtr.32118.1.S1_x_at // Mtr.41605.1.S1_at // Mtr.17367.1.S1_at // Mtr.38077.1.S1_at // Mtr.20378.1.S1_at // Mtr.10675.1.S1_at // Mtr.5907.1.S1_at // Mtr.42692.1.S1_at // Mtr.50992.1.S1_at // Mtr.11215.1.S1_at // Mtr.28859.1.S1_at // Mtr.51988.1.S1_at // Mtr.34408.1.S1_s_at // Mtr.5046.1.S1…
GO:0048573	P	photoperiodism, flowering	9	6853	32	31225	0.31	1	// Mtr.17122.1.S1_at // Mtr.49516.1.S1_at // Mtr.17267.1.S1_at // Mtr.20223.1.S1_at // Mtr.9486.1.S1_at // Mtr.1951.1.S1_s_at // Mtr.44890.1.S1_at // Mtr.45955.1.S1_at // Mtr.40638.1.S1_at
GO:0009205	P	purine ribonucleoside triphosphate metabolic process	7	6853	81	31225	1	1	// Mtr.15650.1.S1_s_at // Mtr.16658.1.S1_at // Mtr.49273.1.S1_at // Mtr.15650.1.S1_at // Mtr.25842.1.S1_at // Mtr.44327.1.S1_at // Mtr.40365.1.S1_s_at
GO:0048571	P	long-day photoperiodism	8	6853	18	31225	0.081	1	// Mtr.49516.1.S1_at // Mtr.17267.1.S1_at // Mtr.20223.1.S1_at // Mtr.9486.1.S1_at // Mtr.1951.1.S1_s_at // Mtr.44890.1.S1_at // Mtr.45955.1.S1_at // Mtr.40638.1.S1_at
GO:0006448	P	regulation of translational elongation	13	6853	83	31225	0.9	1	// Mtr.43805.1.S1_at // Mtr.24532.1.S1_at // Mtr.10455.1.S1_at // Mtr.43344.1.S1_at // Mtr.10355.1.S1_at // Mtr.16424.1.S1_at // Mtr.44464.1.S1_at // Mtr.3645.1.S1_at // Mtr.45428.1.S1_at // Mtr.2544.1.S1_s_at // Mtr.45887.1.S1_at // Mtr.12230.1.S1_s_at // Mtr.1791.1.S1_at
GO:0006449	P	regulation of translational termination	5	6853	17	31225	0.36	1	// Mtr.11082.1.S1_at // Mtr.4382.1.S1_at // Mtr.31293.1.S1_s_at // Mtr.32889.1.S1_at // Mtr.16647.1.S1_at
GO:0048574	P	long-day photoperiodism, flowering	8	6853	18	31225	0.081	1	// Mtr.49516.1.S1_at // Mtr.17267.1.S1_at // Mtr.20223.1.S1_at // Mtr.9486.1.S1_at // Mtr.1951.1.S1_s_at // Mtr.44890.1.S1_at // Mtr.45955.1.S1_at // Mtr.40638.1.S1_at
GO:0019827	P	stem cell maintenance	7	6853	22	31225	0.26	1	// Mtr.9656.1.S1_at // Mtr.11163.1.S1_at // Mtr.51829.1.S1_s_at // Mtr.51829.1.S1_at // Mtr.39530.1.S1_s_at // Mtr.5343.1.S1_s_at // Mtr.44602.1.S1_at
GO:0006446	P	regulation of translational initiation	9	6853	85	31225	0.99	1	// Mtr.25429.1.S1_at // Mtr.29312.1.S1_at // Mtr.17756.1.S1_s_at // Mtr.42154.1.S1_at // Mtr.40024.1.S1_s_at // Mtr.30693.1.S1_at // Mtr.46812.1.S1_at // Mtr.37480.1.S1_at // Mtr.44602.1.S1_at
GO:0006769	P	nicotinamide metabolic process	27	6853	121	31225	0.5	1	// Mtr.45989.1.S1_s_at // Mtr.39504.1.S1_at // Mtr.10485.1.S1_at // Mtr.19137.1.S1_at // Mtr.32248.1.S1_at // Mtr.732.1.S1_s_at // Mtr.43821.1.S1_at // Mtr.39221.1.S1_s_at // Mtr.754.1.S1_at // Mtr.38008.1.S1_at // Mtr.37198.1.S1_at // Mtr.35022.1.S1_at // Mtr.43234.1.S1_at // Mtr.33603.1.S1_s_at // Mtr.46082.1.S1_s_at // Mtr.44311.1.S1_s_at // Mtr.31871.1.S1_at // Mtr.27308.1.S1_s_at // Mtr.8755…
GO:0032787	P	monocarboxylic acid metabolic process	175	6853	852	31225	0.8	1	// Mtr.35998.1.S1_at // Mtr.17850.1.S1_at // Mtr.11173.1.S1_at // Mtr.40942.1.S1_at // Mtr.16956.1.S1_at // Mtr.7026.1.S1_s_at // Mtr.42779.1.S1_at // Mtr.46858.1.S1_x_at // Mtr.32248.1.S1_at // Mtr.9877.1.S1_at // Mtr.10481.1.S1_at // Mtr.40346.1.S1_at // Mtr.5857.1.S1_s_at // Mtr.8762.1.S1_at // Mtr.6983.1.S1_at // Mtr.20985.1.S1_at // Mtr.771.1.S1_at // Mtr.41225.1.S1_at // Mtr.51988.1.S1_at /…
GO:0031669	P	cellular response to nutrient levels	8	6853	40	31225	0.65	1	// Mtr.37555.1.S1_at // Mtr.41492.1.S1_at // Mtr.41715.1.S1_at // Mtr.25630.1.S1_at // Mtr.4034.1.S1_at // Mtr.12756.1.S1_at // Mtr.6317.1.S1_at // Mtr.10627.1.S1_at
GO:0030163	P	protein catabolic process	40	6853	888	31225	1	1	// Mtr.35935.1.S1_s_at // Mtr.41670.1.S1_at // Mtr.31788.1.S1_at // Mtr.9657.1.S1_at // Mtr.20344.1.S1_at // Mtr.11873.1.S1_at // Mtr.8235.1.S1_at // Mtr.41259.1.S1_at // Mtr.6722.1.S1_at // Mtr.13156.1.S1_at // Mtr.41563.1.S1_s_at // Mtr.13957.1.S1_s_at // Mtr.32406.1.S1_at // Mtr.8702.1.S1_at // Mtr.41712.1.S1_at // Mtr.35935.1.S1_at // Mtr.45332.1.S1_at // Mtr.44394.1.S1_at // Mtr.10084.1.S1_a…
GO:0016246	P	RNA interference	7	6853	19	31225	0.17	1	// Mtr.17753.1.S1_at // Mtr.13056.1.S1_at // Mtr.17460.1.S1_at // Mtr.13112.1.S1_at // Mtr.6915.1.S1_at // Mtr.46290.1.S1_at // Mtr.5735.1.S1_at
GO:0030041	P	actin filament polymerization	8	6853	17	31225	0.066	1	// Mtr.9787.1.S1_at // Mtr.9705.1.S1_s_at // Mtr.8663.1.S1_at // Mtr.51005.1.S1_at // Mtr.26509.1.S1_s_at // Mtr.18525.1.S1_at // Mtr.11714.1.S1_at // Mtr.49754.1.S1_at
GO:0046128	P	purine ribonucleoside metabolic process	11	6853	48	31225	0.5	1	// Mtr.16658.1.S1_at // Mtr.31747.1.S1_s_at // Mtr.38619.1.S1_at // Mtr.46468.1.S1_at // Mtr.17483.1.S1_s_at // Mtr.38462.1.S1_at // Mtr.40159.1.S1_at // Mtr.9276.1.S1_at // Mtr.40365.1.S1_s_at // Mtr.40155.1.S1_at // Mtr.17483.1.S1_x_at
GO:0000910	P	cytokinesis	16	6853	50	31225	0.12	1	// Mtr.40596.1.S1_at // Mtr.27842.1.S1_at // Mtr.13056.1.S1_at // Mtr.11758.1.S1_at // Mtr.21589.1.S1_at // Mtr.38326.1.S1_at // Mtr.27058.1.S1_at // Mtr.39532.1.S1_at // Mtr.41356.1.S1_at // Mtr.40831.1.S1_at // Mtr.13023.1.S1_at // Mtr.33717.1.S1_s_at // Mtr.5735.1.S1_at // Mtr.6144.1.S1_at // Mtr.44609.1.S1_at // Mtr.9136.1.S1_at
GO:0008033	P	tRNA processing	12	6853	45	31225	0.32	1	// Mtr.1236.1.S1_at // Mtr.44293.1.S1_at // Mtr.28455.1.S1_at // Mtr.33895.1.S1_at // Mtr.38464.1.S1_at // Mtr.38862.1.S1_at // Mtr.44176.1.S1_at // Mtr.7093.1.S1_at // Mtr.47988.1.S1_at // Mtr.42101.1.S1_at // Mtr.28493.1.S1_at // Mtr.41931.1.S1_at
GO:0048532	P	anatomical structure arrangement	13	6853	38	31225	0.12	1	// Mtr.51820.1.S1_s_at // Mtr.45243.1.S1_at // Mtr.14769.1.S1_at // Mtr.46819.1.S1_s_at // Mtr.34792.1.S1_s_at // Mtr.43959.1.S1_at // Mtr.49829.1.S1_at // Mtr.27409.1.S1_at // Mtr.2441.1.S1_s_at // Mtr.7958.1.S1_s_at // Mtr.49873.1.S1_at // Mtr.43038.1.S1_s_at // Mtr.33363.1.S1_at
GO:0051329	P	interphase of mitotic cell cycle	9	6853	20	31225	0.063	1	// Mtr.6113.1.S1_at // Mtr.41420.1.S1_s_at // Mtr.15511.1.S1_at // Mtr.39522.1.S1_s_at // Mtr.50839.1.S1_at // Mtr.46824.1.S1_at // Mtr.41420.1.S1_at // Mtr.35765.1.S1_at // Mtr.21277.1.S1_at
GO:0007205	P	activation of protein kinase C activity by G-protein coupled receptor protein signaling pathway	6	6853	17	31225	0.22	1	// Mtr.4735.1.S1_at // Mtr.31755.1.S1_at // Mtr.34631.1.S1_at // Mtr.46971.1.S1_at // Mtr.11550.1.S1_at // Mtr.32685.1.S1_at
GO:0048878	P	chemical homeostasis	36	6853	128	31225	0.11	1	// Mtr.11249.1.S1_s_at // Mtr.10893.1.S1_at // Mtr.45413.1.S1_at // Mtr.32118.1.S1_x_at // Mtr.6663.1.S1_at // Mtr.40263.1.S1_at // Mtr.17367.1.S1_at // Mtr.14303.1.S1_at // Mtr.31649.1.S1_at // Mtr.28634.1.S1_at // Mtr.20730.1.S1_at // Mtr.41237.1.S1_at // Mtr.1568.1.S1_at // Mtr.28859.1.S1_at // Mtr.10602.1.S1_at // Mtr.1260.1.S1_at // Mtr.32396.1.S1_at // Mtr.12355.1.S1_at // Mtr.15345.1.S1_at…
GO:0048507	P	meristem development	29	6853	110	31225	0.22	1	// Mtr.46819.1.S1_s_at // Mtr.41586.1.S1_at // Mtr.48819.1.S1_at // Mtr.14274.1.S1_s_at // Mtr.43959.1.S1_at // Mtr.49873.1.S1_at // Mtr.43038.1.S1_s_at // Mtr.39530.1.S1_s_at // Mtr.51820.1.S1_s_at // Mtr.45243.1.S1_at // Mtr.14769.1.S1_at // Mtr.27409.1.S1_at // Mtr.47387.1.S1_at // Mtr.46748.1.S1_at // Mtr.33363.1.S1_at // Mtr.36907.1.S1_at // Mtr.49829.1.S1_at // Mtr.11163.1.S1_at // Mtr.2441…
GO:0043038	P	amino acid activation	19	6853	86	31225	0.53	1	// Mtr.14362.1.S1_at // Mtr.33334.1.S1_at // Mtr.45004.1.S1_at // Mtr.34751.1.S1_at // Mtr.3520.1.S1_s_at // Mtr.35203.1.S1_x_at // Mtr.20212.1.S1_s_at // Mtr.23818.1.S1_at // Mtr.44514.1.S1_at // Mtr.16054.1.S1_at // Mtr.5703.1.S1_s_at // Mtr.41413.1.S1_at // Mtr.49027.1.S1_s_at // Mtr.20630.1.S1_at // Mtr.20554.1.S1_s_at // Mtr.16313.1.S1_s_at // Mtr.27468.1.S1_at // Mtr.20673.1.S1_at // Mtr.19…
GO:0019344	P	cysteine biosynthetic process	7	6853	22	31225	0.26	1	// Mtr.8464.1.S1_s_at // Mtr.37278.1.S1_at // Mtr.21293.1.S1_at // Mtr.11225.1.S1_at // Mtr.18520.1.S1_at // Mtr.49120.1.S1_s_at // Mtr.12053.1.S1_at
GO:0006164	P	purine nucleotide biosynthetic process	12	6853	112	31225	1	1	// Mtr.42050.1.S1_at // Mtr.5788.1.S1_s_at // Mtr.39590.1.S1_at // Mtr.43862.1.S1_at // Mtr.17255.1.S1_at // Mtr.49273.1.S1_at // Mtr.33874.1.S1_s_at // Mtr.41931.1.S1_at // Mtr.25842.1.S1_at // Mtr.5406.1.S1_s_at // Mtr.48393.1.S1_at // Mtr.38372.1.S1_at
GO:0019439	P	aromatic compound catabolic process	8	6853	26	31225	0.26	1	// Mtr.8705.1.S1_at // Mtr.27391.1.S1_at // Mtr.50478.1.S1_at // Mtr.40167.1.S1_s_at // Mtr.8933.1.S1_at // Mtr.51909.1.S1_at // Mtr.37646.1.S1_s_at // Mtr.37508.1.S1_at
GO:0019438	P	aromatic compound biosynthetic process	107	6853	425	31225	0.11	1	// Mtr.35998.1.S1_at // Mtr.40942.1.S1_at // Mtr.1563.1.S1_at // Mtr.16956.1.S1_at // Mtr.39027.1.S1_s_at // Mtr.13835.1.S1_at // Mtr.10481.1.S1_at // Mtr.35781.1.S1_at // Mtr.771.1.S1_at // Mtr.49574.1.S1_at // Mtr.14428.1.S1_at // Mtr.43335.1.S1_at // Mtr.8879.1.S1_x_at // Mtr.4327.1.S1_s_at // Mtr.49421.1.S1_at // Mtr.37617.1.S1_at // Mtr.50961.1.S1_s_at // Mtr.8878.1.S1_at // Mtr.8944.1.S1_at…
GO:0048509	P	regulation of meristem development	11	6853	48	31225	0.5	1	// Mtr.2694.1.S1_at // Mtr.11163.1.S1_at // Mtr.46819.1.S1_s_at // Mtr.41586.1.S1_at // Mtr.11449.1.S1_at // Mtr.48819.1.S1_at // Mtr.45243.1.S1_at // Mtr.38716.1.S1_at // Mtr.2441.1.S1_s_at // Mtr.7958.1.S1_s_at // Mtr.39530.1.S1_s_at
GO:0048508	P	embryonic meristem development	6	6853	30	31225	0.65	1	// Mtr.33363.1.S1_at // Mtr.34792.1.S1_s_at // Mtr.49829.1.S1_at // Mtr.27409.1.S1_at // Mtr.43959.1.S1_at // Mtr.7958.1.S1_s_at
GO:0006612	P	protein targeting to membrane	8	6853	29	31225	0.34	1	// Mtr.2636.1.S1_at // Mtr.38400.1.S1_at // Mtr.16335.1.S1_at // Mtr.13684.1.S1_at // Mtr.23409.1.S1_at // Mtr.27546.1.S1_at // Mtr.45839.1.S1_at // Mtr.35689.1.S1_at
GO:0031667	P	response to nutrient levels	11	6853	53	31225	0.62	1	// Mtr.37555.1.S1_at // Mtr.41492.1.S1_at // Mtr.41715.1.S1_at // Mtr.25630.1.S1_at // Mtr.4034.1.S1_at // Mtr.12756.1.S1_at // Mtr.38056.1.S1_at // Mtr.28325.1.S1_at // Mtr.6317.1.S1_at // Mtr.50696.1.S1_at // Mtr.10627.1.S1_at
GO:0032940	P	secretion by cell	8	6853	63	31225	0.96	1	// Mtr.42639.1.S1_at // Mtr.33034.1.S1_at // Mtr.17462.1.S1_at // Mtr.41798.1.S1_at // Mtr.50432.1.S1_at // Mtr.14116.1.S1_at // Mtr.49306.1.S1_at // Mtr.13353.1.S1_at
GO:0042744	P	hydrogen peroxide catabolic process	5	6853	36	31225	0.88	1	// Mtr.35324.1.S1_at // Mtr.33223.1.S1_x_at // Mtr.45700.1.S1_at // Mtr.33223.1.S1_at // Mtr.12601.1.S1_at
GO:0042743	P	hydrogen peroxide metabolic process	6	6853	54	31225	0.97	1	// Mtr.33223.1.S1_x_at // Mtr.20784.1.S1_s_at // Mtr.45700.1.S1_at // Mtr.35324.1.S1_at // Mtr.12601.1.S1_at // Mtr.33223.1.S1_at
GO:0042742	P	defense response to bacterium	39	6853	134	31225	0.075	1	// Mtr.42418.1.S1_at // Mtr.9980.1.S1_at // Mtr.11034.1.S1_at // Mtr.46304.1.S1_at // Mtr.51462.1.S1_s_at // Mtr.9657.1.S1_at // Mtr.38410.1.S1_at // Mtr.11798.1.S1_at // Mtr.7449.1.S1_at // Mtr.26622.1.S1_at // Mtr.33547.1.S1_at // Mtr.43938.1.S1_at // Mtr.8884.1.S1_at // Mtr.10976.1.S1_at // Mtr.27935.1.S1_s_at // Mtr.30691.1.S1_at // Mtr.44297.1.S1_at // Mtr.9568.1.S1_at // Mtr.39139.1.S1_at /…
GO:0048481	P	ovule development	6	6853	25	31225	0.49	1	// Mtr.25879.1.S1_at // Mtr.44189.1.S1_at // Mtr.9069.1.S1_at // Mtr.26217.1.S1_at // Mtr.24320.1.S1_at // Mtr.44074.1.S1_at
GO:0015800	P	acidic amino acid transport	9	6853	19	31225	0.051	1	// Mtr.34782.1.S1_s_at // Mtr.47934.1.S1_at // Mtr.51571.1.S1_s_at // Mtr.47933.1.S1_at // Mtr.39379.1.S1_s_at // Mtr.7077.1.S1_at // Mtr.27822.1.S1_at // Mtr.43202.1.S1_at // Mtr.31888.1.S1_at
GO:0007067	P	mitosis	16	6853	59	31225	0.27	1	// Mtr.50839.1.S1_at // Mtr.49447.1.S1_s_at // Mtr.11454.1.S1_at // Mtr.38989.1.S1_at // Mtr.4030.1.S1_at // Mtr.46014.1.S1_at // Mtr.5281.1.S1_at // Mtr.33796.1.S1_s_at // Mtr.4712.1.S1_s_at // Mtr.49223.1.S1_at // Mtr.12162.1.S1_s_at // Mtr.24738.1.S1_at // Mtr.24517.1.S1_at // Mtr.31275.1.S1_at // Mtr.33796.1.S1_at // Mtr.9240.1.S1_at
GO:0035315	P	hair cell differentiation	14	6853	30	31225	0.019	1	// Mtr.11388.1.S1_at // Mtr.9787.1.S1_at // Mtr.20864.1.S1_at // Mtr.34202.1.S1_s_at // Mtr.16238.1.S1_at // Mtr.8663.1.S1_at // Mtr.21624.1.S1_at // Mtr.5281.1.S1_at // Mtr.39774.1.S1_at // Mtr.40831.1.S1_at // Mtr.38318.1.S1_at // Mtr.14683.1.S1_at // Mtr.4721.1.S1_at // Mtr.9136.1.S1_at
GO:0006163	P	purine nucleotide metabolic process	17	6853	122	31225	0.97	1	// Mtr.42050.1.S1_at // Mtr.15650.1.S1_s_at // Mtr.39590.1.S1_at // Mtr.43862.1.S1_at // Mtr.17255.1.S1_at // Mtr.49273.1.S1_at // Mtr.15650.1.S1_at // Mtr.5788.1.S1_s_at // Mtr.41931.1.S1_at // Mtr.25842.1.S1_at // Mtr.16658.1.S1_at // Mtr.5406.1.S1_s_at // Mtr.33874.1.S1_s_at // Mtr.48393.1.S1_at // Mtr.44327.1.S1_at // Mtr.40365.1.S1_s_at // Mtr.38372.1.S1_at
GO:0007346	P	regulation of mitotic cell cycle	8	6853	25	31225	0.23	1	// Mtr.12162.1.S1_s_at // Mtr.11454.1.S1_at // Mtr.27409.1.S1_at // Mtr.50839.1.S1_at // Mtr.49223.1.S1_at // Mtr.35765.1.S1_at // Mtr.31275.1.S1_at // Mtr.15511.1.S1_at
GO:0010480	P	microsporocyte differentiation	6	6853	8	31225	0.027	1	// Mtr.5346.1.S1_at // Mtr.46819.1.S1_s_at // Mtr.46819.1.S1_at // Mtr.4752.1.S1_at // Mtr.2441.1.S1_s_at // Mtr.22990.1.S1_at
GO:0016049	P	cell growth	51	6853	165	31225	0.022	1	// Mtr.44609.1.S1_at // Mtr.9787.1.S1_at // Mtr.14281.1.S1_at // Mtr.8663.1.S1_at // Mtr.49754.1.S1_at // Mtr.42501.1.S1_at // Mtr.11713.1.S1_at // Mtr.32325.1.S1_at // Mtr.20546.1.S1_at // Mtr.17399.1.S1_at // Mtr.9020.1.S1_at // Mtr.2303.1.S1_at // Mtr.31649.1.S1_at // Mtr.17095.1.S1_at // Mtr.20730.1.S1_at // Mtr.10571.1.S1_at // Mtr.38989.1.S1_at // Mtr.14810.1.S1_at // Mtr.21035.1.S1_at // M…
GO:0016044	P	cellular membrane organization	19	6853	77	31225	0.36	1	// Mtr.8537.1.S1_s_at // Mtr.26679.1.S1_at // Mtr.32063.1.S1_at // Mtr.35689.1.S1_at // Mtr.38400.1.S1_at // Mtr.37691.1.S1_at // Mtr.38046.1.S1_s_at // Mtr.15082.1.S1_at // Mtr.51658.1.S1_s_at // Mtr.23409.1.S1_at // Mtr.41356.1.S1_at // Mtr.44920.1.S1_at // Mtr.51835.1.S1_at // Mtr.25291.1.S1_at // Mtr.4340.1.S1_at // Mtr.4776.1.S1_at // Mtr.19284.1.S1_at // Mtr.45088.1.S1_at // Mtr.45839.1.S1_…
GO:0006553	P	lysine metabolic process	16	6853	65	31225	0.38	1	// Mtr.9030.1.S1_at // Mtr.42694.1.S1_at // Mtr.14362.1.S1_at // Mtr.49473.1.S1_at // Mtr.39168.1.S1_at // Mtr.39486.1.S1_at // Mtr.418.1.S1_s_at // Mtr.20785.1.S1_at // Mtr.13536.1.S1_at // Mtr.46355.1.S1_at // Mtr.38258.1.S1_at // Mtr.9938.1.S1_at // Mtr.20212.1.S1_s_at // Mtr.9852.1.S1_at // Mtr.20673.1.S1_at // Mtr.3530.1.S1_at
GO:0016043	P	cellular component organization	266	6853	1144	31225	0.2	1	// Mtr.37319.1.S1_at // Mtr.12154.1.S1_at // Mtr.32063.1.S1_at // Mtr.38400.1.S1_at // Mtr.22160.1.S1_x_at // Mtr.9827.1.S1_at // Mtr.8663.1.S1_at // Mtr.18885.1.S1_at // Mtr.51687.1.S1_at // Mtr.37480.1.S1_at // Mtr.26687.1.S1_s_at // Mtr.27058.1.S1_at // Mtr.11758.1.S1_at // Mtr.38545.1.S1_s_at // Mtr.46956.1.S1_at // Mtr.28761.1.S1_at // Mtr.11751.1.S1_s_at // Mtr.37698.1.S1_at // Mtr.31649.1.…
GO:0045488	P	pectin metabolic process	6	6853	15	31225	0.16	1	// Mtr.50224.1.S1_s_at // Mtr.28768.1.S1_at // Mtr.37242.1.S1_x_at // Mtr.17829.1.S1_at // Mtr.21057.1.S1_at // Mtr.17830.1.S1_at
GO:0065001	P	specification of axis polarity	7	6853	21	31225	0.23	1	// Mtr.19586.1.S1_at // Mtr.9069.1.S1_at // Mtr.49221.1.S1_at // Mtr.12990.1.S1_at // Mtr.24320.1.S1_at // Mtr.29345.1.S1_at // Mtr.43959.1.S1_at
GO:0033014	P	tetrapyrrole biosynthetic process	18	6853	70	31225	0.31	1	// Mtr.22314.1.S1_at // Mtr.32186.1.S1_at // Mtr.39484.1.S1_at // Mtr.44855.1.S1_at // Mtr.48971.1.S1_at // Mtr.10407.1.S1_s_at // Mtr.43354.1.S1_at // Mtr.22365.1.S1_at // Mtr.44993.1.S1_at // Mtr.45843.1.S1_at // Mtr.31465.1.S1_at // Mtr.39532.1.S1_at // Mtr.10871.1.S1_at // Mtr.22364.1.S1_at // Mtr.27628.1.S1_at // Mtr.47061.1.S1_at // Mtr.40298.1.S1_at // Mtr.4452.1.S1_at
GO:0006687	P	glycosphingolipid metabolic process	15	6853	63	31225	0.43	1	// Mtr.48412.1.S1_s_at // Mtr.4955.1.S1_at // Mtr.50907.1.S1_at // Mtr.38602.1.S1_at // Mtr.40330.1.S1_at // Mtr.45064.1.S1_at // Mtr.18319.1.S1_at // Mtr.24938.1.S1_s_at // Mtr.42564.1.S1_at // Mtr.13810.1.S1_at // Mtr.43151.1.S1_at // Mtr.45132.1.S1_at // Mtr.38328.1.S1_at // Mtr.15480.1.S1_at // Mtr.43150.1.S1_at
GO:0048588	P	developmental cell growth	9	6853	35	31225	0.39	1	// Mtr.39688.1.S1_s_at // Mtr.49754.1.S1_at // Mtr.40219.1.S1_at // Mtr.38716.1.S1_at // Mtr.31141.1.S1_at // Mtr.17095.1.S1_at // Mtr.51392.1.S1_at // Mtr.44609.1.S1_at // Mtr.35868.1.S1_at
GO:0044267	P	cellular protein metabolic process	657	6853	3144	31225	0.89	1	// Mtr.1927.1.S1_at // Mtr.24532.1.S1_at // Mtr.9213.1.S1_at // Mtr.11171.1.S1_at // Mtr.15304.1.S1_s_at // Mtr.51687.1.S1_at // Mtr.5404.1.S1_at // Mtr.11494.1.S1_at // Mtr.49853.1.S1_at // Mtr.11491.1.S1_at // Mtr.46956.1.S1_at // Mtr.20212.1.S1_s_at // Mtr.23663.1.S1_at // Mtr.20953.1.S1_at // Mtr.22990.1.S1_at // Mtr.38254.1.S1_at // Mtr.9229.1.S1_at // Mtr.42162.1.S1_at // Mtr.37935.1.S1_at …
GO:0065009	P	regulation of molecular function	28	6853	126	31225	0.51	1	// Mtr.14190.1.S1_s_at // Mtr.13099.1.S1_at // Mtr.44839.1.S1_at // Mtr.40189.1.S1_at // Mtr.33315.1.S1_at // Mtr.14303.1.S1_at // Mtr.38532.1.S1_at // Mtr.4735.1.S1_at // Mtr.31755.1.S1_at // Mtr.38940.1.S1_at // Mtr.46971.1.S1_at // Mtr.26549.1.S1_at // Mtr.29253.1.S1_at // Mtr.32685.1.S1_at // Mtr.4967.1.S1_at // Mtr.26548.1.S1_at // Mtr.17495.1.S1_s_at // Mtr.33257.1.S1_s_at // Mtr.3426.1.S1_…
GO:0016265	P	death	57	6853	314	31225	0.92	1	// Mtr.8528.1.S1_at // Mtr.29177.1.S1_at // Mtr.37688.1.S1_at // Mtr.12100.1.S1_at // Mtr.11292.1.S1_s_at // Mtr.8676.1.S1_s_at // Mtr.33588.1.S1_at // Mtr.46473.1.S1_at // Mtr.11016.1.S1_at // Mtr.42180.1.S1_s_at // Mtr.11565.1.S1_at // Mtr.38889.1.S1_at // Mtr.32307.1.S1_s_at // Mtr.20056.1.S1_at // Mtr.35346.1.S1_at // Mtr.29081.1.S1_at // Mtr.10090.1.S1_at // Mtr.35539.1.S1_at // Mtr.8295.1.S…
GO:0009855	P	determination of bilateral symmetry	5	6853	14	31225	0.25	1	// Mtr.7958.1.S1_s_at // Mtr.29345.1.S1_at // Mtr.43959.1.S1_at // Mtr.45243.1.S1_at // Mtr.49221.1.S1_at
GO:0009156	P	ribonucleoside monophosphate biosynthetic process	9	6853	29	31225	0.23	1	// Mtr.33874.1.S1_s_at // Mtr.43862.1.S1_at // Mtr.14494.1.S1_at // Mtr.5788.1.S1_s_at // Mtr.46082.1.S1_s_at // Mtr.44311.1.S1_s_at // Mtr.48393.1.S1_at // Mtr.41931.1.S1_at // Mtr.42131.1.S1_at
GO:0009873	P	ethylene mediated signaling pathway	10	6853	49	31225	0.64	1	// Mtr.7449.1.S1_at // Mtr.51462.1.S1_s_at // Mtr.33547.1.S1_at // Mtr.10165.1.S1_at // Mtr.11034.1.S1_at // Mtr.42023.1.S1_at // Mtr.43466.1.S1_at // Mtr.30691.1.S1_at // Mtr.11798.1.S1_at // Mtr.43820.1.S1_at
GO:0009152	P	purine ribonucleotide biosynthetic process	9	6853	102	31225	1	1	// Mtr.5788.1.S1_s_at // Mtr.43862.1.S1_at // Mtr.17255.1.S1_at // Mtr.49273.1.S1_at // Mtr.33874.1.S1_s_at // Mtr.41931.1.S1_at // Mtr.25842.1.S1_at // Mtr.5406.1.S1_s_at // Mtr.48393.1.S1_at
GO:0009150	P	purine ribonucleotide metabolic process	14	6853	111	31225	0.99	1	// Mtr.15650.1.S1_s_at // Mtr.16658.1.S1_at // Mtr.43862.1.S1_at // Mtr.17255.1.S1_at // Mtr.49273.1.S1_at // Mtr.15650.1.S1_at // Mtr.5788.1.S1_s_at // Mtr.41931.1.S1_at // Mtr.25842.1.S1_at // Mtr.5406.1.S1_s_at // Mtr.33874.1.S1_s_at // Mtr.48393.1.S1_at // Mtr.44327.1.S1_at // Mtr.40365.1.S1_s_at
GO:0008154	P	actin polymerization or depolymerization	9	6853	22	31225	0.091	1	// Mtr.9787.1.S1_at // Mtr.9705.1.S1_s_at // Mtr.50710.1.S1_at // Mtr.8663.1.S1_at // Mtr.51005.1.S1_at // Mtr.26509.1.S1_s_at // Mtr.18525.1.S1_at // Mtr.11714.1.S1_at // Mtr.49754.1.S1_at
GO:0016441	P	posttranscriptional gene silencing	12	6853	45	31225	0.32	1	// Mtr.17753.1.S1_at // Mtr.4647.1.S1_at // Mtr.13056.1.S1_at // Mtr.15244.1.S1_at // Mtr.17460.1.S1_at // Mtr.40629.1.S1_at // Mtr.13112.1.S1_at // Mtr.6915.1.S1_at // Mtr.13092.1.S1_at // Mtr.46290.1.S1_at // Mtr.5735.1.S1_at // Mtr.44602.1.S1_at
GO:0010014	P	meristem initiation	7	6853	17	31225	0.13	1	// Mtr.45243.1.S1_at // Mtr.33363.1.S1_at // Mtr.34792.1.S1_s_at // Mtr.49829.1.S1_at // Mtr.27409.1.S1_at // Mtr.43959.1.S1_at // Mtr.7958.1.S1_s_at
GO:0010015	P	root morphogenesis	23	6853	89	31225	0.28	1	// Mtr.12154.1.S1_at // Mtr.26687.1.S1_s_at // Mtr.22490.1.S1_s_at // Mtr.17095.1.S1_at // Mtr.37555.1.S1_at // Mtr.15775.1.S1_at // Mtr.27409.1.S1_at // Mtr.32593.1.S1_at // Mtr.33829.1.S1_at // Mtr.43054.1.S1_at // Mtr.13440.1.S1_at // Mtr.8737.1.S1_at // Mtr.40219.1.S1_at // Mtr.44074.1.S1_at // Mtr.28737.1.S1_at // Mtr.44609.1.S1_at // Mtr.37722.1.S1_at // Mtr.11449.1.S1_at // Mtr.38716.1.S1_…
GO:0008152	P	metabolic process	2530	6853	11402	31225	0.27	1	// Mtr.9213.1.S1_at // Mtr.29273.1.S1_at // Mtr.12857.1.S1_at // Mtr.16216.1.S1_at // Mtr.51687.1.S1_at // Mtr.9848.1.S1_at // Mtr.40346.1.S1_at // Mtr.36456.1.S1_at // Mtr.51560.1.S1_at // Mtr.32212.1.S1_at // Mtr.20901.1.S1_s_at // Mtr.7128.1.S1_at // Mtr.15650.1.S1_s_at // Mtr.38464.1.S1_at // Mtr.9674.1.S1_at // Mtr.13610.1.S1_at // Mtr.20432.1.S1_x_at // Mtr.15541.1.S1_at // Mtr.32004.1.S1_a…
GO:0000038	P	very-long-chain fatty acid metabolic process	5	6853	11	31225	0.15	1	// Mtr.7026.1.S1_s_at // Mtr.10985.1.S1_at // Mtr.8762.1.S1_at // Mtr.8776.1.S1_at // Mtr.20710.1.S1_at
GO:0051321	P	meiotic cell cycle	14	6853	39	31225	0.083	1	// Mtr.11388.1.S1_at // Mtr.49945.1.S1_at // Mtr.18524.1.S1_at // Mtr.449.1.S1_at // Mtr.51465.1.S1_at // Mtr.43625.1.S1_at // Mtr.11713.1.S1_at // Mtr.12981.1.S1_at // Mtr.4636.1.S1_at // Mtr.6917.1.S1_at // Mtr.51461.1.S1_at // Mtr.38545.1.S1_s_at // Mtr.7108.1.S1_at // Mtr.32627.1.S1_at
GO:0051761	P	sesquiterpene metabolic process	6	6853	22	31225	0.39	1	// Mtr.33547.1.S1_at // Mtr.5214.1.S1_at // Mtr.11798.1.S1_at // Mtr.33852.1.S1_at // Mtr.9877.1.S1_at // Mtr.190.1.S1_at
GO:0051762	P	sesquiterpene biosynthetic process	6	6853	18	31225	0.25	1	// Mtr.33547.1.S1_at // Mtr.5214.1.S1_at // Mtr.11798.1.S1_at // Mtr.33852.1.S1_at // Mtr.9877.1.S1_at // Mtr.190.1.S1_at
GO:0045165	P	cell fate commitment	7	6853	23	31225	0.29	1	// Mtr.39774.1.S1_at // Mtr.43949.1.S1_at // Mtr.6917.1.S1_at // Mtr.24320.1.S1_at // Mtr.44074.1.S1_at // Mtr.28737.1.S1_at // Mtr.183.1.S1_at
GO:0015940	P	pantothenate biosynthetic process	7	6853	40	31225	0.77	1	// Mtr.2952.1.S1_at // Mtr.31747.1.S1_s_at // Mtr.22143.1.S1_at // Mtr.6007.1.S1_at // Mtr.49196.1.S1_at // Mtr.49136.1.S1_at // Mtr.16184.1.S1_at
GO:0045045	P	secretory pathway	7	6853	19	31225	0.17	1	// Mtr.8537.1.S1_s_at // Mtr.38941.1.S1_s_at // Mtr.48902.1.S1_at // Mtr.13094.1.S1_at // Mtr.24938.1.S1_s_at // Mtr.42197.1.S1_at // Mtr.9304.1.S1_at
GO:0002218	P	activation of innate immune response	11	6853	35	31225	0.19	1	// Mtr.7449.1.S1_at // Mtr.13870.1.S1_at // Mtr.46562.1.S1_at // Mtr.11034.1.S1_at // Mtr.34596.1.S1_at // Mtr.33354.1.S1_at // Mtr.42023.1.S1_at // Mtr.30691.1.S1_at // Mtr.44297.1.S1_at // Mtr.34397.1.S1_at // Mtr.27354.1.S1_s_at
GO:0042278	P	purine nucleoside metabolic process	11	6853	48	31225	0.5	1	// Mtr.16658.1.S1_at // Mtr.31747.1.S1_s_at // Mtr.38619.1.S1_at // Mtr.46468.1.S1_at // Mtr.17483.1.S1_s_at // Mtr.38462.1.S1_at // Mtr.40159.1.S1_at // Mtr.9276.1.S1_at // Mtr.40365.1.S1_s_at // Mtr.40155.1.S1_at // Mtr.17483.1.S1_x_at
GO:0046173	P	polyol biosynthetic process	7	6853	16	31225	0.1	1	// Mtr.39688.1.S1_s_at // Mtr.35708.1.S1_at // Mtr.50619.1.S1_at // Mtr.8799.1.S1_at // Mtr.51761.1.S1_at // Mtr.28859.1.S1_at // Mtr.51392.1.S1_at
GO:0055066	P	di-, tri-valent inorganic cation homeostasis	10	6853	53	31225	0.72	1	// Mtr.12355.1.S1_at // Mtr.45411.1.S1_at // Mtr.15345.1.S1_at // Mtr.32118.1.S1_x_at // Mtr.33330.1.S1_at // Mtr.10678.1.S1_at // Mtr.46078.1.S1_s_at // Mtr.23405.1.S1_at // Mtr.32118.1.S1_at // Mtr.17367.1.S1_at
GO:0048653	P	anther development	12	6853	30	31225	0.062	1	// Mtr.10725.1.S1_at // Mtr.5346.1.S1_at // Mtr.46819.1.S1_s_at // Mtr.37517.1.S1_at // Mtr.14445.1.S1_at // Mtr.33913.1.S1_at // Mtr.4752.1.S1_at // Mtr.6917.1.S1_at // Mtr.17926.1.S1_at // Mtr.2441.1.S1_s_at // Mtr.46819.1.S1_at // Mtr.22990.1.S1_at
GO:0001708	P	cell fate specification	6	6853	17	31225	0.22	1	// Mtr.39774.1.S1_at // Mtr.6917.1.S1_at // Mtr.24320.1.S1_at // Mtr.44074.1.S1_at // Mtr.28737.1.S1_at // Mtr.183.1.S1_at
GO:0009070	P	serine family amino acid biosynthetic process	10	6853	32	31225	0.21	1	// Mtr.8464.1.S1_s_at // Mtr.37278.1.S1_at // Mtr.21293.1.S1_at // Mtr.25620.1.S1_at // Mtr.1544.1.S1_at // Mtr.11225.1.S1_at // Mtr.18520.1.S1_at // Mtr.51962.1.S1_at // Mtr.49120.1.S1_s_at // Mtr.12053.1.S1_at
GO:0015931	P	nucleobase, nucleoside, nucleotide and nucleic acid transport	8	6853	57	31225	0.92	1	// Mtr.33225.1.S1_s_at // Mtr.9846.1.S1_at // Mtr.40014.1.S1_at // Mtr.41941.1.S1_at // Mtr.27800.1.S1_s_at // Mtr.38364.1.S1_at // Mtr.15821.1.S1_at // Mtr.50290.1.S1_s_at
GO:0005983	P	starch catabolic process	5	6853	16	31225	0.32	1	// Mtr.7408.1.S1_at // Mtr.41955.1.S1_at // Mtr.24412.1.S1_at // Mtr.11170.1.S1_at // Mtr.24415.1.S1_s_at
GO:0015936	P	coenzyme A metabolic process	6	6853	25	31225	0.49	1	// Mtr.31747.1.S1_s_at // Mtr.46468.1.S1_at // Mtr.38462.1.S1_at // Mtr.40159.1.S1_at // Mtr.9276.1.S1_at // Mtr.40155.1.S1_at
GO:0006869	P	lipid transport	14	6853	84	31225	0.86	1	// Mtr.37609.1.S1_s_at // Mtr.8548.1.S1_at // Mtr.40473.1.S1_at // Mtr.51608.1.S1_at // Mtr.42049.1.S1_at // Mtr.43058.1.S1_at // Mtr.37608.1.S1_at // Mtr.39014.1.S1_at // Mtr.20073.1.S1_at // Mtr.10630.1.S1_at // Mtr.5962.1.S1_s_at // Mtr.37781.1.S1_at // Mtr.47153.1.S1_at // Mtr.37354.1.S1_s_at
GO:0016311	P	dephosphorylation	47	6853	203	31225	0.4	1	// Mtr.44706.1.S1_at // Mtr.11249.1.S1_s_at // Mtr.10893.1.S1_at // Mtr.41492.1.S1_at // Mtr.38031.1.S1_at // Mtr.9338.1.S1_at // Mtr.7106.1.S1_at // Mtr.18310.1.S1_at // Mtr.11520.1.S1_at // Mtr.5605.1.S1_at // Mtr.11723.1.S1_at // Mtr.11520.1.S1_s_at // Mtr.33144.1.S1_at // Mtr.49745.1.S1_s_at // Mtr.6963.1.S1_at // Mtr.2680.1.S1_at // Mtr.17081.1.S1_at // Mtr.38960.1.S1_at // Mtr.43762.1.S1_at…
GO:0050801	P	ion homeostasis	21	6853	92	31225	0.47	1	// Mtr.11249.1.S1_s_at // Mtr.10893.1.S1_at // Mtr.44334.1.S1_at // Mtr.45411.1.S1_at // Mtr.15345.1.S1_at // Mtr.35708.1.S1_at // Mtr.21846.1.S1_at // Mtr.23405.1.S1_at // Mtr.33330.1.S1_at // Mtr.1130.1.S1_s_at // Mtr.46078.1.S1_s_at // Mtr.12355.1.S1_at // Mtr.28859.1.S1_at // Mtr.32118.1.S1_x_at // Mtr.32444.1.S1_at // Mtr.41605.1.S1_at // Mtr.32118.1.S1_at // Mtr.17367.1.S1_at // Mtr.10799.1…
GO:0009790	P	embryonic development	84	6853	354	31225	0.28	1	// Mtr.22314.1.S1_at // Mtr.43837.1.S1_at // Mtr.34867.1.S1_s_at // Mtr.45208.1.S1_at // Mtr.41691.1.S1_at // Mtr.31334.1.S1_at // Mtr.17399.1.S1_at // Mtr.46028.1.S1_at // Mtr.32231.1.S1_at // Mtr.40811.1.S1_at // Mtr.11713.1.S1_at // Mtr.35814.1.S1_at // Mtr.449.1.S1_at // Mtr.21893.1.S1_s_at // Mtr.1742.1.S1_at // Mtr.47988.1.S1_at // Mtr.30693.1.S1_at // Mtr.40901.1.S1_at // Mtr.7958.1.S1_s_a…
GO:0009793	P	embryonic development ending in seed dormancy	66	6853	234	31225	0.044	1	// Mtr.5400.1.S1_at // Mtr.43837.1.S1_at // Mtr.34867.1.S1_s_at // Mtr.45208.1.S1_at // Mtr.41691.1.S1_at // Mtr.31334.1.S1_at // Mtr.46028.1.S1_at // Mtr.32231.1.S1_at // Mtr.40811.1.S1_at // Mtr.11713.1.S1_at // Mtr.35814.1.S1_at // Mtr.449.1.S1_at // Mtr.1742.1.S1_at // Mtr.49999.1.S1_at // Mtr.40901.1.S1_at // Mtr.7958.1.S1_s_at // Mtr.8900.1.S1_at // Mtr.13957.1.S1_s_at // Mtr.19594.1.S1_at …
GO:0009792	P	embryonic development ending in birth or egg hatching	6	6853	64	31225	0.99	1	// Mtr.38662.1.S1_at // Mtr.47988.1.S1_at // Mtr.10762.1.S1_at // Mtr.30693.1.S1_at // Mtr.20554.1.S1_s_at // Mtr.9705.1.S1_s_at
GO:0045229	P	external encapsulating structure organization	16	6853	191	31225	1	1	// Mtr.43323.1.S1_at // Mtr.49583.1.S1_at // Mtr.13656.1.S1_at // Mtr.40670.1.S1_at // Mtr.40583.1.S1_at // Mtr.44690.1.S1_at // Mtr.38546.1.S1_at // Mtr.22601.1.S1_s_at // Mtr.9851.1.S1_at // Mtr.4814.1.S1_at // Mtr.45463.1.S1_at // Mtr.44813.1.S1_at // Mtr.31710.1.S1_at // Mtr.22601.1.S1_at // Mtr.44620.1.S1_at // Mtr.43324.1.S1_s_at
GO:0034645	P	cellular macromolecule biosynthetic process	662	6853	2950	31225	0.3	1	// Mtr.24532.1.S1_at // Mtr.39655.1.S1_at // Mtr.20277.1.S1_at // Mtr.28709.1.S1_at // Mtr.37480.1.S1_at // Mtr.11494.1.S1_at // Mtr.9848.1.S1_at // Mtr.46956.1.S1_at // Mtr.47011.1.S1_at // Mtr.13032.1.S1_at // Mtr.44485.1.S1_at // Mtr.33334.1.S1_at // Mtr.13587.1.S1_at // Mtr.42162.1.S1_at // Mtr.1813.1.S1_at // Mtr.44005.1.S1_at // Mtr.45367.1.S1_at // Mtr.45530.1.S1_at // Mtr.12147.1.S1_at //…
GO:0042221	P	response to chemical stimulus	408	6853	1661	31225	0.02	1	// Mtr.11292.1.S1_s_at // Mtr.40132.1.S1_at // Mtr.9877.1.S1_at // Mtr.28634.1.S1_at // Mtr.45413.1.S1_at // Mtr.27409.1.S1_at // Mtr.1813.1.S1_at // Mtr.24048.1.S1_at // Mtr.18017.1.S1_at // Mtr.10602.1.S1_at // Mtr.6144.1.S1_at // Mtr.25128.1.S1_at // Mtr.1260.1.S1_at // Mtr.25945.1.S1_at // Mtr.17138.1.S1_at // Mtr.32444.1.S1_at // Mtr.14430.1.S1_at // Mtr.8944.1.S1_at // Mtr.51999.1.S1_at // …
GO:0009799	P	specification of symmetry	5	6853	14	31225	0.25	1	// Mtr.7958.1.S1_s_at // Mtr.29345.1.S1_at // Mtr.43959.1.S1_at // Mtr.45243.1.S1_at // Mtr.49221.1.S1_at
GO:0009798	P	axis specification	11	6853	64	31225	0.82	1	// Mtr.39377.1.S1_at // Mtr.26295.1.S1_at // Mtr.9069.1.S1_at // Mtr.43959.1.S1_at // Mtr.12990.1.S1_at // Mtr.24320.1.S1_at // Mtr.27850.1.S1_at // Mtr.29345.1.S1_at // Mtr.38716.1.S1_at // Mtr.49221.1.S1_at // Mtr.19586.1.S1_at
GO:0001666	P	response to hypoxia	6	6853	15	31225	0.16	1	// Mtr.20784.1.S1_s_at // Mtr.37444.1.S1_x_at // Mtr.52076.1.S1_at // Mtr.43810.1.S1_at // Mtr.32293.1.S1_at // Mtr.43674.1.S1_at
GO:0043087	P	regulation of GTPase activity	8	6853	57	31225	0.92	1	// Mtr.29253.1.S1_at // Mtr.13099.1.S1_at // Mtr.11909.1.S1_at // Mtr.4967.1.S1_at // Mtr.19872.1.S1_at // Mtr.33315.1.S1_at // Mtr.33257.1.S1_s_at // Mtr.34124.1.S1_at
GO:0007265	P	Ras protein signal transduction	5	6853	43	31225	0.95	1	// Mtr.19872.1.S1_at // Mtr.19598.1.S1_at // Mtr.33315.1.S1_at // Mtr.29253.1.S1_at // Mtr.4967.1.S1_at
GO:0043085	P	positive regulation of catalytic activity	9	6853	30	31225	0.26	1	// Mtr.14190.1.S1_s_at // Mtr.4735.1.S1_at // Mtr.17495.1.S1_s_at // Mtr.40189.1.S1_at // Mtr.31755.1.S1_at // Mtr.34631.1.S1_at // Mtr.46971.1.S1_at // Mtr.11550.1.S1_at // Mtr.32685.1.S1_at
GO:0044247	P	cellular polysaccharide catabolic process	5	6853	19	31225	0.44	1	// Mtr.7408.1.S1_at // Mtr.41955.1.S1_at // Mtr.24412.1.S1_at // Mtr.11170.1.S1_at // Mtr.24415.1.S1_s_at
GO:0006220	P	pyrimidine nucleotide metabolic process	12	6853	44	31225	0.3	1	// Mtr.39375.1.S1_at // Mtr.2685.1.S1_at // Mtr.14494.1.S1_at // Mtr.12781.1.S1_at // Mtr.7293.1.S1_at // Mtr.38972.1.S1_at // Mtr.23338.1.S1_at // Mtr.51962.1.S1_at // Mtr.37168.1.S1_at // Mtr.45546.1.S1_at // Mtr.42131.1.S1_at // Mtr.14160.1.S1_at
GO:0006221	P	pyrimidine nucleotide biosynthetic process	11	6853	43	31225	0.38	1	// Mtr.39375.1.S1_at // Mtr.2685.1.S1_at // Mtr.14494.1.S1_at // Mtr.12781.1.S1_at // Mtr.7293.1.S1_at // Mtr.38972.1.S1_at // Mtr.23338.1.S1_at // Mtr.51962.1.S1_at // Mtr.37168.1.S1_at // Mtr.42131.1.S1_at // Mtr.14160.1.S1_at
GO:0043624	P	cellular protein complex disassembly	5	6853	28	31225	0.73	1	// Mtr.11082.1.S1_at // Mtr.4382.1.S1_at // Mtr.31293.1.S1_s_at // Mtr.32889.1.S1_at // Mtr.16647.1.S1_at
GO:0009556	P	microsporogenesis	8	6853	18	31225	0.081	1	// Mtr.49945.1.S1_at // Mtr.449.1.S1_at // Mtr.51465.1.S1_at // Mtr.43625.1.S1_at // Mtr.11713.1.S1_at // Mtr.12981.1.S1_at // Mtr.6917.1.S1_at // Mtr.51461.1.S1_at
GO:0009555	P	pollen development	18	6853	59	31225	0.14	1	// Mtr.17664.1.S1_at // Mtr.49945.1.S1_at // Mtr.10388.1.S1_at // Mtr.41605.1.S1_at // Mtr.449.1.S1_at // Mtr.51465.1.S1_at // Mtr.28802.1.S1_at // Mtr.10389.1.S1_s_at // Mtr.11713.1.S1_at // Mtr.51461.1.S1_at // Mtr.12981.1.S1_at // Mtr.42807.1.S1_at // Mtr.6917.1.S1_at // Mtr.43923.1.S1_at // Mtr.14445.1.S1_at // Mtr.17926.1.S1_at // Mtr.43625.1.S1_at // Mtr.1095.1.S1_at
GO:0010087	P	phloem or xylem histogenesis	9	6853	34	31225	0.37	1	// Mtr.43661.1.S1_at // Mtr.45243.1.S1_at // Mtr.14250.1.S1_at // Mtr.16111.1.S1_at // Mtr.35314.1.S1_s_at // Mtr.43139.1.S1_at // Mtr.16110.1.S1_at // Mtr.7958.1.S1_s_at // Mtr.19268.1.S1_at
GO:0006342	P	chromatin silencing	5	6853	15	31225	0.28	1	// Mtr.17416.1.S1_at // Mtr.27058.1.S1_at // Mtr.48869.1.S1_at // Mtr.11758.1.S1_at // Mtr.6915.1.S1_at
GO:0009559	P	embryo sac central cell differentiation	7	6853	27	31225	0.41	1	// Mtr.40966.1.S1_at // Mtr.48306.1.S1_at // Mtr.26679.1.S1_at // Mtr.9746.1.S1_at // Mtr.33312.1.S1_at // Mtr.40435.1.S1_at // Mtr.43217.1.S1_at
GO:0000041	P	transition metal ion transport	21	6853	68	31225	0.11	1	// Mtr.19326.1.S1_at // Mtr.12355.1.S1_at // Mtr.47879.1.S1_at // Mtr.43988.1.S1_at // Mtr.35936.1.S1_at // Mtr.238.1.S1_at // Mtr.15621.1.S1_at // Mtr.33330.1.S1_at // Mtr.10678.1.S1_at // Mtr.33421.1.S1_at // Mtr.11330.1.S1_at // Mtr.6158.1.S1_at // Mtr.50425.1.S1_s_at // Mtr.33312.1.S1_at // Mtr.14430.1.S1_at // Mtr.32118.1.S1_x_at // Mtr.14816.1.S1_at // Mtr.32118.1.S1_at // Mtr.7637.1.S1_at …
GO:0046938	P	phytochelatin biosynthetic process	5	6853	7	31225	0.049	1	// Mtr.11292.1.S1_s_at // Mtr.10090.1.S1_at // Mtr.29177.1.S1_at // Mtr.42180.1.S1_s_at // Mtr.12100.1.S1_at
GO:0034754	P	cellular hormone metabolic process	8	6853	47	31225	0.8	1	// Mtr.14985.1.S1_at // Mtr.48824.1.S1_at // Mtr.14413.1.S1_at // Mtr.8762.1.S1_at // Mtr.38679.1.S1_at // Mtr.38799.1.S1_s_at // Mtr.111.1.S1_at // Mtr.39530.1.S1_s_at
GO:0009664	P	plant-type cell wall organization	19	6853	85	31225	0.51	1	// Mtr.13913.1.S1_at // Mtr.31591.1.S1_at // Mtr.6653.1.S1_s_at // Mtr.28768.1.S1_at // Mtr.5947.1.S1_at // Mtr.50574.1.S1_at // Mtr.19007.1.S1_at // Mtr.49754.1.S1_at // Mtr.42501.1.S1_at // Mtr.8533.1.S1_s_at // Mtr.12351.1.S1_at // Mtr.50224.1.S1_s_at // Mtr.15954.1.S1_at // Mtr.32593.1.S1_at // Mtr.41561.1.S1_at // Mtr.43359.1.S1_at // Mtr.12712.1.S1_at // Mtr.39093.1.S1_s_at // Mtr.37590.1.S…
GO:0046786	P	viral replication complex formation and maintenance	7	6853	11	31225	0.031	1	// Mtr.29302.1.S1_at // Mtr.41657.1.S1_at // Mtr.32802.1.S1_at // Mtr.33347.1.S1_s_at // Mtr.23072.1.S1_s_at // Mtr.11638.1.S1_at // Mtr.44503.1.S1_at
GO:0022618	P	ribonucleoprotein complex assembly	6	6853	20	31225	0.32	1	// Mtr.50713.1.S1_at // Mtr.46014.1.S1_at // Mtr.50714.1.S1_at // Mtr.394.1.S1_s_at // Mtr.33148.1.S1_at // Mtr.39950.1.S1_at
GO:0022613	P	ribonucleoprotein complex biogenesis	100	6853	555	31225	0.97	1	// Mtr.5408.1.S1_s_at // Mtr.18410.1.S1_at // Mtr.11494.1.S1_at // Mtr.46956.1.S1_at // Mtr.40074.1.S1_at // Mtr.33148.1.S1_at // Mtr.40472.1.S1_at // Mtr.49779.1.S1_at // Mtr.1206.1.S1_at // Mtr.32115.1.S1_at // Mtr.43086.1.S1_at // Mtr.23511.1.S1_at // Mtr.16553.1.S1_at // Mtr.38464.1.S1_at // Mtr.2256.1.S1_at // Mtr.43608.1.S1_at // Mtr.50326.1.S1_at // Mtr.50713.1.S1_at // Mtr.796.1.S1_s_at /…
GO:0070482	P	response to oxygen levels	6	6853	15	31225	0.16	1	// Mtr.20784.1.S1_s_at // Mtr.37444.1.S1_x_at // Mtr.52076.1.S1_at // Mtr.43810.1.S1_at // Mtr.32293.1.S1_at // Mtr.43674.1.S1_at
GO:0008380	P	RNA splicing	15	6853	101	31225	0.94	1	// Mtr.1236.1.S1_at // Mtr.19608.1.S1_s_at // Mtr.50713.1.S1_at // Mtr.26026.1.S1_x_at // Mtr.26026.1.S1_at // Mtr.46014.1.S1_at // Mtr.35922.1.S1_at // Mtr.31821.1.S1_at // Mtr.50714.1.S1_at // Mtr.41663.1.S1_at // Mtr.50811.1.S1_at // Mtr.394.1.S1_s_at // Mtr.1743.1.S1_at // Mtr.33148.1.S1_at // Mtr.34406.1.S1_at
GO:0006996	P	organelle organization	172	6853	648	31225	0.015	1	// Mtr.12154.1.S1_at // Mtr.32063.1.S1_at // Mtr.38400.1.S1_at // Mtr.22160.1.S1_x_at // Mtr.9827.1.S1_at // Mtr.8663.1.S1_at // Mtr.22921.1.S1_x_at // Mtr.51687.1.S1_at // Mtr.26687.1.S1_s_at // Mtr.27058.1.S1_at // Mtr.38545.1.S1_s_at // Mtr.46956.1.S1_at // Mtr.44225.1.S1_at // Mtr.7108.1.S1_at // Mtr.31649.1.S1_at // Mtr.49033.1.S1_s_at // Mtr.9705.1.S1_at // Mtr.38989.1.S1_at // Mtr.43542.1.…
GO:0044238	P	primary metabolic process	2218	6853	9765	31225	0.04	1	// Mtr.9213.1.S1_at // Mtr.29273.1.S1_at // Mtr.16216.1.S1_at // Mtr.51687.1.S1_at // Mtr.9848.1.S1_at // Mtr.40346.1.S1_at // Mtr.36456.1.S1_at // Mtr.20901.1.S1_s_at // Mtr.7128.1.S1_at // Mtr.15650.1.S1_s_at // Mtr.38464.1.S1_at // Mtr.9674.1.S1_at // Mtr.13610.1.S1_at // Mtr.20432.1.S1_x_at // Mtr.15541.1.S1_at // Mtr.32004.1.S1_at // Mtr.28745.1.S1_s_at // Mtr.36223.1.S1_s_at // Mtr.32444.1.…
GO:0019079	P	viral genome replication	7	6853	20	31225	0.2	1	// Mtr.29302.1.S1_at // Mtr.41657.1.S1_at // Mtr.32802.1.S1_at // Mtr.33347.1.S1_s_at // Mtr.23072.1.S1_s_at // Mtr.11638.1.S1_at // Mtr.44503.1.S1_at
GO:0046165	P	alcohol biosynthetic process	58	6853	233	31225	0.21	1	// Mtr.40055.1.S1_s_at // Mtr.42163.1.S1_at // Mtr.11173.1.S1_at // Mtr.12274.1.S1_at // Mtr.49251.1.S1_at // Mtr.9364.1.S1_at // Mtr.10485.1.S1_at // Mtr.10388.1.S1_at // Mtr.42779.1.S1_at // Mtr.19137.1.S1_at // Mtr.18014.1.S1_at // Mtr.39188.1.S1_at // Mtr.27294.1.S1_at // Mtr.9030.1.S1_at // Mtr.52357.1.S1_s_at // Mtr.51392.1.S1_at // Mtr.43821.1.S1_at // Mtr.45772.1.S1_at // Mtr.14830.1.S1_a…
GO:0010286	P	heat acclimation	6	6853	13	31225	0.11	1	// Mtr.4745.1.S1_at // Mtr.42941.1.S1_at // Mtr.41670.1.S1_at // Mtr.45232.1.S1_at // Mtr.37774.1.S1_at // Mtr.23282.1.S1_s_at
GO:0048583	P	regulation of response to stimulus	25	6853	112	31225	0.5	1	// Mtr.11034.1.S1_at // Mtr.29273.1.S1_at // Mtr.32016.1.S1_at // Mtr.49516.1.S1_at // Mtr.5840.1.S1_at // Mtr.7449.1.S1_at // Mtr.13581.1.S1_at // Mtr.43938.1.S1_at // Mtr.27935.1.S1_s_at // Mtr.41915.1.S1_at // Mtr.30691.1.S1_at // Mtr.44297.1.S1_at // Mtr.34397.1.S1_at // Mtr.37324.1.S1_at // Mtr.13870.1.S1_at // Mtr.46562.1.S1_at // Mtr.34596.1.S1_at // Mtr.9295.1.S1_at // Mtr.1951.1.S1_s_at …
GO:0030005	P	cellular di-, tri-valent inorganic cation homeostasis	10	6853	53	31225	0.72	1	// Mtr.12355.1.S1_at // Mtr.45411.1.S1_at // Mtr.15345.1.S1_at // Mtr.32118.1.S1_x_at // Mtr.33330.1.S1_at // Mtr.10678.1.S1_at // Mtr.46078.1.S1_s_at // Mtr.23405.1.S1_at // Mtr.32118.1.S1_at // Mtr.17367.1.S1_at
GO:0030004	P	cellular monovalent inorganic cation homeostasis	5	6853	9	31225	0.091	1	// Mtr.11249.1.S1_s_at // Mtr.32444.1.S1_at // Mtr.21846.1.S1_at // Mtr.1130.1.S1_s_at // Mtr.10799.1.S1_at
GO:0030007	P	cellular potassium ion homeostasis	5	6853	7	31225	0.049	1	// Mtr.11249.1.S1_s_at // Mtr.32444.1.S1_at // Mtr.21846.1.S1_at // Mtr.1130.1.S1_s_at // Mtr.10799.1.S1_at
GO:0030001	P	metal ion transport	56	6853	265	31225	0.62	1	// Mtr.47879.1.S1_at // Mtr.10999.1.S1_at // Mtr.10394.1.S1_at // Mtr.33886.1.S1_at // Mtr.41449.1.S1_at // Mtr.33833.1.S1_at // Mtr.50425.1.S1_s_at // Mtr.14816.1.S1_at // Mtr.17367.1.S1_at // Mtr.43217.1.S1_at // Mtr.3810.1.S1_at // Mtr.1998.1.S1_at // Mtr.7637.1.S1_at // Mtr.41819.1.S1_at // Mtr.49487.1.S1_at // Mtr.33421.1.S1_at // Mtr.11330.1.S1_at // Mtr.6158.1.S1_at // Mtr.48837.1.S1_s_at …
GO:0015801	P	aromatic amino acid transport	5	6853	8	31225	0.068	1	// Mtr.43202.1.S1_at // Mtr.47933.1.S1_at // Mtr.47934.1.S1_at // Mtr.31888.1.S1_at // Mtr.39379.1.S1_s_at
GO:0030003	P	cellular cation homeostasis	16	6853	64	31225	0.36	1	// Mtr.11249.1.S1_s_at // Mtr.12355.1.S1_at // Mtr.45411.1.S1_at // Mtr.15345.1.S1_at // Mtr.21846.1.S1_at // Mtr.23405.1.S1_at // Mtr.33330.1.S1_at // Mtr.1130.1.S1_s_at // Mtr.46078.1.S1_s_at // Mtr.32118.1.S1_x_at // Mtr.32444.1.S1_at // Mtr.41605.1.S1_at // Mtr.32118.1.S1_at // Mtr.17367.1.S1_at // Mtr.10799.1.S1_at // Mtr.10678.1.S1_at
GO:0006508	P	proteolysis	157	6853	851	31225	0.98	1	// Mtr.23876.1.S1_at // Mtr.51560.1.S1_at // Mtr.9657.1.S1_at // Mtr.43478.1.S1_at // Mtr.17803.1.S1_at // Mtr.20344.1.S1_at // Mtr.8235.1.S1_at // Mtr.39498.1.S1_at // Mtr.6722.1.S1_at // Mtr.13156.1.S1_at // Mtr.38889.1.S1_at // Mtr.13957.1.S1_s_at // Mtr.32406.1.S1_at // Mtr.52164.1.S1_at // Mtr.36456.1.S1_at // Mtr.8830.1.S1_at // Mtr.7054.1.S1_s_at // Mtr.43987.1.S1_at // Mtr.29154.1.S1_at /…
GO:0055080	P	cation homeostasis	17	6853	80	31225	0.59	1	// Mtr.11249.1.S1_s_at // Mtr.44334.1.S1_at // Mtr.45411.1.S1_at // Mtr.15345.1.S1_at // Mtr.21846.1.S1_at // Mtr.23405.1.S1_at // Mtr.33330.1.S1_at // Mtr.1130.1.S1_s_at // Mtr.46078.1.S1_s_at // Mtr.12355.1.S1_at // Mtr.32118.1.S1_x_at // Mtr.32444.1.S1_at // Mtr.41605.1.S1_at // Mtr.32118.1.S1_at // Mtr.17367.1.S1_at // Mtr.10799.1.S1_at // Mtr.10678.1.S1_at
GO:0055082	P	cellular chemical homeostasis	20	6853	78	31225	0.3	1	// Mtr.11249.1.S1_s_at // Mtr.10893.1.S1_at // Mtr.12355.1.S1_at // Mtr.45411.1.S1_at // Mtr.15345.1.S1_at // Mtr.35708.1.S1_at // Mtr.21846.1.S1_at // Mtr.23405.1.S1_at // Mtr.33330.1.S1_at // Mtr.1130.1.S1_s_at // Mtr.46078.1.S1_s_at // Mtr.28859.1.S1_at // Mtr.32118.1.S1_x_at // Mtr.32444.1.S1_at // Mtr.41605.1.S1_at // Mtr.32118.1.S1_at // Mtr.17367.1.S1_at // Mtr.10799.1.S1_at // Mtr.10678.1…
GO:0055085	P	transmembrane transport	18	6853	208	31225	1	1	// Mtr.36141.1.S1_at // Mtr.41506.1.S1_at // Mtr.49273.1.S1_at // Mtr.35689.1.S1_at // Mtr.28447.1.S1_at // Mtr.25877.1.S1_s_at // Mtr.40437.1.S1_at // Mtr.17095.1.S1_at // Mtr.25842.1.S1_at // Mtr.23409.1.S1_at // Mtr.29149.1.S1_at // Mtr.5661.1.S1_at // Mtr.13391.1.S1_at // Mtr.45839.1.S1_at // Mtr.50014.1.S1_at // Mtr.51063.1.S1_at // Mtr.33485.1.S1_at // Mtr.25128.1.S1_at
GO:0008202	P	steroid metabolic process	34	6853	133	31225	0.24	1	// Mtr.21098.1.S1_at // Mtr.35613.1.S1_s_at // Mtr.9739.1.S1_at // Mtr.8762.1.S1_at // Mtr.16327.1.S1_at // Mtr.47061.1.S1_at // Mtr.22445.1.S1_at // Mtr.9030.1.S1_at // Mtr.43658.1.S1_at // Mtr.43521.1.S1_at // Mtr.20730.1.S1_at // Mtr.11396.1.S1_at // Mtr.10571.1.S1_at // Mtr.17661.1.S1_at // Mtr.45966.1.S1_at // Mtr.2945.1.S1_at // Mtr.40155.1.S1_at // Mtr.1260.1.S1_at // Mtr.32396.1.S1_at // …
GO:0051093	P	negative regulation of developmental process	17	6853	90	31225	0.75	1	// Mtr.9656.1.S1_at // Mtr.11163.1.S1_at // Mtr.34024.1.S1_at // Mtr.51829.1.S1_s_at // Mtr.1083.1.S1_at // Mtr.9486.1.S1_at // Mtr.51829.1.S1_at // Mtr.37355.1.S1_at // Mtr.44602.1.S1_at // Mtr.1951.1.S1_s_at // Mtr.19158.1.S1_s_at // Mtr.26270.1.S1_s_at // Mtr.11761.1.S1_at // Mtr.28737.1.S1_at // Mtr.11449.1.S1_at // Mtr.39530.1.S1_s_at // Mtr.5343.1.S1_s_at
GO:0009832	P	plant-type cell wall biogenesis	21	6853	65	31225	0.083	1	// Mtr.13913.1.S1_at // Mtr.17396.1.S1_s_at // Mtr.27471.1.S1_s_at // Mtr.28768.1.S1_at // Mtr.5947.1.S1_at // Mtr.46028.1.S1_at // Mtr.49754.1.S1_at // Mtr.42501.1.S1_at // Mtr.52248.1.S1_at // Mtr.5281.1.S1_at // Mtr.51462.1.S1_s_at // Mtr.50224.1.S1_s_at // Mtr.41633.1.S1_at // Mtr.44803.1.S1_at // Mtr.17830.1.S1_at // Mtr.9651.1.S1_at // Mtr.17829.1.S1_at // Mtr.11798.1.S1_at // Mtr.33547.1.S…
GO:0015674	P	di-, tri-valent inorganic cation transport	16	6853	71	31225	0.51	1	// Mtr.12355.1.S1_at // Mtr.45411.1.S1_at // Mtr.35936.1.S1_at // Mtr.3073.1.S1_s_at // Mtr.33330.1.S1_at // Mtr.10678.1.S1_at // Mtr.33421.1.S1_at // Mtr.11330.1.S1_at // Mtr.48837.1.S1_s_at // Mtr.43923.1.S1_at // Mtr.14430.1.S1_at // Mtr.32118.1.S1_x_at // Mtr.33833.1.S1_at // Mtr.32118.1.S1_at // Mtr.37202.1.S1_at // Mtr.11809.1.S1_at
GO:0009834	P	secondary cell wall biogenesis	5	6853	12	31225	0.18	1	// Mtr.50224.1.S1_s_at // Mtr.33547.1.S1_at // Mtr.51462.1.S1_s_at // Mtr.28768.1.S1_at // Mtr.11798.1.S1_at
GO:0009835	P	ripening	15	6853	33	31225	0.018	1	// Mtr.5661.1.S1_at // Mtr.42480.1.S1_at // Mtr.48379.1.S1_at // Mtr.43104.1.S1_at // Mtr.25128.1.S1_at // Mtr.21871.1.S1_at // Mtr.43473.1.S1_at // Mtr.9851.1.S1_at // Mtr.4814.1.S1_at // Mtr.49441.1.S1_at // Mtr.44813.1.S1_at // Mtr.51063.1.S1_at // Mtr.9073.1.S1_at // Mtr.10029.1.S1_s_at // Mtr.33655.1.S1_at
GO:0007242	P	intracellular signaling cascade	152	6853	688	31225	0.48	1	// Mtr.8766.1.S1_at // Mtr.11034.1.S1_at // Mtr.4749.1.S1_at // Mtr.11173.1.S1_at // Mtr.46028.1.S1_at // Mtr.26217.1.S1_at // Mtr.7227.1.S1_at // Mtr.38410.1.S1_at // Mtr.12078.1.S1_at // Mtr.31649.1.S1_at // Mtr.44217.1.S1_at // Mtr.24777.1.S1_s_at // Mtr.21374.1.S1_at // Mtr.19206.1.S1_at // Mtr.13094.1.S1_at // Mtr.19235.1.S1_at // Mtr.27608.1.S1_s_at // Mtr.41652.1.S1_at // Mtr.2363.1.S1_at …
GO:0042360	P	vitamin E metabolic process	5	6853	17	31225	0.36	1	// Mtr.35139.1.S1_at // Mtr.15385.1.S1_at // Mtr.43550.1.S1_at // Mtr.13581.1.S1_at // Mtr.37508.1.S1_at
GO:0042362	P	fat-soluble vitamin biosynthetic process	5	6853	21	31225	0.51	1	// Mtr.35139.1.S1_at // Mtr.15385.1.S1_at // Mtr.43550.1.S1_at // Mtr.13581.1.S1_at // Mtr.37508.1.S1_at
GO:0009723	P	response to ethylene stimulus	24	6853	91	31225	0.24	1	// Mtr.11034.1.S1_at // Mtr.28710.1.S1_at // Mtr.43466.1.S1_at // Mtr.11798.1.S1_at // Mtr.2104.1.S1_at // Mtr.6076.1.S1_at // Mtr.7449.1.S1_at // Mtr.33547.1.S1_at // Mtr.10165.1.S1_at // Mtr.51462.1.S1_s_at // Mtr.50827.1.S1_at // Mtr.30691.1.S1_at // Mtr.29495.1.S1_at // Mtr.13440.1.S1_at // Mtr.17298.1.S1_at // Mtr.36907.1.S1_at // Mtr.43820.1.S1_at // Mtr.37355.1.S1_at // Mtr.25945.1.S1_at /…
GO:0042364	P	water-soluble vitamin biosynthetic process	18	6853	84	31225	0.58	1	// Mtr.14192.1.S1_at // Mtr.37928.1.S1_at // Mtr.51962.1.S1_at // Mtr.40460.1.S1_at // Mtr.9699.1.S1_at // Mtr.41101.1.S1_at // Mtr.11472.1.S1_s_at // Mtr.40268.1.S1_at // Mtr.39532.1.S1_at // Mtr.14518.1.S1_at // Mtr.8551.1.S1_at // Mtr.8174.1.S1_at // Mtr.49311.1.S1_at // Mtr.4143.1.S1_at // Mtr.19671.1.S1_at // Mtr.10393.1.S1_at // Mtr.41692.1.S1_at // Mtr.40267.1.S1_at
GO:0005991	P	trehalose metabolic process	11	6853	25	31225	0.047	1	// Mtr.43614.1.S1_at // Mtr.41070.1.S1_at // Mtr.46028.1.S1_at // Mtr.44551.1.S1_at // Mtr.2306.1.S1_at // Mtr.45000.1.S1_at // Mtr.39594.1.S1_at // Mtr.32643.1.S1_at // Mtr.52340.1.S1_s_at // Mtr.10833.1.S1_a_at // Mtr.31189.1.S1_at
GO:0043170	P	macromolecule metabolic process	1643	6853	7536	31225	0.62	1	// Mtr.9213.1.S1_at // Mtr.29273.1.S1_at // Mtr.51687.1.S1_at // Mtr.9848.1.S1_at // Mtr.36456.1.S1_at // Mtr.20901.1.S1_s_at // Mtr.38464.1.S1_at // Mtr.9674.1.S1_at // Mtr.13610.1.S1_at // Mtr.20432.1.S1_x_at // Mtr.15541.1.S1_at // Mtr.32004.1.S1_at // Mtr.28745.1.S1_s_at // Mtr.34959.1.S1_at // Mtr.32444.1.S1_at // Mtr.19383.1.S1_at // Mtr.11443.1.S1_at // Mtr.33878.1.S1_at // Mtr.28548.1.S1_…
GO:0006534	P	cysteine metabolic process	16	6853	55	31225	0.2	1	// Mtr.8464.1.S1_s_at // Mtr.20202.1.S1_at // Mtr.37278.1.S1_at // Mtr.21293.1.S1_at // Mtr.38072.1.S1_at // Mtr.2661.1.S1_at // Mtr.50318.1.S1_at // Mtr.11225.1.S1_at // Mtr.18014.1.S1_at // Mtr.43435.1.S1_at // Mtr.43140.1.S1_at // Mtr.10484.1.S1_at // Mtr.52344.1.S1_at // Mtr.18520.1.S1_at // Mtr.49120.1.S1_s_at // Mtr.12053.1.S1_at
GO:0006535	P	cysteine biosynthetic process from serine	5	6853	17	31225	0.36	1	// Mtr.8464.1.S1_s_at // Mtr.37278.1.S1_at // Mtr.49120.1.S1_s_at // Mtr.12053.1.S1_at // Mtr.18520.1.S1_at
GO:0008213	P	protein amino acid alkylation	13	6853	44	31225	0.22	1	// Mtr.22351.1.S1_at // Mtr.2017.1.S1_at // Mtr.17704.1.S1_s_at // Mtr.418.1.S1_s_at // Mtr.43438.1.S1_at // Mtr.16044.1.S1_at // Mtr.11758.1.S1_at // Mtr.40629.1.S1_at // Mtr.27058.1.S1_at // Mtr.44955.1.S1_s_at // Mtr.38301.1.S1_s_at // Mtr.48869.1.S1_at // Mtr.15244.1.S1_at
GO:0006537	P	glutamate biosynthetic process	5	6853	15	31225	0.28	1	// Mtr.12994.1.S1_at // Mtr.44607.1.S1_at // Mtr.12291.1.S1_s_at // Mtr.43279.1.S1_at // Mtr.51028.1.S1_at
GO:0006531	P	aspartate metabolic process	21	6853	69	31225	0.12	1	// Mtr.39375.1.S1_at // Mtr.45004.1.S1_at // Mtr.22244.1.S1_s_at // Mtr.14283.1.S1_at // Mtr.44612.1.S1_at // Mtr.7293.1.S1_at // Mtr.38072.1.S1_at // Mtr.19971.1.S1_at // Mtr.16054.1.S1_at // Mtr.25985.1.S1_at // Mtr.11619.1.S1_at // Mtr.16313.1.S1_s_at // Mtr.37461.1.S1_s_at // Mtr.43140.1.S1_at // Mtr.5406.1.S1_s_at // Mtr.10484.1.S1_at // Mtr.52344.1.S1_at // Mtr.20202.1.S1_at // Mtr.1575.1.S…
GO:0000904	P	cell morphogenesis involved in differentiation	17	6853	39	31225	0.017	1	// Mtr.11388.1.S1_at // Mtr.9787.1.S1_at // Mtr.20864.1.S1_at // Mtr.39688.1.S1_s_at // Mtr.16238.1.S1_at // Mtr.8663.1.S1_at // Mtr.49754.1.S1_at // Mtr.5281.1.S1_at // Mtr.35868.1.S1_at // Mtr.32593.1.S1_at // Mtr.14683.1.S1_at // Mtr.25291.1.S1_at // Mtr.31141.1.S1_at // Mtr.9136.1.S1_at // Mtr.51392.1.S1_at // Mtr.4721.1.S1_at // Mtr.40831.1.S1_at
GO:0000226	P	microtubule cytoskeleton organization	9	6853	62	31225	0.91	1	// Mtr.18524.1.S1_at // Mtr.38326.1.S1_at // Mtr.38545.1.S1_s_at // Mtr.4636.1.S1_at // Mtr.51658.1.S1_s_at // Mtr.5281.1.S1_at // Mtr.18183.1.S1_at // Mtr.16099.1.S1_at // Mtr.31649.1.S1_at
GO:0017144	P	drug metabolic process	10	6853	35	31225	0.28	1	// Mtr.40055.1.S1_s_at // Mtr.41720.1.S1_at // Mtr.11173.1.S1_at // Mtr.2715.1.S1_at // Mtr.27490.1.S1_s_at // Mtr.42779.1.S1_at // Mtr.732.1.S1_s_at // Mtr.43056.1.S1_at // Mtr.48256.1.S1_at // Mtr.27294.1.S1_at
GO:0006554	P	lysine catabolic process	5	6853	43	31225	0.95	1	// Mtr.418.1.S1_s_at // Mtr.9030.1.S1_at // Mtr.13536.1.S1_at // Mtr.49473.1.S1_at // Mtr.38258.1.S1_at
GO:0046496	P	nicotinamide nucleotide metabolic process	27	6853	120	31225	0.49	1	// Mtr.45989.1.S1_s_at // Mtr.39504.1.S1_at // Mtr.10485.1.S1_at // Mtr.19137.1.S1_at // Mtr.32248.1.S1_at // Mtr.732.1.S1_s_at // Mtr.43821.1.S1_at // Mtr.39221.1.S1_s_at // Mtr.754.1.S1_at // Mtr.38008.1.S1_at // Mtr.37198.1.S1_at // Mtr.35022.1.S1_at // Mtr.43234.1.S1_at // Mtr.33603.1.S1_s_at // Mtr.46082.1.S1_s_at // Mtr.44311.1.S1_s_at // Mtr.31871.1.S1_at // Mtr.27308.1.S1_s_at // Mtr.8755…
GO:0048443	P	stamen development	14	6853	36	31225	0.054	1	// Mtr.20735.1.S1_at // Mtr.10725.1.S1_at // Mtr.5346.1.S1_at // Mtr.46819.1.S1_s_at // Mtr.37517.1.S1_at // Mtr.14445.1.S1_at // Mtr.33913.1.S1_at // Mtr.4752.1.S1_at // Mtr.6917.1.S1_at // Mtr.17926.1.S1_at // Mtr.2441.1.S1_s_at // Mtr.46819.1.S1_at // Mtr.22990.1.S1_at // Mtr.20730.1.S1_at
GO:0048440	P	carpel development	9	6853	35	31225	0.39	1	// Mtr.25879.1.S1_at // Mtr.36907.1.S1_at // Mtr.44189.1.S1_at // Mtr.9069.1.S1_at // Mtr.26217.1.S1_at // Mtr.24320.1.S1_at // Mtr.1568.1.S1_at // Mtr.23638.1.S1_at // Mtr.44074.1.S1_at
GO:0006650	P	glycerophospholipid metabolic process	14	6853	57	31225	0.4	1	// Mtr.42418.1.S1_at // Mtr.13176.1.S1_at // Mtr.8215.1.S1_s_at // Mtr.8940.1.S1_at // Mtr.32016.1.S1_at // Mtr.27828.1.S1_at // Mtr.43949.1.S1_at // Mtr.28513.1.S1_at // Mtr.5275.1.S1_s_at // Mtr.41915.1.S1_at // Mtr.31141.1.S1_at // Mtr.34698.1.S1_at // Mtr.6918.1.S1_at // Mtr.8940.1.S1_s_at
GO:0031328	P	positive regulation of cellular biosynthetic process	32	6853	120	31225	0.19	1	// Mtr.21588.1.S1_at // Mtr.18769.1.S1_at // Mtr.51562.1.S1_at // Mtr.50827.1.S1_at // Mtr.11045.1.S1_at // Mtr.11798.1.S1_at // Mtr.12147.1.S1_at // Mtr.38077.1.S1_at // Mtr.31294.1.S1_at // Mtr.33547.1.S1_at // Mtr.7204.1.S1_at // Mtr.33568.1.S1_at // Mtr.9426.1.S1_at // Mtr.45889.1.S1_at // Mtr.31759.1.S1_at // Mtr.34497.1.S1_at // Mtr.2952.1.S1_at // Mtr.8842.1.S1_at // Mtr.10871.1.S1_at // M…
GO:0031327	P	negative regulation of cellular biosynthetic process	26	6853	124	31225	0.62	1	// Mtr.7525.1.S1_at // Mtr.28710.1.S1_at // Mtr.11758.1.S1_at // Mtr.27058.1.S1_at // Mtr.40889.1.S1_at // Mtr.17691.1.S1_at // Mtr.10537.1.S1_at // Mtr.6076.1.S1_at // Mtr.37555.1.S1_at // Mtr.5095.1.S1_s_at // Mtr.35584.1.S1_at // Mtr.31838.1.S1_at // Mtr.40972.1.S1_at // Mtr.43054.1.S1_at // Mtr.31759.1.S1_at // Mtr.5681.1.S1_at // Mtr.12755.1.S1_s_at // Mtr.43108.1.S1_at // Mtr.17416.1.S1_at …
GO:0031325	P	positive regulation of cellular metabolic process	32	6853	131	31225	0.32	1	// Mtr.21588.1.S1_at // Mtr.18769.1.S1_at // Mtr.51562.1.S1_at // Mtr.50827.1.S1_at // Mtr.11045.1.S1_at // Mtr.11798.1.S1_at // Mtr.12147.1.S1_at // Mtr.38077.1.S1_at // Mtr.31294.1.S1_at // Mtr.33547.1.S1_at // Mtr.7204.1.S1_at // Mtr.33568.1.S1_at // Mtr.9426.1.S1_at // Mtr.45889.1.S1_at // Mtr.31759.1.S1_at // Mtr.34497.1.S1_at // Mtr.2952.1.S1_at // Mtr.8842.1.S1_at // Mtr.10871.1.S1_at // M…
GO:0006803	P	glutathione conjugation reaction	9	6853	56	31225	0.85	1	// Mtr.28239.1.S1_at // Mtr.13201.1.S1_at // Mtr.40617.1.S1_at // Mtr.35528.1.S1_at // Mtr.39734.1.S1_at // Mtr.37386.1.S1_s_at // Mtr.37761.1.S1_s_at // Mtr.6811.1.S1_s_at // Mtr.6919.1.S1_s_at
GO:0019751	P	polyol metabolic process	10	6853	63	31225	0.87	1	// Mtr.39688.1.S1_s_at // Mtr.19762.1.S1_at // Mtr.35708.1.S1_at // Mtr.50619.1.S1_at // Mtr.8799.1.S1_at // Mtr.51761.1.S1_at // Mtr.28859.1.S1_at // Mtr.9897.1.S1_s_at // Mtr.43190.1.S1_at // Mtr.51392.1.S1_at
GO:0009624	P	response to nematode	9	6853	40	31225	0.53	1	// Mtr.8766.1.S1_at // Mtr.4863.1.S1_at // Mtr.17372.1.S1_at // Mtr.14133.1.S1_s_at // Mtr.386.1.S1_at // Mtr.47465.1.S1_at // Mtr.27722.1.S1_at // Mtr.12078.1.S1_at // Mtr.15914.1.S1_at
GO:0009627	P	systemic acquired resistance	12	6853	41	31225	0.24	1	// Mtr.8528.1.S1_at // Mtr.20784.1.S1_s_at // Mtr.46562.1.S1_at // Mtr.39475.1.S1_at // Mtr.42872.1.S1_at // Mtr.8527.1.S1_at // Mtr.33354.1.S1_at // Mtr.38410.1.S1_at // Mtr.34596.1.S1_at // Mtr.44297.1.S1_at // Mtr.12425.1.S1_at // Mtr.42152.1.S1_at
GO:0030648	P	aminoglycoside antibiotic biosynthetic process	10	6853	33	31225	0.24	1	// Mtr.40055.1.S1_s_at // Mtr.41720.1.S1_at // Mtr.11173.1.S1_at // Mtr.2715.1.S1_at // Mtr.27490.1.S1_s_at // Mtr.42779.1.S1_at // Mtr.732.1.S1_s_at // Mtr.43056.1.S1_at // Mtr.48256.1.S1_at // Mtr.27294.1.S1_at
GO:0030647	P	aminoglycoside antibiotic metabolic process	10	6853	33	31225	0.24	1	// Mtr.40055.1.S1_s_at // Mtr.41720.1.S1_at // Mtr.11173.1.S1_at // Mtr.2715.1.S1_at // Mtr.27490.1.S1_s_at // Mtr.42779.1.S1_at // Mtr.732.1.S1_s_at // Mtr.43056.1.S1_at // Mtr.48256.1.S1_at // Mtr.27294.1.S1_at
GO:0009626	P	plant-type hypersensitive response	9	6853	35	31225	0.39	1	// Mtr.14806.1.S1_at // Mtr.20784.1.S1_s_at // Mtr.46562.1.S1_at // Mtr.13118.1.S1_at // Mtr.9056.1.S1_at // Mtr.12663.1.S1_s_at // Mtr.44297.1.S1_at // Mtr.11565.1.S1_at // Mtr.14805.1.S1_at
GO:0015893	P	drug transport	13	6853	62	31225	0.61	1	// Mtr.5661.1.S1_at // Mtr.41506.1.S1_at // Mtr.28447.1.S1_at // Mtr.25877.1.S1_s_at // Mtr.36141.1.S1_at // Mtr.17095.1.S1_at // Mtr.29149.1.S1_at // Mtr.13391.1.S1_at // Mtr.51063.1.S1_at // Mtr.50014.1.S1_at // Mtr.40437.1.S1_at // Mtr.33485.1.S1_at // Mtr.25128.1.S1_at
GO:0040007	P	growth	63	6853	262	31225	0.28	1	// Mtr.44609.1.S1_at // Mtr.9787.1.S1_at // Mtr.46819.1.S1_s_at // Mtr.14281.1.S1_at // Mtr.8663.1.S1_at // Mtr.49754.1.S1_at // Mtr.42501.1.S1_at // Mtr.11713.1.S1_at // Mtr.32325.1.S1_at // Mtr.20546.1.S1_at // Mtr.17399.1.S1_at // Mtr.9020.1.S1_at // Mtr.2303.1.S1_at // Mtr.9705.1.S1_s_at // Mtr.39530.1.S1_s_at // Mtr.31649.1.S1_at // Mtr.17095.1.S1_at // Mtr.37555.1.S1_at // Mtr.8462.1.S1_at …
GO:0048580	P	regulation of post-embryonic development	23	6853	105	31225	0.54	1	// Mtr.22314.1.S1_at // Mtr.49516.1.S1_at // Mtr.46819.1.S1_s_at // Mtr.41586.1.S1_at // Mtr.26217.1.S1_at // Mtr.8901.1.S1_at // Mtr.7227.1.S1_at // Mtr.10485.1.S1_at // Mtr.24938.1.S1_s_at // Mtr.17691.1.S1_at // Mtr.50586.1.S1_at // Mtr.19235.1.S1_at // Mtr.18319.1.S1_at // Mtr.11761.1.S1_at // Mtr.21846.1.S1_at // Mtr.45064.1.S1_at // Mtr.1951.1.S1_s_at // Mtr.26270.1.S1_s_at // Mtr.34024.1.S…
GO:0046283	P	anthocyanin metabolic process	7	6853	31	31225	0.54	1	// Mtr.41492.1.S1_at // Mtr.35781.1.S1_at // Mtr.10871.1.S1_at // Mtr.27628.1.S1_at // Mtr.10627.1.S1_at // Mtr.49865.1.S1_at // Mtr.4452.1.S1_at
GO:0040008	P	regulation of growth	10	6853	67	31225	0.91	1	// Mtr.45243.1.S1_at // Mtr.46819.1.S1_s_at // Mtr.41586.1.S1_at // Mtr.11449.1.S1_at // Mtr.49447.1.S1_s_at // Mtr.38716.1.S1_at // Mtr.20554.1.S1_s_at // Mtr.7958.1.S1_s_at // Mtr.9705.1.S1_s_at // Mtr.39530.1.S1_s_at
GO:0010197	P	polar nucleus fusion	7	6853	27	31225	0.41	1	// Mtr.40966.1.S1_at // Mtr.48306.1.S1_at // Mtr.26679.1.S1_at // Mtr.9746.1.S1_at // Mtr.33312.1.S1_at // Mtr.40435.1.S1_at // Mtr.43217.1.S1_at
GO:0006013	P	mannose metabolic process	20	6853	80	31225	0.34	1	// Mtr.43821.1.S1_at // Mtr.45989.1.S1_s_at // Mtr.41720.1.S1_at // Mtr.11173.1.S1_at // Mtr.43636.1.S1_at // Mtr.41692.1.S1_at // Mtr.12636.1.S1_at // Mtr.10613.1.S1_at // Mtr.754.1.S1_at // Mtr.40268.1.S1_at // Mtr.38008.1.S1_at // Mtr.42779.1.S1_at // Mtr.14518.1.S1_at // Mtr.35022.1.S1_at // Mtr.19137.1.S1_at // Mtr.26527.1.S1_at // Mtr.49030.1.S1_at // Mtr.27490.1.S1_s_at // Mtr.40267.1.S1_a…
GO:0006011	P	UDP-glucose metabolic process	9	6853	29	31225	0.23	1	// Mtr.11223.1.S1_at // Mtr.27471.1.S1_s_at // Mtr.17396.1.S1_s_at // Mtr.51462.1.S1_s_at // Mtr.52248.1.S1_at // Mtr.50224.1.S1_s_at // Mtr.33499.1.S1_at // Mtr.11798.1.S1_at // Mtr.44296.1.S1_at
GO:0010311	P	lateral root formation	6	6853	14	31225	0.14	1	// Mtr.37555.1.S1_at // Mtr.13440.1.S1_at // Mtr.12154.1.S1_at // Mtr.8737.1.S1_at // Mtr.26687.1.S1_s_at // Mtr.29499.1.S1_at
GO:0006014	P	D-ribose metabolic process	9	6853	17	31225	0.033	1	// Mtr.27306.1.S1_s_at // Mtr.13302.1.S1_at // Mtr.39221.1.S1_s_at // Mtr.27308.1.S1_s_at // Mtr.35313.1.S1_at // Mtr.12636.1.S1_at // Mtr.35966.1.S1_s_at // Mtr.26527.1.S1_at // Mtr.16922.1.S1_at
GO:0010154	P	fruit development	81	6853	280	31225	0.018	1	// Mtr.5400.1.S1_at // Mtr.43837.1.S1_at // Mtr.40055.1.S1_s_at // Mtr.45208.1.S1_at // Mtr.21588.1.S1_at // Mtr.41691.1.S1_at // Mtr.31334.1.S1_at // Mtr.46028.1.S1_at // Mtr.32231.1.S1_at // Mtr.40811.1.S1_at // Mtr.11713.1.S1_at // Mtr.35814.1.S1_at // Mtr.449.1.S1_at // Mtr.1742.1.S1_at // Mtr.49999.1.S1_at // Mtr.34867.1.S1_s_at // Mtr.40901.1.S1_at // Mtr.7958.1.S1_s_at // Mtr.11209.1.S1_at…
GO:0043101	P	purine salvage	7	6853	15	31225	0.085	1	// Mtr.16658.1.S1_at // Mtr.20316.1.S1_at // Mtr.43441.1.S1_at // Mtr.17483.1.S1_s_at // Mtr.20315.1.S1_at // Mtr.40365.1.S1_s_at // Mtr.17483.1.S1_x_at
GO:0009908	P	flower development	57	6853	208	31225	0.081	1	// Mtr.22314.1.S1_at // Mtr.49516.1.S1_at // Mtr.46819.1.S1_s_at // Mtr.16238.1.S1_at // Mtr.41586.1.S1_at // Mtr.26217.1.S1_at // Mtr.8901.1.S1_at // Mtr.18410.1.S1_at // Mtr.7227.1.S1_at // Mtr.10485.1.S1_at // Mtr.24320.1.S1_at // Mtr.24938.1.S1_s_at // Mtr.40889.1.S1_at // Mtr.46819.1.S1_at // Mtr.24462.1.S1_at // Mtr.25879.1.S1_at // Mtr.26622.1.S1_at // Mtr.20730.1.S1_at // Mtr.50586.1.S1_a…
GO:0009909	P	regulation of flower development	15	6853	58	31225	0.33	1	// Mtr.22314.1.S1_at // Mtr.8901.1.S1_at // Mtr.34024.1.S1_at // Mtr.46819.1.S1_s_at // Mtr.50586.1.S1_at // Mtr.41586.1.S1_at // Mtr.11449.1.S1_at // Mtr.26217.1.S1_at // Mtr.19235.1.S1_at // Mtr.7227.1.S1_at // Mtr.10485.1.S1_at // Mtr.24938.1.S1_s_at // Mtr.45064.1.S1_at // Mtr.18319.1.S1_at // Mtr.11761.1.S1_at
GO:0048438	P	floral whorl development	28	6853	93	31225	0.09	1	// Mtr.7525.1.S1_at // Mtr.46819.1.S1_s_at // Mtr.26217.1.S1_at // Mtr.18410.1.S1_at // Mtr.24320.1.S1_at // Mtr.46819.1.S1_at // Mtr.25879.1.S1_at // Mtr.20730.1.S1_at // Mtr.14445.1.S1_at // Mtr.33913.1.S1_at // Mtr.4752.1.S1_at // Mtr.6917.1.S1_at // Mtr.1568.1.S1_at // Mtr.10725.1.S1_at // Mtr.10054.1.S1_at // Mtr.5346.1.S1_at // Mtr.33363.1.S1_at // Mtr.36907.1.S1_at // Mtr.9069.1.S1_at // M…
GO:0009581	P	detection of external stimulus	7	6853	50	31225	0.91	1	// Mtr.5672.1.S1_at // Mtr.14125.1.S1_at // Mtr.34596.1.S1_at // Mtr.33354.1.S1_at // Mtr.45415.1.S1_at // Mtr.40298.1.S1_at // Mtr.44178.1.S1_at
GO:0009582	P	detection of abiotic stimulus	6	6853	44	31225	0.91	1	// Mtr.5672.1.S1_at // Mtr.14125.1.S1_at // Mtr.34596.1.S1_at // Mtr.33354.1.S1_at // Mtr.45415.1.S1_at // Mtr.40298.1.S1_at
GO:0009583	P	detection of light stimulus	5	6853	39	31225	0.92	1	// Mtr.45415.1.S1_at // Mtr.14125.1.S1_at // Mtr.40298.1.S1_at // Mtr.34596.1.S1_at // Mtr.33354.1.S1_at
GO:0009585	P	red, far-red light phototransduction	5	6853	39	31225	0.92	1	// Mtr.45415.1.S1_at // Mtr.14125.1.S1_at // Mtr.40298.1.S1_at // Mtr.34596.1.S1_at // Mtr.33354.1.S1_at
GO:0009629	P	response to gravity	14	6853	50	31225	0.25	1	// Mtr.5672.1.S1_at // Mtr.13440.1.S1_at // Mtr.10138.1.S1_at // Mtr.14125.1.S1_at // Mtr.50827.1.S1_at // Mtr.12575.1.S1_at // Mtr.143.1.S1_at // Mtr.38716.1.S1_at // Mtr.29499.1.S1_at // Mtr.7264.1.S1_at // Mtr.29495.1.S1_at // Mtr.39357.1.S1_s_at // Mtr.45088.1.S1_at // Mtr.17095.1.S1_at
GO:0048193	P	Golgi vesicle transport	14	6853	95	31225	0.94	1	// Mtr.42322.1.S1_at // Mtr.27585.1.S1_at // Mtr.38941.1.S1_s_at // Mtr.39557.1.S1_at // Mtr.15821.1.S1_at // Mtr.13292.1.S1_at // Mtr.12756.1.S1_at // Mtr.33225.1.S1_s_at // Mtr.17596.1.S1_at // Mtr.12151.1.S1_at // Mtr.40348.1.S1_at // Mtr.34136.1.S1_at // Mtr.39357.1.S1_s_at // Mtr.45088.1.S1_at
GO:0019941	P	modification-dependent protein catabolic process	38	6853	244	31225	0.98	1	// Mtr.35935.1.S1_s_at // Mtr.41670.1.S1_at // Mtr.31788.1.S1_at // Mtr.9657.1.S1_at // Mtr.20344.1.S1_at // Mtr.11873.1.S1_at // Mtr.8235.1.S1_at // Mtr.41259.1.S1_at // Mtr.6722.1.S1_at // Mtr.13156.1.S1_at // Mtr.41563.1.S1_s_at // Mtr.13957.1.S1_s_at // Mtr.32406.1.S1_at // Mtr.8702.1.S1_at // Mtr.41712.1.S1_at // Mtr.35935.1.S1_at // Mtr.45332.1.S1_at // Mtr.44394.1.S1_at // Mtr.10084.1.S1_a…
GO:0051094	P	positive regulation of developmental process	14	6853	53	31225	0.31	1	// Mtr.22314.1.S1_at // Mtr.49516.1.S1_at // Mtr.7958.1.S1_s_at // Mtr.50586.1.S1_at // Mtr.26217.1.S1_at // Mtr.8901.1.S1_at // Mtr.45064.1.S1_at // Mtr.10485.1.S1_at // Mtr.24364.1.S1_s_at // Mtr.24938.1.S1_s_at // Mtr.18319.1.S1_at // Mtr.34124.1.S1_at // Mtr.44074.1.S1_at // Mtr.17691.1.S1_at
GO:0044265	P	cellular macromolecule catabolic process	113	6853	603	31225	0.95	1	// Mtr.11173.1.S1_at // Mtr.9657.1.S1_at // Mtr.39504.1.S1_at // Mtr.20344.1.S1_at // Mtr.8235.1.S1_at // Mtr.6722.1.S1_at // Mtr.13156.1.S1_at // Mtr.32248.1.S1_at // Mtr.13957.1.S1_s_at // Mtr.32406.1.S1_at // Mtr.40433.1.S1_at // Mtr.51988.1.S1_at // Mtr.35022.1.S1_at // Mtr.16423.1.S1_at // Mtr.8437.1.S1_at // Mtr.37774.1.S1_at // Mtr.41720.1.S1_at // Mtr.33603.1.S1_s_at // Mtr.13610.1.S1_at …
GO:0042775	P	mitochondrial ATP synthesis coupled electron transport	5	6853	75	31225	1	1	// Mtr.48971.1.S1_at // Mtr.41946.1.S1_at // Mtr.18253.1.S1_at // Mtr.31070.1.S1_s_at // Mtr.6139.1.S1_at
GO:0042773	P	ATP synthesis coupled electron transport	5	6853	76	31225	1	1	// Mtr.48971.1.S1_at // Mtr.41946.1.S1_at // Mtr.18253.1.S1_at // Mtr.31070.1.S1_s_at // Mtr.6139.1.S1_at
GO:0044248	P	cellular catabolic process	237	6853	1081	31225	0.52	1	// Mtr.42418.1.S1_at // Mtr.4749.1.S1_at // Mtr.11173.1.S1_at // Mtr.9657.1.S1_at // Mtr.39504.1.S1_at // Mtr.42510.1.S1_at // Mtr.20344.1.S1_at // Mtr.33451.1.S1_at // Mtr.42779.1.S1_at // Mtr.51909.1.S1_at // Mtr.6722.1.S1_at // Mtr.13156.1.S1_at // Mtr.32248.1.S1_at // Mtr.13957.1.S1_s_at // Mtr.32406.1.S1_at // Mtr.18010.1.S1_at // Mtr.4735.1.S1_at // Mtr.14830.1.S1_at // Mtr.12291.1.S1_s_at …
GO:0007015	P	actin filament organization	12	6853	33	31225	0.097	1	// Mtr.9787.1.S1_at // Mtr.11714.1.S1_at // Mtr.50710.1.S1_at // Mtr.8663.1.S1_at // Mtr.51005.1.S1_at // Mtr.26509.1.S1_s_at // Mtr.18525.1.S1_at // Mtr.12639.1.S1_at // Mtr.9705.1.S1_at // Mtr.9705.1.S1_s_at // Mtr.49754.1.S1_at // Mtr.44524.1.S1_at
GO:0007017	P	microtubule-based process	43	6853	180	31225	0.33	1	// Mtr.19613.1.S1_at // Mtr.37319.1.S1_at // Mtr.18524.1.S1_at // Mtr.2690.1.S1_at // Mtr.4636.1.S1_at // Mtr.31765.1.S1_at // Mtr.40968.1.S1_at // Mtr.45643.1.S1_s_at // Mtr.28758.1.S1_s_at // Mtr.31649.1.S1_at // Mtr.29140.1.S1_at // Mtr.8401.1.S1_at // Mtr.38545.1.S1_s_at // Mtr.38545.1.S1_at // Mtr.47931.1.S1_at // Mtr.6561.1.S1_at // Mtr.35774.1.S1_at // Mtr.10717.1.S1_at // Mtr.17209.1.S1_a…
GO:0007010	P	cytoskeleton organization	29	6853	146	31225	0.72	1	// Mtr.9787.1.S1_at // Mtr.18524.1.S1_at // Mtr.50710.1.S1_at // Mtr.8663.1.S1_at // Mtr.49754.1.S1_at // Mtr.19718.1.S1_s_at // Mtr.20546.1.S1_at // Mtr.26509.1.S1_s_at // Mtr.12639.1.S1_at // Mtr.9705.1.S1_s_at // Mtr.44225.1.S1_at // Mtr.2055.1.S1_at // Mtr.41543.1.S1_at // Mtr.9705.1.S1_at // Mtr.31649.1.S1_at // Mtr.51005.1.S1_at // Mtr.38545.1.S1_s_at // Mtr.44524.1.S1_at // Mtr.38326.1.S1_…
GO:0044260	P	cellular macromolecule metabolic process	1457	6853	6552	31225	0.31	1	// Mtr.9213.1.S1_at // Mtr.29273.1.S1_at // Mtr.51687.1.S1_at // Mtr.9848.1.S1_at // Mtr.20901.1.S1_s_at // Mtr.38464.1.S1_at // Mtr.9674.1.S1_at // Mtr.13610.1.S1_at // Mtr.20432.1.S1_x_at // Mtr.15541.1.S1_at // Mtr.32004.1.S1_at // Mtr.28745.1.S1_s_at // Mtr.34959.1.S1_at // Mtr.32444.1.S1_at // Mtr.19383.1.S1_at // Mtr.11443.1.S1_at // Mtr.33878.1.S1_at // Mtr.28548.1.S1_at // Mtr.43808.1.S1_…
GO:0006412	P	translation	133	6853	837	31225	1	1	// Mtr.7525.1.S1_at // Mtr.24532.1.S1_at // Mtr.2544.1.S1_s_at // Mtr.18410.1.S1_at // Mtr.11494.1.S1_at // Mtr.46956.1.S1_at // Mtr.14362.1.S1_at // Mtr.40074.1.S1_at // Mtr.33334.1.S1_at // Mtr.50326.1.S1_at // Mtr.3520.1.S1_s_at // Mtr.25429.1.S1_at // Mtr.38221.1.S1_at // Mtr.40472.1.S1_at // Mtr.44464.1.S1_at // Mtr.49779.1.S1_at // Mtr.16313.1.S1_s_at // Mtr.32115.1.S1_at // Mtr.43086.1.S1_…
GO:0007398	P	ectoderm development	26	6853	86	31225	0.097	1	// Mtr.9787.1.S1_at // Mtr.16238.1.S1_at // Mtr.8663.1.S1_at // Mtr.21624.1.S1_at // Mtr.4721.1.S1_at // Mtr.17095.1.S1_at // Mtr.15775.1.S1_at // Mtr.39774.1.S1_at // Mtr.32593.1.S1_at // Mtr.13440.1.S1_at // Mtr.11388.1.S1_at // Mtr.20864.1.S1_at // Mtr.40219.1.S1_at // Mtr.41037.1.S1_at // Mtr.40831.1.S1_at // Mtr.34202.1.S1_s_at // Mtr.44074.1.S1_at // Mtr.14683.1.S1_at // Mtr.28737.1.S1_at /…
GO:0010305	P	leaf vascular tissue pattern formation	7	6853	9	31225	0.015	1	// Mtr.39377.1.S1_at // Mtr.14769.1.S1_at // Mtr.11449.1.S1_at // Mtr.27850.1.S1_at // Mtr.31734.1.S1_at // Mtr.49873.1.S1_at // Mtr.42450.1.S1_at
GO:0007018	P	microtubule-based movement	30	6853	103	31225	0.11	1	// Mtr.19613.1.S1_at // Mtr.37319.1.S1_at // Mtr.18524.1.S1_at // Mtr.2690.1.S1_at // Mtr.35312.1.S1_at // Mtr.31765.1.S1_at // Mtr.40968.1.S1_at // Mtr.45643.1.S1_s_at // Mtr.28758.1.S1_s_at // Mtr.29140.1.S1_at // Mtr.8401.1.S1_at // Mtr.38545.1.S1_s_at // Mtr.38545.1.S1_at // Mtr.47931.1.S1_at // Mtr.6561.1.S1_at // Mtr.35774.1.S1_at // Mtr.10717.1.S1_at // Mtr.41155.1.S1_at // Mtr.26623.1.S1_…
GO:0006528	P	asparagine metabolic process	6	6853	16	31225	0.19	1	// Mtr.44612.1.S1_at // Mtr.19971.1.S1_at // Mtr.1575.1.S1_at // Mtr.28442.1.S1_s_at // Mtr.7084.1.S1_at // Mtr.25985.1.S1_at
GO:0016036	P	cellular response to phosphate starvation	5	6853	25	31225	0.65	1	// Mtr.41492.1.S1_at // Mtr.4034.1.S1_at // Mtr.12756.1.S1_at // Mtr.41715.1.S1_at // Mtr.10627.1.S1_at
GO:0044085	P	cellular component biogenesis	218	6853	985	31225	0.47	1	// Mtr.37319.1.S1_at // Mtr.12154.1.S1_at // Mtr.32063.1.S1_at // Mtr.22160.1.S1_x_at // Mtr.46028.1.S1_at // Mtr.18885.1.S1_at // Mtr.51687.1.S1_at // Mtr.18410.1.S1_at // Mtr.26687.1.S1_s_at // Mtr.20484.1.S1_at // Mtr.38545.1.S1_s_at // Mtr.46956.1.S1_at // Mtr.40074.1.S1_at // Mtr.33148.1.S1_at // Mtr.16016.1.S1_at // Mtr.50326.1.S1_at // Mtr.43542.1.S1_at // Mtr.40472.1.S1_at // Mtr.50224.1.…
GO:0048284	P	organelle fusion	7	6853	28	31225	0.45	1	// Mtr.40966.1.S1_at // Mtr.48306.1.S1_at // Mtr.26679.1.S1_at // Mtr.9746.1.S1_at // Mtr.33312.1.S1_at // Mtr.40435.1.S1_at // Mtr.43217.1.S1_at
GO:0048285	P	organelle fission	19	6853	77	31225	0.36	1	// Mtr.50839.1.S1_at // Mtr.49447.1.S1_s_at // Mtr.13459.1.S1_at // Mtr.21589.1.S1_at // Mtr.38989.1.S1_at // Mtr.4030.1.S1_at // Mtr.46014.1.S1_at // Mtr.5281.1.S1_at // Mtr.33796.1.S1_s_at // Mtr.1095.1.S1_at // Mtr.4712.1.S1_s_at // Mtr.49223.1.S1_at // Mtr.12162.1.S1_s_at // Mtr.11454.1.S1_at // Mtr.24738.1.S1_at // Mtr.24517.1.S1_at // Mtr.31275.1.S1_at // Mtr.33796.1.S1_at // Mtr.9240.1.S1_…
GO:0016032	P	viral reproduction	7	6853	23	31225	0.29	1	// Mtr.29302.1.S1_at // Mtr.41657.1.S1_at // Mtr.32802.1.S1_at // Mtr.33347.1.S1_s_at // Mtr.23072.1.S1_s_at // Mtr.11638.1.S1_at // Mtr.44503.1.S1_at
GO:0002252	P	immune effector process	8	6853	35	31225	0.52	1	// Mtr.39999.1.S1_at // Mtr.820.1.S1_at // Mtr.5171.1.S1_at // Mtr.19158.1.S1_s_at // Mtr.44231.1.S1_at // Mtr.44119.1.S1_at // Mtr.44602.1.S1_at // Mtr.33217.1.S1_at
[truncated: 594 more rows]
