# Supplementary material for: Identification and Network-Enabled Characterization of Auxin Response Factor Genes in Medicago truncatula
Source: Front Plant Sci. 2016 Dec 9;7:1857. doi: 10.3389/fpls.2016.01857 (PMC5145899; doi:10.3389/fpls.2016.01857)
Supplement: Supplementary file 4 [file Table2.XLSX]

## Sheet: Cluster_3
Medtr3g079200.1	Mtr.10001.1.S1_at	3
Medtr3g079200.1	Mtr.10001.1.S1_s_at	3
Medtr3g085130.2	Mtr.10006.1.S1_at	3
Medtr3g091820.1	Mtr.10007.1.S1_at	3
Medtr1g029400.1	Mtr.10010.1.S1_at	3
Medtr6g028050.1	Mtr.10025.1.S1_at	3
Medtr4g082350.1	Mtr.10034.1.S1_at	3
Medtr1g069735.2	Mtr.10046.1.S1_at	3
Medtr2g099040.3	Mtr.10049.1.S1_at	3
Medtr1g020000.1	Mtr.10061.1.S1_at	3
Medtr8g073210.1	Mtr.10073.1.S1_at	3
Medtr3g028140.1	Mtr.10091.1.S1_at	3
Medtr1g111560.1	Mtr.10097.1.S1_at	3
Medtr4g071370.2	Mtr.10099.1.S1_s_at	3
Medtr3g084830.1	Mtr.10105.1.S1_s_at	3
Medtr7g100730.2	Mtr.10106.1.S1_at	3
Medtr8g093870.1	Mtr.10107.1.S1_at	3
Medtr8g093870.1	Mtr.10107.1.S1_s_at	3
Medtr2g102150.3	Mtr.10111.1.S1_at	3
Medtr1g107015.4	Mtr.10115.1.S1_at	3
Medtr8g035910.1	Mtr.10117.1.S1_at	3
Medtr4g123090.1	Mtr.10118.1.S1_at	3
Medtr4g073890.1	Mtr.10119.1.S1_at	3
Medtr1g076990.3	Mtr.10128.1.S1_at	3
Medtr4g106730.1	Mtr.10137.1.S1_at	3
Medtr4g071850.1	Mtr.10142.1.S1_at	3
Medtr1g007160.1	Mtr.10145.1.S1_at	3
Medtr1g054355.1	Mtr.10148.1.S1_at	3
Medtr4g132250.1	Mtr.10151.1.S1_s_at	3
Medtr3g108410.1	Mtr.10153.1.S1_at	3
Medtr8g073170.1	Mtr.10155.1.S1_at	3
Medtr8g085950.1	Mtr.10156.1.S1_at	3
Medtr4g134960.1	Mtr.10157.1.S1_at	3
Medtr4g121080.1	Mtr.10162.1.S1_at	3
Medtr4g078230.1	Mtr.10163.1.S1_at	3
Medtr2g095420.5	Mtr.10167.1.S1_at	3
Medtr4g117490.1	Mtr.10171.1.S1_at	3
Medtr7g093740.1	Mtr.10172.1.S1_at	3
Medtr8g073210.7	Mtr.10181.1.S1_at	3
Medtr8g023620.1	Mtr.10183.1.S1_s_at	3
Medtr4g043660.2	Mtr.10184.1.S1_at	3
Medtr8g027495.1	Mtr.10190.1.S1_at	3
Medtr1g094010.1	Mtr.10198.1.S1_at	3
Medtr7g023250.1	Mtr.10202.1.S1_at	3
Medtr7g096040.1	Mtr.10209.1.S1_at	3
Medtr8g093460.1	Mtr.10213.1.S1_at	3
Medtr7g017360.5	Mtr.10219.1.S1_at	3
Medtr4g127210.2	Mtr.10223.1.S1_at	3
Medtr8g023010.1	Mtr.10225.1.S1_at	3
Medtr3g092090.2	Mtr.10229.1.S1_at	3
Medtr5g034780.1	Mtr.10232.1.S1_at	3
Medtr7g082300.1	Mtr.10235.1.S1_at	3
Medtr4g093750.2	Mtr.10239.1.S1_at	3
Medtr4g102750.1	Mtr.10255.1.S1_at	3
Medtr0024s0020.1	Mtr.10256.1.S1_at	3
Medtr2g019810.1	Mtr.10258.1.S1_at	3
Medtr3g075110.1	Mtr.10259.1.S1_at	3
Medtr2g014890.1	Mtr.10261.1.S1_at	3
Medtr1g114540.1	Mtr.10262.1.S1_at	3
Medtr2g014490.1	Mtr.10266.1.S1_at	3
Medtr2g089340.1	Mtr.10270.1.S1_at	3
Medtr2g438020.1	Mtr.10275.1.S1_s_at	3
Medtr7g084250.1	Mtr.10277.1.S1_at	3
Medtr5g085010.1	Mtr.10290.1.S1_at	3
Medtr1g113000.1	Mtr.10294.1.S1_at	3
Medtr3g092230.1	Mtr.10295.1.S1_at	3
Medtr2g073240.1	Mtr.10310.1.S1_at	3
Medtr2g031310.1	Mtr.10327.1.S1_at	3
Medtr1g082650.1	Mtr.1033.1.S1_at	3
Medtr1g054100.2	Mtr.10330.1.S1_at	3
Medtr1g053780.1	Mtr.10330.1.S1_s_at	3
Medtr1g054100.2	Mtr.10330.1.S1_x_at	3
Medtr8g099985.2	Mtr.10358.1.S1_at	3
Medtr3g104260.2	Mtr.10407.1.S1_at	3
Medtr6g005470.1	Mtr.10428.1.S1_at	3
Medtr3g107520.1	Mtr.10447.1.S1_s_at	3
Medtr1g082810.1	Mtr.1045.1.S1_at	3
Medtr8g067530.1	Mtr.10507.1.S1_s_at	3
Medtr4g012740.1	Mtr.10520.1.S1_s_at	3
Medtr4g074670.1	Mtr.10522.1.S1_s_at	3
Medtr2g076670.2	Mtr.10532.1.S1_s_at	3
Medtr3g110650.2	Mtr.10541.1.S1_s_at	3
Medtr2g102640.1	Mtr.10558.1.S1_at	3
Medtr2g007930.1	Mtr.10620.1.S1_at	3
Medtr2g007930.1	Mtr.10620.1.S1_s_at	3
Medtr1g014880.1	Mtr.10625.1.S1_at	3
Medtr5g021390.1	Mtr.10628.1.S1_at	3
Medtr0009s0370.1	Mtr.10634.1.S1_at	3
Medtr3g452710.2	Mtr.10677.1.S1_at	3
Medtr6g009070.1	Mtr.1068.1.S1_s_at	3
Medtr1g072560.3	Mtr.10695.1.S1_s_at	3
Medtr3g067695.1	Mtr.10709.1.S1_at	3
Medtr2g083940.2	Mtr.10710.1.S1_s_at	3
Medtr1g083440.3	Mtr.10757.1.S1_at	3
Medtr7g087530.1	Mtr.10761.1.S1_s_at	3
Medtr1g054535.2	Mtr.10777.1.S1_at	3
Medtr4g079320.1	Mtr.10778.1.S1_at	3
Medtr3g089510.1	Mtr.10782.1.S1_at	3
Medtr5g032100.1	Mtr.10800.1.S1_at	3
Medtr5g032100.1	Mtr.10800.1.S1_s_at	3
Medtr1g115610.2	Mtr.10821.1.S1_at	3
Medtr7g089480.1	Mtr.10823.1.S1_s_at	3
Medtr6g007787.1	Mtr.10851.1.S1_at	3
Medtr8g073250.1	Mtr.10864.1.S1_at	3
Medtr4g120470.1	Mtr.10875.1.S1_at	3
Medtr6g013690.1	Mtr.10897.1.S1_at	3
Medtr3g096555.2	Mtr.10900.1.S1_at	3
Medtr3g009230.1	Mtr.10907.1.S1_at	3
Medtr8g078230.1	Mtr.10909.1.S1_s_at	3
Medtr7g096160.1	Mtr.10922.1.S1_at	3
Medtr4g094590.1	Mtr.10924.1.S1_at	3
Medtr4g029020.1	Mtr.10954.1.S1_at	3
Medtr7g006280.1	Mtr.10957.1.S1_at	3
Medtr4g026485.1	Mtr.10965.1.S1_s_at	3
Medtr1g116875.1	Mtr.10970.1.S1_at	3
Medtr5g016810.2	Mtr.11012.1.S1_at	3
Medtr3g110140.1	Mtr.11015.1.S1_at	3
Medtr5g010100.1	Mtr.11022.1.S1_at	3
Medtr6g488100.3	Mtr.11023.1.S1_at	3
Medtr1g116980.1	Mtr.11027.1.S1_at	3
Medtr3g065160.1	Mtr.11030.1.S1_at	3
Medtr1g034210.2	Mtr.11051.1.S1_at	3
Medtr8g080290.10	Mtr.11061.1.S1_at	3
Medtr5g010300.4	Mtr.11071.1.S1_s_at	3
Medtr1g108590.2	Mtr.11075.1.S1_s_at	3
Medtr5g093560.6	Mtr.11105.1.S1_at	3
Medtr6g463400.1	Mtr.11112.1.S1_at	3
Medtr7g114940.2	Mtr.11157.1.S1_at	3
Medtr1g078240.3	Mtr.11164.1.S1_at	3
Medtr2g078740.4	Mtr.11165.1.S1_at	3
Medtr4g133170.1	Mtr.11168.1.S1_at	3
Medtr5g020530.1	Mtr.11177.1.S1_at	3
Medtr8g069760.1	Mtr.11185.1.S1_at	3
Medtr8g044230.1	Mtr.11205.1.S1_at	3
Medtr8g009970.1	Mtr.11217.1.S1_at	3
Medtr4g075750.1	Mtr.11219.1.S1_at	3
Medtr6g011330.1	Mtr.11232.1.S1_at	3
Medtr6g068970.1	Mtr.11252.1.S1_s_at	3
Medtr7g075840.1	Mtr.11255.1.S1_s_at	3
Medtr3g107880.1	Mtr.11261.1.S1_at	3
Medtr1g082890.1	Mtr.11265.1.S1_at	3
Medtr1g017520.1	Mtr.11270.1.S1_at	3
Medtr4g030900.1	Mtr.11273.1.S1_at	3
Medtr3g076650.1	Mtr.11274.1.S1_at	3
Medtr4g118590.1	Mtr.11280.1.S1_at	3
Medtr5g082700.3	Mtr.11294.1.S1_at	3
Medtr2g033040.1	Mtr.11298.1.S1_at	3
Medtr1g021500.1	Mtr.11299.1.S1_at	3
Medtr7g113960.2	Mtr.11311.1.S1_at	3
Medtr1g050360.1	Mtr.11321.1.S1_at	3
Medtr2g021030.2	Mtr.11323.1.S1_at	3
Medtr3g096675.2	Mtr.11324.1.S1_at	3
Medtr4g106810.1	Mtr.11334.1.S1_at	3
Medtr4g106810.1	Mtr.11334.1.S1_s_at	3
Medtr7g098650.1	Mtr.1134.1.S1_s_at	3
Medtr4g053520.1	Mtr.11344.1.S1_at	3
Medtr4g053520.1	Mtr.11344.1.S1_s_at	3
Medtr3g118535.1	Mtr.11353.1.S1_s_at	3
Medtr2g084010.1	Mtr.11354.1.S1_at	3
Medtr5g011790.1	Mtr.11357.1.S1_at	3
Medtr3g095910.1	Mtr.11361.1.S1_at	3
Medtr7g116150.1	Mtr.11367.1.S1_at	3
Medtr5g096290.1	Mtr.11379.1.S1_at	3
Medtr1g106430.3	Mtr.11381.1.S1_at	3
Medtr8g106150.4	Mtr.11382.1.S1_s_at	3
Medtr2g102740.1	Mtr.11392.1.S1_at	3
Medtr3g075050.2	Mtr.11398.1.S1_at	3
Medtr4g133900.2	Mtr.11399.1.S1_at	3
Medtr5g069030.2	Mtr.11403.1.S1_s_at	3
Medtr7g090970.1	Mtr.11415.1.S1_at	3
Medtr1g041685.1	Mtr.11431.1.S1_at	3
Medtr1g071070.1	Mtr.11432.1.S1_at	3
Medtr2g014210.3	Mtr.11439.1.S1_s_at	3
Medtr7g094110.2	Mtr.11442.1.S1_at	3
Medtr2g069550.1	Mtr.11448.1.S1_at	3
Medtr7g112490.2	Mtr.11455.1.S1_s_at	3
Medtr4g083940.1	Mtr.11456.1.S1_at	3
Medtr4g083940.1	Mtr.11456.1.S1_s_at	3
Medtr7g117050.1	Mtr.11458.1.S1_at	3
Medtr8g037340.2	Mtr.11460.1.S1_at	3
Medtr1g077940.1	Mtr.11461.1.S1_at	3
Medtr4g107290.2	Mtr.11471.1.S1_at	3
Medtr2g072180.1	Mtr.11474.1.S1_at	3
Medtr1g097110.1	Mtr.11479.1.S1_at	3
Medtr7g111080.1	Mtr.1148.1.S1_s_at	3
Medtr3g052850.1	Mtr.11485.1.S1_at	3
Medtr1g077190.1	Mtr.11496.1.S1_at	3
Medtr7g017100.1	Mtr.11498.1.S1_at	3
Medtr8g080090.1	Mtr.11499.1.S1_at	3
Medtr1g100627.1	Mtr.11503.1.S1_at	3
Medtr7g063650.1	Mtr.11510.1.S1_at	3
Medtr4g119880.1	Mtr.11515.1.S1_at	3
Medtr2g019740.1	Mtr.11522.1.S1_at	3
Medtr3g005100.2	Mtr.11525.1.S1_at	3
Medtr2g026310.1	Mtr.11527.1.S1_at	3
Medtr7g056390.1	Mtr.11528.1.S1_at	3
Medtr8g069525.2	Mtr.11530.1.S1_at	3
Medtr8g096530.1	Mtr.11532.1.S1_at	3
Medtr2g041270.1	Mtr.11534.1.S1_at	3
Medtr7g072575.3	Mtr.11536.1.S1_at	3
Medtr5g075360.6	Mtr.11539.1.S1_at	3
Medtr6g005210.1	Mtr.11546.1.S1_at	3
Medtr2g023320.2	Mtr.11548.1.S1_at	3
Medtr8g089935.1	Mtr.11549.1.S1_at	3
Medtr1g026170.1	Mtr.11554.1.S1_at	3
Medtr7g074890.1	Mtr.11557.1.S1_at	3
Medtr3g107680.2	Mtr.11567.1.S1_s_at	3
Medtr1g090520.1	Mtr.11572.1.S1_at	3
Medtr2g079270.1	Mtr.11574.1.S1_at	3
Medtr2g069500.1	Mtr.11585.1.S1_at	3
Medtr1g096240.1	Mtr.11588.1.S1_at	3
Medtr5g085250.1	Mtr.11591.1.S1_at	3
Medtr4g096820.1	Mtr.11604.1.S1_s_at	3
Medtr4g059460.1	Mtr.11607.1.S1_at	3
Medtr6g088785.2	Mtr.11621.1.S1_at	3
Medtr0133s0020.1	Mtr.11624.1.S1_at	3
Medtr2g094550.2	Mtr.11630.1.S1_at	3
Medtr6g093240.2	Mtr.11631.1.S1_at	3
Medtr2g034160.1	Mtr.11632.1.S1_at	3
Medtr1g069355.2	Mtr.11633.1.S1_at	3
Medtr3g107910.2	Mtr.11637.1.S1_at	3
Medtr4g116840.1	Mtr.11643.1.S1_at	3
Medtr4g126010.1	Mtr.11644.1.S1_at	3
Medtr5g071900.1	Mtr.11651.1.S1_at	3
Medtr7g067540.1	Mtr.11652.1.S1_at	3
Medtr3g077620.4	Mtr.11653.1.S1_at	3
Medtr3g077620.4	Mtr.11653.1.S1_s_at	3
Medtr2g078020.2	Mtr.11663.1.S1_at	3
Medtr7g074060.1	Mtr.11667.1.S1_at	3
Medtr4g046680.1	Mtr.11669.1.S1_at	3
Medtr7g016352.1	Mtr.1167.1.S1_s_at	3
Medtr3g098310.1	Mtr.11677.1.S1_at	3
Medtr1g099360.1	Mtr.11679.1.S1_at	3
Medtr1g098940.1	Mtr.11690.1.S1_at	3
Medtr5g021270.2	Mtr.11698.1.S1_at	3
Medtr7g077740.1	Mtr.11701.1.S1_at	3
Medtr5g075955.3	Mtr.11702.1.S1_at	3
Medtr0015s0140.1	Mtr.11704.1.S1_at	3
Medtr8g027780.1	Mtr.11707.1.S1_at	3
Medtr8g027780.1	Mtr.11707.1.S1_x_at	3
Medtr8g075790.2	Mtr.11709.1.S1_at	3
Medtr7g089610.2	Mtr.11748.1.S1_at	3
Medtr2g101190.1	Mtr.11759.1.S1_at	3
Medtr4g048220.4	Mtr.11764.1.S1_at	3
Medtr8g079820.1	Mtr.11774.1.S1_at	3
Medtr7g088720.1	Mtr.1178.1.S1_at	3
Medtr6g015995.1	Mtr.11795.1.S1_at	3
Medtr3g110142.1	Mtr.11796.1.S1_at	3
Medtr1g010300.1	Mtr.11826.1.S1_at	3
Medtr1g041695.1	Mtr.11833.1.S1_at	3
Medtr4g095780.1	Mtr.11837.1.S1_at	3
Medtr8g028075.1	Mtr.11847.1.S1_at	3
Medtr5g096860.1	Mtr.11862.1.S1_at	3
Medtr7g011080.1	Mtr.11863.1.S1_at	3
Medtr8g030680.1	Mtr.11865.1.S1_s_at	3
Medtr5g021500.1	Mtr.11867.1.S1_at	3
Medtr4g094215.1	Mtr.11870.1.S1_at	3
Medtr1g050720.1	Mtr.11875.1.S1_at	3
Medtr6g015795.1	Mtr.11876.1.S1_at	3
Medtr3g009400.1	Mtr.11878.1.S1_at	3
Medtr2g010520.3	Mtr.11879.1.S1_at	3
Medtr7g109530.3	Mtr.11883.1.S1_at	3
Medtr4g109390.2	Mtr.11899.1.S1_at	3
Medtr8g013980.1	Mtr.11902.1.S1_at	3
Medtr5g090900.1	Mtr.11906.1.S1_at	3
Medtr2g100110.2	Mtr.11907.1.S1_at	3
Medtr4g125820.2	Mtr.11920.1.S1_at	3
Medtr7g089010.1	Mtr.11942.1.S1_at	3
Medtr4g111985.4	Mtr.11945.1.S1_at	3
Medtr3g461470.1	Mtr.11951.1.S1_at	3
Medtr1g116060.1	Mtr.11952.1.S1_at	3
Medtr1g116060.1	Mtr.11952.1.S1_s_at	3
Medtr7g104190.1	Mtr.11953.1.S1_s_at	3
Medtr8g027995.1	Mtr.11961.1.S1_at	3
Medtr1g081790.1	Mtr.11972.1.S1_at	3
Medtr5g071610.2	Mtr.11977.1.S1_at	3
Medtr5g009000.1	Mtr.11978.1.S1_at	3
Medtr5g096020.1	Mtr.11979.1.S1_at	3
Medtr7g013700.1	Mtr.11983.1.S1_at	3
Medtr5g014150.1	Mtr.11984.1.S1_s_at	3
Medtr4g105700.1	Mtr.11986.1.S1_at	3
Medtr2g011810.1	Mtr.11990.1.S1_at	3
Medtr8g044220.1	Mtr.11993.1.S1_at	3
Medtr3g012060.1	Mtr.11996.1.S1_at	3
Medtr1g063180.1	Mtr.12000.1.S1_at	3
Medtr1g055315.1	Mtr.12004.1.S1_at	3
Medtr1g088730.1	Mtr.12005.1.S1_at	3
Medtr3g073000.2	Mtr.12009.1.S1_at	3
Medtr5g083050.1	Mtr.12011.1.S1_at	3
Medtr4g485520.2	Mtr.12018.1.S1_at	3
Medtr1g099110.2	Mtr.12021.1.S1_at	3
Medtr7g072310.3	Mtr.12024.1.S1_s_at	3
Medtr1g071300.2	Mtr.12029.1.S1_at	3
Medtr3g062340.1	Mtr.12038.1.S1_at	3
Medtr1g115790.1	Mtr.12040.1.S1_at	3
Medtr1g084190.1	Mtr.12046.1.S1_at	3
Medtr2g016640.1	Mtr.12047.1.S1_at	3
Medtr5g081880.1	Mtr.12050.1.S1_at	3
Medtr1g040560.1	Mtr.12058.1.S1_at	3
Medtr8g072250.1	Mtr.12061.1.S1_at	3
Medtr4g014900.2	Mtr.12067.1.S1_at	3
Medtr1g069345.1	Mtr.12068.1.S1_at	3
Medtr4g134170.1	Mtr.12079.1.S1_at	3
Medtr3g089910.1	Mtr.12082.1.S1_at	3
Medtr8g024100.1	Mtr.12085.1.S1_at	3
Medtr3g071320.1	Mtr.12091.1.S1_at	3
Medtr8g072250.1	Mtr.12095.1.S1_at	3
Medtr2g101950.4	Mtr.12096.1.S1_at	3
Medtr6g033235.1	Mtr.12098.1.S1_at	3
Medtr4g104660.1	Mtr.12104.1.S1_at	3
Medtr8g069040.1	Mtr.12110.1.S1_at	3
Medtr8g064470.3	Mtr.12125.1.S1_at	3
Medtr1g032630.3	Mtr.12126.1.S1_at	3
Medtr5g090420.1	Mtr.12132.1.S1_at	3
Medtr7g088890.1	Mtr.12133.1.S1_at	3
Medtr2g022250.1	Mtr.12135.1.S1_at	3
Medtr7g405940.1	Mtr.12136.1.S1_at	3
Medtr3g087780.2	Mtr.12140.1.S1_at	3
Medtr1g061940.1	Mtr.12153.1.S1_at	3
Medtr5g086700.2	Mtr.12157.1.S1_at	3
Medtr5g066100.1	Mtr.12158.1.S1_at	3
Medtr4g035200.2	Mtr.12159.1.S1_at	3
Medtr4g067160.1	Mtr.12163.1.S1_at	3
Medtr1g096270.1	Mtr.12164.1.S1_at	3
Medtr2g047858.1	Mtr.12176.1.S1_at	3
Medtr1g007590.2	Mtr.12177.1.S1_s_at	3
Medtr7g070530.1	Mtr.12180.1.S1_at	3
Medtr0381s0010.1	Mtr.12181.1.S1_at	3
Medtr3g078830.1	Mtr.12185.1.S1_at	3
Medtr7g081720.1	Mtr.12186.1.S1_at	3
Medtr3g117500.1	Mtr.12191.1.S1_at	3
Medtr7g037280.1	Mtr.12195.1.S1_at	3
Medtr5g010440.2	Mtr.12197.1.S1_at	3
Medtr7g086000.1	Mtr.12234.1.S1_s_at	3
Medtr4g130900.1	Mtr.1230.1.S1_s_at	3
Medtr3g102830.1	Mtr.12320.1.S1_at	3
Medtr4g023560.1	Mtr.1234.1.S1_at	3
Medtr3g074130.1	Mtr.12370.1.S1_s_at	3
Medtr0915s0010.1	Mtr.12386.1.S1_s_at	3
Medtr7g076800.1	Mtr.12387.1.S1_at	3
Medtr2g039120.2	Mtr.12402.1.S1_s_at	3
Medtr3g111190.2	Mtr.12536.1.S1_at	3
Medtr3g462340.2	Mtr.12555.1.S1_at	3
Medtr7g113200.2	Mtr.12562.1.S1_s_at	3
Medtr5g097890.2	Mtr.12581.1.S1_s_at	3
Medtr8g461040.1	Mtr.12602.1.S1_at	3
Medtr8g090375.1	Mtr.12609.1.S1_at	3
Medtr4g021490.1	Mtr.12669.1.S1_at	3
Medtr1g024920.1	Mtr.12670.1.S1_at	3
Medtr7g071990.2	Mtr.12693.1.S1_at	3
Medtr3g069160.4	Mtr.12699.1.S1_s_at	3
Medtr1g040725.1	Mtr.12705.1.S1_at	3
Medtr0035s0150.1	Mtr.12723.1.S1_at	3
Medtr3g086010.1	Mtr.12738.1.S1_at	3
Medtr4g125930.1	Mtr.12750.1.S1_at	3
Medtr3g086610.1	Mtr.12762.1.S1_s_at	3
Medtr5g020570.1	Mtr.12774.1.S1_at	3
Medtr5g020570.2	Mtr.12774.1.S1_s_at	3
Medtr1g088950.1	Mtr.12796.1.S1_at	3
Medtr1g017080.1	Mtr.12799.1.S1_at	3
Medtr8g019500.1	Mtr.12802.1.S1_at	3
Medtr5g093860.1	Mtr.12815.1.S1_at	3
Medtr7g029085.1	Mtr.12824.1.S1_at	3
Medtr2g084610.1	Mtr.12827.1.S1_at	3
Medtr1g061970.1	Mtr.12837.1.S1_at	3
Medtr4g012740.1	Mtr.1285.1.S1_at	3
Medtr8g072310.1	Mtr.12850.1.S1_at	3
Medtr2g102435.2	Mtr.12863.1.S1_at	3
Medtr8g094740.1	Mtr.12867.1.S1_s_at	3
Medtr3g007760.1	Mtr.12879.1.S1_at	3
Medtr1g111400.1	Mtr.12889.1.S1_at	3
Medtr1g076540.1	Mtr.12893.1.S1_at	3
Medtr8g097210.2	Mtr.12896.1.S1_s_at	3
Medtr3g091250.1	Mtr.12902.1.S1_s_at	3
Medtr8g468990.1	Mtr.12907.1.S1_at	3
Medtr6g023350.1	Mtr.12911.1.S1_s_at	3
Medtr3g109630.1	Mtr.12918.1.S1_at	3
Medtr4g088885.1	Mtr.12923.1.S1_at	3
Medtr6g077750.2	Mtr.12932.1.S1_at	3
Medtr5g022790.1	Mtr.12937.1.S1_s_at	3
Medtr1g108340.2	Mtr.12940.1.S1_at	3
Medtr2g018690.1	Mtr.12959.1.S1_s_at	3
Medtr5g013790.1	Mtr.12967.1.S1_at	3
Medtr5g024900.1	Mtr.12969.1.S1_at	3
Medtr1g016760.1	Mtr.12970.1.S1_at	3
Medtr5g011090.2	Mtr.12975.1.S1_at	3
Medtr8g099770.1	Mtr.12979.1.S1_at	3
Medtr7g080730.1	Mtr.12997.1.S1_at	3
Medtr5g012870.1	Mtr.13001.1.S1_s_at	3
Medtr7g111690.1	Mtr.13011.1.S1_at	3
Medtr8g104280.1	Mtr.13019.1.S1_at	3
Medtr4g082340.2	Mtr.13031.1.S1_at	3
Medtr7g100820.1	Mtr.13041.1.S1_s_at	3
Medtr1g085090.1	Mtr.13045.1.S1_s_at	3
Medtr1g476030.1	Mtr.13048.1.S1_at	3
Medtr8g079810.1	Mtr.13050.1.S1_at	3
Medtr3g073320.2	Mtr.13065.1.S1_at	3
Medtr2g012470.1	Mtr.13068.1.S1_at	3
Medtr7g451340.1	Mtr.13072.1.S1_at	3
Medtr4g083780.1	Mtr.13073.1.S1_at	3
Medtr2g104430.1	Mtr.13078.1.S1_s_at	3
Medtr5g013970.1	Mtr.13079.1.S1_s_at	3
Medtr1g082300.3	Mtr.13081.1.S1_at	3
Medtr3g465390.1	Mtr.13089.1.S1_at	3
Medtr5g069410.2	Mtr.13095.1.S1_at	3
Medtr4g099020.1	Mtr.13097.1.S1_at	3
Medtr5g018510.1	Mtr.13108.1.S1_at	3
Medtr8g015830.1	Mtr.13113.1.S1_at	3
Medtr7g033685.1	Mtr.13114.1.S1_at	3
Medtr1g099390.1	Mtr.13126.1.S1_at	3
Medtr8g027725.1	Mtr.1313.1.S1_at	3
Medtr1g022355.1	Mtr.1314.1.S1_at	3
Medtr2g023320.1	Mtr.13143.1.S1_at	3
Medtr1g026030.1	Mtr.13148.1.S1_at	3
Medtr4g064670.1	Mtr.13151.1.S1_at	3
Medtr2g072270.1	Mtr.13153.1.S1_at	3
Medtr6g053740.1	Mtr.13160.1.S1_at	3
Medtr5g029680.2	Mtr.13162.1.S1_s_at	3
Medtr4g091320.1	Mtr.13165.1.S1_s_at	3
Medtr5g069780.1	Mtr.13172.1.S1_at	3
Medtr4g007820.2	Mtr.1318.1.S1_s_at	3
Medtr1g087880.1	Mtr.13188.1.S1_at	3
Medtr7g096060.1	Mtr.13193.1.S1_at	3
Medtr7g096060.1	Mtr.13193.1.S1_a_at	3
Medtr7g093630.1	Mtr.13197.1.S1_at	3
Medtr8g069965.1	Mtr.13199.1.S1_at	3
Medtr2g016630.1	Mtr.13202.1.S1_at	3
Medtr3g096710.6	Mtr.13205.1.S1_s_at	3
Medtr6g093240.3	Mtr.13209.1.S1_at	3
Medtr6g032970.1	Mtr.13219.1.S1_at	3
Medtr3g090180.1	Mtr.13221.1.S1_at	3
Medtr7g084040.1	Mtr.13223.1.S1_at	3
Medtr7g114150.1	Mtr.13233.1.S1_at	3
Medtr0018s0090.1	Mtr.13244.1.S1_at	3
Medtr8g102550.1	Mtr.13256.1.S1_at	3
Medtr2g098470.1	Mtr.13262.1.S1_at	3
Medtr8g042710.1	Mtr.13280.1.S1_at	3
Medtr3g077950.2	Mtr.13281.1.S1_at	3
Medtr1g078100.3	Mtr.13282.1.S1_at	3
Medtr8g022050.1	Mtr.13289.1.S1_at	3
Medtr5g086700.2	Mtr.13290.1.S1_at	3
Medtr6g075440.2	Mtr.13294.1.S1_at	3
Medtr2g006180.1	Mtr.133.1.S1_at	3
Medtr1g032110.2	Mtr.13307.1.S1_at	3
Medtr5g085790.1	Mtr.13318.1.S1_at	3
Medtr8g079820.1	Mtr.13320.1.S1_at	3
Medtr1g063380.1	Mtr.13322.1.S1_at	3
Medtr3g110450.1	Mtr.13329.1.S1_at	3
Medtr5g040360.1	Mtr.13331.1.S1_at	3
Medtr8g020970.1	Mtr.13347.1.S1_at	3
Medtr1g077470.1	Mtr.13364.1.S1_at	3
Medtr8g021980.1	Mtr.13367.1.S1_at	3
Medtr3g110198.2	Mtr.13376.1.S1_at	3
Medtr1g083130.1	Mtr.13383.1.S1_at	3
Medtr7g092430.1	Mtr.13389.1.S1_at	3
Medtr3g067650.1	Mtr.13392.1.S1_at	3
Medtr8g086260.1	Mtr.13395.1.S1_at	3
Medtr8g086260.1	Mtr.13395.1.S1_s_at	3
Medtr7g093720.1	Mtr.13400.1.S1_at	3
Medtr8g024260.1	Mtr.13401.1.S1_at	3
Medtr1g090827.1	Mtr.13402.1.S1_at	3
Medtr8g069570.1	Mtr.13404.1.S1_at	3
Medtr7g098610.1	Mtr.13405.1.S1_s_at	3
Medtr7g055730.1	Mtr.13406.1.S1_at	3
Medtr1g073790.1	Mtr.13414.1.S1_at	3
Medtr6g018690.1	Mtr.13422.1.S1_at	3
Medtr3g012240.1	Mtr.13423.1.S1_at	3
Medtr5g075060.1	Mtr.13427.1.S1_at	3
Medtr7g033165.1	Mtr.13428.1.S1_at	3
Medtr1g081000.1	Mtr.13431.1.S1_at	3
Medtr6g088715.1	Mtr.13432.1.S1_at	3
Medtr7g084010.1	Mtr.13435.1.S1_at	3
Medtr1g028300.1	Mtr.13436.1.S1_at	3
Medtr1g089110.1	Mtr.13437.1.S1_at	3
Medtr1g101790.2	Mtr.13443.1.S1_at	3
Medtr1g083040.5	Mtr.13446.1.S1_at	3
Medtr5g014820.1	Mtr.13451.1.S1_at	3
Medtr4g030200.1	Mtr.13454.1.S1_at	3
Medtr4g057493.1	Mtr.13463.1.S1_at	3
Medtr1g056180.1	Mtr.13468.1.S1_at	3
Medtr1g056180.1	Mtr.13468.1.S1_s_at	3
Medtr8g012240.1	Mtr.13470.1.S1_s_at	3
Medtr2g028940.3	Mtr.13479.1.S1_at	3
Medtr3g008260.2	Mtr.13482.1.S1_at	3
Medtr5g092560.1	Mtr.13487.1.S1_at	3
Medtr2g061380.1	Mtr.13489.1.S1_at	3
Medtr6g028020.1	Mtr.13490.1.S1_at	3
Medtr3g087830.1	Mtr.13492.1.S1_at	3
Medtr6g088865.1	Mtr.13496.1.S1_at	3
Medtr1g080470.2	Mtr.13502.1.S1_at	3
Medtr5g078080.1	Mtr.13506.1.S1_at	3
Medtr5g098680.1	Mtr.13511.1.S1_at	3
Medtr4g115450.1	Mtr.13523.1.S1_s_at	3
Medtr7g116870.1	Mtr.13524.1.S1_at	3
Medtr2g085075.1	Mtr.13526.1.S1_at	3
Medtr7g059110.13	Mtr.13535.1.S1_at	3
Medtr4g124900.1	Mtr.1354.1.S1_at	3
Medtr2g081860.1	Mtr.13556.1.S1_at	3
Medtr1g079790.1	Mtr.13557.1.S1_at	3
Medtr8g016230.1	Mtr.13558.1.S1_at	3
Medtr7g111610.1	Mtr.13585.1.S1_at	3
Medtr2g101700.1	Mtr.13588.1.S1_at	3
Medtr2g101700.2	Mtr.13588.1.S1_s_at	3
Medtr6g027180.2	Mtr.13589.1.S1_at	3
Medtr2g085210.5	Mtr.13592.1.S1_at	3
Medtr5g091680.3	Mtr.13593.1.S1_at	3
Medtr4g076850.1	Mtr.13597.1.S1_s_at	3
Medtr3g023880.1	Mtr.13600.1.S1_at	3
Medtr7g117420.1	Mtr.13608.1.S1_at	3
Medtr7g108390.1	Mtr.13615.1.S1_at	3
Medtr4g116070.1	Mtr.13616.1.S1_s_at	3
Medtr4g109190.1	Mtr.13627.1.S1_at	3
Medtr8g469230.1	Mtr.13631.1.S1_at	3
Medtr2g036900.3	Mtr.13632.1.S1_at	3
Medtr3g098650.1	Mtr.13641.1.S1_at	3
Medtr4g061843.3	Mtr.13644.1.S1_at	3
Medtr4g061843.3	Mtr.13644.1.S1_s_at	3
Medtr4g074860.3	Mtr.13647.1.S1_at	3
Medtr5g076270.1	Mtr.13650.1.S1_at	3
Medtr7g053500.2	Mtr.13666.1.S1_at	3
Medtr5g068570.1	Mtr.13667.1.S1_at	3
Medtr4g011810.1	Mtr.13669.1.S1_at	3
Medtr7g084090.2	Mtr.13672.1.S1_at	3
Medtr8g078900.4	Mtr.13676.1.S1_at	3
Medtr5g054950.2	Mtr.13677.1.S1_at	3
Medtr4g122920.3	Mtr.13681.1.S1_at	3
Medtr7g084040.1	Mtr.13682.1.S1_at	3
Medtr8g023720.1	Mtr.13683.1.S1_at	3
Medtr3g087220.1	Mtr.13686.1.S1_at	3
Medtr7g075910.1	Mtr.13688.1.S1_at	3
Medtr3g040370.1	Mtr.13689.1.S1_at	3
Medtr1g095040.1	Mtr.13693.1.S1_at	3
Medtr3g101660.1	Mtr.13697.1.S1_at	3
Medtr2g006520.1	Mtr.137.1.S1_at	3
Medtr1g105965.3	Mtr.13705.1.S1_at	3
Medtr4g099300.1	Mtr.13706.1.S1_at	3
Medtr2g030450.1	Mtr.13708.1.S1_at	3
Medtr8g063220.1	Mtr.13709.1.S1_at	3
Medtr8g079040.1	Mtr.13713.1.S1_at	3
Medtr7g075660.1	Mtr.13716.1.S1_at	3
Medtr5g067150.1	Mtr.13717.1.S1_at	3
Medtr2g007250.1	Mtr.13726.1.S1_at	3
Medtr1g105640.2	Mtr.13729.1.S1_at	3
Medtr3g096000.2	Mtr.13735.1.S1_at	3
Medtr4g124430.1	Mtr.13740.1.S1_at	3
Medtr3g102850.1	Mtr.13745.1.S1_at	3
Medtr3g103410.1	Mtr.13753.1.S1_at	3
Medtr5g053610.1	Mtr.13756.1.S1_at	3
Medtr2g024390.1	Mtr.13772.1.S1_at	3
Medtr4g103770.1	Mtr.13777.1.S1_s_at	3
Medtr8g089630.1	Mtr.13778.1.S1_at	3
Medtr8g038390.1	Mtr.13792.1.S1_at	3
Medtr7g110320.1	Mtr.13796.1.S1_at	3
Medtr7g096650.2	Mtr.13797.1.S1_at	3
Medtr4g095500.1	Mtr.13804.1.S1_at	3
Medtr5g019860.1	Mtr.13805.1.S1_at	3
Medtr5g005100.1	Mtr.13807.1.S1_at	3
Medtr8g092170.1	Mtr.13813.1.S1_s_at	3
Medtr2g042740.1	Mtr.13814.1.S1_at	3
Medtr3g110010.1	Mtr.13818.1.S1_at	3
Medtr3g073320.2	Mtr.13827.1.S1_at	3
Medtr8g094030.1	Mtr.13832.1.S1_at	3
Medtr7g074935.2	Mtr.13834.1.S1_at	3
Medtr4g011440.1	Mtr.13836.1.S1_at	3
Medtr6g080360.2	Mtr.13840.1.S1_at	3
Medtr7g009740.1	Mtr.13844.1.S1_at	3
Medtr3g075510.3	Mtr.13850.1.S1_at	3
Medtr8g075390.1	Mtr.13854.1.S1_s_at	3
Medtr8g089925.1	Mtr.13859.1.S1_at	3
Medtr5g082840.1	Mtr.13860.1.S1_at	3
Medtr7g080730.1	Mtr.13861.1.S1_at	3
Medtr5g027920.1	Mtr.13866.1.S1_at	3
Medtr7g027185.3	Mtr.13873.1.S1_at	3
Medtr1g023310.1	Mtr.13874.1.S1_at	3
Medtr5g093880.1	Mtr.13877.1.S1_at	3
Medtr8g038550.1	Mtr.13878.1.S1_s_at	3
Medtr5g081630.1	Mtr.13879.1.S1_at	3
Medtr3g100060.1	Mtr.13883.1.S1_at	3
Medtr3g069590.1	Mtr.13888.1.S1_at	3
Medtr0121s0010.1	Mtr.13891.1.S1_at	3
Medtr3g070780.1	Mtr.13899.1.S1_at	3
Medtr1g100623.2	Mtr.1392.1.S1_s_at	3
Medtr3g097240.2	Mtr.13920.1.S1_at	3
Medtr4g011450.2	Mtr.13925.1.S1_at	3
Medtr7g075940.1	Mtr.13926.1.S1_at	3
Medtr5g019500.2	Mtr.13928.1.S1_at	3
Medtr4g125060.3	Mtr.13930.1.S1_at	3
Medtr4g094205.1	Mtr.13934.1.S1_at	3
Medtr8g089815.1	Mtr.13936.1.S1_at	3
Medtr8g100160.2	Mtr.13938.1.S1_at	3
Medtr4g121890.1	Mtr.13940.1.S1_at	3
Medtr4g121890.1	Mtr.13940.1.S1_s_at	3
Medtr7g037280.1	Mtr.13941.1.S1_at	3
Medtr6g038790.2	Mtr.13947.1.S1_x_at	3
Medtr5g029370.1	Mtr.13949.1.S1_at	3
Medtr5g079920.1	Mtr.13950.1.S1_at	3
Medtr6g477770.1	Mtr.13958.1.S1_at	3
Medtr4g050250.1	Mtr.13961.1.S1_at	3
Medtr0044s0180.1	Mtr.13964.1.S1_at	3
Medtr1g023050.1	Mtr.13994.1.S1_at	3
Medtr8g085900.1	Mtr.14001.1.S1_at	3
Medtr4g024600.1	Mtr.14007.1.S1_s_at	3
Medtr2g086140.1	Mtr.14012.1.S1_at	3
Medtr7g100590.1	Mtr.14015.1.S1_at	3
Medtr3g080050.1	Mtr.14019.1.S1_at	3
Medtr8g027965.1	Mtr.14024.1.S1_at	3
Medtr4g050840.1	Mtr.14046.1.S1_s_at	3
Medtr4g051110.1	Mtr.14056.1.S1_s_at	3
Medtr8g016510.1	Mtr.14057.1.S1_s_at	3
Medtr3g035680.1	Mtr.14066.1.S1_s_at	3
Medtr3g106830.1	Mtr.14094.1.S1_at	3
Medtr3g029650.1	Mtr.14122.1.S1_at	3
Medtr8g062700.4	Mtr.14142.1.S1_at	3
Medtr2g026010.1	Mtr.14189.1.S1_at	3
Medtr2g026010.1	Mtr.14189.1.S1_s_at	3
Medtr2g026130.1	Mtr.14196.1.S1_s_at	3
Medtr4g061180.3	Mtr.14212.1.S1_s_at	3
Medtr4g112420.1	Mtr.14246.1.S1_at	3
Medtr2g021330.3	Mtr.14265.1.S1_at	3
Medtr8g100160.2	Mtr.14274.1.S1_at	3
Medtr6g072510.1	Mtr.14298.1.S1_s_at	3
Medtr3g083810.1	Mtr.14419.1.S1_s_at	3
Medtr1g007740.1	Mtr.14460.1.S1_at	3
Medtr3g014090.1	Mtr.14489.1.S1_at	3
Medtr4g127580.1	Mtr.14567.1.S1_s_at	3
Medtr7g076700.1	Mtr.14720.1.S1_at	3
Medtr7g079680.1	Mtr.14781.1.S1_at	3
Medtr3g077450.3	Mtr.14802.1.S1_at	3
Medtr3g077450.3	Mtr.14803.1.S1_at	3
Medtr3g077450.1	Mtr.14804.1.S1_at	3
Medtr5g080650.1	Mtr.14811.1.S1_at	3
Medtr3g093050.1	Mtr.14824.1.S1_at	3
Medtr5g080490.1	Mtr.14827.1.S1_s_at	3
Medtr2g087710.1	Mtr.14899.1.S1_s_at	3
Medtr4g019110.1	Mtr.14928.1.S1_at	3
Medtr2g021400.1	Mtr.14973.1.S1_s_at	3
Medtr8g079100.13	Mtr.1500.1.S1_at	3
Medtr1g086500.1	Mtr.15008.1.S1_at	3
Medtr4g024600.1	Mtr.15026.1.S1_at	3
Medtr4g104760.1	Mtr.1505.1.S1_at	3
Medtr8g075600.1	Mtr.15058.1.S1_at	3
Medtr3g108290.1	Mtr.1510.1.S1_at	3
Medtr3g108290.1	Mtr.1510.1.S1_s_at	3
Medtr1g100110.1	Mtr.15105.1.S1_at	3
Medtr3g030250.1	Mtr.15120.1.S1_at	3
Medtr2g436710.1	Mtr.1513.1.S1_at	3
Medtr2g436710.1	Mtr.1513.1.S1_x_at	3
Medtr4g026540.1	Mtr.15136.1.S1_at	3
Medtr2g100870.1	Mtr.1515.1.S1_at	3
Medtr8g058250.2	Mtr.15172.1.S1_at	3
Medtr4g113620.1	Mtr.15216.1.S1_s_at	3
Medtr5g093230.1	Mtr.1527.1.S1_at	3
Medtr6g016680.1	Mtr.1535.1.S1_at	3
Medtr4g127820.2	Mtr.15387.1.S1_at	3
Medtr4g040420.1	Mtr.1543.1.S1_at	3
Medtr7g090490.1	Mtr.15434.1.S1_x_at	3
Medtr7g089920.1	Mtr.15473.1.S1_at	3
Medtr3g005010.1	Mtr.15518.1.S1_at	3
Medtr7g053330.1	Mtr.1552.1.S1_s_at	3
Medtr3g014220.1	Mtr.15573.1.S1_at	3
Medtr4g057340.1	Mtr.15590.1.S1_at	3
Medtr5g069050.1	Mtr.15638.1.S1_at	3
Medtr7g086340.1	Mtr.15646.1.S1_at	3
Medtr7g086370.1	Mtr.15648.1.S1_s_at	3
Medtr1g103830.1	Mtr.1567.1.S1_at	3
Medtr3g101970.1	Mtr.15674.1.S1_x_at	3
Medtr3g102040.1	Mtr.15681.1.S1_at	3
Medtr2g080980.1	Mtr.15708.1.S1_at	3
Medtr2g038030.2	Mtr.15740.1.S1_at	3
Medtr5g037400.2	Mtr.15765.1.S1_at	3
Medtr1g029790.1	Mtr.1578.1.S1_at	3
Medtr5g075490.2	Mtr.1583.1.S1_s_at	3
Medtr3g089140.1	Mtr.15845.1.S1_at	3
Medtr6g074905.1	Mtr.1585.1.S1_at	3
Medtr4g109090.2	Mtr.1592.1.S1_s_at	3
Medtr1g008140.1	Mtr.15938.1.S1_at	3
Medtr5g077100.1	Mtr.15941.1.S1_at	3
Medtr8g076240.1	Mtr.1604.1.S1_at	3
Medtr8g011560.1	Mtr.16056.1.S1_at	3
Medtr7g063800.1	Mtr.1606.1.S1_at	3
Medtr8g011610.1	Mtr.16079.1.S1_at	3
Medtr6g033235.1	Mtr.1613.1.S1_at	3
Medtr5g065490.1	Mtr.1614.1.S1_at	3
Medtr4g054820.1	Mtr.16175.1.S1_at	3
Medtr4g054820.1	Mtr.16177.1.S1_at	3
Medtr8g103850.1	Mtr.1619.1.S1_at	3
Medtr8g103850.1	Mtr.1619.1.S1_s_at	3
Medtr4g123600.1	Mtr.1620.1.S1_at	3
Medtr4g128930.1	Mtr.16219.1.S1_at	3
Medtr4g128930.1	Mtr.16219.1.S1_s_at	3
Medtr4g125180.1	Mtr.1623.1.S1_at	3
Medtr4g021380.1	Mtr.16236.1.S1_at	3
Medtr2g039090.1	Mtr.16248.1.S1_at	3
Medtr5g023150.2	Mtr.1625.1.S1_s_at	3
Medtr1g008370.1	Mtr.16260.1.S1_at	3
Medtr7g101130.1	Mtr.16301.1.S1_at	3
Medtr1g050535.1	Mtr.1632.1.S1_at	3
Medtr5g006530.2	Mtr.16345.1.S1_at	3
Medtr2g040010.1	Mtr.1635.1.S1_at	3
Medtr1g082300.3	Mtr.1637.1.S1_at	3
Medtr8g099995.1	Mtr.1639.1.S1_at	3
Medtr3g023180.2	Mtr.16500.1.S1_at	3
Medtr3g023150.1	Mtr.16502.1.S1_at	3
Medtr1g080430.1	Mtr.16519.1.S1_at	3
Medtr1g080430.1	Mtr.16521.1.S1_at	3
Medtr1g083120.3	Mtr.16537.1.S1_at	3
Medtr3g108360.1	Mtr.16547.1.S1_at	3
Medtr3g108360.1	Mtr.16548.1.S1_at	3
Medtr7g112490.2	Mtr.1656.1.S1_at	3
Medtr8g104410.1	Mtr.16561.1.S1_at	3
Medtr5g026660.1	Mtr.1657.1.S1_at	3
Medtr6g042540.1	Mtr.16570.1.S1_at	3
Medtr7g114260.1	Mtr.16599.1.S1_at	3
Medtr5g076380.1	Mtr.1665.1.S1_at	3
Medtr8g061890.1	Mtr.1667.1.S1_at	3
Medtr4g017125.1	Mtr.16678.1.S1_at	3
Medtr7g033640.1	Mtr.1669.1.S1_at	3
Medtr1g081180.1	Mtr.16691.1.S1_at	3
Medtr8g023445.1	Mtr.16734.1.S1_at	3
Medtr2g062560.1	Mtr.16760.1.S1_at	3
Medtr2g062640.2	Mtr.16767.1.S1_at	3
Medtr5g007180.2	Mtr.1679.1.S1_at	3
Medtr3g116250.1	Mtr.16799.1.S1_at	3
Medtr1g022145.1	Mtr.1682.1.S1_at	3
Medtr3g462680.1	Mtr.1683.1.S1_at	3
Medtr2g035800.1	Mtr.16831.1.S1_at	3
Medtr4g026450.1	Mtr.1685.1.S1_at	3
Medtr2g081520.6	Mtr.16850.1.S1_at	3
Medtr7g024580.1	Mtr.16869.1.S1_at	3
Medtr5g007040.1	Mtr.16895.1.S1_at	3
Medtr7g099210.1	Mtr.16912.1.S1_at	3
Medtr7g099220.1	Mtr.16913.1.S1_at	3
Medtr3g104990.2	Mtr.1692.1.S1_at	3
Medtr4g085625.1	Mtr.16959.1.S1_s_at	3
Medtr5g037070.1	Mtr.1697.1.S1_at	3
Medtr8g075010.1	Mtr.16982.1.S1_s_at	3
Medtr3g031860.1	Mtr.17034.1.S1_s_at	3
Medtr5g089330.1	Mtr.17054.1.S1_at	3
Medtr1g078070.2	Mtr.1714.1.S1_at	3
Medtr6g091930.1	Mtr.17162.1.S1_s_at	3
Medtr2g063570.1	Mtr.17164.1.S1_at	3
Medtr4g015930.7	Mtr.1721.1.S1_at	3
Medtr1g100250.1	Mtr.1722.1.S1_at	3
Medtr5g067980.1	Mtr.1725.1.S1_at	3
Medtr5g012870.1	Mtr.17256.1.S1_s_at	3
Medtr8g031550.5	Mtr.1727.1.S1_at	3
Medtr8g107280.1	Mtr.17275.1.S1_s_at	3
Medtr3g088480.1	Mtr.17286.1.S1_at	3
Medtr6g053740.1	Mtr.1729.1.S1_at	3
Medtr8g107370.4	Mtr.17316.1.S1_at	3
Medtr7g102070.1	Mtr.1735.1.S1_at	3
Medtr1g116470.1	Mtr.17447.1.S1_at	3
Medtr1g116370.1	Mtr.17455.1.S1_at	3
Medtr1g116370.1	Mtr.17457.1.S1_at	3
Medtr8g092350.1	Mtr.17474.1.S1_at	3
Medtr8g092390.1	Mtr.17478.1.S1_at	3
Medtr3g095250.1	Mtr.17538.1.S1_at	3
Medtr8g469430.1	Mtr.1757.1.S1_at	3
Medtr7g086370.1	Mtr.17587.1.S1_at	3
Medtr8g095490.1	Mtr.17602.1.S1_at	3
Medtr2g027340.1	Mtr.17663.1.S1_at	3
Medtr6g071070.1	Mtr.1798.1.S1_s_at	3
Medtr1g015110.3	Mtr.1802.1.S1_at	3
Medtr4g116370.5	Mtr.18032.1.S1_at	3
Medtr3g099370.1	Mtr.18099.1.S1_at	3
Medtr3g099370.1	Mtr.18099.1.S1_s_at	3
Medtr3g099480.1	Mtr.18104.1.S1_at	3
Medtr3g099520.1	Mtr.18117.1.S1_at	3
Medtr2g103110.3	Mtr.18129.1.S1_s_at	3
Medtr1014s0010.1	Mtr.1819.1.S1_s_at	3
Medtr5g036240.1	Mtr.18191.1.S1_at	3
Medtr7g118020.1	Mtr.18241.1.S1_at	3
Medtr8g022010.1	Mtr.1825.1.S1_at	3
Medtr7g118110.1	Mtr.18251.1.S1_at	3
Medtr6g023190.1	Mtr.18262.1.S1_at	3
Medtr5g017020.1	Mtr.18274.1.S1_at	3
Medtr5g017070.1	Mtr.18279.1.S1_at	3
Medtr6g069010.2	Mtr.18307.1.S1_at	3
Medtr2g073560.1	Mtr.1833.1.S1_at	3
Medtr3g095620.1	Mtr.18344.1.S1_at	3
Medtr7g074650.1	Mtr.1835.1.S1_at	3
Medtr3g010350.2	Mtr.18373.1.S1_s_at	3
Medtr2g042440.2	Mtr.1838.1.S1_at	3
Medtr8g096140.1	Mtr.1839.1.S1_at	3
Medtr2g048510.2	Mtr.18402.1.S1_at	3
Medtr2g048510.2	Mtr.18403.1.S1_at	3
Medtr1g061690.1	Mtr.18407.1.S1_at	3
Medtr8g024560.1	Mtr.1842.1.S1_at	3
Medtr7g111570.1	Mtr.1844.1.S1_s_at	3
Medtr3g096670.1	Mtr.1845.1.S1_at	3
Medtr1g050360.1	Mtr.1846.1.S1_at	3
Medtr1g075520.1	Mtr.18473.1.S1_s_at	3
Medtr3g111740.2	Mtr.1848.1.S1_at	3
Medtr2g038030.2	Mtr.1849.1.S1_a_at	3
Medtr2g038030.2	Mtr.1849.1.S1_s_at	3
Medtr1g007740.1	Mtr.1850.1.S1_at	3
Medtr4g091570.1	Mtr.1851.1.S1_s_at	3
Medtr6g015370.1	Mtr.1853.1.S1_at	3
Medtr7g089290.2	Mtr.1855.1.S1_at	3
Medtr4g053720.1	Mtr.18559.1.S1_at	3
Medtr5g017350.4	Mtr.1857.1.S1_at	3
Medtr1g083120.3	Mtr.1859.1.S1_at	3
Medtr8g086560.1	Mtr.18594.1.S1_s_at	3
Medtr7g073660.1	Mtr.1862.1.S1_at	3
Medtr2g034340.1	Mtr.18642.1.S1_at	3
Medtr7g090960.1	Mtr.1865.1.S1_at	3
Medtr4g115450.1	Mtr.18652.1.S1_at	3
Medtr4g115460.1	Mtr.18653.1.S1_at	3
Medtr3g073620.1	Mtr.1866.1.S1_at	3
Medtr3g103420.1	Mtr.1867.1.S1_at	3
Medtr1g015620.1	Mtr.18688.1.S1_at	3
Medtr7g046250.1	Mtr.18735.1.S1_at	3
Medtr1g011650.1	Mtr.18810.1.S1_at	3
Medtr1g011650.1	Mtr.18814.1.S1_at	3
Medtr3g108600.1	Mtr.18873.1.S1_at	3
Medtr3g108690.2	Mtr.18914.1.S1_at	3
Medtr8g065900.1	Mtr.19050.1.S1_at	3
Medtr7g011120.1	Mtr.19055.1.S1_at	3
Medtr4g079360.1	Mtr.19073.1.S1_at	3
Medtr6g005580.1	Mtr.19122.1.S1_at	3
Medtr1g073300.1	Mtr.19169.1.S1_at	3
Medtr4g081220.1	Mtr.1919.1.S1_at	3
Medtr1g092650.1	Mtr.1921.1.S1_at	3
Medtr3g086750.1	Mtr.19214.1.S1_at	3
Medtr3g070410.1	Mtr.19226.1.S1_at	3
Medtr5g006310.1	Mtr.19277.1.S1_at	3
Medtr7g087450.1	Mtr.19285.1.S1_s_at	3
Medtr1g016820.1	Mtr.19319.1.S1_at	3
Medtr7g092860.3	Mtr.19344.1.S1_at	3
Medtr7g092870.1	Mtr.19348.1.S1_s_at	3
Medtr5g081740.3	Mtr.19348.1.S1_x_at	3
Medtr5g081720.1	Mtr.19351.1.S1_at	3
Medtr5g081550.1	Mtr.19370.1.S1_at	3
Medtr2g005600.1	Mtr.19376.1.S1_at	3
Medtr7g117395.2	Mtr.19379.1.S1_s_at	3
Medtr4g084200.1	Mtr.19424.1.S1_at	3
Medtr4g016980.1	Mtr.19483.1.S1_at	3
Medtr4g016980.1	Mtr.19483.1.S1_s_at	3
Medtr4g076720.1	Mtr.19658.1.S1_s_at	3
Medtr3g107660.1	Mtr.19661.1.S1_at	3
Medtr8g030680.1	Mtr.19681.1.S1_at	3
Medtr6g035370.1	Mtr.1977.1.S1_at	3
Medtr2g079800.1	Mtr.1979.1.S1_at	3
Medtr1g097440.1	Mtr.1987.1.S1_at	3
Medtr1g053255.1	Mtr.1990.1.S1_at	3
Medtr4g073660.1	Mtr.19913.1.S1_s_at	3
Medtr4g083030.1	Mtr.19988.1.S1_at	3
Medtr5g011000.1	Mtr.20126.1.S1_at	3
Medtr6g012450.1	Mtr.2020.1.S1_at	3
Medtr6g091690.1	Mtr.20243.1.S1_s_at	3
Medtr6g092160.6	Mtr.20247.1.S1_s_at	3
Medtr1g070145.1	Mtr.2026.1.S1_at	3
Medtr7g116690.1	Mtr.20283.1.S1_s_at	3
Medtr8g099275.1	Mtr.2029.1.S1_a_at	3
Medtr1g090340.1	Mtr.2030.1.S1_at	3
Medtr7g116590.1	Mtr.20300.1.S1_at	3
Medtr3g106840.1	Mtr.20308.1.S1_at	3
Medtr1g085070.1	Mtr.20335.1.S1_at	3
Medtr8g062750.1	Mtr.20339.1.S1_s_at	3
Medtr5g086610.1	Mtr.2037.1.S1_at	3
Medtr8g021980.1	Mtr.2044.1.S1_at	3
Medtr8g021980.1	Mtr.2044.1.S1_s_at	3
Medtr4g096690.1	Mtr.20497.1.S1_s_at	3
Medtr7g099410.2	Mtr.20518.1.S1_at	3
Medtr7g099480.2	Mtr.20523.1.S1_at	3
Medtr1g011520.1	Mtr.2053.1.S1_at	3
Medtr4g069940.1	Mtr.20544.1.S1_at	3
Medtr1g029350.1	Mtr.2056.1.S1_at	3
Medtr3g083970.1	Mtr.20576.1.S1_at	3
Medtr5g089850.1	Mtr.20586.1.S1_at	3
Medtr5g094850.1	Mtr.2059.1.S1_at	3
Medtr7g076650.1	Mtr.20647.1.S1_at	3
Medtr2g038210.3	Mtr.20669.1.S1_at	3
Medtr3g084510.1	Mtr.20671.1.S1_at	3
Medtr8g068110.2	Mtr.20690.1.S1_at	3
Medtr2g100000.1	Mtr.20701.1.S1_at	3
Medtr2g099920.2	Mtr.20707.1.S1_at	3
Medtr4g063905.1	Mtr.2071.1.S1_at	3
Medtr2g009580.2	Mtr.20768.1.S1_at	3
Medtr2g027090.1	Mtr.20829.1.S1_at	3
Medtr3g094840.2	Mtr.20868.1.S1_at	3
Medtr3g094870.1	Mtr.20871.1.S1_at	3
Medtr8g058270.1	Mtr.20888.1.S1_s_at	3
Medtr3g083500.2	Mtr.20922.1.S1_at	3
Medtr1g007990.1	Mtr.21018.1.S1_s_at	3
Medtr2g103550.1	Mtr.21174.1.S1_at	3
Medtr5g006560.1	Mtr.21222.1.S1_at	3
Medtr2g014210.2	Mtr.21244.1.S1_at	3
Medtr5g015690.1	Mtr.21274.1.S1_at	3
Medtr5g015590.4	Mtr.21285.1.S1_at	3
Medtr1g072560.3	Mtr.21316.1.S1_at	3
Medtr8g461480.1	Mtr.2134.1.S1_at	3
Medtr5g067460.1	Mtr.21348.1.S1_at	3
Medtr1g100797.1	Mtr.21406.1.S1_s_at	3
Medtr2g045070.1	Mtr.21453.1.S1_s_at	3
Medtr7g021365.1	Mtr.2148.1.S1_at	3
Medtr3g118380.1	Mtr.2149.1.S1_at	3
Medtr8g446930.2	Mtr.2152.1.S1_s_at	3
Medtr7g013770.1	Mtr.2154.1.S1_at	3
Medtr2g096870.2	Mtr.2157.1.S1_s_at	3
Medtr7g104630.1	Mtr.21596.1.S1_at	3
Medtr7g104630.1	Mtr.21596.1.S1_x_at	3
Medtr1g054980.1	Mtr.2163.1.S1_s_at	3
Medtr7g117890.1	Mtr.2167.1.S1_at	3
Medtr7g117890.1	Mtr.2167.1.S1_s_at	3
Medtr7g025580.1	Mtr.21675.1.S1_at	3
Medtr3g075100.1	Mtr.2169.1.S1_at	3
Medtr5g097890.2	Mtr.2177.1.S1_at	3
Medtr6g065070.2	Mtr.2180.1.S1_at	3
Medtr7g024000.1	Mtr.2185.1.S1_at	3
Medtr1g072300.2	Mtr.21894.1.S1_at	3
Medtr6g083900.1	Mtr.21920.1.S1_s_at	3
Medtr6g083940.1	Mtr.21925.1.S1_s_at	3
Medtr4g124650.1	Mtr.22020.1.S1_at	3
Medtr4g124630.2	Mtr.22026.1.S1_at	3
Medtr8g096930.1	Mtr.2203.1.S1_at	3
Medtr4g124590.1	Mtr.22030.1.S1_at	3
Medtr4g125180.1	Mtr.2212.1.S1_at	3
Medtr5g081190.1	Mtr.22120.1.S1_s_at	3
Medtr8g088520.1	Mtr.22135.1.S1_s_at	3
Medtr2g084475.4	Mtr.2218.1.S1_at	3
Medtr3g077540.2	Mtr.22255.1.S1_s_at	3
Medtr4g125080.2	Mtr.2226.1.S1_at	3
Medtr1g101000.2	Mtr.22278.1.S1_at	3
Medtr3g035480.1	Mtr.22297.1.S1_at	3
Medtr3g106080.1	Mtr.22322.1.S1_at	3
Medtr7g115350.7	Mtr.2249.1.S1_at	3
Medtr7g089480.1	Mtr.22550.1.S1_s_at	3
Medtr1g083390.1	Mtr.22581.1.S1_s_at	3
Medtr3g062340.1	Mtr.2261.1.S1_at	3
Medtr7g084880.1	Mtr.22610.1.S1_at	3
Medtr8g102770.1	Mtr.22671.1.S1_at	3
Medtr3g013960.1	Mtr.2271.1.S1_at	3
Medtr5g027510.1	Mtr.2272.1.S1_at	3
Medtr7g110810.1	Mtr.22769.1.S1_at	3
Medtr3g065190.1	Mtr.22923.1.S1_at	3
Medtr8g052170.1	Mtr.22949.1.S1_s_at	3
Medtr4g102820.2	Mtr.2302.1.S1_s_at	3
Medtr8g105290.1	Mtr.23046.1.S1_at	3
Medtr3g032340.1	Mtr.23187.1.S1_at	3
Medtr2g089080.1	Mtr.23275.1.S1_at	3
Medtr1g087300.1	Mtr.233.1.S1_at	3
Medtr7g018890.3	Mtr.2331.1.S1_at	3
Medtr7g109390.1	Mtr.23311.1.S1_at	3
Medtr7g109390.1	Mtr.23311.1.S1_s_at	3
Medtr7g109260.1	Mtr.23326.1.S1_at	3
Medtr8g070490.1	Mtr.23334.1.S1_at	3
Medtr8g070630.3	Mtr.23346.1.S1_at	3
Medtr8g011850.1	Mtr.2335.1.S1_at	3
Medtr6g078930.1	Mtr.23357.1.S1_at	3
Medtr5g011540.1	Mtr.2337.1.S1_at	3
Medtr2g098030.3	Mtr.23395.1.S1_at	3
Medtr1g087310.1	Mtr.234.1.S1_at	3
Medtr2g097960.1	Mtr.23400.1.S1_s_at	3
Medtr4g133470.1	Mtr.23411.1.S1_s_at	3
Medtr5g087410.1	Mtr.2342.1.S1_at	3
Medtr7g021190.1	Mtr.23434.1.S1_at	3
Medtr7g053100.1	Mtr.23447.1.S1_at	3
Medtr7g022010.1	Mtr.23495.1.S1_s_at	3
Medtr3g034660.1	Mtr.23551.1.S1_at	3
Medtr7g023590.1	Mtr.23573.1.S1_at	3
Medtr4g084660.1	Mtr.2364.1.S1_at	3
Medtr1g080030.1	Mtr.23664.1.S1_at	3
Medtr4g124030.1	Mtr.23685.1.S1_at	3
Medtr7g102070.1	Mtr.2371.1.S1_at	3
Medtr8g068120.1	Mtr.2373.1.S1_at	3
Medtr7g075660.1	Mtr.23743.1.S1_at	3
Medtr7g075660.1	Mtr.23744.1.S1_at	3
Medtr1g012420.1	Mtr.23763.1.S1_s_at	3
Medtr7g080117.1	Mtr.23880.1.S1_at	3
Medtr3g452270.1	Mtr.24020.1.S1_at	3
Medtr8g094780.1	Mtr.24032.1.S1_at	3
Medtr8g076100.3	Mtr.24149.1.S1_a_at	3
Medtr8g018480.1	Mtr.24202.1.S1_s_at	3
Medtr8g018450.1	Mtr.24264.1.S1_at	3
Medtr4g010050.1	Mtr.24275.1.S1_s_at	3
Medtr3g099120.2	Mtr.2434.1.S1_s_at	3
Medtr8g099640.1	Mtr.2436.1.S1_at	3
Medtr5g059280.3	Mtr.2437.1.S1_at	3
Medtr1g071810.2	Mtr.24388.1.S1_at	3
Medtr3g098380.1	Mtr.2439.1.S1_at	3
Medtr1g019550.1	Mtr.24406.1.S1_at	3
Medtr1g052115.4	Mtr.2444.1.S1_at	3
Medtr7g109200.1	Mtr.2446.1.S1_at	3
Medtr3g064210.1	Mtr.24473.1.S1_at	3
Medtr4g055920.1	Mtr.2452.1.S1_at	3
Medtr1g078040.2	Mtr.2460.1.S1_at	3
Medtr2g020520.4	Mtr.24620.1.S1_s_at	3
Medtr2g020450.1	Mtr.24625.1.S1_at	3
Medtr2g020450.1	Mtr.24626.1.S1_at	3
Medtr3g062590.1	Mtr.2463.1.S1_s_at	3
Medtr1g073890.1	Mtr.2465.1.S1_at	3
Medtr8g059275.2	Mtr.2467.1.S1_at	3
Medtr2g084620.1	Mtr.2468.1.S1_at	3
Medtr8g058965.1	Mtr.2470.1.S1_at	3
Medtr8g094030.1	Mtr.24705.1.S1_s_at	3
Medtr8g010620.2	Mtr.2472.1.S1_s_at	3
Medtr8g087590.1	Mtr.24722.1.S1_at	3
Medtr8g073950.1	Mtr.24735.1.S1_at	3
Medtr8g095600.3	Mtr.2475.1.S1_at	3
Medtr2g037740.1	Mtr.24785.1.S1_s_at	3
Medtr4g094435.1	Mtr.2480.1.S1_at	3
Medtr2g088820.1	Mtr.2483.1.S1_at	3
Medtr1g095780.2	Mtr.24836.1.S1_s_at	3
Medtr7g087200.1	Mtr.2485.1.S1_at	3
Medtr4g094378.1	Mtr.2487.1.S1_at	3
Medtr1g087240.1	Mtr.24893.1.S1_at	3
Medtr1g088590.1	Mtr.24910.1.S1_at	3
Medtr3g081660.1	Mtr.24931.1.S1_at	3
Medtr8g038550.1	Mtr.24965.1.S1_at	3
Medtr7g011500.1	Mtr.24998.1.S1_at	3
Medtr7g011663.1	Mtr.25006.1.S1_at	3
Medtr2g005950.2	Mtr.25055.1.S1_at	3
Medtr3g100350.1	Mtr.2510.1.S1_at	3
Medtr2g436440.1	Mtr.2512.1.S1_at	3
Medtr7g111030.1	Mtr.2514.1.S1_at	3
Medtr5g073250.1	Mtr.25156.1.S1_at	3
Medtr5g073250.1	Mtr.25156.1.S1_s_at	3
Medtr2g095260.1	Mtr.2516.1.S1_at	3
Medtr5g044270.5	Mtr.25180.1.S1_at	3
Medtr3g014090.2	Mtr.2528.1.S1_s_at	3
Medtr8g038550.1	Mtr.2530.1.S1_s_at	3
Medtr5g005990.4	Mtr.25301.1.S1_at	3
Medtr3g023320.1	Mtr.2540.1.S1_at	3
Medtr7g100820.1	Mtr.25423.1.S1_at	3
Medtr1g028510.2	Mtr.25432.1.S1_s_at	3
Medtr4g074640.1	Mtr.25448.1.S1_at	3
Medtr4g074670.1	Mtr.25451.1.S1_s_at	3
Medtr1g080120.1	Mtr.2548.1.S1_at	3
Medtr1g080120.1	Mtr.2548.1.S1_s_at	3
Medtr1g080390.1	Mtr.25524.1.S1_s_at	3
Medtr3g094760.2	Mtr.2555.1.S1_s_at	3
Medtr7g006280.1	Mtr.25667.1.S1_s_at	3
Medtr7g107440.7	Mtr.2572.1.S1_at	3
Medtr6g013395.1	Mtr.25742.1.S1_at	3
Medtr5g015790.1	Mtr.2575.1.S1_at	3
Medtr2g078810.1	Mtr.2576.1.S1_at	3
Medtr7g115570.7	Mtr.2583.1.S1_at	3
Medtr2g091130.1	Mtr.2591.1.S1_at	3
Medtr3g083770.3	Mtr.2595.1.S1_at	3
Medtr2g085065.1	Mtr.2596.1.S1_at	3
Medtr7g084030.1	Mtr.2598.1.S1_at	3
Medtr8g104580.1	Mtr.25983.1.S1_s_at	3
Medtr4g074170.1	Mtr.2602.1.S1_at	3
Medtr2g024440.2	Mtr.26023.1.S1_s_at	3
Medtr4g077760.1	Mtr.2603.1.S1_at	3
Medtr4g077760.1	Mtr.2603.1.S1_s_at	3
Medtr7g118330.2	Mtr.26044.1.S1_s_at	3
Medtr8g100005.2	Mtr.2605.1.S1_at	3
Medtr8g085600.2	Mtr.26065.1.S1_s_at	3
Medtr4g078640.1	Mtr.26150.1.S1_at	3
Medtr4g078640.1	Mtr.26150.1.S1_x_at	3
Medtr4g078660.1	Mtr.26151.1.S1_s_at	3
Medtr4g078780.2	Mtr.26164.1.S1_at	3
Medtr1g113850.1	Mtr.26195.1.S1_at	3
Medtr1g048080.1	Mtr.2620.1.S1_at	3
Medtr1g114380.1	Mtr.26210.1.S1_at	3
Medtr4g060460.2	Mtr.26216.1.S1_at	3
Medtr4g060795.1	Mtr.26240.1.S1_at	3
Medtr2g034040.1	Mtr.26255.1.S1_at	3
Medtr2g034160.1	Mtr.26264.1.S1_s_at	3
Medtr2g048360.3	Mtr.26339.1.S1_at	3
Medtr7g109730.1	Mtr.26348.1.S1_at	3
Medtr2g014460.1	Mtr.26355.1.S1_s_at	3
Medtr5g078170.1	Mtr.26369.1.S1_at	3
Medtr2g078070.1	Mtr.2654.1.S1_at	3
Medtr8g015930.1	Mtr.2659.1.S1_at	3
Medtr0212s0040.1	Mtr.2662.1.S1_at	3
Medtr2g072610.1	Mtr.2665.1.S1_at	3
Medtr3g050060.2	Mtr.2666.1.S1_at	3
Medtr4g023570.1	Mtr.26671.1.S1_s_at	3
Medtr3g115450.1	Mtr.2669.1.S1_at	3
Medtr2g019090.2	Mtr.2672.1.S1_at	3
Medtr3g112300.3	Mtr.26879.1.S1_s_at	3
Medtr4g107470.2	Mtr.26891.1.S1_at	3
Medtr7g115610.1	Mtr.2691.1.S1_at	3
Medtr1g052115.4	Mtr.26963.1.S1_at	3
Medtr8g072310.1	Mtr.2699.1.S1_at	3
Medtr6g065790.2	Mtr.27040.1.S1_s_at	3
Medtr1g045930.1	Mtr.27042.1.S1_at	3
Medtr1g492710.1	Mtr.27052.1.S1_at	3
Medtr8g062310.1	Mtr.2706.1.S1_at	3
Medtr5g010300.4	Mtr.27061.1.S1_at	3
Medtr1g071010.1	Mtr.27069.1.S1_at	3
Medtr5g090170.3	Mtr.27072.1.S1_at	3
Medtr4g097520.1	Mtr.27077.1.S1_at	3
Medtr0421s0010.1	Mtr.27081.1.S1_at	3
Medtr4g134530.1	Mtr.27085.1.S1_at	3
Medtr5g045910.1	Mtr.27088.1.S1_at	3
Medtr5g010730.1	Mtr.27100.1.S1_at	3
Medtr6g088835.2	Mtr.27105.1.S1_at	3
Medtr1g096580.1	Mtr.27111.1.S1_at	3
Medtr3g051430.1	Mtr.27112.1.S1_at	3
Medtr4g134680.1	Mtr.27118.1.S1_at	3
Medtr2g102243.2	Mtr.27124.1.S1_at	3
Medtr1g076400.2	Mtr.27128.1.S1_at	3
Medtr4g067110.2	Mtr.27146.1.S1_s_at	3
Medtr4g056100.3	Mtr.2715.1.S1_s_at	3
Medtr2g055750.1	Mtr.27163.1.S1_at	3
Medtr2g079490.1	Mtr.27165.1.S1_at	3
Medtr8g479320.2	Mtr.27166.1.S1_at	3
Medtr4g043630.2	Mtr.27170.1.S1_at	3
Medtr1g006690.1	Mtr.27173.1.S1_at	3
Medtr2g084610.1	Mtr.27179.1.S1_at	3
Medtr5g010300.4	Mtr.27189.1.S1_at	3
Medtr4g064160.1	Mtr.27191.1.S1_at	3
Medtr3g058530.1	Mtr.27198.1.S1_at	3
Medtr2g087295.1	Mtr.27201.1.S1_at	3
Medtr8g028710.3	Mtr.27206.1.S1_at	3
Medtr3g111690.1	Mtr.27212.1.S1_at	3
Medtr2g043250.2	Mtr.27216.1.S1_at	3
Medtr2g096180.4	Mtr.27218.1.S1_at	3
Medtr5g030860.1	Mtr.27220.1.S1_at	3
Medtr4g007890.1	Mtr.27233.1.S1_at	3
Medtr8g075600.1	Mtr.27242.1.S1_at	3
Medtr2g070390.1	Mtr.27252.1.S1_at	3
Medtr2g060670.2	Mtr.27259.1.S1_at	3
Medtr1g010290.1	Mtr.27260.1.S1_at	3
Medtr3g112230.4	Mtr.27263.1.S1_at	3
Medtr2g099095.1	Mtr.27265.1.S1_at	3
Medtr6g488150.2	Mtr.2727.1.S1_at	3
Medtr4g075480.3	Mtr.27274.1.S1_at	3
Medtr5g041630.1	Mtr.27277.1.S1_at	3
Medtr7g080575.1	Mtr.27278.1.S1_at	3
Medtr7g080575.1	Mtr.27278.1.S1_x_at	3
Medtr4g013235.1	Mtr.27279.1.S1_at	3
Medtr8g010360.2	Mtr.27283.1.S1_at	3
Medtr6g034375.2	Mtr.27288.1.S1_at	3
Medtr7g091460.2	Mtr.27296.1.S1_at	3
Medtr8g079820.1	Mtr.27297.1.S1_at	3
Medtr1g051230.1	Mtr.27298.1.S1_at	3
Medtr0175s0030.1	Mtr.27302.1.S1_at	3
Medtr8g020330.3	Mtr.27304.1.S1_at	3
Medtr8g015510.2	Mtr.27310.1.S1_at	3
Medtr3g070800.1	Mtr.27313.1.S1_at	3
Medtr5g043430.1	Mtr.27316.1.S1_at	3
Medtr2g007250.1	Mtr.27317.1.S1_at	3
Medtr7g106540.2	Mtr.27320.1.S1_at	3
Medtr7g109200.1	Mtr.27327.1.S1_at	3
Medtr6g015410.1	Mtr.27328.1.S1_at	3
Medtr6g087000.2	Mtr.27330.1.S1_at	3
Medtr3g008270.1	Mtr.27332.1.S1_at	3
Medtr4g095058.2	Mtr.27338.1.S1_at	3
Medtr8g063690.1	Mtr.27339.1.S1_at	3
Medtr7g073480.1	Mtr.27345.1.S1_at	3
Medtr4g082510.3	Mtr.27349.1.S1_at	3
Medtr3g088625.3	Mtr.27352.1.S1_at	3
Medtr7g076020.1	Mtr.27353.1.S1_at	3
Medtr2g436760.1	Mtr.27359.1.S1_at	3
Medtr1g068930.3	Mtr.27360.1.S1_at	3
Medtr1g096490.1	Mtr.27363.1.S1_at	3
Medtr5g064480.1	Mtr.27364.1.S1_at	3
Medtr6g470940.1	Mtr.27370.1.S1_at	3
Medtr1g084980.2	Mtr.27377.1.S1_s_at	3
Medtr6g077830.1	Mtr.27381.1.S1_at	3
Medtr1g492710.1	Mtr.27382.1.S1_at	3
Medtr3g072560.1	Mtr.27392.1.S1_at	3
Medtr2g012630.1	Mtr.27414.1.S1_at	3
Medtr7g100260.1	Mtr.27428.1.S1_s_at	3
Medtr7g091390.2	Mtr.2744.1.S1_at	3
Medtr8g104855.2	Mtr.27478.1.S1_at	3
Medtr4g076240.1	Mtr.27479.1.S1_at	3
Medtr6g461810.1	Mtr.27487.1.S1_at	3
Medtr1g109320.1	Mtr.27491.1.S1_at	3
Medtr1g107575.1	Mtr.27495.1.S1_s_at	3
Medtr2g095030.1	Mtr.27497.1.S1_at	3
Medtr2g030000.1	Mtr.27506.1.S1_at	3
Medtr6g032885.1	Mtr.27509.1.S1_s_at	3
Medtr7g096940.1	Mtr.27517.1.S1_at	3
Medtr2g102283.3	Mtr.27521.1.S1_s_at	3
Medtr3g437990.1	Mtr.27522.1.S1_at	3
Medtr6g047750.1	Mtr.27526.1.S1_at	3
Medtr2g010470.1	Mtr.27528.1.S1_at	3
Medtr3g080970.1	Mtr.27534.1.S1_at	3
Medtr2g034020.1	Mtr.27537.1.S1_s_at	3
Medtr5g090430.2	Mtr.27540.1.S1_at	3
Medtr8g031480.1	Mtr.27543.1.S1_at	3
Medtr8g031480.1	Mtr.27543.1.S1_s_at	3
Medtr7g033640.1	Mtr.27553.1.S1_at	3
Medtr6g005550.2	Mtr.27562.1.S1_s_at	3
Medtr3g090170.2	Mtr.27568.1.S1_at	3
Medtr8g103740.1	Mtr.27569.1.S1_s_at	3
Medtr4g093510.1	Mtr.27572.1.S1_at	3
Medtr2g021400.1	Mtr.27576.1.S1_at	3
Medtr2g021400.1	Mtr.27576.1.S1_s_at	3
Medtr5g036670.2	Mtr.27578.1.S1_at	3
Medtr3g058870.1	Mtr.27579.1.S1_at	3
Medtr3g009470.2	Mtr.27580.1.S1_at	3
Medtr3g465600.1	Mtr.27583.1.S1_at	3
Medtr8g063760.1	Mtr.27584.1.S1_at	3
Medtr8g104340.2	Mtr.27586.1.S1_at	3
Medtr1g057130.1	Mtr.27612.1.S1_at	3
Medtr2g095030.1	Mtr.27614.1.S1_at	3
Medtr5g032090.1	Mtr.27624.1.S1_at	3
Medtr8g098995.2	Mtr.27627.1.S1_at	3
Medtr4g068920.1	Mtr.27632.1.S1_at	3
Medtr5g066730.1	Mtr.27641.1.S1_at	3
Medtr4g091510.1	Mtr.27653.1.S1_s_at	3
Medtr4g125820.2	Mtr.27655.1.S1_at	3
Medtr2g078810.2	Mtr.27670.1.S1_at	3
Medtr5g009920.1	Mtr.27679.1.S1_s_at	3
Medtr4g086730.1	Mtr.27695.1.S1_at	3
Medtr5g084810.1	Mtr.27720.1.S1_at	3
Medtr8g077195.1	Mtr.27751.1.S1_s_at	3
Medtr3g078637.1	Mtr.27781.1.S1_at	3
Medtr3g108190.1	Mtr.27785.1.S1_at	3
Medtr2g085075.1	Mtr.27788.1.S1_at	3
Medtr8g447090.1	Mtr.27794.1.S1_at	3
Medtr8g092100.1	Mtr.27795.1.S1_at	3
Medtr1g021270.1	Mtr.27807.1.S1_s_at	3
Medtr5g068710.3	Mtr.27815.1.S1_at	3
Medtr3g005810.1	Mtr.27820.1.S1_at	3
Medtr1g082870.1	Mtr.27833.1.S1_s_at	3
Medtr4g051662.1	Mtr.27865.1.S1_at	3
Medtr7g074190.1	Mtr.27873.1.S1_at	3
Medtr3g088555.3	Mtr.27874.1.S1_at	3
Medtr1g105755.1	Mtr.27884.1.S1_at	3
Medtr5g071900.1	Mtr.27887.1.S1_at	3
Medtr4g090620.1	Mtr.27893.1.S1_s_at	3
Medtr1g010040.1	Mtr.27894.1.S1_at	3
Medtr3g088495.2	Mtr.27902.1.S1_at	3
Medtr5g065580.2	Mtr.27923.1.S1_at	3
Medtr2g101350.2	Mtr.27938.1.S1_at	3
Medtr2g101350.2	Mtr.27938.1.S1_s_at	3
Medtr8g087730.1	Mtr.27973.1.S1_at	3
Medtr1g021845.1	Mtr.27990.1.S1_at	3
Medtr3g062140.1	Mtr.27991.1.S1_at	3
Medtr2g011070.1	Mtr.28002.1.S1_at	3
Medtr4g100730.1	Mtr.28010.1.S1_at	3
Medtr8g006870.1	Mtr.28018.1.S1_at	3
Medtr5g010330.1	Mtr.28019.1.S1_at	3
Medtr1g098790.3	Mtr.28020.1.S1_at	3
Medtr4g012000.3	Mtr.28026.1.S1_at	3
Medtr7g017690.2	Mtr.28030.1.S1_at	3
Medtr5g073180.1	Mtr.28036.1.S1_s_at	3
Medtr1g041300.1	Mtr.28037.1.S1_at	3
Medtr5g034320.1	Mtr.28065.1.S1_at	3
Medtr1g040560.2	Mtr.28074.1.S1_s_at	3
Medtr8g062080.2	Mtr.28091.1.S1_at	3
Medtr1g114530.1	Mtr.28110.1.S1_at	3
Medtr8g093050.1	Mtr.28117.1.S1_at	3
Medtr5g079940.2	Mtr.28122.1.S1_at	3
Medtr2g436650.2	Mtr.28126.1.S1_at	3
Medtr8g036940.1	Mtr.28131.1.S1_at	3
Medtr2g104140.2	Mtr.28133.1.S1_at	3
Medtr3g074730.1	Mtr.28136.1.S1_at	3
Medtr3g111630.1	Mtr.28157.1.S1_at	3
Medtr4g123070.1	Mtr.28166.1.S1_s_at	3
Medtr7g029385.1	Mtr.28175.1.S1_at	3
Medtr3g107320.3	Mtr.28183.1.S1_at	3
Medtr1g056490.1	Mtr.28186.1.S1_at	3
Medtr3g072990.3	Mtr.28202.1.S1_at	3
Medtr2g105640.1	Mtr.28231.1.S1_s_at	3
Medtr1g018510.1	Mtr.28238.1.S1_at	3
Medtr2g006570.2	Mtr.28246.1.S1_at	3
Medtr7g117620.1	Mtr.28254.1.S1_at	3
Medtr3g040540.1	Mtr.28271.1.S1_at	3
Medtr5g015490.1	Mtr.28272.1.S1_at	3
Medtr8g093570.2	Mtr.28273.1.S1_at	3
Medtr7g094250.1	Mtr.28277.1.S1_at	3
Medtr1g105605.2	Mtr.28281.1.S1_at	3
Medtr1g100810.1	Mtr.28286.1.S1_at	3
Medtr2g014770.1	Mtr.28292.1.S1_at	3
Medtr4g109230.1	Mtr.28370.1.S1_at	3
Medtr2g014490.2	Mtr.28371.1.S1_at	3
Medtr3g085660.3	Mtr.28375.1.S1_at	3
Medtr4g064670.1	Mtr.28378.1.S1_at	3
Medtr1g066970.1	Mtr.28405.1.S1_at	3
Medtr1g032610.2	Mtr.28406.1.S1_at	3
Medtr2g088430.1	Mtr.28410.1.S1_at	3
Medtr8g037220.2	Mtr.28412.1.S1_at	3
Medtr3g467550.1	Mtr.28426.1.S1_at	3
Medtr7g034575.1	Mtr.28431.1.S1_at	3
Medtr8g032710.1	Mtr.28434.1.S1_at	3
Medtr6g033585.1	Mtr.28436.1.S1_s_at	3
Medtr7g090960.1	Mtr.28437.1.S1_at	3
Medtr5g098710.1	Mtr.28446.1.S1_at	3
Medtr5g072340.1	Mtr.28449.1.S1_at	3
Medtr5g072340.1	Mtr.28449.1.S1_x_at	3
Medtr6g016990.1	Mtr.28454.1.S1_at	3
Medtr4g082265.2	Mtr.28460.1.S1_at	3
Medtr4g020850.1	Mtr.28461.1.S1_at	3
Medtr5g025410.1	Mtr.28462.1.S1_at	3
Medtr1g092570.1	Mtr.28464.1.S1_at	3
Medtr1g092920.1	Mtr.28467.1.S1_s_at	3
Medtr1g021320.1	Mtr.28488.1.S1_s_at	3
Medtr3g073780.3	Mtr.28489.1.S1_at	3
Medtr2g079310.1	Mtr.28490.1.S1_at	3
Medtr1g069805.1	Mtr.28491.1.S1_at	3
Medtr5g098980.1	Mtr.28494.1.S1_at	3
Medtr1g029400.1	Mtr.28508.1.S1_s_at	3
Medtr8g442270.1	Mtr.28516.1.S1_at	3
Medtr5g096500.3	Mtr.28517.1.S1_at	3
Medtr4g056600.3	Mtr.28522.1.S1_at	3
Medtr2g098580.1	Mtr.28527.1.S1_at	3
Medtr1g030300.1	Mtr.28536.1.S1_s_at	3
Medtr7g093000.1	Mtr.28542.1.S1_at	3
Medtr3g005010.1	Mtr.28549.1.S1_at	3
Medtr5g016260.1	Mtr.28552.1.S1_at	3
Medtr6g046620.1	Mtr.28558.1.S1_x_at	3
Medtr1g051760.1	Mtr.28560.1.S1_at	3
Medtr6g091690.1	Mtr.28563.1.S1_at	3
Medtr1g072740.1	Mtr.28570.1.S1_at	3
Medtr6g028050.1	Mtr.28571.1.S1_at	3
Medtr4g111710.1	Mtr.28573.1.S1_at	3
Medtr3g067690.1	Mtr.28582.1.S1_at	3
Medtr3g100960.3	Mtr.28586.1.S1_s_at	3
Medtr7g105340.4	Mtr.28589.1.S1_at	3
Medtr5g018060.1	Mtr.2859.1.S1_at	3
Medtr1g051380.2	Mtr.28590.1.S1_at	3
Medtr4g091510.2	Mtr.28596.1.S1_at	3
Medtr0004s0130.1	Mtr.28601.1.S1_at	3
Medtr5g094310.1	Mtr.28608.1.S1_at	3
Medtr5g075260.1	Mtr.28610.1.S1_at	3
Medtr3g067935.1	Mtr.28614.1.S1_s_at	3
Medtr5g042000.1	Mtr.28618.1.S1_at	3
Medtr1g076690.1	Mtr.28622.1.S1_at	3
Medtr8g014560.7	Mtr.28627.1.S1_at	3
Medtr3g082790.3	Mtr.28628.1.S1_at	3
Medtr1g100683.2	Mtr.28636.1.S1_at	3
Medtr3g093930.1	Mtr.28637.1.S1_at	3
Medtr8g021980.1	Mtr.28638.1.S1_at	3
Medtr3g099190.1	Mtr.28639.1.S1_at	3
Medtr2g027740.1	Mtr.28640.1.S1_at	3
Medtr5g097410.1	Mtr.28644.1.S1_at	3
Medtr3g105810.1	Mtr.28659.1.S1_at	3
Medtr3g091180.1	Mtr.28660.1.S1_at	3
Medtr6g079810.1	Mtr.28661.1.S1_at	3
Medtr6g087200.2	Mtr.28662.1.S1_x_at	3
Medtr5g042590.1	Mtr.28663.1.S1_at	3
Medtr2g091130.1	Mtr.28666.1.S1_at	3
Medtr4g061700.1	Mtr.28690.1.S1_at	3
Medtr3g435140.1	Mtr.28707.1.S1_at	3
Medtr8g030500.1	Mtr.28708.1.S1_at	3
Medtr8g069850.1	Mtr.2873.1.S1_s_at	3
Medtr4g103830.1	Mtr.28750.1.S1_s_at	3
Medtr6g053660.1	Mtr.28751.1.S1_at	3
Medtr2g055850.1	Mtr.28753.1.S1_at	3
Medtr2g086970.1	Mtr.28760.1.S1_s_at	3
Medtr4g053240.3	Mtr.28769.1.S1_at	3
Medtr7g109670.1	Mtr.2877.1.S1_at	3
Medtr0204s0010.1	Mtr.28810.1.S1_at	3
Medtr4g071900.3	Mtr.2882.1.S1_at	3
Medtr2g096640.1	Mtr.28826.1.S1_at	3
Medtr1g007460.1	Mtr.28835.1.S1_at	3
Medtr5g090200.1	Mtr.2888.1.S1_at	3
Medtr7g117220.3	Mtr.2890.1.S1_at	3
Medtr1g061220.1	Mtr.28927.1.S1_at	3
Medtr1g063080.1	Mtr.28932.1.S1_at	3
Medtr3g073320.2	Mtr.28933.1.S1_at	3
Medtr4g104830.1	Mtr.28936.1.S1_at	3
Medtr7g022870.1	Mtr.28938.1.S1_at	3
Medtr4g056600.3	Mtr.2894.1.S1_at	3
Medtr5g091380.7	Mtr.28940.1.S1_at	3
Medtr5g091380.3	Mtr.28940.1.S1_s_at	3
Medtr8g081000.2	Mtr.2897.1.S1_at	3
Medtr2g020960.1	Mtr.28979.1.S1_at	3
Medtr2g029390.1	Mtr.28980.1.S1_at	3
Medtr7g073700.1	Mtr.29045.1.S1_at	3
Medtr3g467550.3	Mtr.29048.1.S1_at	3
Medtr8g085950.1	Mtr.29056.1.S1_at	3
Medtr5g092580.1	Mtr.29057.1.S1_at	3
Medtr4g109770.1	Mtr.29060.1.S1_at	3
Medtr1g037310.1	Mtr.29061.1.S1_at	3
Medtr2g089360.1	Mtr.29064.1.S1_at	3
Medtr5g099070.1	Mtr.29067.1.S1_at	3
Medtr7g057270.1	Mtr.29068.1.S1_at	3
Medtr7g057270.1	Mtr.29068.1.S1_s_at	3
Medtr5g037300.1	Mtr.29069.1.S1_at	3
Medtr2g034810.1	Mtr.29071.1.S1_at	3
Medtr4g132780.1	Mtr.29077.1.S1_at	3
Medtr7g102070.1	Mtr.29082.1.S1_at	3
Medtr2g013030.1	Mtr.29084.1.S1_x_at	3
Medtr8g094740.1	Mtr.29087.1.S1_s_at	3
Medtr5g042870.3	Mtr.29088.1.S1_at	3
Medtr5g059080.1	Mtr.29090.1.S1_at	3
Medtr3g093470.5	Mtr.29091.1.S1_at	3
Medtr1g102230.1	Mtr.29094.1.S1_s_at	3
Medtr4g109530.2	Mtr.29095.1.S1_at	3
Medtr2g450710.1	Mtr.29099.1.S1_at	3
Medtr4g051220.1	Mtr.29143.1.S1_s_at	3
Medtr1g011460.1	Mtr.2915.1.S1_at	3
Medtr7g017280.1	Mtr.29157.1.S1_at	3
Medtr7g096520.1	Mtr.29160.1.S1_at	3
Medtr2g093730.2	Mtr.29210.1.S1_at	3
Medtr3g115180.1	Mtr.29212.1.S1_at	3
Medtr1g016780.1	Mtr.29213.1.S1_s_at	3
Medtr7g106190.1	Mtr.29215.1.S1_at	3
Medtr7g097210.1	Mtr.29219.1.S1_at	3
Medtr4g098460.2	Mtr.29224.1.S1_at	3
Medtr8g006870.1	Mtr.29227.1.S1_at	3
Medtr1g035040.2	Mtr.29230.1.S1_s_at	3
Medtr1g037460.1	Mtr.29235.1.S1_at	3
Medtr5g082620.1	Mtr.29239.1.S1_at	3
Medtr5g004880.2	Mtr.29247.1.S1_s_at	3
Medtr1g073700.1	Mtr.29249.1.S1_at	3
Medtr8g463760.2	Mtr.29250.1.S1_s_at	3
Medtr5g096200.1	Mtr.29264.1.S1_at	3
Medtr5g039700.1	Mtr.29265.1.S1_at	3
Medtr7g100110.1	Mtr.29267.1.S1_at	3
Medtr0133s0020.1	Mtr.29268.1.S1_at	3
Medtr0133s0020.1	Mtr.29268.1.S1_x_at	3
Medtr7g068190.1	Mtr.29276.1.S1_s_at	3
Medtr8g072440.1	Mtr.29278.1.S1_at	3
Medtr2g039910.1	Mtr.29288.1.S1_at	3
Medtr2g039910.1	Mtr.29288.1.S1_x_at	3
Medtr4g072340.1	Mtr.29290.1.S1_at	3
Medtr1g069450.1	Mtr.29307.1.S1_at	3
Medtr2g078450.1	Mtr.29334.1.S1_s_at	3
Medtr1g069460.1	Mtr.29353.1.S1_at	3
Medtr5g087390.1	Mtr.29357.1.S1_at	3
Medtr6g029530.1	Mtr.29360.1.S1_at	3
Medtr2g013540.2	Mtr.29361.1.S1_at	3
Medtr2g011630.2	Mtr.29364.1.S1_at	3
Medtr1g032630.3	Mtr.29367.1.S1_at	3
Medtr4g119280.1	Mtr.29372.1.S1_at	3
Medtr4g119280.1	Mtr.29372.1.S1_a_at	3
Medtr1g084610.1	Mtr.29381.1.S1_at	3
Medtr4g070430.4	Mtr.29388.1.S1_s_at	3
Medtr3g107050.2	Mtr.29403.1.S1_s_at	3
Medtr3g435040.5	Mtr.29405.1.S1_at	3
Medtr1g099280.1	Mtr.29413.1.S1_at	3
Medtr1g030410.1	Mtr.29417.1.S1_at	3
Medtr2g013640.1	Mtr.29422.1.S1_at	3
Medtr6g045200.2	Mtr.29426.1.S1_at	3
Medtr6g091690.1	Mtr.29453.1.S1_at	3
Medtr4g107500.1	Mtr.29496.1.S1_at	3
Medtr5g024450.1	Mtr.295.1.S1_at	3
Medtr6g077930.1	Mtr.29571.1.S1_at	3
Medtr7g117395.2	Mtr.29580.1.S1_at	3
Medtr4g051648.1	Mtr.29617.1.S1_at	3
Medtr6g077680.2	Mtr.29651.1.S1_at	3
Medtr5g092370.1	Mtr.29665.1.S1_at	3
Medtr4g028960.1	Mtr.29714.1.S1_at	3
Medtr4g095270.1	Mtr.2989.1.S1_s_at	3
Medtr3g011840.1	Mtr.2990.1.S1_at	3
Medtr1g052730.2	Mtr.2993.1.S1_at	3
Medtr5g098730.1	Mtr.2997.1.S1_at	3
Medtr5g090120.1	Mtr.3000.1.S1_s_at	3
Medtr8g023080.3	Mtr.3009.1.S1_at	3
Medtr7g092050.1	Mtr.3014.1.S1_at	3
Medtr2g084275.1	Mtr.3020.1.S1_at	3
Medtr5g072480.3	Mtr.3030.1.S1_at	3
Medtr4g134790.1	Mtr.3031.1.S1_at	3
Medtr7g015770.1	Mtr.3042.1.S1_at	3
Medtr3g078540.1	Mtr.3043.1.S1_at	3
Medtr1g096980.1	Mtr.3047.1.S1_at	3
Medtr2g041470.4	Mtr.3051.1.S1_at	3
Medtr6g016795.1	Mtr.3059.1.S1_at	3
Medtr1g073740.1	Mtr.3060.1.S1_s_at	3
Medtr4g094595.1	Mtr.3071.1.S1_at	3
Medtr2g075250.2	Mtr.3072.1.S1_at	3
Medtr8g099030.1	Mtr.30751.1.S1_at	3
Medtr1g104710.1	Mtr.30756.1.S1_s_at	3
Medtr2g006040.1	Mtr.3076.1.S1_s_at	3
Medtr3g027610.1	Mtr.3079.1.S1_at	3
Medtr1g099280.1	Mtr.3083.1.S1_at	3
Medtr7g084170.2	Mtr.3088.1.S1_at	3
Medtr1g082890.1	Mtr.3096.1.S1_at	3
Medtr1g010040.1	Mtr.31051.1.S1_at	3
Medtr1g112730.3	Mtr.31052.1.S1_at	3
Medtr8g007390.1	Mtr.31053.1.S1_at	3
Medtr0071s0030.1	Mtr.31056.1.S1_s_at	3
Medtr3g031040.1	Mtr.31060.1.S1_at	3
Medtr5g081240.1	Mtr.31065.1.S1_at	3
Medtr4g092040.1	Mtr.31068.1.S1_at	3
Medtr8g446910.1	Mtr.31071.1.S1_at	3
Medtr4g056600.3	Mtr.31072.1.S1_at	3
Medtr4g056600.3	Mtr.31072.1.S1_s_at	3
Medtr3g087060.1	Mtr.31073.1.S1_at	3
Medtr1g075740.1	Mtr.31079.1.S1_at	3
Medtr1g112730.3	Mtr.31083.1.S1_at	3
Medtr2g038310.2	Mtr.31084.1.S1_at	3
Medtr1g096410.2	Mtr.31089.1.S1_at	3
Medtr3g465430.1	Mtr.31090.1.S1_at	3
Medtr4g019580.1	Mtr.31093.1.S1_at	3
Medtr2g022910.1	Mtr.31095.1.S1_at	3
Medtr4g048190.1	Mtr.31101.1.S1_at	3
Medtr2g102050.1	Mtr.31103.1.S1_s_at	3
Medtr2g059350.1	Mtr.31107.1.S1_at	3
Medtr7g062120.1	Mtr.31126.1.S1_at	3
Medtr2g018780.1	Mtr.31127.1.S1_s_at	3
Medtr4g007890.1	Mtr.31233.1.S1_at	3
Medtr1g079120.1	Mtr.31234.1.S1_at	3
Medtr8g087400.1	Mtr.31247.1.S1_s_at	3
Medtr3g105580.1	Mtr.3125.1.S1_at	3
Medtr1g073920.1	Mtr.31258.1.S1_at	3
Medtr8g028265.1	Mtr.31263.1.S1_at	3
Medtr4g023400.1	Mtr.31264.1.S1_at	3
Medtr4g082940.1	Mtr.31267.1.S1_at	3
Medtr3g023510.1	Mtr.31274.1.S1_at	3
Medtr8g080490.1	Mtr.31284.1.S1_at	3
Medtr7g083660.1	Mtr.31296.1.S1_at	3
Medtr2g011450.1	Mtr.31302.1.S1_at	3
Medtr3g408430.1	Mtr.31303.1.S1_at	3
Medtr4g061320.1	Mtr.31309.1.S1_s_at	3
Medtr7g095350.3	Mtr.31318.1.S1_at	3
Medtr8g015620.1	Mtr.3132.1.S1_at	3
Medtr1g484940.5	Mtr.31323.1.S1_at	3
Medtr8g023550.1	Mtr.31325.1.S1_at	3
Medtr8g023550.1	Mtr.31325.1.S1_s_at	3
Medtr3g063200.1	Mtr.31336.1.S1_at	3
Medtr5g007180.2	Mtr.3135.1.S1_at	3
Medtr8g098755.1	Mtr.3136.1.S1_at	3
Medtr1g107480.1	Mtr.31364.1.S1_at	3
Medtr3g062790.1	Mtr.31394.1.S1_s_at	3
Medtr7g079420.1	Mtr.3145.1.S1_at	3
Medtr8g043760.1	Mtr.31452.1.S1_at	3
Medtr1g032520.1	Mtr.31453.1.S1_x_at	3
Medtr5g066730.1	Mtr.31455.1.S1_at	3
Medtr1g090817.1	Mtr.31457.1.S1_at	3
Medtr4g035180.1	Mtr.31472.1.S1_at	3
Medtr3g060880.1	Mtr.31473.1.S1_at	3
Medtr3g096410.1	Mtr.31474.1.S1_at	3
Medtr4g014960.1	Mtr.31479.1.S1_s_at	3
Medtr1g015770.1	Mtr.31504.1.S1_at	3
Medtr1g015770.1	Mtr.31504.1.S1_s_at	3
Medtr8g494210.2	Mtr.31509.1.S1_at	3
Medtr2g008440.1	Mtr.31511.1.S1_at	3
Medtr5g019810.1	Mtr.31522.1.S1_s_at	3
Medtr1g044450.1	Mtr.31527.1.S1_at	3
Medtr0204s0020.1	Mtr.31529.1.S1_at	3
Medtr3g452360.1	Mtr.31536.1.S1_at	3
Medtr2g071620.2	Mtr.31541.1.S1_at	3
Medtr2g071620.3	Mtr.31541.1.S1_s_at	3
Medtr3g067945.1	Mtr.31543.1.S1_at	3
Medtr1g028510.2	Mtr.31545.1.S1_at	3
Medtr1g022160.4	Mtr.31554.1.S1_at	3
Medtr2g086780.4	Mtr.31562.1.S1_at	3
Medtr1g100210.4	Mtr.31566.1.S1_at	3
Medtr2g460880.3	Mtr.3157.1.S1_at	3
Medtr4g113530.1	Mtr.31572.1.S1_at	3
Medtr4g113530.1	Mtr.31572.1.S1_s_at	3
Medtr4g070950.1	Mtr.31573.1.S1_s_at	3
Medtr4g023590.1	Mtr.31586.1.S1_at	3
Medtr4g023590.1	Mtr.31586.1.S1_s_at	3
Medtr1g111910.2	Mtr.31604.1.S1_at	3
Medtr1g111910.2	Mtr.31604.1.S1_x_at	3
Medtr1g094980.1	Mtr.31608.1.S1_at	3
Medtr2g092960.1	Mtr.31609.1.S1_at	3
Medtr3g069910.1	Mtr.31612.1.S1_at	3
Medtr5g015210.1	Mtr.31621.1.S1_at	3
Medtr8g006760.1	Mtr.3164.1.S1_at	3
Medtr1g010270.1	Mtr.31641.1.S1_at	3
Medtr8g104990.1	Mtr.31660.1.S1_at	3
Medtr1g051125.3	Mtr.31672.1.S1_s_at	3
Medtr1g069290.1	Mtr.31694.1.S1_at	3
Medtr6g090470.1	Mtr.31718.1.S1_at	3
Medtr2g015550.1	Mtr.31726.1.S1_at	3
Medtr4g075640.1	Mtr.31727.1.S1_at	3
Medtr3g094070.1	Mtr.31746.1.S1_at	3
Medtr2g102243.2	Mtr.31749.1.S1_at	3
Medtr4g027425.1	Mtr.31761.1.S1_at	3
Medtr1g116957.1	Mtr.31766.1.S1_at	3
Medtr6g053510.2	Mtr.31774.1.S1_at	3
Medtr1g076330.1	Mtr.31791.1.S1_at	3
Medtr7g111750.1	Mtr.31799.1.S1_s_at	3
Medtr8g012240.1	Mtr.31913.1.S1_at	3
Medtr8g027755.1	Mtr.32037.1.S1_at	3
Medtr6g077830.1	Mtr.32046.1.S1_at	3
Medtr1g044210.1	Mtr.32054.1.S1_at	3
Medtr2g080130.1	Mtr.32055.1.S1_s_at	3
Medtr3g068025.1	Mtr.32066.1.S1_at	3
Medtr8g074000.1	Mtr.32067.1.S1_s_at	3
Medtr5g059940.1	Mtr.32071.1.S1_at	3
Medtr7g081720.1	Mtr.32077.1.S1_at	3
Medtr5g029190.2	Mtr.32122.1.S1_at	3
Medtr3g115640.1	Mtr.32123.1.S1_at	3
Medtr4g086500.1	Mtr.32126.1.S1_s_at	3
Medtr6g042240.2	Mtr.32131.1.S1_at	3
Medtr1g115920.1	Mtr.32137.1.S1_at	3
Medtr7g026740.1	Mtr.32148.1.S1_at	3
Medtr7g026740.1	Mtr.32148.1.S1_x_at	3
Medtr4g085090.1	Mtr.32150.1.S1_at	3
Medtr6g016040.1	Mtr.32154.1.S1_at	3
Medtr7g093540.1	Mtr.32156.1.S1_at	3
Medtr7g019180.1	Mtr.32158.1.S1_at	3
Medtr7g019180.2	Mtr.32158.1.S1_s_at	3
Medtr5g094740.1	Mtr.32161.1.S1_at	3
Medtr0178s0030.1	Mtr.32164.1.S1_at	3
Medtr7g075910.1	Mtr.32182.1.S1_at	3
Medtr5g459350.1	Mtr.32183.1.S1_at	3
Medtr2g007010.1	Mtr.32190.1.S1_at	3
Medtr1g009200.1	Mtr.32192.1.S1_at	3
Medtr3g107280.1	Mtr.32193.1.S1_s_at	3
Medtr5g026640.1	Mtr.32195.1.S1_at	3
Medtr5g032380.1	Mtr.32197.1.S1_at	3
Medtr5g005030.1	Mtr.32199.1.S1_at	3
Medtr2g015550.1	Mtr.32203.1.S1_at	3
Medtr5g093560.16	Mtr.32205.1.S1_at	3
Medtr5g020190.1	Mtr.32207.1.S1_at	3
Medtr5g034500.1	Mtr.32208.1.S1_at	3
Medtr5g099310.2	Mtr.32216.1.S1_s_at	3
Medtr7g096420.1	Mtr.32220.1.S1_at	3
Medtr4g128600.2	Mtr.32221.1.S1_at	3
Medtr1g032610.1	Mtr.32225.1.S1_at	3
Medtr2g075870.1	Mtr.32229.1.S1_at	3
Medtr2g079560.1	Mtr.32233.1.S1_at	3
Medtr5g087680.1	Mtr.32234.1.S1_s_at	3
Medtr2g049420.2	Mtr.32235.1.S1_at	3
Medtr8g028395.1	Mtr.32236.1.S1_at	3
Medtr1g067630.3	Mtr.32241.1.S1_at	3
Medtr8g069920.1	Mtr.32243.1.S1_at	3
Medtr2g030130.1	Mtr.32249.1.S1_at	3
Medtr5g068060.4	Mtr.3225.1.S1_at	3
Medtr2g026180.2	Mtr.32250.1.S1_s_at	3
Medtr4g119390.2	Mtr.32251.1.S1_at	3
Medtr2g029540.1	Mtr.32252.1.S1_at	3
Medtr2g067980.1	Mtr.32260.1.S1_at	3
Medtr8g102930.1	Mtr.32261.1.S1_at	3
Medtr1g047670.1	Mtr.32262.1.S1_at	3
Medtr4g107440.1	Mtr.32263.1.S1_at	3
Medtr8g028800.1	Mtr.32269.1.S1_at	3
Medtr3g085130.2	Mtr.32270.1.S1_at	3
Medtr6g022320.1	Mtr.32272.1.S1_at	3
Medtr2g094570.1	Mtr.32316.1.S1_at	3
Medtr6g004110.2	Mtr.32318.1.S1_s_at	3
Medtr2g094860.1	Mtr.32319.1.S1_at	3
Medtr7g105660.1	Mtr.3232.1.S1_s_at	3
Medtr5g068170.1	Mtr.32323.1.S1_at	3
Medtr3g056185.1	Mtr.32324.1.S1_at	3
Medtr4g077910.5	Mtr.32330.1.S1_at	3
Medtr7g013070.1	Mtr.32331.1.S1_s_at	3
Medtr3g070390.2	Mtr.32332.1.S1_at	3
Medtr2g082910.1	Mtr.32333.1.S1_at	3
Medtr5g096660.1	Mtr.32334.1.S1_at	3
Medtr1g084020.1	Mtr.32335.1.S1_at	3
Medtr1g010300.1	Mtr.32337.1.S1_at	3
Medtr5g099290.2	Mtr.32338.1.S1_at	3
Medtr7g044790.1	Mtr.32340.1.S1_at	3
Medtr2g085200.1	Mtr.32344.1.S1_at	3
Medtr3g103610.1	Mtr.32345.1.S1_at	3
Medtr5g066320.1	Mtr.32347.1.S1_at	3
Medtr1g026490.1	Mtr.32353.1.S1_at	3
Medtr4g113150.2	Mtr.32355.1.S1_at	3
Medtr8g068550.1	Mtr.32357.1.S1_at	3
Medtr8g015580.1	Mtr.32358.1.S1_at	3
Medtr1g090803.2	Mtr.32362.1.S1_at	3
Medtr7g056587.4	Mtr.32363.1.S1_at	3
Medtr5g023050.1	Mtr.32375.1.S1_at	3
Medtr4g068110.2	Mtr.32376.1.S1_at	3
Medtr1g037310.1	Mtr.32377.1.S1_at	3
Medtr4g085570.2	Mtr.32381.1.S1_at	3
Medtr6g011450.1	Mtr.32382.1.S1_at	3
Medtr1g017400.1	Mtr.32385.1.S1_at	3
Medtr2g024330.1	Mtr.32386.1.S1_at	3
Medtr4g084060.1	Mtr.32387.1.S1_s_at	3
Medtr8g027450.1	Mtr.32388.1.S1_at	3
Medtr2g083000.1	Mtr.32389.1.S1_at	3
Medtr8g099640.1	Mtr.32391.1.S1_at	3
Medtr2g102210.1	Mtr.32394.1.S1_at	3
Medtr3g027940.1	Mtr.32395.1.S1_s_at	3
Medtr3g056100.1	Mtr.32398.1.S1_at	3
Medtr2g078040.3	Mtr.3240.1.S1_at	3
Medtr6g022710.1	Mtr.32402.1.S1_at	3
Medtr1g017020.3	Mtr.32404.1.S1_at	3
Medtr2g023280.1	Mtr.32408.1.S1_at	3
Medtr1g009190.1	Mtr.32409.1.S1_at	3
Medtr4g096900.2	Mtr.32412.1.S1_s_at	3
Medtr4g056390.1	Mtr.32413.1.S1_at	3
Medtr3g108660.2	Mtr.32414.1.S1_s_at	3
Medtr3g076570.3	Mtr.32419.1.S1_at	3
Medtr7g078780.2	Mtr.32424.1.S1_at	3
Medtr2g034040.1	Mtr.32426.1.S1_s_at	3
Medtr4g069920.1	Mtr.32428.1.S1_at	3
Medtr4g069920.1	Mtr.32428.1.S1_s_at	3
Medtr8g027790.2	Mtr.32435.1.S1_at	3
Medtr7g063030.2	Mtr.32436.1.S1_at	3
Medtr1g105110.1	Mtr.32437.1.S1_at	3
Medtr2g048210.1	Mtr.32439.1.S1_at	3
Medtr3g080120.2	Mtr.32445.1.S1_at	3
Medtr1g090620.1	Mtr.32446.1.S1_at	3
Medtr6g093060.1	Mtr.32449.1.S1_at	3
Medtr8g093560.1	Mtr.32450.1.S1_at	3
Medtr1g087240.1	Mtr.32451.1.S1_s_at	3
Medtr4g113990.1	Mtr.32457.1.S1_at	3
Medtr3g117330.1	Mtr.32459.1.S1_at	3
Medtr1g036750.1	Mtr.32460.1.S1_at	3
Medtr8g076080.1	Mtr.32461.1.S1_at	3
Medtr8g076080.1	Mtr.32461.1.S1_s_at	3
Medtr8g008680.4	Mtr.32465.1.S1_at	3
Medtr4g112035.1	Mtr.32469.1.S1_at	3
Medtr8g027385.1	Mtr.32470.1.S1_at	3
Medtr1g056800.1	Mtr.32472.1.S1_at	3
Medtr8g092190.2	Mtr.32474.1.S1_at	3
Medtr0288s0040.1	Mtr.32476.1.S1_at	3
Medtr8g099725.1	Mtr.32481.1.S1_at	3
Medtr3g115950.1	Mtr.32483.1.S1_at	3
Medtr3g115950.1	Mtr.32483.1.S1_x_at	3
Medtr7g062120.1	Mtr.32484.1.S1_at	3
Medtr5g058810.1	Mtr.32485.1.S1_at	3
Medtr4g046113.2	Mtr.32486.1.S1_at	3
Medtr2g090335.1	Mtr.32490.1.S1_at	3
Medtr1g069610.1	Mtr.32491.1.S1_at	3
Medtr5g016190.1	Mtr.32492.1.S1_at	3
Medtr4g129470.1	Mtr.32493.1.S1_at	3
Medtr3g099880.1	Mtr.32494.1.S1_at	3
Medtr2g078020.2	Mtr.32498.1.S1_at	3
Medtr8g090205.4	Mtr.32499.1.S1_at	3
Medtr3g055370.1	Mtr.32500.1.S1_at	3
Medtr4g132840.1	Mtr.32507.1.S1_at	3
Medtr8g028760.1	Mtr.32508.1.S1_at	3
Medtr3g050060.1	Mtr.32510.1.S1_at	3
Medtr8g094610.1	Mtr.32511.1.S1_at	3
Medtr5g031750.2	Mtr.32512.1.S1_at	3
Medtr5g019500.1	Mtr.32513.1.S1_at	3
Medtr3g467550.1	Mtr.32515.1.S1_s_at	3
Medtr8g071280.1	Mtr.32516.1.S1_at	3
Medtr1g115525.1	Mtr.32517.1.S1_at	3
Medtr4g124980.1	Mtr.32521.1.S1_s_at	3
Medtr8g098490.2	Mtr.32522.1.S1_at	3
Medtr1g012980.1	Mtr.32524.1.S1_at	3
Medtr5g096890.2	Mtr.32526.1.S1_at	3
Medtr1g070490.1	Mtr.32527.1.S1_at	3
Medtr7g115190.1	Mtr.32531.1.S1_at	3
Medtr7g115190.1	Mtr.32531.1.S1_s_at	3
Medtr2g081080.1	Mtr.32533.1.S1_s_at	3
Medtr7g086290.2	Mtr.32534.1.S1_s_at	3
Medtr0147s0080.1	Mtr.32536.1.S1_at	3
Medtr4g088935.1	Mtr.32539.1.S1_at	3
Medtr3g070850.1	Mtr.32540.1.S1_at	3
Medtr5g071570.1	Mtr.32543.1.S1_at	3
Medtr8g033150.2	Mtr.32545.1.S1_at	3
Medtr1g072890.2	Mtr.32550.1.S1_at	3
Medtr8g039160.1	Mtr.32552.1.S1_at	3
Medtr1g115215.2	Mtr.32553.1.S1_at	3
Medtr2g007330.1	Mtr.32555.1.S1_s_at	3
Medtr3g461030.4	Mtr.32556.1.S1_at	3
Medtr2g010180.5	Mtr.32558.1.S1_at	3
Medtr4g087780.1	Mtr.32559.1.S1_at	3
Medtr4g124090.1	Mtr.32560.1.S1_at	3
Medtr3g464150.1	Mtr.32561.1.S1_at	3
Medtr1g113010.1	Mtr.32563.1.S1_at	3
Medtr7g076170.1	Mtr.32566.1.S1_s_at	3
Medtr2g006750.1	Mtr.32567.1.S1_at	3
Medtr5g071060.2	Mtr.32572.1.S1_at	3
Medtr3g027250.2	Mtr.32573.1.S1_x_at	3
Medtr5g015280.1	Mtr.32574.1.S1_at	3
Medtr6g079120.1	Mtr.32575.1.S1_at	3
Medtr7g067330.1	Mtr.32576.1.S1_at	3
Medtr8g075330.1	Mtr.32580.1.S1_at	3
Medtr8g100045.1	Mtr.32582.1.S1_at	3
Medtr2g061380.1	Mtr.32586.1.S1_s_at	3
Medtr2g042130.1	Mtr.32587.1.S1_at	3
Medtr3g116590.1	Mtr.32588.1.S1_at	3
Medtr4g081270.1	Mtr.32590.1.S1_at	3
Medtr3g009730.3	Mtr.32591.1.S1_at	3
Medtr3g087980.1	Mtr.32600.1.S1_at	3
Medtr2g082770.3	Mtr.32602.1.S1_at	3
Medtr1g072720.2	Mtr.32609.1.S1_at	3
Medtr2g014770.2	Mtr.32613.1.S1_s_at	3
Medtr2g094520.1	Mtr.32622.1.S1_at	3
Medtr8g011300.1	Mtr.32624.1.S1_at	3
Medtr8g011300.1	Mtr.32624.1.S1_x_at	3
Medtr8g107730.1	Mtr.32625.1.S1_at	3
Medtr3g093470.4	Mtr.32632.1.S1_at	3
Medtr4g104360.1	Mtr.32646.1.S1_at	3
Medtr7g035095.2	Mtr.32647.1.S1_at	3
Medtr3g107910.2	Mtr.32651.1.S1_at	3
Medtr4g134280.1	Mtr.32653.1.S1_at	3
Medtr4g021750.1	Mtr.32659.1.S1_at	3
Medtr6g007650.1	Mtr.32660.1.S1_at	3
Medtr4g089015.1	Mtr.32663.1.S1_at	3
Medtr5g096750.1	Mtr.32664.1.S1_at	3
Medtr3g087590.3	Mtr.32665.1.S1_s_at	3
Medtr2g020440.1	Mtr.32667.1.S1_at	3
Medtr2g029540.1	Mtr.32669.1.S1_at	3
Medtr5g097950.1	Mtr.32677.1.S1_s_at	3
Medtr0036s0320.3	Mtr.32689.1.S1_at	3
Medtr2g019210.1	Mtr.32690.1.S1_at	3
Medtr3g110200.1	Mtr.32692.1.S1_at	3
Medtr8g081010.1	Mtr.32696.1.S1_at	3
Medtr8g097350.1	Mtr.32697.1.S1_at	3
Medtr5g042870.2	Mtr.32705.1.S1_at	3
Medtr3g087980.1	Mtr.32721.1.S1_at	3
Medtr3g063940.3	Mtr.32728.1.S1_s_at	3
Medtr1g089370.1	Mtr.32765.1.S1_at	3
Medtr5g007710.1	Mtr.32768.1.S1_s_at	3
Medtr8g058740.1	Mtr.32770.1.S1_at	3
Medtr1g112130.2	Mtr.32774.1.S1_at	3
Medtr1g053360.1	Mtr.32782.1.S1_at	3
Medtr8g464480.1	Mtr.32783.1.S1_at	3
Medtr4g094290.1	Mtr.32786.1.S1_at	3
Medtr1g041240.2	Mtr.32788.1.S1_at	3
Medtr8g073170.1	Mtr.32789.1.S1_at	3
Medtr4g092440.1	Mtr.32807.1.S1_at	3
Medtr5g030010.1	Mtr.32815.1.S1_at	3
Medtr1g070515.1	Mtr.32816.1.S1_at	3
Medtr4g103620.1	Mtr.32818.1.S1_at	3
Medtr1g087440.1	Mtr.32819.1.S1_at	3
Medtr5g062190.1	Mtr.32820.1.S1_at	3
Medtr5g062190.1	Mtr.32820.1.S1_s_at	3
Medtr2g023450.1	Mtr.32824.1.S1_at	3
Medtr8g073335.1	Mtr.32826.1.S1_at	3
Medtr2g436650.2	Mtr.32827.1.S1_s_at	3
Medtr2g041170.1	Mtr.32831.1.S1_at	3
Medtr5g082610.1	Mtr.32832.1.S1_at	3
Medtr4g017280.1	Mtr.32836.1.S1_at	3
Medtr4g111945.1	Mtr.32837.1.S1_at	3
Medtr7g106380.1	Mtr.32839.1.S1_at	3
Medtr7g093560.1	Mtr.32840.1.S1_at	3
Medtr8g011530.1	Mtr.32842.1.S1_s_at	3
Medtr4g089070.1	Mtr.32844.1.S1_at	3
Medtr8g030590.1	Mtr.32846.1.S1_at	3
Medtr8g030590.1	Mtr.32846.1.S1_s_at	3
Medtr3g101540.2	Mtr.32849.1.S1_at	3
Medtr2g460590.1	Mtr.32850.1.S1_at	3
Medtr3g075450.1	Mtr.32851.1.S1_at	3
Medtr8g030800.1	Mtr.32853.1.S1_at	3
Medtr5g036670.2	Mtr.32854.1.S1_at	3
Medtr2g449790.1	Mtr.32855.1.S1_at	3
Medtr6g088835.2	Mtr.32857.1.S1_at	3
Medtr2g104140.2	Mtr.32859.1.S1_s_at	3
Medtr3g068215.1	Mtr.32864.1.S1_at	3
Medtr1g104680.1	Mtr.32868.1.S1_s_at	3
Medtr3g434840.1	Mtr.32869.1.S1_at	3
Medtr8g021120.1	Mtr.32870.1.S1_at	3
Medtr5g017350.4	Mtr.32878.1.S1_at	3
Medtr5g011440.2	Mtr.32879.1.S1_at	3
Medtr8g018170.1	Mtr.3288.1.S1_at	3
Medtr1g116470.2	Mtr.32882.1.S1_at	3
Medtr8g083210.1	Mtr.32888.1.S1_s_at	3
Medtr3g007930.5	Mtr.32908.1.S1_at	3
Medtr8g007345.1	Mtr.32909.1.S1_at	3
Medtr4g031680.1	Mtr.32911.1.S1_s_at	3
Medtr1g078070.2	Mtr.32912.1.S1_at	3
Medtr5g036670.2	Mtr.32915.1.S1_at	3
Medtr6g452990.1	Mtr.32924.1.S1_at	3
Medtr4g108900.1	Mtr.32931.1.S1_at	3
Medtr5g012530.1	Mtr.32932.1.S1_at	3
Medtr5g012530.1	Mtr.32932.1.S1_s_at	3
Medtr4g006875.2	Mtr.32937.1.S1_at	3
Medtr8g096530.1	Mtr.32940.1.S1_at	3
Medtr7g112100.1	Mtr.32945.1.S1_at	3
Medtr3g061160.1	Mtr.32950.1.S1_at	3
Medtr6g018790.1	Mtr.32960.1.S1_at	3
Medtr3g105990.1	Mtr.32961.1.S1_at	3
Medtr6g033130.2	Mtr.32962.1.S1_at	3
Medtr3g088520.1	Mtr.32964.1.S1_s_at	3
Medtr1g073010.1	Mtr.32967.1.S1_at	3
Medtr3g117330.1	Mtr.32977.1.S1_at	3
Medtr8g030800.1	Mtr.32981.1.S1_at	3
Medtr4g067100.2	Mtr.32985.1.S1_at	3
Medtr1g032730.1	Mtr.32987.1.S1_at	3
Medtr3g101777.1	Mtr.32988.1.S1_at	3
Medtr4g011890.1	Mtr.33012.1.S1_at	3
Medtr4g083500.1	Mtr.33024.1.S1_at	3
Medtr3g108010.1	Mtr.33026.1.S1_at	3
Medtr2g069550.1	Mtr.33036.1.S1_at	3
Medtr1g053905.1	Mtr.33039.1.S1_s_at	3
Medtr4g067110.2	Mtr.33045.1.S1_at	3
Medtr3g111590.1	Mtr.33047.1.S1_at	3
Medtr2g006520.1	Mtr.33049.1.S1_at	3
Medtr4g084140.2	Mtr.33050.1.S1_s_at	3
Medtr4g030930.1	Mtr.33051.1.S1_at	3
Medtr1g012540.1	Mtr.33055.1.S1_at	3
Medtr1g012540.1	Mtr.33055.1.S1_s_at	3
Medtr0153s0070.1	Mtr.33060.1.S1_at	3
Medtr3g088190.1	Mtr.33062.1.S1_at	3
Medtr4g090970.1	Mtr.33064.1.S1_at	3
Medtr8g018260.1	Mtr.33068.1.S1_at	3
Medtr1g069165.1	Mtr.33070.1.S1_at	3
Medtr4g095012.1	Mtr.33073.1.S1_at	3
Medtr8g076950.2	Mtr.33074.1.S1_at	3
Medtr8g102530.3	Mtr.33078.1.S1_x_at	3
Medtr1g077840.1	Mtr.33081.1.S1_at	3
Medtr6g087000.2	Mtr.33086.1.S1_at	3
Medtr3g094090.3	Mtr.33087.1.S1_at	3
Medtr2g062640.2	Mtr.33088.1.S1_at	3
Medtr3g466820.1	Mtr.33089.1.S1_at	3
Medtr3g078647.1	Mtr.33093.1.S1_at	3
Medtr8g463650.1	Mtr.33095.1.S1_at	3
Medtr8g463890.1	Mtr.33096.1.S1_at	3
Medtr4g093590.2	Mtr.33098.1.S1_at	3
Medtr2g088450.13	Mtr.33099.1.S1_at	3
Medtr8g016580.1	Mtr.33100.1.S1_at	3
Medtr8g016580.1	Mtr.33100.1.S1_x_at	3
Medtr8g468990.1	Mtr.33111.1.S1_at	3
Medtr8g065730.2	Mtr.33115.1.S1_at	3
Medtr8g070990.2	Mtr.33118.1.S1_at	3
Medtr8g089200.1	Mtr.33122.1.S1_at	3
Medtr8g086050.4	Mtr.33124.1.S1_at	3
Medtr8g078970.1	Mtr.33127.1.S1_at	3
Medtr5g081880.1	Mtr.33128.1.S1_at	3
Medtr4g036415.1	Mtr.33132.1.S1_at	3
Medtr6g470940.1	Mtr.33133.1.S1_at	3
Medtr8g092100.1	Mtr.33135.1.S1_at	3
Medtr5g090430.2	Mtr.33140.1.S1_at	3
Medtr1g116310.1	Mtr.33149.1.S1_at	3
Medtr0212s0040.1	Mtr.33151.1.S1_at	3
Medtr2g104400.2	Mtr.33152.1.S1_at	3
Medtr8g077205.1	Mtr.33155.1.S1_at	3
Medtr4g125690.1	Mtr.33156.1.S1_at	3
Medtr3g012250.1	Mtr.33166.1.S1_at	3
Medtr6g015490.1	Mtr.33171.1.S1_at	3
Medtr1g112730.3	Mtr.33172.1.S1_at	3
Medtr3g080640.1	Mtr.33173.1.S1_at	3
Medtr5g025310.1	Mtr.33174.1.S1_at	3
Medtr5g025310.1	Mtr.33174.1.S1_s_at	3
Medtr3g075100.1	Mtr.33176.1.S1_at	3
Medtr3g106210.3	Mtr.33177.1.S1_at	3
Medtr7g094250.1	Mtr.33180.1.S1_at	3
Medtr7g090680.1	Mtr.33184.1.S1_at	3
Medtr2g102277.1	Mtr.33187.1.S1_at	3
Medtr2g105810.1	Mtr.33188.1.S1_at	3
Medtr3g022300.1	Mtr.33192.1.S1_at	3
Medtr7g018610.1	Mtr.33207.1.S1_at	3
Medtr7g018890.3	Mtr.33216.1.S1_at	3
Medtr7g068810.1	Mtr.33226.1.S1_at	3
Medtr1g102950.2	Mtr.33240.1.S1_s_at	3
Medtr5g004720.1	Mtr.33243.1.S1_s_at	3
Medtr1g019760.1	Mtr.33245.1.S1_at	3
Medtr2g006750.1	Mtr.33248.1.S1_at	3
Medtr3g100180.1	Mtr.33249.1.S1_at	3
Medtr3g102840.1	Mtr.33250.1.S1_at	3
Medtr4g077650.7	Mtr.33256.1.S1_at	3
Medtr4g077650.6	Mtr.33256.1.S1_s_at	3
Medtr1g112280.2	Mtr.33266.1.S1_s_at	3
Medtr2g030390.1	Mtr.33269.1.S1_at	3
Medtr1g116780.1	Mtr.33274.1.S1_at	3
Medtr7g103840.2	Mtr.33277.1.S1_at	3
Medtr1g050505.1	Mtr.33278.1.S1_at	3
Medtr5g006660.2	Mtr.33282.1.S1_at	3
Medtr5g006660.2	Mtr.33282.1.S1_s_at	3
Medtr8g023080.2	Mtr.33288.1.S1_s_at	3
Medtr4g134620.1	Mtr.33292.1.S1_at	3
Medtr8g100105.1	Mtr.33293.1.S1_at	3
Medtr8g090035.2	Mtr.33294.1.S1_at	3
Medtr6g083940.1	Mtr.33296.1.S1_at	3
Medtr6g083940.1	Mtr.33296.1.S1_s_at	3
Medtr5g068100.1	Mtr.33300.1.S1_at	3
Medtr3g116640.2	Mtr.33303.1.S1_at	3
Medtr2g101950.1	Mtr.33305.1.S1_at	3
Medtr2g100680.1	Mtr.33306.1.S1_at	3
Medtr3g051300.1	Mtr.33307.1.S1_at	3
Medtr1g009960.1	Mtr.33308.1.S1_at	3
Medtr3g096480.2	Mtr.33309.1.S1_s_at	3
Medtr8g021330.1	Mtr.33318.1.S1_at	3
Medtr6g018680.1	Mtr.33319.1.S1_at	3
Medtr2g075860.1	Mtr.33322.1.S1_at	3
Medtr8g090205.5	Mtr.33328.1.S1_at	3
Medtr7g109810.1	Mtr.33332.1.S1_at	3
Medtr7g096920.1	Mtr.33337.1.S1_at	3
Medtr2g006820.1	Mtr.33338.1.S1_s_at	3
Medtr8g020290.1	Mtr.33344.1.S1_at	3
Medtr6g005010.1	Mtr.33348.1.S1_at	3
Medtr3g053340.1	Mtr.33352.1.S1_at	3
Medtr4g107280.2	Mtr.33355.1.S1_s_at	3
Medtr4g020070.2	Mtr.33362.1.S1_at	3
Medtr5g041210.2	Mtr.33382.1.S1_at	3
Medtr3g067690.1	Mtr.33388.1.S1_at	3
Medtr2g041420.1	Mtr.33393.1.S1_at	3
Medtr3g114030.1	Mtr.33394.1.S1_at	3
Medtr6g470960.1	Mtr.33395.1.S1_at	3
Medtr5g025280.1	Mtr.33404.1.S1_at	3
Medtr5g025280.1	Mtr.33404.1.S1_s_at	3
Medtr0006s0240.1	Mtr.33405.1.S1_x_at	3
Medtr5g092370.1	Mtr.33406.1.S1_at	3
Medtr5g059080.1	Mtr.33409.1.S1_at	3
Medtr4g094440.1	Mtr.33415.1.S1_at	3
Medtr3g026310.1	Mtr.33419.1.S1_at	3
Medtr3g085050.1	Mtr.33420.1.S1_at	3
Medtr2g436710.1	Mtr.33430.1.S1_at	3
Medtr7g093720.1	Mtr.33431.1.S1_at	3
Medtr4g092050.1	Mtr.33433.1.S1_at	3
Medtr4g082265.2	Mtr.33444.1.S1_at	3
Medtr8g080000.1	Mtr.33449.1.S1_at	3
Medtr3g099040.1	Mtr.33453.1.S1_at	3
Medtr7g096420.1	Mtr.33455.1.S1_at	3
Medtr3g095680.2	Mtr.33465.1.S1_s_at	3
Medtr8g069965.1	Mtr.33474.1.S1_at	3
Medtr8g015620.1	Mtr.33478.1.S1_at	3
Medtr4g090465.1	Mtr.33479.1.S1_at	3
Medtr3g094710.1	Mtr.33486.1.S1_at	3
Medtr6g004510.1	Mtr.33488.1.S1_at	3
Medtr2g020000.1	Mtr.33498.1.S1_at	3
Medtr6g015510.1	Mtr.33500.1.S1_at	3
Medtr3g019030.1	Mtr.33505.1.S1_at	3
Medtr7g105630.4	Mtr.33527.1.S1_at	3
Medtr4g014070.1	Mtr.33539.1.S1_at	3
Medtr8g016230.1	Mtr.33544.1.S1_at	3
Medtr2g020000.1	Mtr.33573.1.S1_at	3
Medtr7g104080.2	Mtr.33577.1.S1_at	3
Medtr3g097060.1	Mtr.33578.1.S1_at	3
Medtr5g086700.2	Mtr.33582.1.S1_at	3
Medtr8g085210.1	Mtr.33585.1.S1_at	3
Medtr3g461520.1	Mtr.33586.1.S1_at	3
Medtr1g096550.2	Mtr.33599.1.S1_at	3
Medtr4g134590.1	Mtr.33608.1.S1_at	3
Medtr8g088580.1	Mtr.33610.1.S1_s_at	3
Medtr1g109490.1	Mtr.33615.1.S1_at	3
Medtr3g097570.1	Mtr.33624.1.S1_at	3
Medtr5g055170.3	Mtr.33660.1.S1_s_at	3
Medtr4g125180.1	Mtr.33661.1.S1_at	3
Medtr7g112320.3	Mtr.33672.1.S1_s_at	3
Medtr8g006870.1	Mtr.33676.1.S1_at	3
Medtr2g445210.1	Mtr.33688.1.S1_at	3
Medtr8g017080.1	Mtr.33697.1.S1_at	3
Medtr8g017080.1	Mtr.33697.1.S1_s_at	3
Medtr8g063790.1	Mtr.33699.1.S1_at	3
[truncated: 2,477 more rows]

## Sheet: Sheet1
GO_acc	term_type	Term	queryitem	querytotal	bgitem	bgtotal	pvalue	FDR	entries
GO:0034641	P	cellular nitrogen compound metabolic process	248	3689	789	31225	5.8e-36	3.9e-32	// Mtr.10710.1.S1_s_at // Mtr.28183.1.S1_at // Mtr.40142.1.S1_s_at // Mtr.41948.1.S1_at // Mtr.39743.1.S1_at // Mtr.10522.1.S1_s_at // Mtr.41042.1.S1_s_at // Mtr.6764.1.S1_s_at // Mtr.7718.1.S1_at // Mtr.27893.1.S1_s_at // Mtr.37725.1.S1_at // Mtr.11485.1.S1_at // Mtr.22550.1.S1_s_at // Mtr.13597.1.S1_s_at // Mtr.44035.1.S1_at // Mtr.4291.1.S1_x_at // Mtr.5122.1.S1_at // Mtr.33395.1.S1_at // Mtr.…
GO:0009791	P	post-embryonic development	146	3689	481	31225	2e-20	6.8e-17	// Mtr.28183.1.S1_at // Mtr.6092.1.S1_at // Mtr.6984.1.S1_at // Mtr.34504.1.S1_at // Mtr.43747.1.S1_at // Mtr.46664.1.S1_at // Mtr.32316.1.S1_at // Mtr.38753.1.S1_at // Mtr.45071.1.S1_at // Mtr.32664.1.S1_at // Mtr.11458.1.S1_at // Mtr.5236.1.S1_s_at // Mtr.40739.1.S1_s_at // Mtr.44392.1.S1_at // Mtr.32660.1.S1_at // Mtr.28133.1.S1_at // Mtr.45194.1.S1_at // Mtr.495.1.S1_at // Mtr.34732.1.S1_at /…
GO:0043412	P	macromolecule modification	337	3689	1920	31225	1.9e-11	2.5e-08	// Mtr.10710.1.S1_s_at // Mtr.32071.1.S1_at // Mtr.43918.1.S1_at // Mtr.10061.1.S1_at // Mtr.5122.1.S1_at // Mtr.39743.1.S1_at // Mtr.13432.1.S1_at // Mtr.41042.1.S1_s_at // Mtr.6764.1.S1_s_at // Mtr.32426.1.S1_s_at // Mtr.42599.1.S1_at // Mtr.14019.1.S1_at // Mtr.9480.1.S1_at // Mtr.43747.1.S1_at // Mtr.44314.1.S1_at // Mtr.41156.1.S1_at // Mtr.1657.1.S1_at // Mtr.9720.1.S1_at // Mtr.33539.1.S1_…
GO:0043687	P	post-translational protein modification	297	3689	1639	31225	1.6e-11	2.5e-08	// Mtr.10710.1.S1_s_at // Mtr.32071.1.S1_at // Mtr.43918.1.S1_at // Mtr.10061.1.S1_at // Mtr.5122.1.S1_at // Mtr.39743.1.S1_at // Mtr.6764.1.S1_s_at // Mtr.32426.1.S1_s_at // Mtr.42599.1.S1_at // Mtr.14019.1.S1_at // Mtr.43747.1.S1_at // Mtr.44314.1.S1_at // Mtr.41156.1.S1_at // Mtr.22550.1.S1_s_at // Mtr.9720.1.S1_at // Mtr.33539.1.S1_at // Mtr.4291.1.S1_x_at // Mtr.9964.1.S1_at // Mtr.39121.1.S…
GO:0006464	P	protein modification process	328	3689	1852	31225	1.4e-11	2.5e-08	// Mtr.10710.1.S1_s_at // Mtr.32071.1.S1_at // Mtr.43918.1.S1_at // Mtr.10061.1.S1_at // Mtr.5122.1.S1_at // Mtr.39743.1.S1_at // Mtr.41042.1.S1_s_at // Mtr.6764.1.S1_s_at // Mtr.32426.1.S1_s_at // Mtr.42599.1.S1_at // Mtr.14019.1.S1_at // Mtr.9480.1.S1_at // Mtr.43747.1.S1_at // Mtr.44314.1.S1_at // Mtr.41156.1.S1_at // Mtr.1657.1.S1_at // Mtr.9720.1.S1_at // Mtr.33539.1.S1_at // Mtr.4291.1.S1_x…
GO:0007275	P	multicellular organismal development	251	3689	1364	31225	1.8e-10	2.1e-07	// Mtr.10710.1.S1_s_at // Mtr.28183.1.S1_at // Mtr.5122.1.S1_at // Mtr.6092.1.S1_at // Mtr.39487.1.S1_s_at // Mtr.6984.1.S1_at // Mtr.34504.1.S1_at // Mtr.45125.1.S1_at // Mtr.41156.1.S1_at // Mtr.22550.1.S1_s_at // Mtr.32526.1.S1_at // Mtr.46664.1.S1_at // Mtr.44636.1.S1_at // Mtr.32316.1.S1_at // Mtr.38753.1.S1_at // Mtr.45071.1.S1_at // Mtr.13994.1.S1_at // Mtr.28636.1.S1_at // Mtr.10010.1.S1_…
GO:0032501	P	multicellular organismal process	259	3689	1443	31225	7.6e-10	7.4e-07	// Mtr.10710.1.S1_s_at // Mtr.28183.1.S1_at // Mtr.5122.1.S1_at // Mtr.6092.1.S1_at // Mtr.39487.1.S1_s_at // Mtr.6984.1.S1_at // Mtr.34504.1.S1_at // Mtr.45125.1.S1_at // Mtr.27338.1.S1_at // Mtr.41156.1.S1_at // Mtr.22550.1.S1_s_at // Mtr.4890.1.S1_at // Mtr.46664.1.S1_at // Mtr.44636.1.S1_at // Mtr.32316.1.S1_at // Mtr.38753.1.S1_at // Mtr.45071.1.S1_at // Mtr.13994.1.S1_at // Mtr.28636.1.S1_a…
GO:0051716	P	cellular response to stimulus	145	3689	694	31225	1.7e-09	1.5e-06	// Mtr.10710.1.S1_s_at // Mtr.28183.1.S1_at // Mtr.43918.1.S1_at // Mtr.11354.1.S1_at // Mtr.9463.1.S1_at // Mtr.44950.1.S1_at // Mtr.32426.1.S1_s_at // Mtr.37725.1.S1_at // Mtr.43747.1.S1_at // Mtr.44035.1.S1_at // Mtr.39035.1.S1_at // Mtr.5301.1.S1_at // Mtr.32316.1.S1_at // Mtr.42092.1.S1_at // Mtr.28636.1.S1_at // Mtr.42141.1.S1_s_at // Mtr.12959.1.S1_s_at // Mtr.5236.1.S1_s_at // Mtr.8867.1.…
GO:0022621	P	shoot system development	58	3689	203	31225	3.3e-08	2.2e-05	// Mtr.10710.1.S1_s_at // Mtr.39636.1.S1_at // Mtr.39131.1.S1_at // Mtr.1606.1.S1_at // Mtr.34504.1.S1_at // Mtr.40258.1.S1_at // Mtr.6070.1.S1_at // Mtr.11759.1.S1_at // Mtr.22550.1.S1_s_at // Mtr.12164.1.S1_at // Mtr.8603.1.S1_at // Mtr.33869.1.S1_at // Mtr.5122.1.S1_at // Mtr.37179.1.S1_at // Mtr.32316.1.S1_at // Mtr.16599.1.S1_at // Mtr.9361.1.S1_at // Mtr.11458.1.S1_at // Mtr.10823.1.S1_s_at…
GO:0048367	P	shoot development	58	3689	203	31225	3.3e-08	2.2e-05	// Mtr.10710.1.S1_s_at // Mtr.39636.1.S1_at // Mtr.39131.1.S1_at // Mtr.1606.1.S1_at // Mtr.34504.1.S1_at // Mtr.40258.1.S1_at // Mtr.6070.1.S1_at // Mtr.11759.1.S1_at // Mtr.22550.1.S1_s_at // Mtr.12164.1.S1_at // Mtr.8603.1.S1_at // Mtr.33869.1.S1_at // Mtr.5122.1.S1_at // Mtr.37179.1.S1_at // Mtr.32316.1.S1_at // Mtr.16599.1.S1_at // Mtr.9361.1.S1_at // Mtr.11458.1.S1_at // Mtr.10823.1.S1_s_at…
GO:0006468	P	protein amino acid phosphorylation	188	3689	1055	31225	2.6e-07	0.00014	// Mtr.10710.1.S1_s_at // Mtr.32071.1.S1_at // Mtr.5122.1.S1_at // Mtr.39743.1.S1_at // Mtr.6764.1.S1_s_at // Mtr.38218.1.S1_at // Mtr.32426.1.S1_s_at // Mtr.14019.1.S1_at // Mtr.44314.1.S1_at // Mtr.41156.1.S1_at // Mtr.22550.1.S1_s_at // Mtr.33539.1.S1_at // Mtr.4291.1.S1_x_at // Mtr.9964.1.S1_at // Mtr.11972.1.S1_at // Mtr.38981.1.S1_at // Mtr.34926.1.S1_s_at // Mtr.2444.1.S1_at // Mtr.41634.1…
GO:0048731	P	system development	123	3689	616	31225	2.4e-07	0.00014	// Mtr.10710.1.S1_s_at // Mtr.6092.1.S1_at // Mtr.5122.1.S1_at // Mtr.34504.1.S1_at // Mtr.45125.1.S1_at // Mtr.41156.1.S1_at // Mtr.22550.1.S1_s_at // Mtr.32316.1.S1_at // Mtr.13994.1.S1_at // Mtr.28636.1.S1_at // Mtr.32664.1.S1_at // Mtr.11458.1.S1_at // Mtr.5116.1.S1_at // Mtr.44392.1.S1_at // Mtr.28133.1.S1_at // Mtr.45194.1.S1_at // Mtr.16599.1.S1_at // Mtr.29235.1.S1_at // Mtr.28491.1.S1_at…
GO:0032502	P	developmental process	259	3689	1553	31225	2.2e-07	0.00014	// Mtr.10710.1.S1_s_at // Mtr.28183.1.S1_at // Mtr.5122.1.S1_at // Mtr.6092.1.S1_at // Mtr.39487.1.S1_s_at // Mtr.6984.1.S1_at // Mtr.34504.1.S1_at // Mtr.45125.1.S1_at // Mtr.41156.1.S1_at // Mtr.22550.1.S1_s_at // Mtr.32526.1.S1_at // Mtr.46664.1.S1_at // Mtr.44636.1.S1_at // Mtr.32316.1.S1_at // Mtr.38753.1.S1_at // Mtr.45071.1.S1_at // Mtr.13994.1.S1_at // Mtr.28636.1.S1_at // Mtr.10010.1.S1_…
GO:0048513	P	organ development	118	3689	597	31225	6.6e-07	0.00032	// Mtr.10710.1.S1_s_at // Mtr.6092.1.S1_at // Mtr.5122.1.S1_at // Mtr.34504.1.S1_at // Mtr.45125.1.S1_at // Mtr.41156.1.S1_at // Mtr.22550.1.S1_s_at // Mtr.32316.1.S1_at // Mtr.13994.1.S1_at // Mtr.32664.1.S1_at // Mtr.11458.1.S1_at // Mtr.5116.1.S1_at // Mtr.44392.1.S1_at // Mtr.28133.1.S1_at // Mtr.45194.1.S1_at // Mtr.16599.1.S1_at // Mtr.29235.1.S1_at // Mtr.28491.1.S1_at // Mtr.9618.1.S1_at …
GO:0010014	P	meristem initiation	14	3689	17	31225	9.7e-07	0.00044	// Mtr.40258.1.S1_at // Mtr.5809.1.S1_at // Mtr.40259.1.S1_s_at // Mtr.39438.1.S1_s_at // Mtr.5116.1.S1_at // Mtr.6777.1.S1_at // Mtr.1535.1.S1_at // Mtr.11759.1.S1_at // Mtr.32249.1.S1_at // Mtr.28491.1.S1_at // Mtr.11902.1.S1_at // Mtr.32859.1.S1_s_at // Mtr.28133.1.S1_at // Mtr.39008.1.S1_at
GO:0016070	P	RNA metabolic process	226	3689	1352	31225	1.2e-06	0.00046	// Mtr.6950.1.S1_at // Mtr.44827.1.S1_at // Mtr.38696.1.S1_s_at // Mtr.7131.1.S1_at // Mtr.33282.1.S1_at // Mtr.5446.1.S1_s_at // Mtr.32426.1.S1_s_at // Mtr.34504.1.S1_at // Mtr.43747.1.S1_at // Mtr.13597.1.S1_s_at // Mtr.44692.1.S1_s_at // Mtr.46664.1.S1_at // Mtr.19050.1.S1_at // Mtr.32316.1.S1_at // Mtr.38753.1.S1_at // Mtr.45071.1.S1_at // Mtr.13994.1.S1_at // Mtr.42561.1.S1_at // Mtr.38981.1…
GO:0044262	P	cellular carbohydrate metabolic process	159	3689	881	31225	1.1e-06	0.00046	// Mtr.6950.1.S1_at // Mtr.10358.1.S1_at // Mtr.9668.1.S1_at // Mtr.8848.1.S1_at // Mtr.11415.1.S1_at // Mtr.42660.1.S1_at // Mtr.42106.1.S1_at // Mtr.13641.1.S1_at // Mtr.12058.1.S1_at // Mtr.11875.1.S1_at // Mtr.42654.1.S1_at // Mtr.39112.1.S1_at // Mtr.11344.1.S1_s_at // Mtr.32665.1.S1_s_at // Mtr.44557.1.S1_at // Mtr.38128.1.S1_s_at // Mtr.43024.1.S1_s_at // Mtr.45005.1.S1_at // Mtr.13813.1.S…
GO:0048856	P	anatomical structure development	197	3689	1154	31225	1.7e-06	0.00065	// Mtr.10710.1.S1_s_at // Mtr.6092.1.S1_at // Mtr.5122.1.S1_at // Mtr.34504.1.S1_at // Mtr.45125.1.S1_at // Mtr.41156.1.S1_at // Mtr.22550.1.S1_s_at // Mtr.41471.1.S1_at // Mtr.46664.1.S1_at // Mtr.32316.1.S1_at // Mtr.45071.1.S1_at // Mtr.13994.1.S1_at // Mtr.28636.1.S1_at // Mtr.6339.1.S1_at // Mtr.32664.1.S1_at // Mtr.11458.1.S1_at // Mtr.14012.1.S1_at // Mtr.32651.1.S1_at // Mtr.40739.1.S1_s_…
GO:0010016	P	shoot morphogenesis	38	3689	129	31225	4e-06	0.0014	// Mtr.10710.1.S1_s_at // Mtr.39131.1.S1_at // Mtr.1606.1.S1_at // Mtr.34504.1.S1_at // Mtr.40258.1.S1_at // Mtr.13669.1.S1_at // Mtr.11759.1.S1_at // Mtr.22550.1.S1_s_at // Mtr.39008.1.S1_at // Mtr.8603.1.S1_at // Mtr.33869.1.S1_at // Mtr.5122.1.S1_at // Mtr.37179.1.S1_at // Mtr.9361.1.S1_at // Mtr.11458.1.S1_at // Mtr.10823.1.S1_s_at // Mtr.5116.1.S1_at // Mtr.39301.1.S1_at // Mtr.32859.1.S1_s_…
GO:0006796	P	phosphate metabolic process	251	3689	1571	31225	5.9e-06	0.002	// Mtr.10710.1.S1_s_at // Mtr.32071.1.S1_at // Mtr.43918.1.S1_at // Mtr.10061.1.S1_at // Mtr.5122.1.S1_at // Mtr.39743.1.S1_at // Mtr.6764.1.S1_s_at // Mtr.32426.1.S1_s_at // Mtr.6950.1.S1_at // Mtr.14019.1.S1_at // Mtr.11185.1.S1_at // Mtr.42106.1.S1_at // Mtr.44314.1.S1_at // Mtr.41156.1.S1_at // Mtr.22550.1.S1_s_at // Mtr.10782.1.S1_at // Mtr.33539.1.S1_at // Mtr.4291.1.S1_x_at // Mtr.9964.1.S…
GO:0006793	P	phosphorus metabolic process	251	3689	1578	31225	7.8e-06	0.0025	// Mtr.10710.1.S1_s_at // Mtr.32071.1.S1_at // Mtr.43918.1.S1_at // Mtr.10061.1.S1_at // Mtr.5122.1.S1_at // Mtr.39743.1.S1_at // Mtr.6764.1.S1_s_at // Mtr.32426.1.S1_s_at // Mtr.6950.1.S1_at // Mtr.14019.1.S1_at // Mtr.11185.1.S1_at // Mtr.42106.1.S1_at // Mtr.44314.1.S1_at // Mtr.41156.1.S1_at // Mtr.22550.1.S1_s_at // Mtr.10782.1.S1_at // Mtr.33539.1.S1_at // Mtr.4291.1.S1_x_at // Mtr.9964.1.S…
GO:0006807	P	nitrogen compound metabolic process	723	3689	5226	31225	9.2e-06	0.0027	// Mtr.32071.1.S1_at // Mtr.12969.1.S1_at // Mtr.41952.1.S1_at // Mtr.6764.1.S1_s_at // Mtr.5446.1.S1_s_at // Mtr.34504.1.S1_at // Mtr.41156.1.S1_at // Mtr.38753.1.S1_at // Mtr.45071.1.S1_at // Mtr.4628.1.S1_at // Mtr.32375.1.S1_at // Mtr.2444.1.S1_at // Mtr.32869.1.S1_at // Mtr.32665.1.S1_s_at // Mtr.32344.1.S1_at // Mtr.13427.1.S1_at // Mtr.45508.1.S1_s_at // Mtr.42613.1.S1_at // Mtr.11353.1.S1…
GO:0051239	P	regulation of multicellular organismal process	46	3689	179	31225	8.9e-06	0.0027	// Mtr.4725.1.S1_at // Mtr.6984.1.S1_at // Mtr.9524.1.S1_at // Mtr.6883.1.S1_at // Mtr.46029.1.S1_at // Mtr.6070.1.S1_at // Mtr.26216.1.S1_at // Mtr.42599.1.S1_at // Mtr.13615.1.S1_at // Mtr.2148.1.S1_at // Mtr.13994.1.S1_at // Mtr.2530.1.S1_s_at // Mtr.11993.1.S1_at // Mtr.31573.1.S1_s_at // Mtr.5116.1.S1_at // Mtr.10006.1.S1_at // Mtr.34944.1.S1_at // Mtr.5236.1.S1_s_at // Mtr.32270.1.S1_at // …
GO:0003006	P	reproductive developmental process	108	3689	572	31225	1.1e-05	0.0031	// Mtr.34504.1.S1_at // Mtr.46029.1.S1_at // Mtr.41471.1.S1_at // Mtr.46664.1.S1_at // Mtr.32316.1.S1_at // Mtr.45071.1.S1_at // Mtr.6339.1.S1_at // Mtr.32651.1.S1_at // Mtr.40739.1.S1_s_at // Mtr.32660.1.S1_at // Mtr.28133.1.S1_at // Mtr.45194.1.S1_at // Mtr.495.1.S1_at // Mtr.34732.1.S1_at // Mtr.32563.1.S1_at // Mtr.8888.1.S1_s_at // Mtr.44777.1.S1_at // Mtr.33688.1.S1_at // Mtr.29235.1.S1_at …
GO:0006461	P	protein complex assembly	47	3689	189	31225	1.5e-05	0.0038	// Mtr.6092.1.S1_at // Mtr.5327.1.S1_at // Mtr.5122.1.S1_at // Mtr.33697.1.S1_s_at // Mtr.37543.1.S1_at // Mtr.8502.1.S1_s_at // Mtr.10327.1.S1_at // Mtr.14928.1.S1_at // Mtr.22550.1.S1_s_at // Mtr.13402.1.S1_at // Mtr.494.1.S1_at // Mtr.40969.1.S1_at // Mtr.42092.1.S1_at // Mtr.40077.1.S1_s_at // Mtr.43523.1.S1_at // Mtr.32517.1.S1_at // Mtr.11458.1.S1_at // Mtr.10823.1.S1_s_at // Mtr.39363.1.S1…
GO:0070271	P	protein complex biogenesis	47	3689	189	31225	1.5e-05	0.0038	// Mtr.6092.1.S1_at // Mtr.5327.1.S1_at // Mtr.5122.1.S1_at // Mtr.33697.1.S1_s_at // Mtr.37543.1.S1_at // Mtr.8502.1.S1_s_at // Mtr.10327.1.S1_at // Mtr.14928.1.S1_at // Mtr.22550.1.S1_s_at // Mtr.13402.1.S1_at // Mtr.494.1.S1_at // Mtr.40969.1.S1_at // Mtr.42092.1.S1_at // Mtr.40077.1.S1_s_at // Mtr.43523.1.S1_at // Mtr.32517.1.S1_at // Mtr.11458.1.S1_at // Mtr.10823.1.S1_s_at // Mtr.39363.1.S1…
GO:0016579	P	protein deubiquitination	15	3689	28	31225	1.9e-05	0.0047	// Mtr.34444.1.S1_at // Mtr.14899.1.S1_s_at // Mtr.33582.1.S1_at // Mtr.13290.1.S1_at // Mtr.52023.1.S1_s_at // Mtr.5023.1.S1_at // Mtr.40116.1.S1_at // Mtr.32788.1.S1_at // Mtr.9720.1.S1_at // Mtr.9845.1.S1_at // Mtr.40745.1.S1_at // Mtr.35003.1.S1_at // Mtr.32414.1.S1_s_at // Mtr.5023.1.S1_x_at // Mtr.12157.1.S1_at
GO:0009965	P	leaf morphogenesis	27	3689	85	31225	3.2e-05	0.0066	// Mtr.10710.1.S1_s_at // Mtr.5122.1.S1_at // Mtr.1606.1.S1_at // Mtr.34504.1.S1_at // Mtr.33869.1.S1_at // Mtr.11759.1.S1_at // Mtr.22550.1.S1_s_at // Mtr.12164.1.S1_at // Mtr.8603.1.S1_at // Mtr.13669.1.S1_at // Mtr.37179.1.S1_at // Mtr.9361.1.S1_at // Mtr.10823.1.S1_s_at // Mtr.5116.1.S1_at // Mtr.39301.1.S1_at // Mtr.16599.1.S1_at // Mtr.11764.1.S1_at // Mtr.51905.1.S1_at // Mtr.34772.1.S1_at…
GO:0009653	P	anatomical structure morphogenesis	89	3689	461	31225	3.2e-05	0.0066	// Mtr.10710.1.S1_s_at // Mtr.6092.1.S1_at // Mtr.5122.1.S1_at // Mtr.34504.1.S1_at // Mtr.40258.1.S1_at // Mtr.41156.1.S1_at // Mtr.22550.1.S1_s_at // Mtr.41471.1.S1_at // Mtr.32664.1.S1_at // Mtr.11458.1.S1_at // Mtr.14012.1.S1_at // Mtr.28133.1.S1_at // Mtr.16599.1.S1_at // Mtr.28491.1.S1_at // Mtr.45125.1.S1_at // Mtr.6777.1.S1_at // Mtr.33088.1.S1_at // Mtr.42816.1.S1_at // Mtr.39156.1.S1_at…
GO:0048608	P	reproductive structure development	104	3689	560	31225	2.9e-05	0.0066	// Mtr.34504.1.S1_at // Mtr.40258.1.S1_at // Mtr.46664.1.S1_at // Mtr.32316.1.S1_at // Mtr.45071.1.S1_at // Mtr.6339.1.S1_at // Mtr.32651.1.S1_at // Mtr.40739.1.S1_s_at // Mtr.32660.1.S1_at // Mtr.28133.1.S1_at // Mtr.45194.1.S1_at // Mtr.495.1.S1_at // Mtr.34732.1.S1_at // Mtr.32563.1.S1_at // Mtr.8888.1.S1_s_at // Mtr.44777.1.S1_at // Mtr.33688.1.S1_at // Mtr.29235.1.S1_at // Mtr.11637.1.S1_at …
GO:0009933	P	meristem structural organization	17	3689	38	31225	3.2e-05	0.0066	// Mtr.40258.1.S1_at // Mtr.5809.1.S1_at // Mtr.40259.1.S1_s_at // Mtr.39008.1.S1_at // Mtr.41861.1.S1_at // Mtr.39438.1.S1_s_at // Mtr.5116.1.S1_at // Mtr.31573.1.S1_s_at // Mtr.6777.1.S1_at // Mtr.1535.1.S1_at // Mtr.11759.1.S1_at // Mtr.32249.1.S1_at // Mtr.28491.1.S1_at // Mtr.11902.1.S1_at // Mtr.32859.1.S1_s_at // Mtr.28133.1.S1_at // Mtr.6373.1.S1_at
GO:0070647	P	protein modification by small protein conjugation or removal	59	3689	267	31225	2.8e-05	0.0066	// Mtr.35181.1.S1_at // Mtr.41870.1.S1_at // Mtr.40745.1.S1_at // Mtr.14899.1.S1_s_at // Mtr.31621.1.S1_at // Mtr.5186.1.S1_at // Mtr.43747.1.S1_at // Mtr.33582.1.S1_at // Mtr.44489.1.S1_at // Mtr.11298.1.S1_at // Mtr.9845.1.S1_at // Mtr.42599.1.S1_at // Mtr.39121.1.S1_at // Mtr.10761.1.S1_s_at // Mtr.5023.1.S1_x_at // Mtr.29714.1.S1_at // Mtr.10897.1.S1_at // Mtr.41910.1.S1_at // Mtr.32788.1.S1_…
GO:0048532	P	anatomical structure arrangement	17	3689	38	31225	3.2e-05	0.0066	// Mtr.40258.1.S1_at // Mtr.5809.1.S1_at // Mtr.40259.1.S1_s_at // Mtr.39008.1.S1_at // Mtr.41861.1.S1_at // Mtr.39438.1.S1_s_at // Mtr.5116.1.S1_at // Mtr.31573.1.S1_s_at // Mtr.6777.1.S1_at // Mtr.1535.1.S1_at // Mtr.11759.1.S1_at // Mtr.32249.1.S1_at // Mtr.28491.1.S1_at // Mtr.11902.1.S1_at // Mtr.32859.1.S1_s_at // Mtr.28133.1.S1_at // Mtr.6373.1.S1_at
GO:0009308	P	amine metabolic process	254	3689	1639	31225	3.4e-05	0.0067	// Mtr.10710.1.S1_s_at // Mtr.28183.1.S1_at // Mtr.40142.1.S1_s_at // Mtr.41948.1.S1_at // Mtr.39743.1.S1_at // Mtr.10522.1.S1_s_at // Mtr.41042.1.S1_s_at // Mtr.6764.1.S1_s_at // Mtr.7718.1.S1_at // Mtr.27893.1.S1_s_at // Mtr.37725.1.S1_at // Mtr.11485.1.S1_at // Mtr.22550.1.S1_s_at // Mtr.13597.1.S1_s_at // Mtr.44035.1.S1_at // Mtr.8412.1.S1_s_at // Mtr.4291.1.S1_x_at // Mtr.5122.1.S1_at // Mtr…
GO:0009888	P	tissue development	56	3689	251	31225	3.5e-05	0.0067	// Mtr.5122.1.S1_at // Mtr.40258.1.S1_at // Mtr.31572.1.S1_s_at // Mtr.16767.1.S1_at // Mtr.6777.1.S1_at // Mtr.22135.1.S1_s_at // Mtr.11759.1.S1_at // Mtr.22550.1.S1_s_at // Mtr.42599.1.S1_at // Mtr.39008.1.S1_at // Mtr.39035.1.S1_at // Mtr.13669.1.S1_at // Mtr.6828.1.S1_at // Mtr.13994.1.S1_at // Mtr.9361.1.S1_at // Mtr.5458.1.S1_at // Mtr.11458.1.S1_at // Mtr.10823.1.S1_s_at // Mtr.5116.1.S1_a…
GO:0048366	P	leaf development	36	3689	134	31225	3.7e-05	0.0069	// Mtr.10710.1.S1_s_at // Mtr.39636.1.S1_at // Mtr.5122.1.S1_at // Mtr.1606.1.S1_at // Mtr.34504.1.S1_at // Mtr.13669.1.S1_at // Mtr.11759.1.S1_at // Mtr.22550.1.S1_s_at // Mtr.12164.1.S1_at // Mtr.8603.1.S1_at // Mtr.33869.1.S1_at // Mtr.37179.1.S1_at // Mtr.32316.1.S1_at // Mtr.9361.1.S1_at // Mtr.11458.1.S1_at // Mtr.10823.1.S1_s_at // Mtr.5116.1.S1_at // Mtr.39301.1.S1_at // Mtr.16599.1.S1_at…
GO:0046907	P	intracellular transport	93	3689	491	31225	4e-05	0.0072	// Mtr.6092.1.S1_at // Mtr.5327.1.S1_at // Mtr.50692.1.S1_at // Mtr.32428.1.S1_at // Mtr.42106.1.S1_at // Mtr.9241.1.S1_at // Mtr.13402.1.S1_at // Mtr.31766.1.S1_at // Mtr.11875.1.S1_at // Mtr.9488.1.S1_s_at // Mtr.38332.1.S1_s_at // Mtr.32388.1.S1_at // Mtr.33187.1.S1_at // Mtr.33739.1.S1_s_at // Mtr.45508.1.S1_s_at // Mtr.16599.1.S1_at // Mtr.27874.1.S1_at // Mtr.4297.1.S1_s_at // Mtr.12024.1.S…
GO:0009069	P	serine family amino acid metabolic process	135	3689	781	31225	4.4e-05	0.0077	// Mtr.10710.1.S1_s_at // Mtr.32071.1.S1_at // Mtr.5122.1.S1_at // Mtr.39743.1.S1_at // Mtr.6764.1.S1_s_at // Mtr.14019.1.S1_at // Mtr.37725.1.S1_at // Mtr.41156.1.S1_at // Mtr.22550.1.S1_s_at // Mtr.10782.1.S1_at // Mtr.4291.1.S1_x_at // Mtr.9964.1.S1_at // Mtr.38981.1.S1_at // Mtr.44864.1.S1_at // Mtr.2444.1.S1_at // Mtr.39020.1.S1_at // Mtr.23495.1.S1_s_at // Mtr.32344.1.S1_at // Mtr.13427.1.S…
GO:0044106	P	cellular amine metabolic process	226	3689	1442	31225	5e-05	0.0087	// Mtr.10710.1.S1_s_at // Mtr.28183.1.S1_at // Mtr.40142.1.S1_s_at // Mtr.41948.1.S1_at // Mtr.39743.1.S1_at // Mtr.10522.1.S1_s_at // Mtr.41042.1.S1_s_at // Mtr.6764.1.S1_s_at // Mtr.7718.1.S1_at // Mtr.27893.1.S1_s_at // Mtr.37725.1.S1_at // Mtr.11485.1.S1_at // Mtr.22550.1.S1_s_at // Mtr.13597.1.S1_s_at // Mtr.44035.1.S1_at // Mtr.4291.1.S1_x_at // Mtr.5122.1.S1_at // Mtr.9964.1.S1_at // Mtr.4…
GO:0030705	P	cytoskeleton-dependent intracellular transport	12	3689	20	31225	5.6e-05	0.0091	// Mtr.33725.1.S1_at // Mtr.31694.1.S1_at // Mtr.50692.1.S1_at // Mtr.10262.1.S1_at // Mtr.11702.1.S1_at // Mtr.6191.1.S1_at // Mtr.32783.1.S1_at // Mtr.39152.1.S1_at // Mtr.33156.1.S1_at // Mtr.44544.1.S1_at // Mtr.18688.1.S1_at // Mtr.6958.1.S1_at
GO:0030048	P	actin filament-based movement	12	3689	20	31225	5.6e-05	0.0091	// Mtr.33725.1.S1_at // Mtr.31694.1.S1_at // Mtr.50692.1.S1_at // Mtr.10262.1.S1_at // Mtr.11702.1.S1_at // Mtr.6191.1.S1_at // Mtr.32783.1.S1_at // Mtr.39152.1.S1_at // Mtr.33156.1.S1_at // Mtr.44544.1.S1_at // Mtr.18688.1.S1_at // Mtr.6958.1.S1_at
GO:0016310	P	phosphorylation	215	3689	1364	31225	5.7e-05	0.0091	// Mtr.10710.1.S1_s_at // Mtr.32071.1.S1_at // Mtr.6950.1.S1_at // Mtr.5122.1.S1_at // Mtr.39743.1.S1_at // Mtr.6764.1.S1_s_at // Mtr.32426.1.S1_s_at // Mtr.14019.1.S1_at // Mtr.11185.1.S1_at // Mtr.44314.1.S1_at // Mtr.41156.1.S1_at // Mtr.22550.1.S1_s_at // Mtr.10782.1.S1_at // Mtr.33539.1.S1_at // Mtr.4291.1.S1_x_at // Mtr.9964.1.S1_at // Mtr.3096.1.S1_at // Mtr.11972.1.S1_at // Mtr.38981.1.S1…
GO:0030154	P	cell differentiation	58	3689	269	31225	5.8e-05	0.0091	// Mtr.39084.1.S1_at // Mtr.5122.1.S1_at // Mtr.31572.1.S1_s_at // Mtr.16767.1.S1_at // Mtr.22135.1.S1_s_at // Mtr.13669.1.S1_at // Mtr.26216.1.S1_at // Mtr.22550.1.S1_s_at // Mtr.42599.1.S1_at // Mtr.41471.1.S1_at // Mtr.33869.1.S1_at // Mtr.44248.1.S1_at // Mtr.38753.1.S1_at // Mtr.27330.1.S1_at // Mtr.29288.1.S1_x_at // Mtr.9504.1.S1_at // Mtr.44656.1.S1_at // Mtr.5458.1.S1_at // Mtr.3871.1.S1…
GO:0006027	P	glycosaminoglycan catabolic process	18	3689	45	31225	6.2e-05	0.0094	// Mtr.34217.1.S1_at // Mtr.51565.1.S1_s_at // Mtr.5663.1.S1_at // Mtr.39112.1.S1_at // Mtr.8659.1.S1_s_at // Mtr.48411.1.S1_s_at // Mtr.38734.1.S1_at // Mtr.12402.1.S1_s_at // Mtr.38644.1.S1_at // Mtr.20701.1.S1_at // Mtr.11907.1.S1_at // Mtr.33544.1.S1_at // Mtr.13616.1.S1_s_at // Mtr.13558.1.S1_at // Mtr.5549.1.S1_at // Mtr.4292.1.S1_at // Mtr.33855.1.S1_at // Mtr.5090.1.S1_at
GO:0040029	P	regulation of gene expression, epigenetic	30	3689	105	31225	6.3e-05	0.0094	// Mtr.13511.1.S1_at // Mtr.34504.1.S1_at // Mtr.1620.1.S1_at // Mtr.7636.1.S1_at // Mtr.33869.1.S1_at // Mtr.41178.1.S1_at // Mtr.20126.1.S1_at // Mtr.13490.1.S1_at // Mtr.7131.1.S1_at // Mtr.27497.1.S1_at // Mtr.45575.1.S1_at // Mtr.14012.1.S1_at // Mtr.6993.1.S1_at // Mtr.7400.1.S1_at // Mtr.45194.1.S1_at // Mtr.5264.1.S1_at // Mtr.39019.1.S1_s_at // Mtr.16599.1.S1_at // Mtr.42642.1.S1_at // M…
GO:0009790	P	embryonic development	71	3689	354	31225	7e-05	0.01	// Mtr.27833.1.S1_s_at // Mtr.19483.1.S1_s_at // Mtr.45185.1.S1_at // Mtr.37543.1.S1_at // Mtr.31761.1.S1_at // Mtr.11382.1.S1_s_at // Mtr.49149.1.S1_at // Mtr.34504.1.S1_at // Mtr.40258.1.S1_at // Mtr.6967.1.S1_at // Mtr.35047.1.S1_s_at // Mtr.39008.1.S1_at // Mtr.4361.1.S1_at // Mtr.33869.1.S1_at // Mtr.32563.1.S1_at // Mtr.36341.1.S1_s_at // Mtr.39800.1.S1_at // Mtr.44636.1.S1_at // Mtr.6260.1…
GO:0048827	P	phyllome development	36	3689	140	31225	7.9e-05	0.011	// Mtr.10710.1.S1_s_at // Mtr.39636.1.S1_at // Mtr.5122.1.S1_at // Mtr.1606.1.S1_at // Mtr.34504.1.S1_at // Mtr.13669.1.S1_at // Mtr.11759.1.S1_at // Mtr.22550.1.S1_s_at // Mtr.12164.1.S1_at // Mtr.8603.1.S1_at // Mtr.33869.1.S1_at // Mtr.37179.1.S1_at // Mtr.32316.1.S1_at // Mtr.9361.1.S1_at // Mtr.11458.1.S1_at // Mtr.10823.1.S1_s_at // Mtr.5116.1.S1_at // Mtr.39301.1.S1_at // Mtr.16599.1.S1_at…
GO:0070887	P	cellular response to chemical stimulus	83	3689	435	31225	8.1e-05	0.011	// Mtr.10710.1.S1_s_at // Mtr.28183.1.S1_at // Mtr.43918.1.S1_at // Mtr.11354.1.S1_at // Mtr.14024.1.S1_at // Mtr.39020.1.S1_at // Mtr.43960.1.S1_at // Mtr.8603.1.S1_at // Mtr.696.1.S1_at // Mtr.42434.1.S1_at // Mtr.2727.1.S1_at // Mtr.5123.1.S1_at // Mtr.43747.1.S1_at // Mtr.28663.1.S1_at // Mtr.32558.1.S1_at // Mtr.11978.1.S1_at // Mtr.44035.1.S1_at // Mtr.29095.1.S1_at // Mtr.5301.1.S1_at // M…
GO:0010118	P	stomatal movement	25	3689	81	31225	9e-05	0.012	// Mtr.28183.1.S1_at // Mtr.39249.1.S1_at // Mtr.6098.1.S1_s_at // Mtr.1513.1.S1_x_at // Mtr.29095.1.S1_at // Mtr.44853.1.S1_at // Mtr.5458.1.S1_at // Mtr.43960.1.S1_at // Mtr.39271.1.S1_at // Mtr.39019.1.S1_s_at // Mtr.5538.1.S1_at // Mtr.14024.1.S1_at // Mtr.44052.1.S1_at // Mtr.41830.1.S1_at // Mtr.42943.1.S1_at // Mtr.41520.1.S1_at // Mtr.30751.1.S1_at // Mtr.11591.1.S1_at // Mtr.44883.1.S1_a…
GO:0006396	P	RNA processing	66	3689	327	31225	0.0001	0.014	// Mtr.35264.1.S1_at // Mtr.31274.1.S1_at // Mtr.41631.1.S1_at // Mtr.41741.1.S1_s_at // Mtr.38696.1.S1_s_at // Mtr.32869.1.S1_at // Mtr.35105.1.S1_s_at // Mtr.49026.1.S1_s_at // Mtr.6950.1.S1_at // Mtr.49149.1.S1_at // Mtr.10155.1.S1_at // Mtr.2659.1.S1_at // Mtr.13878.1.S1_s_at // Mtr.5173.1.S1_at // Mtr.28663.1.S1_at // Mtr.39365.1.S1_at // Mtr.41178.1.S1_at // Mtr.20126.1.S1_at // Mtr.47528.1…
GO:0048869	P	cellular developmental process	69	3689	348	31225	0.00012	0.016	// Mtr.39084.1.S1_at // Mtr.5122.1.S1_at // Mtr.31572.1.S1_s_at // Mtr.16767.1.S1_at // Mtr.9524.1.S1_at // Mtr.39156.1.S1_at // Mtr.22135.1.S1_s_at // Mtr.13669.1.S1_at // Mtr.26216.1.S1_at // Mtr.22550.1.S1_s_at // Mtr.42599.1.S1_at // Mtr.44934.1.S1_at // Mtr.33869.1.S1_at // Mtr.44248.1.S1_at // Mtr.38753.1.S1_at // Mtr.27330.1.S1_at // Mtr.29288.1.S1_x_at // Mtr.9504.1.S1_at // Mtr.44656.1.S…
GO:0009793	P	embryonic development ending in seed dormancy	51	3689	234	31225	0.00013	0.016	// Mtr.27833.1.S1_s_at // Mtr.19483.1.S1_s_at // Mtr.37543.1.S1_at // Mtr.31761.1.S1_at // Mtr.49149.1.S1_at // Mtr.34504.1.S1_at // Mtr.40258.1.S1_at // Mtr.13878.1.S1_s_at // Mtr.35047.1.S1_s_at // Mtr.39008.1.S1_at // Mtr.33869.1.S1_at // Mtr.39144.1.S1_at // Mtr.36341.1.S1_s_at // Mtr.44636.1.S1_at // Mtr.6260.1.S1_s_at // Mtr.14811.1.S1_at // Mtr.26671.1.S1_s_at // Mtr.6828.1.S1_at // Mtr.40…
GO:0006665	P	sphingolipid metabolic process	24	3689	78	31225	0.00013	0.016	// Mtr.34217.1.S1_at // Mtr.9785.1.S1_at // Mtr.42308.1.S1_at // Mtr.32526.1.S1_at // Mtr.4292.1.S1_at // Mtr.39112.1.S1_at // Mtr.12402.1.S1_s_at // Mtr.44081.1.S1_at // Mtr.5090.1.S1_at // Mtr.51565.1.S1_s_at // Mtr.5663.1.S1_at // Mtr.5093.1.S1_at // Mtr.8659.1.S1_s_at // Mtr.20701.1.S1_at // Mtr.13558.1.S1_at // Mtr.31323.1.S1_at // Mtr.11907.1.S1_at // Mtr.48411.1.S1_s_at // Mtr.43013.1.S1_s…
GO:0009887	P	organ morphogenesis	40	3689	168	31225	0.00014	0.017	// Mtr.10710.1.S1_s_at // Mtr.6092.1.S1_at // Mtr.5122.1.S1_at // Mtr.1606.1.S1_at // Mtr.34504.1.S1_at // Mtr.13669.1.S1_at // Mtr.11759.1.S1_at // Mtr.22550.1.S1_s_at // Mtr.12164.1.S1_at // Mtr.8603.1.S1_at // Mtr.33869.1.S1_at // Mtr.37179.1.S1_at // Mtr.44248.1.S1_at // Mtr.2148.1.S1_at // Mtr.6828.1.S1_at // Mtr.9361.1.S1_at // Mtr.5458.1.S1_at // Mtr.10823.1.S1_s_at // Mtr.5116.1.S1_at // …
GO:0070646	P	protein modification by small protein removal	17	3689	44	31225	0.00014	0.017	// Mtr.34444.1.S1_at // Mtr.33582.1.S1_at // Mtr.14899.1.S1_s_at // Mtr.40116.1.S1_at // Mtr.13290.1.S1_at // Mtr.52023.1.S1_s_at // Mtr.5023.1.S1_at // Mtr.12911.1.S1_s_at // Mtr.32788.1.S1_at // Mtr.9720.1.S1_at // Mtr.9845.1.S1_at // Mtr.40745.1.S1_at // Mtr.35003.1.S1_at // Mtr.32414.1.S1_s_at // Mtr.10761.1.S1_s_at // Mtr.5023.1.S1_x_at // Mtr.12157.1.S1_at
GO:0048518	P	positive regulation of biological process	61	3689	299	31225	0.00015	0.018	// Mtr.28183.1.S1_at // Mtr.38509.1.S1_at // Mtr.39509.1.S1_at // Mtr.6984.1.S1_at // Mtr.33282.1.S1_s_at // Mtr.26044.1.S1_s_at // Mtr.26216.1.S1_at // Mtr.13708.1.S1_at // Mtr.39035.1.S1_at // Mtr.13615.1.S1_at // Mtr.37179.1.S1_at // Mtr.34429.1.S1_at // Mtr.38981.1.S1_at // Mtr.32531.1.S1_s_at // Mtr.5458.1.S1_at // Mtr.5123.1.S1_at // Mtr.40566.1.S1_s_at // Mtr.12815.1.S1_at // Mtr.42574.1.S…
GO:0051649	P	establishment of localization in cell	100	3689	561	31225	0.00016	0.018	// Mtr.6092.1.S1_at // Mtr.5327.1.S1_at // Mtr.50692.1.S1_at // Mtr.32428.1.S1_at // Mtr.42106.1.S1_at // Mtr.32526.1.S1_at // Mtr.9241.1.S1_at // Mtr.13402.1.S1_at // Mtr.31766.1.S1_at // Mtr.11875.1.S1_at // Mtr.9488.1.S1_s_at // Mtr.38332.1.S1_s_at // Mtr.32388.1.S1_at // Mtr.33187.1.S1_at // Mtr.33739.1.S1_s_at // Mtr.45508.1.S1_s_at // Mtr.16599.1.S1_at // Mtr.27874.1.S1_at // Mtr.4297.1.S1_…
GO:0051641	P	cellular localization	101	3689	571	31225	0.00018	0.021	// Mtr.6092.1.S1_at // Mtr.5327.1.S1_at // Mtr.50692.1.S1_at // Mtr.32428.1.S1_at // Mtr.42106.1.S1_at // Mtr.32526.1.S1_at // Mtr.9241.1.S1_at // Mtr.13402.1.S1_at // Mtr.31766.1.S1_at // Mtr.11875.1.S1_at // Mtr.9488.1.S1_s_at // Mtr.38332.1.S1_s_at // Mtr.32388.1.S1_at // Mtr.33187.1.S1_at // Mtr.33739.1.S1_s_at // Mtr.45508.1.S1_s_at // Mtr.16599.1.S1_at // Mtr.27874.1.S1_at // Mtr.4297.1.S1_…
GO:0030029	P	actin filament-based process	26	3689	91	31225	0.00019	0.021	// Mtr.5122.1.S1_at // Mtr.50692.1.S1_at // Mtr.10262.1.S1_at // Mtr.5444.1.S1_s_at // Mtr.6191.1.S1_at // Mtr.45125.1.S1_at // Mtr.22550.1.S1_s_at // Mtr.18688.1.S1_at // Mtr.6958.1.S1_at // Mtr.33725.1.S1_at // Mtr.11458.1.S1_at // Mtr.6962.1.S1_s_at // Mtr.11702.1.S1_at // Mtr.43840.1.S1_s_at // Mtr.13873.1.S1_at // Mtr.10823.1.S1_s_at // Mtr.33688.1.S1_at // Mtr.33156.1.S1_at // Mtr.13778.1.S…
GO:0022414	P	reproductive process	121	3689	711	31225	0.00018	0.021	// Mtr.34504.1.S1_at // Mtr.46029.1.S1_at // Mtr.41471.1.S1_at // Mtr.46664.1.S1_at // Mtr.32316.1.S1_at // Mtr.45071.1.S1_at // Mtr.10010.1.S1_at // Mtr.32651.1.S1_at // Mtr.38255.1.S1_at // Mtr.42784.1.S1_at // Mtr.40739.1.S1_s_at // Mtr.32660.1.S1_at // Mtr.28133.1.S1_at // Mtr.45194.1.S1_at // Mtr.495.1.S1_at // Mtr.34732.1.S1_at // Mtr.32563.1.S1_at // Mtr.8888.1.S1_s_at // Mtr.44777.1.S1_at…
GO:0043170	P	macromolecule metabolic process	989	3689	7536	31225	0.00021	0.023	// Mtr.32071.1.S1_at // Mtr.10358.1.S1_at // Mtr.9668.1.S1_at // Mtr.41952.1.S1_at // Mtr.6764.1.S1_s_at // Mtr.5446.1.S1_s_at // Mtr.32150.1.S1_at // Mtr.34504.1.S1_at // Mtr.41156.1.S1_at // Mtr.11588.1.S1_at // Mtr.12058.1.S1_at // Mtr.24625.1.S1_at // Mtr.42943.1.S1_at // Mtr.4628.1.S1_at // Mtr.11865.1.S1_s_at // Mtr.8848.1.S1_at // Mtr.41474.1.S1_s_at // Mtr.39755.1.S1_at // Mtr.2463.1.S1_s…
GO:0000003	P	reproduction	126	3689	751	31225	0.00023	0.024	// Mtr.34504.1.S1_at // Mtr.46029.1.S1_at // Mtr.41471.1.S1_at // Mtr.46664.1.S1_at // Mtr.32316.1.S1_at // Mtr.45071.1.S1_at // Mtr.10010.1.S1_at // Mtr.32651.1.S1_at // Mtr.38255.1.S1_at // Mtr.42784.1.S1_at // Mtr.40739.1.S1_s_at // Mtr.32660.1.S1_at // Mtr.28133.1.S1_at // Mtr.45194.1.S1_at // Mtr.495.1.S1_at // Mtr.34732.1.S1_at // Mtr.32563.1.S1_at // Mtr.8888.1.S1_s_at // Mtr.44777.1.S1_at…
GO:0006643	P	membrane lipid metabolic process	25	3689	87	31225	0.00023	0.024	// Mtr.34217.1.S1_at // Mtr.9785.1.S1_at // Mtr.42308.1.S1_at // Mtr.32526.1.S1_at // Mtr.4292.1.S1_at // Mtr.39112.1.S1_at // Mtr.12402.1.S1_s_at // Mtr.44081.1.S1_at // Mtr.5090.1.S1_at // Mtr.51565.1.S1_s_at // Mtr.5663.1.S1_at // Mtr.5093.1.S1_at // Mtr.8659.1.S1_s_at // Mtr.9086.1.S1_at // Mtr.20701.1.S1_at // Mtr.13558.1.S1_at // Mtr.31323.1.S1_at // Mtr.11907.1.S1_at // Mtr.48411.1.S1_s_at…
GO:0006974	P	response to DNA damage stimulus	38	3689	162	31225	0.00025	0.026	// Mtr.32156.1.S1_at // Mtr.9463.1.S1_at // Mtr.44950.1.S1_at // Mtr.27212.1.S1_at // Mtr.32353.1.S1_at // Mtr.28437.1.S1_at // Mtr.29160.1.S1_at // Mtr.27820.1.S1_at // Mtr.42631.1.S1_at // Mtr.32199.1.S1_at // Mtr.13079.1.S1_s_at // Mtr.28636.1.S1_at // Mtr.5441.1.S1_at // Mtr.50610.1.S1_at // Mtr.9106.1.S1_at // Mtr.32837.1.S1_at // Mtr.39212.1.S1_at // Mtr.45508.1.S1_s_at // Mtr.5179.1.S1_at …
GO:0048522	P	positive regulation of cellular process	42	3689	186	31225	0.00025	0.026	// Mtr.28183.1.S1_at // Mtr.38509.1.S1_at // Mtr.39509.1.S1_at // Mtr.28628.1.S1_at // Mtr.26044.1.S1_s_at // Mtr.13708.1.S1_at // Mtr.42176.1.S1_at // Mtr.13202.1.S1_at // Mtr.34429.1.S1_at // Mtr.38981.1.S1_at // Mtr.32531.1.S1_s_at // Mtr.5458.1.S1_at // Mtr.5123.1.S1_at // Mtr.12815.1.S1_at // Mtr.42574.1.S1_at // Mtr.27517.1.S1_at // Mtr.39212.1.S1_at // Mtr.5538.1.S1_at // Mtr.13523.1.S1_s_…
GO:0044260	P	cellular macromolecule metabolic process	867	3689	6552	31225	0.00025	0.026	// Mtr.32071.1.S1_at // Mtr.10358.1.S1_at // Mtr.9668.1.S1_at // Mtr.41952.1.S1_at // Mtr.6764.1.S1_s_at // Mtr.5446.1.S1_s_at // Mtr.32150.1.S1_at // Mtr.34504.1.S1_at // Mtr.41156.1.S1_at // Mtr.12058.1.S1_at // Mtr.45071.1.S1_at // Mtr.42943.1.S1_at // Mtr.4628.1.S1_at // Mtr.2444.1.S1_at // Mtr.8848.1.S1_at // Mtr.41474.1.S1_s_at // Mtr.11344.1.S1_s_at // Mtr.2463.1.S1_s_at // Mtr.9559.1.S1_a…
GO:0050793	P	regulation of developmental process	52	3689	248	31225	0.00024	0.026	// Mtr.4725.1.S1_at // Mtr.6984.1.S1_at // Mtr.9524.1.S1_at // Mtr.6883.1.S1_at // Mtr.46029.1.S1_at // Mtr.33869.1.S1_at // Mtr.26216.1.S1_at // Mtr.42599.1.S1_at // Mtr.28663.1.S1_at // Mtr.13615.1.S1_at // Mtr.2148.1.S1_at // Mtr.13994.1.S1_at // Mtr.2530.1.S1_s_at // Mtr.11993.1.S1_at // Mtr.35106.1.S1_at // Mtr.5116.1.S1_at // Mtr.10006.1.S1_at // Mtr.34944.1.S1_at // Mtr.5236.1.S1_s_at // M…
GO:0000059	P	protein import into nucleus, docking	10	3689	17	31225	0.00026	0.026	// Mtr.42025.1.S1_at // Mtr.6092.1.S1_at // Mtr.39222.1.S1_at // Mtr.39363.1.S1_at // Mtr.33248.1.S1_at // Mtr.32388.1.S1_at // Mtr.39262.1.S1_at // Mtr.32567.1.S1_at // Mtr.40969.1.S1_at // Mtr.31766.1.S1_at
GO:0065007	P	biological regulation	529	3689	3842	31225	0.00028	0.027	// Mtr.32071.1.S1_at // Mtr.10181.1.S1_at // Mtr.41952.1.S1_at // Mtr.13778.1.S1_at // Mtr.34504.1.S1_at // Mtr.46029.1.S1_at // Mtr.41156.1.S1_at // Mtr.4890.1.S1_at // Mtr.38753.1.S1_at // Mtr.45071.1.S1_at // Mtr.42943.1.S1_at // Mtr.44954.1.S1_s_at // Mtr.44557.1.S1_at // Mtr.41567.1.S1_s_at // Mtr.13427.1.S1_at // Mtr.45508.1.S1_s_at // Mtr.13873.1.S1_at // Mtr.11353.1.S1_s_at // Mtr.5446.1.…
GO:0010119	P	regulation of stomatal movement	19	3689	58	31225	0.00033	0.031	// Mtr.29095.1.S1_at // Mtr.28183.1.S1_at // Mtr.39019.1.S1_s_at // Mtr.6028.1.S1_at // Mtr.5458.1.S1_at // Mtr.30751.1.S1_at // Mtr.11591.1.S1_at // Mtr.5538.1.S1_at // Mtr.44883.1.S1_at // Mtr.6098.1.S1_s_at // Mtr.16767.1.S1_at // Mtr.33088.1.S1_at // Mtr.42943.1.S1_at // Mtr.13256.1.S1_at // Mtr.14024.1.S1_at // Mtr.44853.1.S1_at // Mtr.41520.1.S1_at // Mtr.39249.1.S1_at // Mtr.39271.1.S1_at
GO:0006687	P	glycosphingolipid metabolic process	20	3689	63	31225	0.00032	0.031	// Mtr.34217.1.S1_at // Mtr.51565.1.S1_s_at // Mtr.5663.1.S1_at // Mtr.9785.1.S1_at // Mtr.39112.1.S1_at // Mtr.8659.1.S1_s_at // Mtr.48411.1.S1_s_at // Mtr.12402.1.S1_s_at // Mtr.38644.1.S1_at // Mtr.20701.1.S1_at // Mtr.33544.1.S1_at // Mtr.13558.1.S1_at // Mtr.42308.1.S1_at // Mtr.5549.1.S1_at // Mtr.44237.1.S1_at // Mtr.4292.1.S1_at // Mtr.32526.1.S1_at // Mtr.11907.1.S1_at // Mtr.5090.1.S1_a…
GO:0048193	P	Golgi vesicle transport	26	3689	95	31225	0.00033	0.031	// Mtr.5327.1.S1_at // Mtr.9619.1.S1_at // Mtr.28271.1.S1_at // Mtr.45125.1.S1_at // Mtr.13402.1.S1_at // Mtr.9265.1.S1_at // Mtr.5159.1.S1_at // Mtr.38136.1.S1_at // Mtr.9488.1.S1_s_at // Mtr.14811.1.S1_at // Mtr.6011.1.S1_at // Mtr.6828.1.S1_at // Mtr.12024.1.S1_s_at // Mtr.45508.1.S1_s_at // Mtr.8941.1.S1_at // Mtr.6356.1.S1_at // Mtr.38944.1.S1_at // Mtr.46825.1.S1_s_at // Mtr.6029.1.S1_at //…
GO:0010629	P	negative regulation of gene expression	39	3689	171	31225	0.00034	0.032	// Mtr.35032.1.S1_at // Mtr.7131.1.S1_at // Mtr.41522.1.S1_at // Mtr.6984.1.S1_at // Mtr.34504.1.S1_at // Mtr.43747.1.S1_at // Mtr.28663.1.S1_at // Mtr.42599.1.S1_at // Mtr.11051.1.S1_at // Mtr.5301.1.S1_at // Mtr.33869.1.S1_at // Mtr.41178.1.S1_at // Mtr.39263.1.S1_at // Mtr.13490.1.S1_at // Mtr.13432.1.S1_at // Mtr.27497.1.S1_at // Mtr.45575.1.S1_at // Mtr.14012.1.S1_at // Mtr.9106.1.S1_at // M…
GO:0006520	P	cellular amino acid metabolic process	218	3689	1441	31225	0.00039	0.036	// Mtr.10710.1.S1_s_at // Mtr.32071.1.S1_at // Mtr.40142.1.S1_s_at // Mtr.41948.1.S1_at // Mtr.39743.1.S1_at // Mtr.6764.1.S1_s_at // Mtr.7718.1.S1_at // Mtr.27893.1.S1_s_at // Mtr.37725.1.S1_at // Mtr.37786.1.S1_at // Mtr.22550.1.S1_s_at // Mtr.13597.1.S1_s_at // Mtr.44035.1.S1_at // Mtr.4291.1.S1_x_at // Mtr.5122.1.S1_at // Mtr.9964.1.S1_at // Mtr.44832.1.S1_at // Mtr.40153.1.S1_at // Mtr.41156…
GO:0010154	P	fruit development	56	3689	280	31225	0.0004	0.036	// Mtr.27833.1.S1_s_at // Mtr.42421.1.S1_at // Mtr.37543.1.S1_at // Mtr.31761.1.S1_at // Mtr.49149.1.S1_at // Mtr.34504.1.S1_at // Mtr.22135.1.S1_s_at // Mtr.13878.1.S1_s_at // Mtr.35047.1.S1_s_at // Mtr.39008.1.S1_at // Mtr.33869.1.S1_at // Mtr.39144.1.S1_at // Mtr.32316.1.S1_at // Mtr.36341.1.S1_s_at // Mtr.44636.1.S1_at // Mtr.6260.1.S1_s_at // Mtr.14811.1.S1_at // Mtr.13926.1.S1_at // Mtr.266…
GO:0007017	P	microtubule-based process	40	3689	180	31225	0.00045	0.04	// Mtr.41328.1.S1_at // Mtr.6567.1.S1_at // Mtr.4607.1.S1_at // Mtr.10225.1.S1_at // Mtr.32241.1.S1_at // Mtr.10327.1.S1_at // Mtr.14928.1.S1_at // Mtr.42085.1.S1_at // Mtr.39019.1.S1_s_at // Mtr.42599.1.S1_at // Mtr.33431.1.S1_at // Mtr.13669.1.S1_at // Mtr.40077.1.S1_s_at // Mtr.5287.1.S1_at // Mtr.6165.1.S1_at // Mtr.11458.1.S1_at // Mtr.6962.1.S1_s_at // Mtr.12815.1.S1_at // Mtr.32840.1.S1_at…
GO:0022622	P	root system development	36	3689	157	31225	0.00052	0.045	// Mtr.31572.1.S1_s_at // Mtr.1614.1.S1_at // Mtr.34504.1.S1_at // Mtr.45125.1.S1_at // Mtr.41156.1.S1_at // Mtr.42176.1.S1_at // Mtr.33869.1.S1_at // Mtr.32316.1.S1_at // Mtr.6828.1.S1_at // Mtr.16599.1.S1_at // Mtr.32664.1.S1_at // Mtr.5458.1.S1_at // Mtr.11458.1.S1_at // Mtr.14811.1.S1_at // Mtr.10209.1.S1_at // Mtr.44392.1.S1_at // Mtr.6373.1.S1_at // Mtr.32486.1.S1_at // Mtr.11382.1.S1_s_at …
GO:0048364	P	root development	36	3689	157	31225	0.00052	0.045	// Mtr.31572.1.S1_s_at // Mtr.1614.1.S1_at // Mtr.34504.1.S1_at // Mtr.45125.1.S1_at // Mtr.41156.1.S1_at // Mtr.42176.1.S1_at // Mtr.33869.1.S1_at // Mtr.32316.1.S1_at // Mtr.6828.1.S1_at // Mtr.16599.1.S1_at // Mtr.32664.1.S1_at // Mtr.5458.1.S1_at // Mtr.11458.1.S1_at // Mtr.14811.1.S1_at // Mtr.10209.1.S1_at // Mtr.44392.1.S1_at // Mtr.6373.1.S1_at // Mtr.32486.1.S1_at // Mtr.11382.1.S1_s_at …
GO:0005975	P	carbohydrate metabolic process	214	3689	1422	31225	0.00056	0.048	// Mtr.6950.1.S1_at // Mtr.10358.1.S1_at // Mtr.9668.1.S1_at // Mtr.8848.1.S1_at // Mtr.11415.1.S1_at // Mtr.32476.1.S1_at // Mtr.11185.1.S1_at // Mtr.42106.1.S1_at // Mtr.39337.1.S1_at // Mtr.13641.1.S1_at // Mtr.12191.1.S1_at // Mtr.3096.1.S1_at // Mtr.11875.1.S1_at // Mtr.42654.1.S1_at // Mtr.39112.1.S1_at // Mtr.11344.1.S1_s_at // Mtr.5115.1.S1_s_at // Mtr.32665.1.S1_s_at // Mtr.44557.1.S1_at…
GO:0048580	P	regulation of post-embryonic development	27	3689	105	31225	0.00058	0.049	// Mtr.42530.1.S1_at // Mtr.6984.1.S1_at // Mtr.9524.1.S1_at // Mtr.46029.1.S1_at // Mtr.6070.1.S1_at // Mtr.26216.1.S1_at // Mtr.13615.1.S1_at // Mtr.2148.1.S1_at // Mtr.2530.1.S1_s_at // Mtr.31573.1.S1_s_at // Mtr.10006.1.S1_at // Mtr.34944.1.S1_at // Mtr.5236.1.S1_s_at // Mtr.32270.1.S1_at // Mtr.41684.1.S1_at // Mtr.44849.1.S1_at // Mtr.11382.1.S1_s_at // Mtr.45140.1.S1_at // Mtr.35106.1.S1_a…
GO:0006664	P	glycolipid metabolic process	21	3689	72	31225	0.00059	0.05	// Mtr.34217.1.S1_at // Mtr.51565.1.S1_s_at // Mtr.5663.1.S1_at // Mtr.9785.1.S1_at // Mtr.39112.1.S1_at // Mtr.8659.1.S1_s_at // Mtr.9086.1.S1_at // Mtr.12402.1.S1_s_at // Mtr.48411.1.S1_s_at // Mtr.38644.1.S1_at // Mtr.20701.1.S1_at // Mtr.33544.1.S1_at // Mtr.13558.1.S1_at // Mtr.42308.1.S1_at // Mtr.5549.1.S1_at // Mtr.44237.1.S1_at // Mtr.4292.1.S1_at // Mtr.32526.1.S1_at // Mtr.11907.1.S1_a…
GO:0009987	P	cellular process	1521	3689	12012	31225	0.00062	0.051	// Mtr.11354.1.S1_at // Mtr.33660.1.S1_s_at // Mtr.41156.1.S1_at // Mtr.4890.1.S1_at // Mtr.41474.1.S1_s_at // Mtr.2463.1.S1_s_at // Mtr.11353.1.S1_s_at // Mtr.32870.1.S1_at // Mtr.10137.1.S1_at // Mtr.8888.1.S1_s_at // Mtr.33688.1.S1_at // Mtr.28491.1.S1_at // Mtr.42340.1.S1_at // Mtr.9854.1.S1_at // Mtr.34173.1.S1_at // Mtr.41809.1.S1_s_at // Mtr.4402.1.S1_x_at // Mtr.43576.1.S1_at // Mtr.6566.…
GO:0044267	P	cellular protein metabolic process	436	3689	3144	31225	0.00062	0.051	// Mtr.32071.1.S1_at // Mtr.6764.1.S1_s_at // Mtr.32150.1.S1_at // Mtr.41156.1.S1_at // Mtr.2444.1.S1_at // Mtr.41474.1.S1_s_at // Mtr.11344.1.S1_s_at // Mtr.2463.1.S1_s_at // Mtr.9559.1.S1_at // Mtr.44787.1.S1_at // Mtr.32344.1.S1_at // Mtr.13427.1.S1_at // Mtr.45508.1.S1_s_at // Mtr.42613.1.S1_at // Mtr.11353.1.S1_s_at // Mtr.10137.1.S1_at // Mtr.27990.1.S1_at // Mtr.8888.1.S1_s_at // Mtr.13011…
GO:0048316	P	seed development	54	3689	273	31225	0.00063	0.051	// Mtr.27833.1.S1_s_at // Mtr.42421.1.S1_at // Mtr.37543.1.S1_at // Mtr.31761.1.S1_at // Mtr.49149.1.S1_at // Mtr.34504.1.S1_at // Mtr.22135.1.S1_s_at // Mtr.13878.1.S1_s_at // Mtr.35047.1.S1_s_at // Mtr.39008.1.S1_at // Mtr.33869.1.S1_at // Mtr.39144.1.S1_at // Mtr.36341.1.S1_s_at // Mtr.44636.1.S1_at // Mtr.6260.1.S1_s_at // Mtr.14811.1.S1_at // Mtr.13926.1.S1_at // Mtr.26671.1.S1_s_at // Mtr.6…
GO:0048519	P	negative regulation of biological process	62	3689	329	31225	0.00078	0.062	// Mtr.28436.1.S1_s_at // Mtr.45354.1.S1_at // Mtr.7131.1.S1_at // Mtr.41522.1.S1_at // Mtr.6984.1.S1_at // Mtr.33093.1.S1_at // Mtr.35032.1.S1_at // Mtr.34504.1.S1_at // Mtr.43747.1.S1_at // Mtr.33869.1.S1_at // Mtr.26216.1.S1_at // Mtr.42599.1.S1_at // Mtr.11051.1.S1_at // Mtr.5301.1.S1_at // Mtr.28663.1.S1_at // Mtr.41178.1.S1_at // Mtr.39263.1.S1_at // Mtr.13490.1.S1_at // Mtr.11637.1.S1_at /…
GO:0009723	P	response to ethylene stimulus	24	3689	91	31225	0.00085	0.066	// Mtr.39020.1.S1_at // Mtr.6098.1.S1_s_at // Mtr.29095.1.S1_at // Mtr.13202.1.S1_at // Mtr.13557.1.S1_at // Mtr.5458.1.S1_at // Mtr.41491.1.S1_at // Mtr.44392.1.S1_at // Mtr.5242.1.S1_at // Mtr.5274.1.S1_s_at // Mtr.44653.1.S1_at // Mtr.11546.1.S1_at // Mtr.39550.1.S1_at // Mtr.39035.1.S1_at // Mtr.32494.1.S1_at // Mtr.42943.1.S1_at // Mtr.30751.1.S1_at // Mtr.11972.1.S1_at // Mtr.44883.1.S1_at …
GO:0019538	P	protein metabolic process	515	3689	3787	31225	0.00087	0.068	// Mtr.32071.1.S1_at // Mtr.6764.1.S1_s_at // Mtr.32150.1.S1_at // Mtr.41156.1.S1_at // Mtr.24625.1.S1_at // Mtr.11865.1.S1_s_at // Mtr.41474.1.S1_s_at // Mtr.39755.1.S1_at // Mtr.2463.1.S1_s_at // Mtr.9559.1.S1_at // Mtr.44787.1.S1_at // Mtr.32344.1.S1_at // Mtr.13427.1.S1_at // Mtr.45508.1.S1_s_at // Mtr.42613.1.S1_at // Mtr.11353.1.S1_s_at // Mtr.10137.1.S1_at // Mtr.27990.1.S1_at // Mtr.8888.…
GO:0033554	P	cellular response to stress	53	3689	271	31225	0.00088	0.068	// Mtr.32156.1.S1_at // Mtr.12969.1.S1_at // Mtr.11354.1.S1_at // Mtr.9463.1.S1_at // Mtr.44950.1.S1_at // Mtr.27212.1.S1_at // Mtr.32353.1.S1_at // Mtr.44966.1.S1_at // Mtr.28437.1.S1_at // Mtr.37725.1.S1_at // Mtr.43538.1.S1_at // Mtr.27820.1.S1_at // Mtr.44035.1.S1_at // Mtr.42631.1.S1_at // Mtr.32199.1.S1_at // Mtr.39430.1.S1_at // Mtr.13079.1.S1_s_at // Mtr.28636.1.S1_at // Mtr.39088.1.S1_s_…
GO:0009913	P	epidermal cell differentiation	23	3689	86	31225	0.00092	0.068	// Mtr.5122.1.S1_at // Mtr.31572.1.S1_s_at // Mtr.45125.1.S1_at // Mtr.22550.1.S1_s_at // Mtr.42599.1.S1_at // Mtr.13669.1.S1_at // Mtr.6828.1.S1_at // Mtr.5458.1.S1_at // Mtr.11458.1.S1_at // Mtr.10823.1.S1_s_at // Mtr.14811.1.S1_at // Mtr.39301.1.S1_at // Mtr.32486.1.S1_at // Mtr.5316.1.S1_at // Mtr.4725.1.S1_at // Mtr.34772.1.S1_at // Mtr.13778.1.S1_at // Mtr.42176.1.S1_at // Mtr.6029.1.S1_at …
GO:0008544	P	epidermis development	23	3689	86	31225	0.00092	0.068	// Mtr.5122.1.S1_at // Mtr.31572.1.S1_s_at // Mtr.45125.1.S1_at // Mtr.22550.1.S1_s_at // Mtr.42599.1.S1_at // Mtr.13669.1.S1_at // Mtr.6828.1.S1_at // Mtr.5458.1.S1_at // Mtr.11458.1.S1_at // Mtr.10823.1.S1_s_at // Mtr.14811.1.S1_at // Mtr.39301.1.S1_at // Mtr.32486.1.S1_at // Mtr.5316.1.S1_at // Mtr.4725.1.S1_at // Mtr.34772.1.S1_at // Mtr.13778.1.S1_at // Mtr.42176.1.S1_at // Mtr.6029.1.S1_at …
GO:0007398	P	ectoderm development	23	3689	86	31225	0.00092	0.068	// Mtr.5122.1.S1_at // Mtr.31572.1.S1_s_at // Mtr.45125.1.S1_at // Mtr.22550.1.S1_s_at // Mtr.42599.1.S1_at // Mtr.13669.1.S1_at // Mtr.6828.1.S1_at // Mtr.5458.1.S1_at // Mtr.11458.1.S1_at // Mtr.10823.1.S1_s_at // Mtr.14811.1.S1_at // Mtr.39301.1.S1_at // Mtr.32486.1.S1_at // Mtr.5316.1.S1_at // Mtr.4725.1.S1_at // Mtr.34772.1.S1_at // Mtr.13778.1.S1_at // Mtr.42176.1.S1_at // Mtr.6029.1.S1_at …
GO:0010605	P	negative regulation of macromolecule metabolic process	40	3689	188	31225	0.00094	0.069	// Mtr.35032.1.S1_at // Mtr.7131.1.S1_at // Mtr.41522.1.S1_at // Mtr.6984.1.S1_at // Mtr.34504.1.S1_at // Mtr.43747.1.S1_at // Mtr.28663.1.S1_at // Mtr.42599.1.S1_at // Mtr.11051.1.S1_at // Mtr.5301.1.S1_at // Mtr.33869.1.S1_at // Mtr.41178.1.S1_at // Mtr.39263.1.S1_at // Mtr.13490.1.S1_at // Mtr.13432.1.S1_at // Mtr.27497.1.S1_at // Mtr.45575.1.S1_at // Mtr.14012.1.S1_at // Mtr.9106.1.S1_at // M…
GO:0009892	P	negative regulation of metabolic process	42	3689	201	31225	0.00097	0.069	// Mtr.35032.1.S1_at // Mtr.7131.1.S1_at // Mtr.41522.1.S1_at // Mtr.6984.1.S1_at // Mtr.34504.1.S1_at // Mtr.43747.1.S1_at // Mtr.28663.1.S1_at // Mtr.42599.1.S1_at // Mtr.11051.1.S1_at // Mtr.5301.1.S1_at // Mtr.33869.1.S1_at // Mtr.41178.1.S1_at // Mtr.39263.1.S1_at // Mtr.13490.1.S1_at // Mtr.13432.1.S1_at // Mtr.27497.1.S1_at // Mtr.45575.1.S1_at // Mtr.14012.1.S1_at // Mtr.9106.1.S1_at // M…
GO:0006139	P	nucleobase, nucleoside, nucleotide and nucleic acid metabolic process	478	3689	3498	31225	0.00097	0.069	// Mtr.41952.1.S1_at // Mtr.5446.1.S1_s_at // Mtr.34504.1.S1_at // Mtr.41156.1.S1_at // Mtr.38753.1.S1_at // Mtr.45071.1.S1_at // Mtr.4628.1.S1_at // Mtr.32869.1.S1_at // Mtr.23311.1.S1_at // Mtr.11353.1.S1_s_at // Mtr.8888.1.S1_s_at // Mtr.40116.1.S1_at // Mtr.28491.1.S1_at // Mtr.9937.1.S1_s_at // Mtr.2468.1.S1_at // Mtr.34173.1.S1_at // Mtr.9644.1.S1_at // Mtr.4402.1.S1_x_at // Mtr.41870.1.S1_…
GO:0009873	P	ethylene mediated signaling pathway	16	3689	49	31225	0.00097	0.069	// Mtr.5242.1.S1_at // Mtr.29095.1.S1_at // Mtr.5458.1.S1_at // Mtr.30751.1.S1_at // Mtr.41491.1.S1_at // Mtr.16767.1.S1_at // Mtr.5274.1.S1_s_at // Mtr.39020.1.S1_at // Mtr.11546.1.S1_at // Mtr.5123.1.S1_at // Mtr.33088.1.S1_at // Mtr.6028.1.S1_at // Mtr.13202.1.S1_at // Mtr.13557.1.S1_at // Mtr.44883.1.S1_at // Mtr.42943.1.S1_at
GO:0030203	P	glycosaminoglycan metabolic process	20	3689	70	31225	0.00098	0.069	// Mtr.34217.1.S1_at // Mtr.51565.1.S1_s_at // Mtr.5663.1.S1_at // Mtr.39112.1.S1_at // Mtr.8659.1.S1_s_at // Mtr.48411.1.S1_s_at // Mtr.38734.1.S1_at // Mtr.12402.1.S1_s_at // Mtr.38644.1.S1_at // Mtr.20701.1.S1_at // Mtr.11907.1.S1_at // Mtr.12693.1.S1_at // Mtr.33544.1.S1_at // Mtr.13616.1.S1_s_at // Mtr.13558.1.S1_at // Mtr.5549.1.S1_at // Mtr.1798.1.S1_s_at // Mtr.4292.1.S1_at // Mtr.33855.1…
GO:0009908	P	flower development	43	3689	208	31225	0.001	0.071	// Mtr.39636.1.S1_at // Mtr.5261.1.S1_at // Mtr.41522.1.S1_at // Mtr.9524.1.S1_at // Mtr.46664.1.S1_at // Mtr.6777.1.S1_at // Mtr.46029.1.S1_at // Mtr.26216.1.S1_at // Mtr.42176.1.S1_at // Mtr.13615.1.S1_at // Mtr.39263.1.S1_at // Mtr.39297.1.S1_s_at // Mtr.2148.1.S1_at // Mtr.2530.1.S1_s_at // Mtr.32316.1.S1_at // Mtr.10010.1.S1_at // Mtr.42765.1.S1_s_at // Mtr.32651.1.S1_at // Mtr.10209.1.S1_at…
GO:0016458	P	gene silencing	18	3689	60	31225	0.0011	0.075	// Mtr.13490.1.S1_at // Mtr.44446.1.S1_at // Mtr.7131.1.S1_at // Mtr.27497.1.S1_at // Mtr.42642.1.S1_at // Mtr.45575.1.S1_at // Mtr.5223.1.S1_at // Mtr.34504.1.S1_at // Mtr.33869.1.S1_at // Mtr.32961.1.S1_at // Mtr.51905.1.S1_at // Mtr.13205.1.S1_s_at // Mtr.33093.1.S1_at // Mtr.28663.1.S1_at // Mtr.41178.1.S1_at // Mtr.43201.1.S1_s_at // Mtr.20126.1.S1_at // Mtr.16599.1.S1_at
GO:0035194	P	posttranscriptional gene silencing by RNA	14	3689	40	31225	0.0011	0.078	// Mtr.13490.1.S1_at // Mtr.44446.1.S1_at // Mtr.16599.1.S1_at // Mtr.42642.1.S1_at // Mtr.45575.1.S1_at // Mtr.5223.1.S1_at // Mtr.34504.1.S1_at // Mtr.33869.1.S1_at // Mtr.32961.1.S1_at // Mtr.51905.1.S1_at // Mtr.28663.1.S1_at // Mtr.41178.1.S1_at // Mtr.20126.1.S1_at // Mtr.43201.1.S1_s_at
GO:0016441	P	posttranscriptional gene silencing	15	3689	45	31225	0.0012	0.078	// Mtr.13490.1.S1_at // Mtr.44446.1.S1_at // Mtr.16599.1.S1_at // Mtr.42642.1.S1_at // Mtr.45575.1.S1_at // Mtr.5223.1.S1_at // Mtr.34504.1.S1_at // Mtr.33869.1.S1_at // Mtr.32961.1.S1_at // Mtr.51905.1.S1_at // Mtr.33093.1.S1_at // Mtr.28663.1.S1_at // Mtr.41178.1.S1_at // Mtr.20126.1.S1_at // Mtr.43201.1.S1_s_at
GO:0044238	P	primary metabolic process	1244	3689	9765	31225	0.0014	0.092	// Mtr.39365.1.S1_at // Mtr.32071.1.S1_at // Mtr.10358.1.S1_at // Mtr.9668.1.S1_at // Mtr.41952.1.S1_at // Mtr.6764.1.S1_s_at // Mtr.5446.1.S1_s_at // Mtr.32150.1.S1_at // Mtr.34504.1.S1_at // Mtr.41156.1.S1_at // Mtr.44484.1.S1_at // Mtr.12191.1.S1_at // Mtr.24625.1.S1_at // Mtr.42943.1.S1_at // Mtr.13193.1.S1_at // Mtr.4628.1.S1_at // Mtr.32375.1.S1_at // Mtr.11865.1.S1_s_at // Mtr.8848.1.S1_at…
GO:0031047	P	gene silencing by RNA	14	3689	41	31225	0.0014	0.092	// Mtr.13490.1.S1_at // Mtr.44446.1.S1_at // Mtr.16599.1.S1_at // Mtr.42642.1.S1_at // Mtr.45575.1.S1_at // Mtr.5223.1.S1_at // Mtr.34504.1.S1_at // Mtr.33869.1.S1_at // Mtr.32961.1.S1_at // Mtr.51905.1.S1_at // Mtr.28663.1.S1_at // Mtr.41178.1.S1_at // Mtr.20126.1.S1_at // Mtr.43201.1.S1_s_at
GO:0006350	P	transcription	239	3689	1644	31225	0.0014	0.094	// Mtr.5616.1.S1_at // Mtr.44827.1.S1_at // Mtr.7131.1.S1_at // Mtr.38470.1.S1_s_at // Mtr.13644.1.S1_s_at // Mtr.6984.1.S1_at // Mtr.5446.1.S1_s_at // Mtr.32426.1.S1_s_at // Mtr.42660.1.S1_at // Mtr.43747.1.S1_at // Mtr.26044.1.S1_s_at // Mtr.5301.1.S1_at // Mtr.39131.1.S1_at // Mtr.32316.1.S1_at // Mtr.38753.1.S1_at // Mtr.45071.1.S1_at // Mtr.13994.1.S1_at // Mtr.13772.1.S1_at // Mtr.42561.1.S…
GO:0006265	P	DNA topological change	11	3689	27	31225	0.0014	0.094	// Mtr.5700.1.S1_at // Mtr.33582.1.S1_at // Mtr.13290.1.S1_at // Mtr.5023.1.S1_at // Mtr.47140.1.S1_at // Mtr.40116.1.S1_at // Mtr.32788.1.S1_at // Mtr.9720.1.S1_at // Mtr.9845.1.S1_at // Mtr.31060.1.S1_at // Mtr.5023.1.S1_x_at
GO:0009250	P	glucan biosynthetic process	28	3689	120	31225	0.0016	0.11	// Mtr.51554.1.S1_at // Mtr.42094.1.S1_at // Mtr.42308.1.S1_at // Mtr.45403.1.S1_s_at // Mtr.13202.1.S1_at // Mtr.32330.1.S1_at // Mtr.37179.1.S1_at // Mtr.11548.1.S1_at // Mtr.32882.1.S1_at // Mtr.44557.1.S1_at // Mtr.5170.1.S1_at // Mtr.45005.1.S1_at // Mtr.13489.1.S1_at // Mtr.9257.1.S1_at // Mtr.40706.1.S1_s_at // Mtr.5242.1.S1_at // Mtr.49071.1.S1_at // Mtr.13143.1.S1_at // Mtr.40690.1.S1_at…
GO:0007018	P	microtubule-based movement	25	3689	103	31225	0.0018	0.11	// Mtr.41328.1.S1_at // Mtr.6567.1.S1_at // Mtr.8502.1.S1_s_at // Mtr.32241.1.S1_at // Mtr.10327.1.S1_at // Mtr.14928.1.S1_at // Mtr.42085.1.S1_at // Mtr.33431.1.S1_at // Mtr.40077.1.S1_s_at // Mtr.5287.1.S1_at // Mtr.6165.1.S1_at // Mtr.11458.1.S1_at // Mtr.11795.1.S1_at // Mtr.33905.1.S1_at // Mtr.5286.1.S1_at // Mtr.2882.1.S1_at // Mtr.27166.1.S1_at // Mtr.32459.1.S1_at // Mtr.38103.1.S1_s_at …
GO:0009966	P	regulation of signal transduction	21	3689	80	31225	0.0018	0.11	// Mtr.28183.1.S1_at // Mtr.8808.1.S1_at // Mtr.33149.1.S1_at // Mtr.5458.1.S1_at // Mtr.39739.1.S1_at // Mtr.5538.1.S1_at // Mtr.13256.1.S1_at // Mtr.9445.1.S1_at // Mtr.39087.1.S1_at // Mtr.34981.1.S1_s_at // Mtr.32216.1.S1_s_at // Mtr.12177.1.S1_s_at // Mtr.38718.1.S1_s_at // Mtr.6331.1.S1_at // Mtr.9672.1.S1_at // Mtr.16767.1.S1_at // Mtr.13740.1.S1_at // Mtr.33088.1.S1_at // Mtr.41564.1.S1_a…
GO:0007010	P	cytoskeleton organization	32	3689	146	31225	0.0019	0.12	// Mtr.5122.1.S1_at // Mtr.39668.1.S1_at // Mtr.10225.1.S1_at // Mtr.5444.1.S1_s_at // Mtr.45125.1.S1_at // Mtr.22550.1.S1_s_at // Mtr.42599.1.S1_at // Mtr.36168.1.S1_s_at // Mtr.13669.1.S1_at // Mtr.27296.1.S1_at // Mtr.11458.1.S1_at // Mtr.6962.1.S1_s_at // Mtr.12815.1.S1_at // Mtr.32840.1.S1_at // Mtr.10823.1.S1_s_at // Mtr.13873.1.S1_at // Mtr.32870.1.S1_at // Mtr.42219.1.S1_at // Mtr.43840.1…
GO:0010050	P	vegetative phase change	6	3689	8	31225	0.002	0.12	// Mtr.28292.1.S1_at // Mtr.26216.1.S1_at // Mtr.5223.1.S1_at // Mtr.28663.1.S1_at // Mtr.41178.1.S1_at // Mtr.38753.1.S1_at
GO:0034637	P	cellular carbohydrate biosynthetic process	70	3689	400	31225	0.0021	0.13	// Mtr.32987.1.S1_at // Mtr.41083.1.S1_at // Mtr.33699.1.S1_at // Mtr.51554.1.S1_at // Mtr.49071.1.S1_at // Mtr.5123.1.S1_at // Mtr.42106.1.S1_at // Mtr.40429.1.S1_at // Mtr.11978.1.S1_at // Mtr.42308.1.S1_at // Mtr.45403.1.S1_s_at // Mtr.13202.1.S1_at // Mtr.39365.1.S1_at // Mtr.37179.1.S1_at // Mtr.34849.1.S1_at // Mtr.32330.1.S1_at // Mtr.11875.1.S1_at // Mtr.15638.1.S1_at // Mtr.19424.1.S1_at…
GO:0010646	P	regulation of cell communication	21	3689	81	31225	0.0021	0.13	// Mtr.28183.1.S1_at // Mtr.8808.1.S1_at // Mtr.33149.1.S1_at // Mtr.5458.1.S1_at // Mtr.39739.1.S1_at // Mtr.5538.1.S1_at // Mtr.13256.1.S1_at // Mtr.9445.1.S1_at // Mtr.39087.1.S1_at // Mtr.34981.1.S1_s_at // Mtr.32216.1.S1_s_at // Mtr.12177.1.S1_s_at // Mtr.38718.1.S1_s_at // Mtr.6331.1.S1_at // Mtr.9672.1.S1_at // Mtr.16767.1.S1_at // Mtr.13740.1.S1_at // Mtr.33088.1.S1_at // Mtr.41564.1.S1_a…
GO:0005984	P	disaccharide metabolic process	64	3689	359	31225	0.0021	0.13	// Mtr.32987.1.S1_at // Mtr.10922.1.S1_at // Mtr.33699.1.S1_at // Mtr.6527.1.S1_at // Mtr.41235.1.S1_at // Mtr.51554.1.S1_at // Mtr.8848.1.S1_at // Mtr.38734.1.S1_at // Mtr.15938.1.S1_at // Mtr.49071.1.S1_at // Mtr.34393.1.S1_s_at // Mtr.42094.1.S1_at // Mtr.11978.1.S1_at // Mtr.45403.1.S1_s_at // Mtr.13202.1.S1_at // Mtr.39365.1.S1_at // Mtr.37179.1.S1_at // Mtr.34849.1.S1_at // Mtr.32330.1.S1_a…
GO:0005982	P	starch metabolic process	64	3689	359	31225	0.0021	0.13	// Mtr.10922.1.S1_at // Mtr.6527.1.S1_at // Mtr.41235.1.S1_at // Mtr.51554.1.S1_at // Mtr.8848.1.S1_at // Mtr.38734.1.S1_at // Mtr.15938.1.S1_at // Mtr.49071.1.S1_at // Mtr.34393.1.S1_s_at // Mtr.42094.1.S1_at // Mtr.11978.1.S1_at // Mtr.45403.1.S1_s_at // Mtr.13202.1.S1_at // Mtr.39365.1.S1_at // Mtr.37179.1.S1_at // Mtr.34849.1.S1_at // Mtr.32330.1.S1_at // Mtr.25983.1.S1_s_at // Mtr.24893.1.S1…
GO:0050789	P	regulation of biological process	474	3689	3511	31225	0.0023	0.14	// Mtr.32071.1.S1_at // Mtr.10181.1.S1_at // Mtr.41952.1.S1_at // Mtr.13778.1.S1_at // Mtr.34504.1.S1_at // Mtr.46029.1.S1_at // Mtr.41156.1.S1_at // Mtr.4890.1.S1_at // Mtr.38753.1.S1_at // Mtr.45071.1.S1_at // Mtr.42943.1.S1_at // Mtr.44954.1.S1_s_at // Mtr.38709.1.S1_at // Mtr.13427.1.S1_at // Mtr.45508.1.S1_s_at // Mtr.13873.1.S1_at // Mtr.11353.1.S1_s_at // Mtr.5446.1.S1_s_at // Mtr.11546.1.…
GO:0009832	P	plant-type cell wall biogenesis	18	3689	65	31225	0.0023	0.14	// Mtr.5242.1.S1_at // Mtr.34732.1.S1_at // Mtr.42219.1.S1_at // Mtr.4607.1.S1_at // Mtr.39760.1.S1_at // Mtr.10225.1.S1_at // Mtr.5274.1.S1_s_at // Mtr.41239.1.S1_at // Mtr.5123.1.S1_at // Mtr.45125.1.S1_at // Mtr.33735.1.S1_at // Mtr.45403.1.S1_s_at // Mtr.10447.1.S1_s_at // Mtr.13669.1.S1_at // Mtr.44557.1.S1_at // Mtr.35537.1.S1_at // Mtr.13202.1.S1_at // Mtr.45044.1.S1_at
GO:0042127	P	regulation of cell proliferation	12	3689	34	31225	0.0024	0.14	// Mtr.28436.1.S1_s_at // Mtr.32531.1.S1_s_at // Mtr.11633.1.S1_at // Mtr.32531.1.S1_at // Mtr.42574.1.S1_at // Mtr.1849.1.S1_s_at // Mtr.26216.1.S1_at // Mtr.27517.1.S1_at // Mtr.11902.1.S1_at // Mtr.28628.1.S1_at // Mtr.13523.1.S1_s_at // Mtr.11527.1.S1_at
GO:0010087	P	phloem or xylem histogenesis	12	3689	34	31225	0.0024	0.14	// Mtr.6315.1.S1_s_at // Mtr.9361.1.S1_at // Mtr.18594.1.S1_s_at // Mtr.39438.1.S1_s_at // Mtr.5116.1.S1_at // Mtr.14811.1.S1_at // Mtr.11759.1.S1_at // Mtr.14246.1.S1_at // Mtr.11902.1.S1_at // Mtr.9060.1.S1_at // Mtr.6828.1.S1_at // Mtr.6029.1.S1_at
GO:0005976	P	polysaccharide metabolic process	95	3689	580	31225	0.0024	0.14	// Mtr.10358.1.S1_at // Mtr.8848.1.S1_at // Mtr.1798.1.S1_s_at // Mtr.12058.1.S1_at // Mtr.39112.1.S1_at // Mtr.44557.1.S1_at // Mtr.23311.1.S1_at // Mtr.13813.1.S1_s_at // Mtr.5663.1.S1_at // Mtr.11361.1.S1_at // Mtr.40690.1.S1_at // Mtr.50716.1.S1_s_at // Mtr.50093.1.S1_s_at // Mtr.44431.1.S1_at // Mtr.9854.1.S1_at // Mtr.42315.1.S1_at // Mtr.27327.1.S1_at // Mtr.45190.1.S1_at // Mtr.12693.1.S1…
GO:0044257	P	cellular protein catabolic process	49	3689	259	31225	0.0024	0.14	// Mtr.33296.1.S1_s_at // Mtr.494.1.S1_at // Mtr.40745.1.S1_at // Mtr.14899.1.S1_s_at // Mtr.37543.1.S1_at // Mtr.43747.1.S1_at // Mtr.33582.1.S1_at // Mtr.9720.1.S1_at // Mtr.9845.1.S1_at // Mtr.31541.1.S1_s_at // Mtr.42599.1.S1_at // Mtr.5023.1.S1_x_at // Mtr.42092.1.S1_at // Mtr.9060.1.S1_at // Mtr.42531.1.S1_s_at // Mtr.31052.1.S1_at // Mtr.42439.1.S1_at // Mtr.32788.1.S1_at // Mtr.35427.1.S1…
GO:0010035	P	response to inorganic substance	29	3689	130	31225	0.0024	0.14	// Mtr.32071.1.S1_at // Mtr.12969.1.S1_at // Mtr.11354.1.S1_at // Mtr.39743.1.S1_at // Mtr.35007.1.S1_at // Mtr.6098.1.S1_s_at // Mtr.6809.1.S1_at // Mtr.45277.1.S1_at // Mtr.44035.1.S1_at // Mtr.28122.1.S1_at // Mtr.39088.1.S1_s_at // Mtr.41491.1.S1_at // Mtr.42141.1.S1_s_at // Mtr.11702.1.S1_at // Mtr.32665.1.S1_s_at // Mtr.5146.1.S1_s_at // Mtr.10229.1.S1_at // Mtr.31263.1.S1_at // Mtr.2029.1.…
GO:0016568	P	chromatin modification	23	3689	94	31225	0.0025	0.14	// Mtr.45194.1.S1_at // Mtr.13511.1.S1_at // Mtr.28437.1.S1_at // Mtr.42599.1.S1_at // Mtr.5650.1.S1_at // Mtr.20126.1.S1_at // Mtr.7131.1.S1_at // Mtr.14012.1.S1_at // Mtr.9106.1.S1_at // Mtr.10209.1.S1_at // Mtr.6993.1.S1_at // Mtr.42045.1.S1_s_at // Mtr.45434.1.S1_at // Mtr.11353.1.S1_s_at // Mtr.1632.1.S1_at // Mtr.17286.1.S1_at // Mtr.33393.1.S1_at // Mtr.33498.1.S1_at // Mtr.43946.1.S1_at /…
GO:0051252	P	regulation of RNA metabolic process	131	3689	845	31225	0.0025	0.14	// Mtr.7131.1.S1_at // Mtr.5446.1.S1_s_at // Mtr.32426.1.S1_s_at // Mtr.34504.1.S1_at // Mtr.43747.1.S1_at // Mtr.46664.1.S1_at // Mtr.32316.1.S1_at // Mtr.38753.1.S1_at // Mtr.45071.1.S1_at // Mtr.13994.1.S1_at // Mtr.42561.1.S1_at // Mtr.38981.1.S1_at // Mtr.13432.1.S1_at // Mtr.6781.1.S1_at // Mtr.14012.1.S1_at // Mtr.12959.1.S1_s_at // Mtr.26210.1.S1_at // Mtr.32613.1.S1_s_at // Mtr.11353.1.S…
GO:0006281	P	DNA repair	31	3689	143	31225	0.0026	0.14	// Mtr.32156.1.S1_at // Mtr.9463.1.S1_at // Mtr.44950.1.S1_at // Mtr.27212.1.S1_at // Mtr.28437.1.S1_at // Mtr.29160.1.S1_at // Mtr.27820.1.S1_at // Mtr.42631.1.S1_at // Mtr.32199.1.S1_at // Mtr.13079.1.S1_s_at // Mtr.28636.1.S1_at // Mtr.5441.1.S1_at // Mtr.50610.1.S1_at // Mtr.9106.1.S1_at // Mtr.32837.1.S1_at // Mtr.39212.1.S1_at // Mtr.45508.1.S1_s_at // Mtr.7400.1.S1_at // Mtr.1234.1.S1_at /…
GO:0006355	P	regulation of transcription, DNA-dependent	122	3689	779	31225	0.0026	0.14	// Mtr.7131.1.S1_at // Mtr.5446.1.S1_s_at // Mtr.32426.1.S1_s_at // Mtr.42660.1.S1_at // Mtr.43747.1.S1_at // Mtr.46664.1.S1_at // Mtr.32316.1.S1_at // Mtr.38753.1.S1_at // Mtr.45071.1.S1_at // Mtr.13994.1.S1_at // Mtr.42561.1.S1_at // Mtr.38981.1.S1_at // Mtr.13432.1.S1_at // Mtr.6781.1.S1_at // Mtr.14012.1.S1_at // Mtr.12959.1.S1_s_at // Mtr.26210.1.S1_at // Mtr.32613.1.S1_s_at // Mtr.11353.1.S…
GO:0006351	P	transcription, DNA-dependent	132	3689	854	31225	0.0027	0.14	// Mtr.44827.1.S1_at // Mtr.7131.1.S1_at // Mtr.5446.1.S1_s_at // Mtr.32426.1.S1_s_at // Mtr.42660.1.S1_at // Mtr.43747.1.S1_at // Mtr.46664.1.S1_at // Mtr.19050.1.S1_at // Mtr.32316.1.S1_at // Mtr.38753.1.S1_at // Mtr.45071.1.S1_at // Mtr.13994.1.S1_at // Mtr.42561.1.S1_at // Mtr.38981.1.S1_at // Mtr.13432.1.S1_at // Mtr.6781.1.S1_at // Mtr.14012.1.S1_at // Mtr.12959.1.S1_s_at // Mtr.26210.1.S1_…
GO:0032774	P	RNA biosynthetic process	132	3689	855	31225	0.0028	0.15	// Mtr.44827.1.S1_at // Mtr.7131.1.S1_at // Mtr.5446.1.S1_s_at // Mtr.32426.1.S1_s_at // Mtr.42660.1.S1_at // Mtr.43747.1.S1_at // Mtr.46664.1.S1_at // Mtr.19050.1.S1_at // Mtr.32316.1.S1_at // Mtr.38753.1.S1_at // Mtr.45071.1.S1_at // Mtr.13994.1.S1_at // Mtr.42561.1.S1_at // Mtr.38981.1.S1_at // Mtr.13432.1.S1_at // Mtr.6781.1.S1_at // Mtr.14012.1.S1_at // Mtr.12959.1.S1_s_at // Mtr.26210.1.S1_…
GO:0010468	P	regulation of gene expression	254	3689	1785	31225	0.0028	0.15	// Mtr.43665.1.S1_s_at // Mtr.31302.1.S1_at // Mtr.7131.1.S1_at // Mtr.38470.1.S1_s_at // Mtr.13644.1.S1_s_at // Mtr.6984.1.S1_at // Mtr.5446.1.S1_s_at // Mtr.32426.1.S1_s_at // Mtr.5616.1.S1_at // Mtr.34504.1.S1_at // Mtr.43747.1.S1_at // Mtr.26044.1.S1_s_at // Mtr.4477.1.S1_at // Mtr.5301.1.S1_at // Mtr.39131.1.S1_at // Mtr.32316.1.S1_at // Mtr.38753.1.S1_at // Mtr.45071.1.S1_at // Mtr.13994.1.…
GO:0007167	P	enzyme linked receptor protein signaling pathway	38	3689	189	31225	0.0029	0.15	// Mtr.32071.1.S1_at // Mtr.6092.1.S1_at // Mtr.41719.1.S1_s_at // Mtr.39743.1.S1_at // Mtr.33813.1.S1_at // Mtr.6058.1.S1_at // Mtr.33303.1.S1_at // Mtr.12197.1.S1_at // Mtr.28637.1.S1_at // Mtr.11972.1.S1_at // Mtr.9230.1.S1_at // Mtr.2463.1.S1_s_at // Mtr.41634.1.S1_at // Mtr.23495.1.S1_s_at // Mtr.31473.1.S1_at // Mtr.13506.1.S1_at // Mtr.295.1.S1_at // Mtr.42613.1.S1_at // Mtr.38668.1.S1_at …
GO:0006511	P	ubiquitin-dependent protein catabolic process	45	3689	235	31225	0.0029	0.15	// Mtr.33296.1.S1_s_at // Mtr.494.1.S1_at // Mtr.40745.1.S1_at // Mtr.14899.1.S1_s_at // Mtr.37543.1.S1_at // Mtr.41998.1.S1_at // Mtr.33582.1.S1_at // Mtr.9720.1.S1_at // Mtr.9845.1.S1_at // Mtr.31541.1.S1_s_at // Mtr.42599.1.S1_at // Mtr.5023.1.S1_x_at // Mtr.42092.1.S1_at // Mtr.9060.1.S1_at // Mtr.42531.1.S1_s_at // Mtr.42439.1.S1_at // Mtr.32788.1.S1_at // Mtr.35427.1.S1_s_at // Mtr.5023.1.S…
GO:0043289	P	apocarotenoid biosynthetic process	8	3689	17	31225	0.0032	0.16	// Mtr.5242.1.S1_at // Mtr.29357.1.S1_at // Mtr.5123.1.S1_at // Mtr.32878.1.S1_at // Mtr.13202.1.S1_at // Mtr.1857.1.S1_at // Mtr.2342.1.S1_at // Mtr.35044.1.S1_at
GO:0009688	P	abscisic acid biosynthetic process	8	3689	17	31225	0.0032	0.16	// Mtr.5242.1.S1_at // Mtr.29357.1.S1_at // Mtr.5123.1.S1_at // Mtr.32878.1.S1_at // Mtr.13202.1.S1_at // Mtr.1857.1.S1_at // Mtr.2342.1.S1_at // Mtr.35044.1.S1_at
GO:0001708	P	cell fate specification	8	3689	17	31225	0.0032	0.16	// Mtr.9504.1.S1_at // Mtr.32486.1.S1_at // Mtr.28292.1.S1_at // Mtr.4725.1.S1_at // Mtr.22135.1.S1_s_at // Mtr.26216.1.S1_at // Mtr.42176.1.S1_at // Mtr.38753.1.S1_at
GO:0033692	P	cellular polysaccharide biosynthetic process	29	3689	133	31225	0.0032	0.16	// Mtr.51554.1.S1_at // Mtr.42094.1.S1_at // Mtr.42308.1.S1_at // Mtr.45403.1.S1_s_at // Mtr.13202.1.S1_at // Mtr.32330.1.S1_at // Mtr.37179.1.S1_at // Mtr.19424.1.S1_at // Mtr.11548.1.S1_at // Mtr.32882.1.S1_at // Mtr.44557.1.S1_at // Mtr.5170.1.S1_at // Mtr.45005.1.S1_at // Mtr.13489.1.S1_at // Mtr.9257.1.S1_at // Mtr.40706.1.S1_s_at // Mtr.5242.1.S1_at // Mtr.49071.1.S1_at // Mtr.13143.1.S1_at…
GO:0051603	P	proteolysis involved in cellular protein catabolic process	47	3689	250	31225	0.0033	0.16	// Mtr.33296.1.S1_s_at // Mtr.494.1.S1_at // Mtr.40745.1.S1_at // Mtr.14899.1.S1_s_at // Mtr.37543.1.S1_at // Mtr.41998.1.S1_at // Mtr.33582.1.S1_at // Mtr.9720.1.S1_at // Mtr.9845.1.S1_at // Mtr.31541.1.S1_s_at // Mtr.42599.1.S1_at // Mtr.5023.1.S1_x_at // Mtr.42092.1.S1_at // Mtr.9060.1.S1_at // Mtr.42531.1.S1_s_at // Mtr.31052.1.S1_at // Mtr.42439.1.S1_at // Mtr.32788.1.S1_at // Mtr.35427.1.S1…
GO:0009311	P	oligosaccharide metabolic process	64	3689	367	31225	0.0033	0.17	// Mtr.32987.1.S1_at // Mtr.10922.1.S1_at // Mtr.33699.1.S1_at // Mtr.6527.1.S1_at // Mtr.41235.1.S1_at // Mtr.51554.1.S1_at // Mtr.8848.1.S1_at // Mtr.38734.1.S1_at // Mtr.15938.1.S1_at // Mtr.49071.1.S1_at // Mtr.34393.1.S1_s_at // Mtr.42094.1.S1_at // Mtr.11978.1.S1_at // Mtr.45403.1.S1_s_at // Mtr.13202.1.S1_at // Mtr.39365.1.S1_at // Mtr.37179.1.S1_at // Mtr.34849.1.S1_at // Mtr.32330.1.S1_a…
GO:0016137	P	glycoside metabolic process	66	3689	381	31225	0.0034	0.17	// Mtr.32987.1.S1_at // Mtr.10922.1.S1_at // Mtr.33699.1.S1_at // Mtr.6527.1.S1_at // Mtr.41235.1.S1_at // Mtr.51554.1.S1_at // Mtr.8848.1.S1_at // Mtr.38734.1.S1_at // Mtr.15938.1.S1_at // Mtr.49071.1.S1_at // Mtr.34393.1.S1_s_at // Mtr.42094.1.S1_at // Mtr.11978.1.S1_at // Mtr.32882.1.S1_at // Mtr.13202.1.S1_at // Mtr.39365.1.S1_at // Mtr.37179.1.S1_at // Mtr.34849.1.S1_at // Mtr.32330.1.S1_at …
GO:0043632	P	modification-dependent macromolecule catabolic process	46	3689	244	31225	0.0034	0.17	// Mtr.33296.1.S1_s_at // Mtr.494.1.S1_at // Mtr.40745.1.S1_at // Mtr.14899.1.S1_s_at // Mtr.37543.1.S1_at // Mtr.41998.1.S1_at // Mtr.33582.1.S1_at // Mtr.9720.1.S1_at // Mtr.9845.1.S1_at // Mtr.31541.1.S1_s_at // Mtr.42599.1.S1_at // Mtr.5023.1.S1_x_at // Mtr.42092.1.S1_at // Mtr.9060.1.S1_at // Mtr.42531.1.S1_s_at // Mtr.31052.1.S1_at // Mtr.42439.1.S1_at // Mtr.32788.1.S1_at // Mtr.35427.1.S1…
GO:0019941	P	modification-dependent protein catabolic process	46	3689	244	31225	0.0034	0.17	// Mtr.33296.1.S1_s_at // Mtr.494.1.S1_at // Mtr.40745.1.S1_at // Mtr.14899.1.S1_s_at // Mtr.37543.1.S1_at // Mtr.41998.1.S1_at // Mtr.33582.1.S1_at // Mtr.9720.1.S1_at // Mtr.9845.1.S1_at // Mtr.31541.1.S1_s_at // Mtr.42599.1.S1_at // Mtr.5023.1.S1_x_at // Mtr.42092.1.S1_at // Mtr.9060.1.S1_at // Mtr.42531.1.S1_s_at // Mtr.31052.1.S1_at // Mtr.42439.1.S1_at // Mtr.32788.1.S1_at // Mtr.35427.1.S1…
GO:0009845	P	seed germination	13	3689	41	31225	0.0035	0.17	// Mtr.28183.1.S1_at // Mtr.5538.1.S1_at // Mtr.41520.1.S1_at // Mtr.6984.1.S1_at // Mtr.11382.1.S1_s_at // Mtr.45140.1.S1_at // Mtr.10006.1.S1_at // Mtr.34944.1.S1_at // Mtr.6070.1.S1_at // Mtr.28644.1.S1_at // Mtr.32270.1.S1_at // Mtr.41684.1.S1_at // Mtr.39271.1.S1_at
GO:0034613	P	cellular protein localization	58	3689	327	31225	0.0037	0.18	// Mtr.6092.1.S1_at // Mtr.45185.1.S1_at // Mtr.38016.1.S1_at // Mtr.39131.1.S1_at // Mtr.24275.1.S1_s_at // Mtr.41125.1.S1_s_at // Mtr.9619.1.S1_at // Mtr.28271.1.S1_at // Mtr.32428.1.S1_at // Mtr.41118.1.S1_s_at // Mtr.5327.1.S1_at // Mtr.32428.1.S1_s_at // Mtr.13402.1.S1_at // Mtr.32388.1.S1_at // Mtr.9265.1.S1_at // Mtr.5159.1.S1_at // Mtr.43523.1.S1_at // Mtr.38136.1.S1_at // Mtr.9488.1.S1_s…
GO:0048507	P	meristem development	25	3689	110	31225	0.0038	0.18	// Mtr.46029.1.S1_at // Mtr.11759.1.S1_at // Mtr.39008.1.S1_at // Mtr.13994.1.S1_at // Mtr.11993.1.S1_at // Mtr.5116.1.S1_at // Mtr.32859.1.S1_s_at // Mtr.28133.1.S1_at // Mtr.6373.1.S1_at // Mtr.31573.1.S1_s_at // Mtr.29235.1.S1_at // Mtr.28491.1.S1_at // Mtr.39035.1.S1_at // Mtr.9618.1.S1_at // Mtr.40258.1.S1_at // Mtr.5809.1.S1_at // Mtr.40259.1.S1_s_at // Mtr.41861.1.S1_at // Mtr.2020.1.S1_at…
GO:0045595	P	regulation of cell differentiation	14	3689	47	31225	0.0039	0.19	// Mtr.32486.1.S1_at // Mtr.44446.1.S1_at // Mtr.51906.1.S1_at // Mtr.4725.1.S1_at // Mtr.44248.1.S1_at // Mtr.46029.1.S1_at // Mtr.1849.1.S1_s_at // Mtr.29235.1.S1_at // Mtr.51905.1.S1_at // Mtr.42599.1.S1_at // Mtr.18735.1.S1_at // Mtr.11902.1.S1_at // Mtr.42176.1.S1_at // Mtr.33869.1.S1_at
GO:0016567	P	protein ubiquitination	41	3689	213	31225	0.004	0.19	// Mtr.35181.1.S1_at // Mtr.41870.1.S1_at // Mtr.31621.1.S1_at // Mtr.5186.1.S1_at // Mtr.43747.1.S1_at // Mtr.44489.1.S1_at // Mtr.11298.1.S1_at // Mtr.39121.1.S1_at // Mtr.29714.1.S1_at // Mtr.10897.1.S1_at // Mtr.41910.1.S1_at // Mtr.39422.1.S1_s_at // Mtr.2528.1.S1_s_at // Mtr.9296.1.S1_at // Mtr.40893.1.S1_at // Mtr.3030.1.S1_at // Mtr.44056.1.S1_at // Mtr.43724.1.S1_at // Mtr.42018.1.S1_at …
GO:0016106	P	sesquiterpenoid biosynthetic process	8	3689	18	31225	0.0042	0.2	// Mtr.5242.1.S1_at // Mtr.29357.1.S1_at // Mtr.5123.1.S1_at // Mtr.32878.1.S1_at // Mtr.13202.1.S1_at // Mtr.1857.1.S1_at // Mtr.2342.1.S1_at // Mtr.35044.1.S1_at
GO:0051762	P	sesquiterpene biosynthetic process	8	3689	18	31225	0.0042	0.2	// Mtr.5242.1.S1_at // Mtr.29357.1.S1_at // Mtr.5123.1.S1_at // Mtr.32878.1.S1_at // Mtr.13202.1.S1_at // Mtr.1857.1.S1_at // Mtr.2342.1.S1_at // Mtr.35044.1.S1_at
GO:0051273	P	beta-glucan metabolic process	6	3689	10	31225	0.0043	0.2	// Mtr.17447.1.S1_at // Mtr.51554.1.S1_at // Mtr.32882.1.S1_at // Mtr.42094.1.S1_at // Mtr.37179.1.S1_at // Mtr.13489.1.S1_at
GO:0051274	P	beta-glucan biosynthetic process	6	3689	10	31225	0.0043	0.2	// Mtr.17447.1.S1_at // Mtr.51554.1.S1_at // Mtr.32882.1.S1_at // Mtr.42094.1.S1_at // Mtr.37179.1.S1_at // Mtr.13489.1.S1_at
GO:0006075	P	1,3-beta-glucan biosynthetic process	6	3689	10	31225	0.0043	0.2	// Mtr.17447.1.S1_at // Mtr.51554.1.S1_at // Mtr.32882.1.S1_at // Mtr.42094.1.S1_at // Mtr.37179.1.S1_at // Mtr.13489.1.S1_at
GO:0006074	P	1,3-beta-glucan metabolic process	6	3689	10	31225	0.0043	0.2	// Mtr.17447.1.S1_at // Mtr.51554.1.S1_at // Mtr.32882.1.S1_at // Mtr.42094.1.S1_at // Mtr.37179.1.S1_at // Mtr.13489.1.S1_at
GO:0046486	P	glycerolipid metabolic process	42	3689	221	31225	0.0044	0.2	// Mtr.34217.1.S1_at // Mtr.28183.1.S1_at // Mtr.9785.1.S1_at // Mtr.11415.1.S1_at // Mtr.41042.1.S1_s_at // Mtr.28273.1.S1_at // Mtr.42106.1.S1_at // Mtr.39842.1.S1_at // Mtr.41086.1.S1_at // Mtr.39574.1.S1_at // Mtr.4292.1.S1_at // Mtr.233.1.S1_at // Mtr.11875.1.S1_at // Mtr.32375.1.S1_at // Mtr.5090.1.S1_at // Mtr.39112.1.S1_at // Mtr.12402.1.S1_s_at // Mtr.38128.1.S1_s_at // Mtr.41684.1.S1_at…
GO:0008284	P	positive regulation of cell proliferation	7	3689	14	31225	0.0045	0.2	// Mtr.32531.1.S1_s_at // Mtr.32531.1.S1_at // Mtr.42574.1.S1_at // Mtr.1849.1.S1_s_at // Mtr.27517.1.S1_at // Mtr.11902.1.S1_at // Mtr.13523.1.S1_s_at
GO:0009749	P	response to glucose stimulus	7	3689	14	31225	0.0045	0.2	// Mtr.5656.1.S1_s_at // Mtr.13108.1.S1_at // Mtr.44775.1.S1_at // Mtr.11978.1.S1_at // Mtr.38921.1.S1_s_at // Mtr.41684.1.S1_at // Mtr.44572.1.S1_at
GO:0009100	P	glycoprotein metabolic process	19	3689	76	31225	0.0046	0.2	// Mtr.40643.1.S1_s_at // Mtr.39868.1.S1_at // Mtr.32909.1.S1_at // Mtr.34505.1.S1_at // Mtr.11344.1.S1_at // Mtr.9619.1.S1_at // Mtr.39891.1.S1_at // Mtr.11344.1.S1_s_at // Mtr.4541.1.S1_s_at // Mtr.43759.1.S1_at // Mtr.13435.1.S1_at // Mtr.48247.1.S1_s_at // Mtr.8422.1.S1_at // Mtr.12932.1.S1_at // Mtr.42660.1.S1_at // Mtr.8484.1.S1_at // Mtr.29069.1.S1_at // Mtr.34164.1.S1_at // Mtr.41567.1.S1…
GO:0005985	P	sucrose metabolic process	60	3689	345	31225	0.0046	0.2	// Mtr.10922.1.S1_at // Mtr.6527.1.S1_at // Mtr.41235.1.S1_at // Mtr.51554.1.S1_at // Mtr.8848.1.S1_at // Mtr.38734.1.S1_at // Mtr.15938.1.S1_at // Mtr.49071.1.S1_at // Mtr.34393.1.S1_s_at // Mtr.42094.1.S1_at // Mtr.11978.1.S1_at // Mtr.45403.1.S1_s_at // Mtr.13202.1.S1_at // Mtr.39365.1.S1_at // Mtr.37179.1.S1_at // Mtr.34849.1.S1_at // Mtr.32330.1.S1_at // Mtr.25983.1.S1_s_at // Mtr.24893.1.S1…
GO:0070727	P	cellular macromolecule localization	58	3689	331	31225	0.0046	0.2	// Mtr.6092.1.S1_at // Mtr.45185.1.S1_at // Mtr.38016.1.S1_at // Mtr.39131.1.S1_at // Mtr.24275.1.S1_s_at // Mtr.41125.1.S1_s_at // Mtr.9619.1.S1_at // Mtr.28271.1.S1_at // Mtr.32428.1.S1_at // Mtr.41118.1.S1_s_at // Mtr.5327.1.S1_at // Mtr.32428.1.S1_s_at // Mtr.13402.1.S1_at // Mtr.32388.1.S1_at // Mtr.9265.1.S1_at // Mtr.5159.1.S1_at // Mtr.43523.1.S1_at // Mtr.38136.1.S1_at // Mtr.9488.1.S1_s…
GO:0040007	P	growth	48	3689	262	31225	0.0046	0.2	// Mtr.10710.1.S1_s_at // Mtr.5122.1.S1_at // Mtr.31572.1.S1_s_at // Mtr.41042.1.S1_s_at // Mtr.5316.1.S1_at // Mtr.33282.1.S1_s_at // Mtr.43747.1.S1_at // Mtr.41156.1.S1_at // Mtr.22550.1.S1_s_at // Mtr.45403.1.S1_s_at // Mtr.4361.1.S1_at // Mtr.8603.1.S1_at // Mtr.13669.1.S1_at // Mtr.33599.1.S1_at // Mtr.32316.1.S1_at // Mtr.6828.1.S1_at // Mtr.31573.1.S1_s_at // Mtr.11458.1.S1_at // Mtr.10823…
GO:0045165	P	cell fate commitment	9	3689	23	31225	0.0048	0.2	// Mtr.9504.1.S1_at // Mtr.32486.1.S1_at // Mtr.39084.1.S1_at // Mtr.28292.1.S1_at // Mtr.4725.1.S1_at // Mtr.22135.1.S1_s_at // Mtr.26216.1.S1_at // Mtr.42176.1.S1_at // Mtr.38753.1.S1_at
GO:0006886	P	intracellular protein transport	56	3689	318	31225	0.0048	0.21	// Mtr.6092.1.S1_at // Mtr.45185.1.S1_at // Mtr.38016.1.S1_at // Mtr.24275.1.S1_s_at // Mtr.41125.1.S1_s_at // Mtr.28271.1.S1_at // Mtr.32428.1.S1_at // Mtr.41118.1.S1_s_at // Mtr.5327.1.S1_at // Mtr.32428.1.S1_s_at // Mtr.13402.1.S1_at // Mtr.32388.1.S1_at // Mtr.9265.1.S1_at // Mtr.5159.1.S1_at // Mtr.43523.1.S1_at // Mtr.38136.1.S1_at // Mtr.9488.1.S1_s_at // Mtr.38332.1.S1_s_at // Mtr.39222.1…
GO:0048523	P	negative regulation of cellular process	44	3689	236	31225	0.0049	0.21	// Mtr.28436.1.S1_s_at // Mtr.45354.1.S1_at // Mtr.7131.1.S1_at // Mtr.41522.1.S1_at // Mtr.6984.1.S1_at // Mtr.35032.1.S1_at // Mtr.46029.1.S1_at // Mtr.26216.1.S1_at // Mtr.42599.1.S1_at // Mtr.11051.1.S1_at // Mtr.5301.1.S1_at // Mtr.33869.1.S1_at // Mtr.39263.1.S1_at // Mtr.20126.1.S1_at // Mtr.27497.1.S1_at // Mtr.5441.1.S1_at // Mtr.9106.1.S1_at // Mtr.32651.1.S1_at // Mtr.51906.1.S1_at // …
GO:0032446	P	protein modification by small protein conjugation	42	3689	223	31225	0.005	0.21	// Mtr.35181.1.S1_at // Mtr.41870.1.S1_at // Mtr.31621.1.S1_at // Mtr.5186.1.S1_at // Mtr.43747.1.S1_at // Mtr.44489.1.S1_at // Mtr.11298.1.S1_at // Mtr.39121.1.S1_at // Mtr.29714.1.S1_at // Mtr.10897.1.S1_at // Mtr.41910.1.S1_at // Mtr.39422.1.S1_s_at // Mtr.2528.1.S1_s_at // Mtr.9296.1.S1_at // Mtr.40893.1.S1_at // Mtr.3030.1.S1_at // Mtr.44056.1.S1_at // Mtr.43724.1.S1_at // Mtr.42018.1.S1_at …
GO:0045449	P	regulation of transcription	216	3689	1515	31225	0.0052	0.22	// Mtr.5616.1.S1_at // Mtr.31302.1.S1_at // Mtr.7131.1.S1_at // Mtr.38470.1.S1_s_at // Mtr.6984.1.S1_at // Mtr.5446.1.S1_s_at // Mtr.32426.1.S1_s_at // Mtr.42660.1.S1_at // Mtr.43747.1.S1_at // Mtr.26044.1.S1_s_at // Mtr.5301.1.S1_at // Mtr.39131.1.S1_at // Mtr.32316.1.S1_at // Mtr.38753.1.S1_at // Mtr.45071.1.S1_at // Mtr.13994.1.S1_at // Mtr.13772.1.S1_at // Mtr.42561.1.S1_at // Mtr.38981.1.S1_…
GO:0010015	P	root morphogenesis	21	3689	89	31225	0.0053	0.22	// Mtr.51890.1.S1_s_at // Mtr.1535.1.S1_at // Mtr.32664.1.S1_at // Mtr.32486.1.S1_at // Mtr.5458.1.S1_at // Mtr.31572.1.S1_s_at // Mtr.12796.1.S1_at // Mtr.1614.1.S1_at // Mtr.11382.1.S1_s_at // Mtr.16767.1.S1_at // Mtr.14811.1.S1_at // Mtr.33088.1.S1_at // Mtr.45125.1.S1_at // Mtr.11458.1.S1_at // Mtr.4725.1.S1_at // Mtr.10209.1.S1_at // Mtr.43747.1.S1_at // Mtr.42176.1.S1_at // Mtr.35537.1.S1_a…
GO:0007389	P	pattern specification process	30	3689	145	31225	0.0053	0.22	// Mtr.35264.1.S1_at // Mtr.39131.1.S1_at // Mtr.6092.1.S1_at // Mtr.11759.1.S1_at // Mtr.32316.1.S1_at // Mtr.39297.1.S1_s_at // Mtr.2148.1.S1_at // Mtr.45071.1.S1_at // Mtr.9504.1.S1_at // Mtr.9361.1.S1_at // Mtr.5116.1.S1_at // Mtr.14811.1.S1_at // Mtr.6828.1.S1_at // Mtr.42530.1.S1_at // Mtr.13523.1.S1_s_at // Mtr.39144.1.S1_at // Mtr.16599.1.S1_at // Mtr.11986.1.S1_at // Mtr.9963.1.S1_at // …
GO:0034504	P	protein localization in nucleus	14	3689	49	31225	0.0053	0.22	// Mtr.15216.1.S1_s_at // Mtr.6092.1.S1_at // Mtr.39131.1.S1_at // Mtr.39222.1.S1_at // Mtr.39363.1.S1_at // Mtr.42025.1.S1_at // Mtr.33248.1.S1_at // Mtr.32388.1.S1_at // Mtr.4297.1.S1_s_at // Mtr.32567.1.S1_at // Mtr.39262.1.S1_at // Mtr.42340.1.S1_at // Mtr.40969.1.S1_at // Mtr.31766.1.S1_at
GO:0000272	P	polysaccharide catabolic process	29	3689	139	31225	0.0055	0.23	// Mtr.34217.1.S1_at // Mtr.38734.1.S1_at // Mtr.23311.1.S1_s_at // Mtr.4292.1.S1_at // Mtr.32451.1.S1_s_at // Mtr.24893.1.S1_at // Mtr.20868.1.S1_at // Mtr.13209.1.S1_at // Mtr.12402.1.S1_s_at // Mtr.13616.1.S1_s_at // Mtr.44037.1.S1_at // Mtr.23311.1.S1_at // Mtr.33855.1.S1_at // Mtr.5090.1.S1_at // Mtr.51565.1.S1_s_at // Mtr.5663.1.S1_at // Mtr.35316.1.S1_at // Mtr.8659.1.S1_s_at // Mtr.20701.…
GO:0051170	P	nuclear import	13	3689	44	31225	0.0057	0.23	// Mtr.15216.1.S1_s_at // Mtr.6092.1.S1_at // Mtr.39222.1.S1_at // Mtr.39363.1.S1_at // Mtr.42025.1.S1_at // Mtr.33248.1.S1_at // Mtr.32388.1.S1_at // Mtr.4297.1.S1_s_at // Mtr.32567.1.S1_at // Mtr.39262.1.S1_at // Mtr.42340.1.S1_at // Mtr.40969.1.S1_at // Mtr.31766.1.S1_at
GO:0010053	P	root epidermal cell differentiation	13	3689	44	31225	0.0057	0.23	// Mtr.32486.1.S1_at // Mtr.5458.1.S1_at // Mtr.31572.1.S1_s_at // Mtr.11458.1.S1_at // Mtr.16767.1.S1_at // Mtr.14811.1.S1_at // Mtr.33088.1.S1_at // Mtr.45125.1.S1_at // Mtr.4725.1.S1_at // Mtr.42176.1.S1_at // Mtr.35537.1.S1_at // Mtr.6828.1.S1_at // Mtr.6029.1.S1_at
GO:0006606	P	protein import into nucleus	13	3689	44	31225	0.0057	0.23	// Mtr.15216.1.S1_s_at // Mtr.6092.1.S1_at // Mtr.39222.1.S1_at // Mtr.39363.1.S1_at // Mtr.42025.1.S1_at // Mtr.33248.1.S1_at // Mtr.32388.1.S1_at // Mtr.4297.1.S1_s_at // Mtr.32567.1.S1_at // Mtr.39262.1.S1_at // Mtr.42340.1.S1_at // Mtr.40969.1.S1_at // Mtr.31766.1.S1_at
GO:0043623	P	cellular protein complex assembly	27	3689	127	31225	0.0058	0.23	// Mtr.6092.1.S1_at // Mtr.5122.1.S1_at // Mtr.33697.1.S1_s_at // Mtr.24275.1.S1_s_at // Mtr.8502.1.S1_s_at // Mtr.10327.1.S1_at // Mtr.14928.1.S1_at // Mtr.22550.1.S1_s_at // Mtr.494.1.S1_at // Mtr.40969.1.S1_at // Mtr.42092.1.S1_at // Mtr.40077.1.S1_s_at // Mtr.11458.1.S1_at // Mtr.10823.1.S1_s_at // Mtr.39363.1.S1_at // Mtr.12815.1.S1_at // Mtr.32388.1.S1_at // Mtr.31766.1.S1_at // Mtr.495.1.S…
GO:0000904	P	cell morphogenesis involved in differentiation	12	3689	39	31225	0.0059	0.24	// Mtr.33599.1.S1_at // Mtr.10823.1.S1_s_at // Mtr.13778.1.S1_at // Mtr.41471.1.S1_at // Mtr.27330.1.S1_at // Mtr.22550.1.S1_s_at // Mtr.34772.1.S1_at // Mtr.39301.1.S1_at // Mtr.13669.1.S1_at // Mtr.5122.1.S1_at // Mtr.39156.1.S1_at // Mtr.27085.1.S1_at
GO:0007164	P	establishment of tissue polarity	6	3689	11	31225	0.0061	0.24	// Mtr.5458.1.S1_at // Mtr.16767.1.S1_at // Mtr.14811.1.S1_at // Mtr.33088.1.S1_at // Mtr.6828.1.S1_at // Mtr.6029.1.S1_at
GO:0001738	P	morphogenesis of a polarized epithelium	6	3689	11	31225	0.0061	0.24	// Mtr.5458.1.S1_at // Mtr.16767.1.S1_at // Mtr.14811.1.S1_at // Mtr.33088.1.S1_at // Mtr.6828.1.S1_at // Mtr.6029.1.S1_at
GO:0001736	P	establishment of planar polarity	6	3689	11	31225	0.0061	0.24	// Mtr.5458.1.S1_at // Mtr.16767.1.S1_at // Mtr.14811.1.S1_at // Mtr.33088.1.S1_at // Mtr.6828.1.S1_at // Mtr.6029.1.S1_at
GO:0016192	P	vesicle-mediated transport	48	3689	267	31225	0.0062	0.24	// Mtr.5327.1.S1_at // Mtr.9619.1.S1_at // Mtr.39591.1.S1_at // Mtr.28271.1.S1_at // Mtr.38435.1.S1_at // Mtr.45125.1.S1_at // Mtr.32526.1.S1_at // Mtr.13402.1.S1_at // Mtr.9811.1.S1_at // Mtr.9265.1.S1_at // Mtr.5159.1.S1_at // Mtr.7375.1.S1_at // Mtr.6366.1.S1_at // Mtr.5289.1.S1_at // Mtr.38136.1.S1_at // Mtr.9488.1.S1_s_at // Mtr.14811.1.S1_at // Mtr.27339.1.S1_at // Mtr.6011.1.S1_at // Mtr.6…
GO:0009581	P	detection of external stimulus	14	3689	50	31225	0.0062	0.24	// Mtr.13592.1.S1_at // Mtr.41885.1.S1_at // Mtr.11591.1.S1_at // Mtr.12159.1.S1_at // Mtr.9524.1.S1_at // Mtr.32426.1.S1_s_at // Mtr.26255.1.S1_at // Mtr.35106.1.S1_at // Mtr.6058.1.S1_at // Mtr.14024.1.S1_at // Mtr.34977.1.S1_at // Mtr.44853.1.S1_at // Mtr.295.1.S1_at // Mtr.5215.1.S1_at
GO:0000271	P	polysaccharide biosynthetic process	32	3689	160	31225	0.0063	0.24	// Mtr.51554.1.S1_at // Mtr.42094.1.S1_at // Mtr.42308.1.S1_at // Mtr.45403.1.S1_s_at // Mtr.1798.1.S1_s_at // Mtr.13202.1.S1_at // Mtr.32330.1.S1_at // Mtr.37179.1.S1_at // Mtr.19424.1.S1_at // Mtr.11548.1.S1_at // Mtr.32882.1.S1_at // Mtr.44557.1.S1_at // Mtr.5170.1.S1_at // Mtr.45005.1.S1_at // Mtr.11515.1.S1_at // Mtr.9257.1.S1_at // Mtr.40706.1.S1_s_at // Mtr.5242.1.S1_at // Mtr.49071.1.S1_a…
GO:0051171	P	regulation of nitrogen compound metabolic process	229	3689	1624	31225	0.0063	0.24	// Mtr.5616.1.S1_at // Mtr.31302.1.S1_at // Mtr.7131.1.S1_at // Mtr.38470.1.S1_s_at // Mtr.6984.1.S1_at // Mtr.5446.1.S1_s_at // Mtr.32426.1.S1_s_at // Mtr.34504.1.S1_at // Mtr.43747.1.S1_at // Mtr.26044.1.S1_s_at // Mtr.5301.1.S1_at // Mtr.39131.1.S1_at // Mtr.32316.1.S1_at // Mtr.38753.1.S1_at // Mtr.45071.1.S1_at // Mtr.13994.1.S1_at // Mtr.13772.1.S1_at // Mtr.42561.1.S1_at // Mtr.38981.1.S1_…
GO:0009738	P	abscisic acid mediated signaling pathway	13	3689	45	31225	0.0066	0.25	// Mtr.28183.1.S1_at // Mtr.5458.1.S1_at // Mtr.5538.1.S1_at // Mtr.13256.1.S1_at // Mtr.16767.1.S1_at // Mtr.5450.1.S1_at // Mtr.33088.1.S1_at // Mtr.41760.1.S1_at // Mtr.5301.1.S1_at // Mtr.32316.1.S1_at // Mtr.2528.1.S1_s_at // Mtr.11652.1.S1_at // Mtr.39271.1.S1_at
GO:0046470	P	phosphatidylcholine metabolic process	8	3689	20	31225	0.0069	0.26	// Mtr.45266.1.S1_at // Mtr.28183.1.S1_at // Mtr.32375.1.S1_at // Mtr.32182.1.S1_at // Mtr.41042.1.S1_s_at // Mtr.17316.1.S1_at // Mtr.39271.1.S1_at // Mtr.1635.1.S1_at
GO:0046578	P	regulation of Ras protein signal transduction	12	3689	40	31225	0.007	0.26	// Mtr.33149.1.S1_at // Mtr.8808.1.S1_at // Mtr.12177.1.S1_s_at // Mtr.9445.1.S1_at // Mtr.39087.1.S1_at // Mtr.34981.1.S1_s_at // Mtr.32216.1.S1_s_at // Mtr.38718.1.S1_s_at // Mtr.6331.1.S1_at // Mtr.9672.1.S1_at // Mtr.13740.1.S1_at // Mtr.41564.1.S1_at
GO:0006486	P	protein amino acid glycosylation	17	3689	69	31225	0.008	0.29	// Mtr.40643.1.S1_s_at // Mtr.32909.1.S1_at // Mtr.11344.1.S1_at // Mtr.9619.1.S1_at // Mtr.39891.1.S1_at // Mtr.11344.1.S1_s_at // Mtr.4541.1.S1_s_at // Mtr.43759.1.S1_at // Mtr.13435.1.S1_at // Mtr.48247.1.S1_s_at // Mtr.34505.1.S1_at // Mtr.12932.1.S1_at // Mtr.42660.1.S1_at // Mtr.8484.1.S1_at // Mtr.29069.1.S1_at // Mtr.34164.1.S1_at // Mtr.41567.1.S1_s_at
GO:0043413	P	macromolecule glycosylation	17	3689	69	31225	0.008	0.29	// Mtr.40643.1.S1_s_at // Mtr.32909.1.S1_at // Mtr.11344.1.S1_at // Mtr.9619.1.S1_at // Mtr.39891.1.S1_at // Mtr.11344.1.S1_s_at // Mtr.4541.1.S1_s_at // Mtr.43759.1.S1_at // Mtr.13435.1.S1_at // Mtr.48247.1.S1_s_at // Mtr.34505.1.S1_at // Mtr.12932.1.S1_at // Mtr.42660.1.S1_at // Mtr.8484.1.S1_at // Mtr.29069.1.S1_at // Mtr.34164.1.S1_at // Mtr.41567.1.S1_s_at
GO:0070085	P	glycosylation	17	3689	69	31225	0.008	0.29	// Mtr.40643.1.S1_s_at // Mtr.32909.1.S1_at // Mtr.11344.1.S1_at // Mtr.9619.1.S1_at // Mtr.39891.1.S1_at // Mtr.11344.1.S1_s_at // Mtr.4541.1.S1_s_at // Mtr.43759.1.S1_at // Mtr.13435.1.S1_at // Mtr.48247.1.S1_s_at // Mtr.34505.1.S1_at // Mtr.12932.1.S1_at // Mtr.42660.1.S1_at // Mtr.8484.1.S1_at // Mtr.29069.1.S1_at // Mtr.34164.1.S1_at // Mtr.41567.1.S1_s_at
GO:0051193	P	regulation of cofactor metabolic process	5	3689	8	31225	0.0082	0.3	// Mtr.6070.1.S1_at // Mtr.32270.1.S1_at // Mtr.28644.1.S1_at // Mtr.10006.1.S1_at // Mtr.34944.1.S1_at
GO:0051056	P	regulation of small GTPase mediated signal transduction	12	3689	41	31225	0.0082	0.3	// Mtr.33149.1.S1_at // Mtr.8808.1.S1_at // Mtr.12177.1.S1_s_at // Mtr.9445.1.S1_at // Mtr.39087.1.S1_at // Mtr.34981.1.S1_s_at // Mtr.32216.1.S1_s_at // Mtr.38718.1.S1_s_at // Mtr.6331.1.S1_at // Mtr.9672.1.S1_at // Mtr.13740.1.S1_at // Mtr.41564.1.S1_at
GO:0010271	P	regulation of chlorophyll catabolic process	5	3689	8	31225	0.0082	0.3	// Mtr.6070.1.S1_at // Mtr.32270.1.S1_at // Mtr.28644.1.S1_at // Mtr.10006.1.S1_at // Mtr.34944.1.S1_at
GO:0090056	P	regulation of chlorophyll metabolic process	5	3689	8	31225	0.0082	0.3	// Mtr.6070.1.S1_at // Mtr.32270.1.S1_at // Mtr.28644.1.S1_at // Mtr.10006.1.S1_at // Mtr.34944.1.S1_at
GO:0035195	P	gene silencing by miRNA	8	3689	21	31225	0.0086	0.3	// Mtr.16599.1.S1_at // Mtr.45575.1.S1_at // Mtr.44446.1.S1_at // Mtr.34504.1.S1_at // Mtr.33869.1.S1_at // Mtr.5223.1.S1_at // Mtr.51905.1.S1_at // Mtr.28663.1.S1_at
GO:0009687	P	abscisic acid metabolic process	8	3689	21	31225	0.0086	0.3	// Mtr.5242.1.S1_at // Mtr.29357.1.S1_at // Mtr.5123.1.S1_at // Mtr.32878.1.S1_at // Mtr.13202.1.S1_at // Mtr.1857.1.S1_at // Mtr.2342.1.S1_at // Mtr.35044.1.S1_at
GO:0019219	P	regulation of nucleobase, nucleoside, nucleotide and nucleic acid metabolic process	225	3689	1605	31225	0.0084	0.3	// Mtr.5616.1.S1_at // Mtr.31302.1.S1_at // Mtr.7131.1.S1_at // Mtr.38470.1.S1_s_at // Mtr.6984.1.S1_at // Mtr.5446.1.S1_s_at // Mtr.32426.1.S1_s_at // Mtr.34504.1.S1_at // Mtr.43747.1.S1_at // Mtr.26044.1.S1_s_at // Mtr.5301.1.S1_at // Mtr.39131.1.S1_at // Mtr.32316.1.S1_at // Mtr.38753.1.S1_at // Mtr.45071.1.S1_at // Mtr.13994.1.S1_at // Mtr.13772.1.S1_at // Mtr.42561.1.S1_at // Mtr.38981.1.S1_…
GO:0010054	P	trichoblast differentiation	11	3689	36	31225	0.0086	0.3	// Mtr.32486.1.S1_at // Mtr.5458.1.S1_at // Mtr.31572.1.S1_s_at // Mtr.11458.1.S1_at // Mtr.16767.1.S1_at // Mtr.14811.1.S1_at // Mtr.33088.1.S1_at // Mtr.4725.1.S1_at // Mtr.42176.1.S1_at // Mtr.6828.1.S1_at // Mtr.6029.1.S1_at
GO:0009850	P	auxin metabolic process	11	3689	36	31225	0.0086	0.3	// Mtr.44446.1.S1_at // Mtr.1606.1.S1_at // Mtr.28292.1.S1_at // Mtr.34504.1.S1_at // Mtr.41156.1.S1_at // Mtr.51905.1.S1_at // Mtr.32261.1.S1_at // Mtr.33869.1.S1_at // Mtr.34960.1.S1_at // Mtr.38753.1.S1_at // Mtr.44778.1.S1_at
GO:0043288	P	apocarotenoid metabolic process	8	3689	21	31225	0.0086	0.3	// Mtr.5242.1.S1_at // Mtr.29357.1.S1_at // Mtr.5123.1.S1_at // Mtr.32878.1.S1_at // Mtr.13202.1.S1_at // Mtr.1857.1.S1_at // Mtr.2342.1.S1_at // Mtr.35044.1.S1_at
GO:0048831	P	regulation of shoot development	6	3689	12	31225	0.0084	0.3	// Mtr.11382.1.S1_s_at // Mtr.10006.1.S1_at // Mtr.34944.1.S1_at // Mtr.6070.1.S1_at // Mtr.28644.1.S1_at // Mtr.32270.1.S1_at
GO:0010017	P	red or far-red light signaling pathway	15	3689	58	31225	0.0086	0.3	// Mtr.13592.1.S1_at // Mtr.41885.1.S1_at // Mtr.11591.1.S1_at // Mtr.9524.1.S1_at // Mtr.32426.1.S1_s_at // Mtr.26255.1.S1_at // Mtr.35106.1.S1_at // Mtr.22769.1.S1_at // Mtr.5236.1.S1_s_at // Mtr.42210.1.S1_s_at // Mtr.39194.1.S1_at // Mtr.14024.1.S1_at // Mtr.44853.1.S1_at // Mtr.13401.1.S1_at // Mtr.5215.1.S1_at
GO:0009834	P	secondary cell wall biogenesis	6	3689	12	31225	0.0084	0.3	// Mtr.5242.1.S1_at // Mtr.5274.1.S1_s_at // Mtr.5123.1.S1_at // Mtr.44557.1.S1_at // Mtr.45403.1.S1_s_at // Mtr.13202.1.S1_at
GO:0009909	P	regulation of flower development	15	3689	58	31225	0.0086	0.3	// Mtr.2530.1.S1_s_at // Mtr.24965.1.S1_at // Mtr.9524.1.S1_at // Mtr.38504.1.S1_at // Mtr.29235.1.S1_at // Mtr.35106.1.S1_at // Mtr.46029.1.S1_at // Mtr.33688.1.S1_at // Mtr.26216.1.S1_at // Mtr.31573.1.S1_s_at // Mtr.42530.1.S1_at // Mtr.13615.1.S1_at // Mtr.10010.1.S1_at // Mtr.44849.1.S1_at // Mtr.2148.1.S1_at
GO:0016051	P	carbohydrate biosynthetic process	81	3689	509	31225	0.0087	0.3	// Mtr.32987.1.S1_at // Mtr.41083.1.S1_at // Mtr.33699.1.S1_at // Mtr.10198.1.S1_at // Mtr.10922.1.S1_at // Mtr.12693.1.S1_at // Mtr.49071.1.S1_at // Mtr.5123.1.S1_at // Mtr.42106.1.S1_at // Mtr.40429.1.S1_at // Mtr.8513.1.S1_at // Mtr.42308.1.S1_at // Mtr.45403.1.S1_s_at // Mtr.13202.1.S1_at // Mtr.39365.1.S1_at // Mtr.32330.1.S1_at // Mtr.34849.1.S1_at // Mtr.12893.1.S1_at // Mtr.11875.1.S1_at …
GO:0050794	P	regulation of cellular process	435	3689	3275	31225	0.0088	0.3	// Mtr.32071.1.S1_at // Mtr.10181.1.S1_at // Mtr.41952.1.S1_at // Mtr.5446.1.S1_s_at // Mtr.34504.1.S1_at // Mtr.46029.1.S1_at // Mtr.41156.1.S1_at // Mtr.4890.1.S1_at // Mtr.38753.1.S1_at // Mtr.45071.1.S1_at // Mtr.42943.1.S1_at // Mtr.44954.1.S1_s_at // Mtr.38709.1.S1_at // Mtr.13427.1.S1_at // Mtr.45508.1.S1_s_at // Mtr.13873.1.S1_at // Mtr.11353.1.S1_s_at // Mtr.11546.1.S1_at // Mtr.28491.1.…
GO:0010029	P	regulation of seed germination	9	3689	26	31225	0.009	0.3	// Mtr.6984.1.S1_at // Mtr.11382.1.S1_s_at // Mtr.45140.1.S1_at // Mtr.10006.1.S1_at // Mtr.34944.1.S1_at // Mtr.6070.1.S1_at // Mtr.28644.1.S1_at // Mtr.32270.1.S1_at // Mtr.41684.1.S1_at
GO:0009101	P	glycoprotein biosynthetic process	17	3689	70	31225	0.009	0.3	// Mtr.40643.1.S1_s_at // Mtr.32909.1.S1_at // Mtr.11344.1.S1_at // Mtr.9619.1.S1_at // Mtr.39891.1.S1_at // Mtr.11344.1.S1_s_at // Mtr.4541.1.S1_s_at // Mtr.43759.1.S1_at // Mtr.13435.1.S1_at // Mtr.48247.1.S1_s_at // Mtr.34505.1.S1_at // Mtr.12932.1.S1_at // Mtr.42660.1.S1_at // Mtr.8484.1.S1_at // Mtr.29069.1.S1_at // Mtr.34164.1.S1_at // Mtr.41567.1.S1_s_at
GO:0044042	P	glucan metabolic process	71	3689	438	31225	0.0094	0.31	// Mtr.10922.1.S1_at // Mtr.6527.1.S1_at // Mtr.41235.1.S1_at // Mtr.51554.1.S1_at // Mtr.8848.1.S1_at // Mtr.13813.1.S1_s_at // Mtr.38734.1.S1_at // Mtr.15938.1.S1_at // Mtr.49071.1.S1_at // Mtr.34393.1.S1_s_at // Mtr.42094.1.S1_at // Mtr.11978.1.S1_at // Mtr.42308.1.S1_at // Mtr.45403.1.S1_s_at // Mtr.13202.1.S1_at // Mtr.39365.1.S1_at // Mtr.37179.1.S1_at // Mtr.34849.1.S1_at // Mtr.32330.1.S1…
GO:0048511	P	rhythmic process	14	3689	53	31225	0.0094	0.31	// Mtr.38966.1.S1_at // Mtr.33465.1.S1_s_at // Mtr.9524.1.S1_at // Mtr.45721.1.S1_at // Mtr.35106.1.S1_at // Mtr.5473.1.S1_at // Mtr.27330.1.S1_at // Mtr.26044.1.S1_s_at // Mtr.42210.1.S1_s_at // Mtr.39194.1.S1_at // Mtr.30756.1.S1_s_at // Mtr.44052.1.S1_at // Mtr.38160.1.S1_s_at // Mtr.13401.1.S1_at
GO:0006073	P	cellular glucan metabolic process	71	3689	438	31225	0.0094	0.31	// Mtr.10922.1.S1_at // Mtr.6527.1.S1_at // Mtr.41235.1.S1_at // Mtr.51554.1.S1_at // Mtr.8848.1.S1_at // Mtr.13813.1.S1_s_at // Mtr.38734.1.S1_at // Mtr.15938.1.S1_at // Mtr.49071.1.S1_at // Mtr.34393.1.S1_s_at // Mtr.42094.1.S1_at // Mtr.11978.1.S1_at // Mtr.42308.1.S1_at // Mtr.45403.1.S1_s_at // Mtr.13202.1.S1_at // Mtr.39365.1.S1_at // Mtr.37179.1.S1_at // Mtr.34849.1.S1_at // Mtr.32330.1.S1…
GO:0008380	P	RNA splicing	22	3689	101	31225	0.0095	0.31	// Mtr.35264.1.S1_at // Mtr.31274.1.S1_at // Mtr.41741.1.S1_s_at // Mtr.49149.1.S1_at // Mtr.12902.1.S1_s_at // Mtr.39365.1.S1_at // Mtr.44146.1.S1_at // Mtr.49984.1.S1_s_at // Mtr.32517.1.S1_at // Mtr.11702.1.S1_at // Mtr.42574.1.S1_at // Mtr.45640.1.S1_s_at // Mtr.27517.1.S1_at // Mtr.45533.1.S1_at // Mtr.28659.1.S1_at // Mtr.20339.1.S1_s_at // Mtr.39130.1.S1_s_at // Mtr.41606.1.S1_at // Mtr.58…
GO:0048589	P	developmental growth	25	3689	120	31225	0.0096	0.31	// Mtr.31572.1.S1_s_at // Mtr.9524.1.S1_at // Mtr.43747.1.S1_at // Mtr.41156.1.S1_at // Mtr.41471.1.S1_at // Mtr.32316.1.S1_at // Mtr.6828.1.S1_at // Mtr.31573.1.S1_s_at // Mtr.11458.1.S1_at // Mtr.5116.1.S1_at // Mtr.14811.1.S1_at // Mtr.39301.1.S1_at // Mtr.2528.1.S1_s_at // Mtr.33599.1.S1_at // Mtr.35106.1.S1_at // Mtr.32261.1.S1_at // Mtr.6029.1.S1_at // Mtr.44675.1.S1_at // Mtr.12796.1.S1_at…
GO:0051336	P	regulation of hydrolase activity	15	3689	59	31225	0.0097	0.32	// Mtr.6315.1.S1_s_at // Mtr.8808.1.S1_at // Mtr.33149.1.S1_at // Mtr.12177.1.S1_s_at // Mtr.9445.1.S1_at // Mtr.38718.1.S1_s_at // Mtr.14811.1.S1_at // Mtr.8822.1.S1_at // Mtr.6331.1.S1_at // Mtr.9672.1.S1_at // Mtr.34981.1.S1_s_at // Mtr.39087.1.S1_at // Mtr.45508.1.S1_s_at // Mtr.41564.1.S1_at // Mtr.9756.1.S1_at
GO:0007169	P	transmembrane receptor protein tyrosine kinase signaling pathway	29	3689	146	31225	0.0097	0.32	// Mtr.6092.1.S1_at // Mtr.33813.1.S1_at // Mtr.6058.1.S1_at // Mtr.12197.1.S1_at // Mtr.39419.1.S1_at // Mtr.28637.1.S1_at // Mtr.9230.1.S1_at // Mtr.2463.1.S1_s_at // Mtr.41634.1.S1_at // Mtr.23495.1.S1_s_at // Mtr.33303.1.S1_at // Mtr.13506.1.S1_at // Mtr.295.1.S1_at // Mtr.42613.1.S1_at // Mtr.38668.1.S1_at // Mtr.5413.1.S1_at // Mtr.44882.1.S1_at // Mtr.12159.1.S1_at // Mtr.31473.1.S1_at // …
GO:0006338	P	chromatin remodeling	7	3689	17	31225	0.01	0.32	// Mtr.7131.1.S1_at // Mtr.13511.1.S1_at // Mtr.17286.1.S1_at // Mtr.28437.1.S1_at // Mtr.15845.1.S1_at // Mtr.33498.1.S1_at // Mtr.43946.1.S1_at
GO:0060429	P	epithelium development	7	3689	17	31225	0.01	0.32	// Mtr.41631.1.S1_at // Mtr.5458.1.S1_at // Mtr.16767.1.S1_at // Mtr.14811.1.S1_at // Mtr.33088.1.S1_at // Mtr.6828.1.S1_at // Mtr.6029.1.S1_at
GO:0002009	P	morphogenesis of an epithelium	7	3689	17	31225	0.01	0.32	// Mtr.41631.1.S1_at // Mtr.5458.1.S1_at // Mtr.16767.1.S1_at // Mtr.14811.1.S1_at // Mtr.33088.1.S1_at // Mtr.6828.1.S1_at // Mtr.6029.1.S1_at
GO:0000375	P	RNA splicing, via transesterification reactions	14	3689	54	31225	0.011	0.34	// Mtr.35264.1.S1_at // Mtr.41606.1.S1_at // Mtr.41741.1.S1_s_at // Mtr.12902.1.S1_s_at // Mtr.5912.1.S1_at // Mtr.39130.1.S1_s_at // Mtr.20339.1.S1_s_at // Mtr.45533.1.S1_at // Mtr.11702.1.S1_at // Mtr.39152.1.S1_at // Mtr.32517.1.S1_at // Mtr.39365.1.S1_at // Mtr.28659.1.S1_at // Mtr.49984.1.S1_s_at
GO:0046246	P	terpene biosynthetic process	8	3689	22	31225	0.011	0.34	// Mtr.5242.1.S1_at // Mtr.29357.1.S1_at // Mtr.5123.1.S1_at // Mtr.32878.1.S1_at // Mtr.13202.1.S1_at // Mtr.1857.1.S1_at // Mtr.2342.1.S1_at // Mtr.35044.1.S1_at
GO:0051761	P	sesquiterpene metabolic process	8	3689	22	31225	0.011	0.34	// Mtr.5242.1.S1_at // Mtr.29357.1.S1_at // Mtr.5123.1.S1_at // Mtr.32878.1.S1_at // Mtr.13202.1.S1_at // Mtr.1857.1.S1_at // Mtr.2342.1.S1_at // Mtr.35044.1.S1_at
GO:0006714	P	sesquiterpenoid metabolic process	8	3689	22	31225	0.011	0.34	// Mtr.5242.1.S1_at // Mtr.29357.1.S1_at // Mtr.5123.1.S1_at // Mtr.32878.1.S1_at // Mtr.13202.1.S1_at // Mtr.1857.1.S1_at // Mtr.2342.1.S1_at // Mtr.35044.1.S1_at
GO:0003002	P	regionalization	20	3689	90	31225	0.011	0.34	// Mtr.9504.1.S1_at // Mtr.6315.1.S1_s_at // Mtr.39131.1.S1_at // Mtr.9361.1.S1_at // Mtr.35264.1.S1_at // Mtr.33292.1.S1_at // Mtr.39438.1.S1_s_at // Mtr.9963.1.S1_at // Mtr.31573.1.S1_s_at // Mtr.13523.1.S1_s_at // Mtr.32249.1.S1_at // Mtr.6092.1.S1_at // Mtr.44656.1.S1_at // Mtr.28272.1.S1_at // Mtr.42530.1.S1_at // Mtr.39035.1.S1_at // Mtr.39297.1.S1_s_at // Mtr.2148.1.S1_at // Mtr.45071.1.S1…
GO:0007265	P	Ras protein signal transduction	12	3689	43	31225	0.011	0.34	// Mtr.33149.1.S1_at // Mtr.8808.1.S1_at // Mtr.12177.1.S1_s_at // Mtr.9445.1.S1_at // Mtr.39087.1.S1_at // Mtr.34981.1.S1_s_at // Mtr.32216.1.S1_s_at // Mtr.38718.1.S1_s_at // Mtr.6331.1.S1_at // Mtr.9672.1.S1_at // Mtr.13740.1.S1_at // Mtr.41564.1.S1_at
GO:0008283	P	cell proliferation	16	3689	66	31225	0.011	0.35	// Mtr.32531.1.S1_s_at // Mtr.28436.1.S1_s_at // Mtr.38273.1.S1_at // Mtr.33688.1.S1_at // Mtr.32531.1.S1_at // Mtr.11633.1.S1_at // Mtr.42574.1.S1_at // Mtr.1849.1.S1_s_at // Mtr.26216.1.S1_at // Mtr.27517.1.S1_at // Mtr.39212.1.S1_at // Mtr.11902.1.S1_at // Mtr.32388.1.S1_at // Mtr.28628.1.S1_at // Mtr.13523.1.S1_s_at // Mtr.11527.1.S1_at
GO:0048468	P	cell development	28	3689	142	31225	0.012	0.36	// Mtr.5122.1.S1_at // Mtr.31572.1.S1_s_at // Mtr.27330.1.S1_at // Mtr.13669.1.S1_at // Mtr.22550.1.S1_s_at // Mtr.41471.1.S1_at // Mtr.33869.1.S1_at // Mtr.44248.1.S1_at // Mtr.6828.1.S1_at // Mtr.5458.1.S1_at // Mtr.11458.1.S1_at // Mtr.10823.1.S1_s_at // Mtr.14811.1.S1_at // Mtr.39301.1.S1_at // Mtr.9604.1.S1_at // Mtr.33599.1.S1_at // Mtr.1849.1.S1_s_at // Mtr.51905.1.S1_at // Mtr.34772.1.S1_…
GO:0007166	P	cell surface receptor linked signaling pathway	46	3689	265	31225	0.012	0.37	// Mtr.32071.1.S1_at // Mtr.6092.1.S1_at // Mtr.41719.1.S1_s_at // Mtr.39743.1.S1_at // Mtr.33813.1.S1_at // Mtr.32426.1.S1_s_at // Mtr.26255.1.S1_at // Mtr.33303.1.S1_at // Mtr.44775.1.S1_at // Mtr.12197.1.S1_at // Mtr.28637.1.S1_at // Mtr.11972.1.S1_at // Mtr.9230.1.S1_at // Mtr.41634.1.S1_at // Mtr.2463.1.S1_s_at // Mtr.7037.1.S1_at // Mtr.38921.1.S1_s_at // Mtr.31473.1.S1_at // Mtr.23495.1.S1…
GO:0006888	P	ER to Golgi vesicle-mediated transport	14	3689	55	31225	0.012	0.37	// Mtr.5327.1.S1_at // Mtr.38136.1.S1_at // Mtr.9619.1.S1_at // Mtr.38944.1.S1_at // Mtr.28271.1.S1_at // Mtr.45125.1.S1_at // Mtr.6011.1.S1_at // Mtr.34182.1.S1_at // Mtr.13402.1.S1_at // Mtr.46825.1.S1_s_at // Mtr.35537.1.S1_at // Mtr.45508.1.S1_s_at // Mtr.9265.1.S1_at // Mtr.5159.1.S1_at
GO:0040034	P	regulation of development, heterochronic	10	3689	33	31225	0.013	0.38	// Mtr.9618.1.S1_at // Mtr.11993.1.S1_at // Mtr.2020.1.S1_at // Mtr.5223.1.S1_at // Mtr.46029.1.S1_at // Mtr.29235.1.S1_at // Mtr.39981.1.S1_at // Mtr.18735.1.S1_at // Mtr.28663.1.S1_at // Mtr.13994.1.S1_at
GO:0048729	P	tissue morphogenesis	7	3689	18	31225	0.013	0.38	// Mtr.41631.1.S1_at // Mtr.5458.1.S1_at // Mtr.16767.1.S1_at // Mtr.14811.1.S1_at // Mtr.33088.1.S1_at // Mtr.6828.1.S1_at // Mtr.6029.1.S1_at
GO:0044264	P	cellular polysaccharide metabolic process	72	3689	453	31225	0.013	0.39	// Mtr.10922.1.S1_at // Mtr.6527.1.S1_at // Mtr.41235.1.S1_at // Mtr.51554.1.S1_at // Mtr.8848.1.S1_at // Mtr.13813.1.S1_s_at // Mtr.38734.1.S1_at // Mtr.15938.1.S1_at // Mtr.49071.1.S1_at // Mtr.34393.1.S1_s_at // Mtr.42094.1.S1_at // Mtr.11978.1.S1_at // Mtr.42308.1.S1_at // Mtr.45403.1.S1_s_at // Mtr.13202.1.S1_at // Mtr.39365.1.S1_at // Mtr.37179.1.S1_at // Mtr.34849.1.S1_at // Mtr.32330.1.S1…
GO:0010383	P	cell wall polysaccharide metabolic process	8	3689	23	31225	0.013	0.39	// Mtr.35316.1.S1_at // Mtr.23311.1.S1_s_at // Mtr.6046.1.S1_at // Mtr.44557.1.S1_at // Mtr.45403.1.S1_s_at // Mtr.23311.1.S1_at // Mtr.32451.1.S1_s_at // Mtr.24893.1.S1_at
GO:0044248	P	cellular catabolic process	155	3689	1081	31225	0.014	0.41	// Mtr.28183.1.S1_at // Mtr.11354.1.S1_at // Mtr.9668.1.S1_at // Mtr.34986.1.S1_at // Mtr.11631.1.S1_at // Mtr.37725.1.S1_at // Mtr.43747.1.S1_at // Mtr.9720.1.S1_at // Mtr.44035.1.S1_at // Mtr.42092.1.S1_at // Mtr.11875.1.S1_at // Mtr.32375.1.S1_at // Mtr.42531.1.S1_s_at // Mtr.44954.1.S1_s_at // Mtr.38612.1.S1_at // Mtr.42439.1.S1_at // Mtr.32788.1.S1_at // Mtr.38128.1.S1_s_at // Mtr.43024.1.S1…
GO:0009889	P	regulation of biosynthetic process	236	3689	1715	31225	0.014	0.42	// Mtr.5616.1.S1_at // Mtr.31302.1.S1_at // Mtr.7131.1.S1_at // Mtr.38470.1.S1_s_at // Mtr.13644.1.S1_s_at // Mtr.6984.1.S1_at // Mtr.5446.1.S1_s_at // Mtr.32426.1.S1_s_at // Mtr.42660.1.S1_at // Mtr.43747.1.S1_at // Mtr.26044.1.S1_s_at // Mtr.4477.1.S1_at // Mtr.5301.1.S1_at // Mtr.39131.1.S1_at // Mtr.32316.1.S1_at // Mtr.38753.1.S1_at // Mtr.45071.1.S1_at // Mtr.13994.1.S1_at // Mtr.13772.1.S1…
GO:0031326	P	regulation of cellular biosynthetic process	236	3689	1715	31225	0.014	0.42	// Mtr.5616.1.S1_at // Mtr.31302.1.S1_at // Mtr.7131.1.S1_at // Mtr.38470.1.S1_s_at // Mtr.13644.1.S1_s_at // Mtr.6984.1.S1_at // Mtr.5446.1.S1_s_at // Mtr.32426.1.S1_s_at // Mtr.42660.1.S1_at // Mtr.43747.1.S1_at // Mtr.26044.1.S1_s_at // Mtr.4477.1.S1_at // Mtr.5301.1.S1_at // Mtr.39131.1.S1_at // Mtr.32316.1.S1_at // Mtr.38753.1.S1_at // Mtr.45071.1.S1_at // Mtr.13994.1.S1_at // Mtr.13772.1.S1…
GO:0019222	P	regulation of metabolic process	275	3689	2024	31225	0.014	0.42	// Mtr.43665.1.S1_s_at // Mtr.31302.1.S1_at // Mtr.7131.1.S1_at // Mtr.38470.1.S1_s_at // Mtr.13644.1.S1_s_at // Mtr.6984.1.S1_at // Mtr.5446.1.S1_s_at // Mtr.32426.1.S1_s_at // Mtr.5616.1.S1_at // Mtr.34504.1.S1_at // Mtr.43747.1.S1_at // Mtr.26044.1.S1_s_at // Mtr.4477.1.S1_at // Mtr.5301.1.S1_at // Mtr.39131.1.S1_at // Mtr.32316.1.S1_at // Mtr.38753.1.S1_at // Mtr.45071.1.S1_at // Mtr.13994.1.…
GO:0009855	P	determination of bilateral symmetry	6	3689	14	31225	0.015	0.42	// Mtr.39438.1.S1_s_at // Mtr.5116.1.S1_at // Mtr.11759.1.S1_at // Mtr.32249.1.S1_at // Mtr.11902.1.S1_at // Mtr.44656.1.S1_at
GO:0009799	P	specification of symmetry	6	3689	14	31225	0.015	0.42	// Mtr.39438.1.S1_s_at // Mtr.5116.1.S1_at // Mtr.11759.1.S1_at // Mtr.32249.1.S1_at // Mtr.11902.1.S1_at // Mtr.44656.1.S1_at
GO:0006813	P	potassium ion transport	13	3689	51	31225	0.015	0.44	// Mtr.33087.1.S1_at // Mtr.41996.1.S1_at // Mtr.44061.1.S1_at // Mtr.38571.1.S1_at // Mtr.45408.1.S1_at // Mtr.31572.1.S1_s_at // Mtr.38571.1.S1_s_at // Mtr.9321.1.S1_at // Mtr.13294.1.S1_at // Mtr.5453.1.S1_at // Mtr.32208.1.S1_at // Mtr.31572.1.S1_at // Mtr.32037.1.S1_at
GO:0060255	P	regulation of macromolecule metabolic process	260	3689	1908	31225	0.015	0.44	// Mtr.43665.1.S1_s_at // Mtr.31302.1.S1_at // Mtr.7131.1.S1_at // Mtr.38470.1.S1_s_at // Mtr.13644.1.S1_s_at // Mtr.6984.1.S1_at // Mtr.5446.1.S1_s_at // Mtr.32426.1.S1_s_at // Mtr.5616.1.S1_at // Mtr.34504.1.S1_at // Mtr.43747.1.S1_at // Mtr.26044.1.S1_s_at // Mtr.4477.1.S1_at // Mtr.5301.1.S1_at // Mtr.39131.1.S1_at // Mtr.32316.1.S1_at // Mtr.38753.1.S1_at // Mtr.45071.1.S1_at // Mtr.13994.1.…
GO:0051169	P	nuclear transport	17	3689	75	31225	0.015	0.44	// Mtr.15216.1.S1_s_at // Mtr.6092.1.S1_at // Mtr.16599.1.S1_at // Mtr.39222.1.S1_at // Mtr.39363.1.S1_at // Mtr.42025.1.S1_at // Mtr.33248.1.S1_at // Mtr.40969.1.S1_at // Mtr.4297.1.S1_s_at // Mtr.42118.1.S1_at // Mtr.39262.1.S1_at // Mtr.12837.1.S1_at // Mtr.41131.1.S1_at // Mtr.42340.1.S1_at // Mtr.32388.1.S1_at // Mtr.31766.1.S1_at // Mtr.32567.1.S1_at
GO:0006913	P	nucleocytoplasmic transport	17	3689	75	31225	0.015	0.44	// Mtr.15216.1.S1_s_at // Mtr.6092.1.S1_at // Mtr.16599.1.S1_at // Mtr.39222.1.S1_at // Mtr.39363.1.S1_at // Mtr.42025.1.S1_at // Mtr.33248.1.S1_at // Mtr.40969.1.S1_at // Mtr.4297.1.S1_s_at // Mtr.42118.1.S1_at // Mtr.39262.1.S1_at // Mtr.12837.1.S1_at // Mtr.41131.1.S1_at // Mtr.42340.1.S1_at // Mtr.32388.1.S1_at // Mtr.31766.1.S1_at // Mtr.32567.1.S1_at
GO:0043087	P	regulation of GTPase activity	14	3689	57	31225	0.016	0.44	// Mtr.6315.1.S1_s_at // Mtr.8808.1.S1_at // Mtr.33149.1.S1_at // Mtr.12177.1.S1_s_at // Mtr.9445.1.S1_at // Mtr.38718.1.S1_s_at // Mtr.14811.1.S1_at // Mtr.8822.1.S1_at // Mtr.6331.1.S1_at // Mtr.9672.1.S1_at // Mtr.34981.1.S1_s_at // Mtr.39087.1.S1_at // Mtr.41564.1.S1_at // Mtr.9756.1.S1_at
GO:0009725	P	response to hormone stimulus	96	3689	636	31225	0.016	0.45	// Mtr.10710.1.S1_s_at // Mtr.28183.1.S1_at // Mtr.6984.1.S1_at // Mtr.34504.1.S1_at // Mtr.43747.1.S1_at // Mtr.41156.1.S1_at // Mtr.29095.1.S1_at // Mtr.46664.1.S1_at // Mtr.32316.1.S1_at // Mtr.38753.1.S1_at // Mtr.42092.1.S1_at // Mtr.13031.1.S1_at // Mtr.44392.1.S1_at // Mtr.2528.1.S1_s_at // Mtr.495.1.S1_at // Mtr.11546.1.S1_at // Mtr.44777.1.S1_at // Mtr.5164.1.S1_at // Mtr.5668.1.S1_at //…
GO:0042439	P	ethanolamine and derivative metabolic process	8	3689	24	31225	0.016	0.45	// Mtr.45266.1.S1_at // Mtr.28183.1.S1_at // Mtr.32375.1.S1_at // Mtr.32182.1.S1_at // Mtr.41042.1.S1_s_at // Mtr.17316.1.S1_at // Mtr.39271.1.S1_at // Mtr.1635.1.S1_at
GO:0022607	P	cellular component assembly	59	3689	363	31225	0.016	0.45	// Mtr.6092.1.S1_at // Mtr.5327.1.S1_at // Mtr.5122.1.S1_at // Mtr.33697.1.S1_s_at // Mtr.7131.1.S1_at // Mtr.37543.1.S1_at // Mtr.10225.1.S1_at // Mtr.10327.1.S1_at // Mtr.14928.1.S1_at // Mtr.40746.1.S1_at // Mtr.22550.1.S1_s_at // Mtr.27820.1.S1_at // Mtr.44934.1.S1_at // Mtr.13402.1.S1_at // Mtr.494.1.S1_at // Mtr.32388.1.S1_at // Mtr.42092.1.S1_at // Mtr.40077.1.S1_s_at // Mtr.43523.1.S1_at …
GO:0007623	P	circadian rhythm	12	3689	46	31225	0.017	0.47	// Mtr.38966.1.S1_at // Mtr.13401.1.S1_at // Mtr.9524.1.S1_at // Mtr.45721.1.S1_at // Mtr.35106.1.S1_at // Mtr.27330.1.S1_at // Mtr.26044.1.S1_s_at // Mtr.42210.1.S1_s_at // Mtr.39194.1.S1_at // Mtr.44052.1.S1_at // Mtr.38160.1.S1_s_at // Mtr.33465.1.S1_s_at
GO:0042546	P	cell wall biogenesis	21	3689	101	31225	0.017	0.47	// Mtr.5242.1.S1_at // Mtr.34732.1.S1_at // Mtr.42219.1.S1_at // Mtr.1798.1.S1_s_at // Mtr.4607.1.S1_at // Mtr.39760.1.S1_at // Mtr.10225.1.S1_at // Mtr.5274.1.S1_s_at // Mtr.41239.1.S1_at // Mtr.5123.1.S1_at // Mtr.45125.1.S1_at // Mtr.42308.1.S1_at // Mtr.33735.1.S1_at // Mtr.45403.1.S1_s_at // Mtr.10447.1.S1_s_at // Mtr.13669.1.S1_at // Mtr.44557.1.S1_at // Mtr.35537.1.S1_at // Mtr.13202.1.S1_…
GO:0032318	P	regulation of Ras GTPase activity	10	3689	35	31225	0.017	0.48	// Mtr.33149.1.S1_at // Mtr.8808.1.S1_at // Mtr.12177.1.S1_s_at // Mtr.9445.1.S1_at // Mtr.39087.1.S1_at // Mtr.34981.1.S1_s_at // Mtr.38718.1.S1_s_at // Mtr.6331.1.S1_at // Mtr.9672.1.S1_at // Mtr.41564.1.S1_at
GO:0000160	P	two-component signal transduction system (phosphorelay)	22	3689	108	31225	0.018	0.49	// Mtr.39020.1.S1_at // Mtr.32426.1.S1_s_at // Mtr.5123.1.S1_at // Mtr.6070.1.S1_at // Mtr.29095.1.S1_at // Mtr.13202.1.S1_at // Mtr.13557.1.S1_at // Mtr.5458.1.S1_at // Mtr.41491.1.S1_at // Mtr.10006.1.S1_at // Mtr.34944.1.S1_at // Mtr.32270.1.S1_at // Mtr.5242.1.S1_at // Mtr.5274.1.S1_s_at // Mtr.11546.1.S1_at // Mtr.42943.1.S1_at // Mtr.30751.1.S1_at // Mtr.44883.1.S1_at // Mtr.16767.1.S1_at /…
GO:0006012	P	galactose metabolic process	27	3689	141	31225	0.018	0.5	// Mtr.34217.1.S1_at // Mtr.6950.1.S1_at // Mtr.8848.1.S1_at // Mtr.51565.1.S1_s_at // Mtr.5313.1.S1_s_at // Mtr.40429.1.S1_at // Mtr.11978.1.S1_at // Mtr.4292.1.S1_at // Mtr.39112.1.S1_at // Mtr.6527.1.S1_at // Mtr.12402.1.S1_s_at // Mtr.32409.1.S1_at // Mtr.43083.1.S1_s_at // Mtr.44572.1.S1_at // Mtr.5090.1.S1_at // Mtr.13813.1.S1_s_at // Mtr.5663.1.S1_at // Mtr.8659.1.S1_s_at // Mtr.20701.1.S1…
GO:0048508	P	embryonic meristem development	9	3689	30	31225	0.018	0.5	// Mtr.40258.1.S1_at // Mtr.5809.1.S1_at // Mtr.40259.1.S1_s_at // Mtr.1535.1.S1_at // Mtr.32249.1.S1_at // Mtr.39008.1.S1_at // Mtr.11902.1.S1_at // Mtr.32859.1.S1_s_at // Mtr.28133.1.S1_at
GO:0044265	P	cellular macromolecule catabolic process	91	3689	603	31225	0.018	0.5	// Mtr.9668.1.S1_at // Mtr.43747.1.S1_at // Mtr.9720.1.S1_at // Mtr.42092.1.S1_at // Mtr.11875.1.S1_at // Mtr.42531.1.S1_s_at // Mtr.42439.1.S1_at // Mtr.32788.1.S1_at // Mtr.38128.1.S1_s_at // Mtr.43024.1.S1_s_at // Mtr.45508.1.S1_s_at // Mtr.495.1.S1_at // Mtr.8513.1.S1_at // Mtr.50093.1.S1_s_at // Mtr.40116.1.S1_at // Mtr.9068.1.S1_at // Mtr.13148.1.S1_at // Mtr.32690.1.S1_at // Mtr.9937.1.S1_…
GO:0006891	P	intra-Golgi vesicle-mediated transport	6	3689	15	31225	0.019	0.51	// Mtr.9488.1.S1_s_at // Mtr.7157.1.S1_at // Mtr.5936.1.S1_at // Mtr.9619.1.S1_at // Mtr.12024.1.S1_s_at // Mtr.8941.1.S1_at
GO:0031329	P	regulation of cellular catabolic process	6	3689	15	31225	0.019	0.51	// Mtr.39509.1.S1_at // Mtr.10006.1.S1_at // Mtr.34944.1.S1_at // Mtr.6070.1.S1_at // Mtr.28644.1.S1_at // Mtr.32270.1.S1_at
GO:0010072	P	primary shoot apical meristem specification	8	3689	25	31225	0.019	0.51	// Mtr.5809.1.S1_at // Mtr.40259.1.S1_s_at // Mtr.40258.1.S1_at // Mtr.32249.1.S1_at // Mtr.39008.1.S1_at // Mtr.11902.1.S1_at // Mtr.32859.1.S1_s_at // Mtr.28133.1.S1_at
GO:0018106	P	peptidyl-histidine phosphorylation	8	3689	25	31225	0.019	0.51	// Mtr.39020.1.S1_at // Mtr.32426.1.S1_s_at // Mtr.26255.1.S1_at // Mtr.32054.1.S1_at // Mtr.6070.1.S1_at // Mtr.32270.1.S1_at // Mtr.34944.1.S1_at // Mtr.13557.1.S1_at
GO:0010090	P	trichome morphogenesis	8	3689	25	31225	0.019	0.51	// Mtr.5122.1.S1_at // Mtr.10823.1.S1_s_at // Mtr.13778.1.S1_at // Mtr.22550.1.S1_s_at // Mtr.34772.1.S1_at // Mtr.39301.1.S1_at // Mtr.13669.1.S1_at // Mtr.27085.1.S1_at
GO:0010556	P	regulation of macromolecule biosynthetic process	232	3689	1699	31225	0.02	0.52	// Mtr.5616.1.S1_at // Mtr.31302.1.S1_at // Mtr.7131.1.S1_at // Mtr.38470.1.S1_s_at // Mtr.13644.1.S1_s_at // Mtr.6984.1.S1_at // Mtr.5446.1.S1_s_at // Mtr.32426.1.S1_s_at // Mtr.42660.1.S1_at // Mtr.43747.1.S1_at // Mtr.26044.1.S1_s_at // Mtr.4477.1.S1_at // Mtr.5301.1.S1_at // Mtr.39131.1.S1_at // Mtr.32316.1.S1_at // Mtr.38753.1.S1_at // Mtr.45071.1.S1_at // Mtr.13994.1.S1_at // Mtr.13772.1.S1…
GO:0006879	P	cellular iron ion homeostasis	9	3689	31	31225	0.021	0.57	// Mtr.35696.1.S1_s_at // Mtr.48899.1.S1_at // Mtr.37285.1.S1_at // Mtr.12802.1.S1_at // Mtr.5938.1.S1_at // Mtr.41827.1.S1_s_at // Mtr.38273.1.S1_at // Mtr.42570.1.S1_at // Mtr.41950.1.S1_at
GO:0055072	P	iron ion homeostasis	9	3689	31	31225	0.021	0.57	// Mtr.35696.1.S1_s_at // Mtr.48899.1.S1_at // Mtr.37285.1.S1_at // Mtr.12802.1.S1_at // Mtr.5938.1.S1_at // Mtr.41827.1.S1_s_at // Mtr.38273.1.S1_at // Mtr.42570.1.S1_at // Mtr.41950.1.S1_at
GO:0048509	P	regulation of meristem development	12	3689	48	31225	0.022	0.57	// Mtr.9618.1.S1_at // Mtr.11993.1.S1_at // Mtr.2020.1.S1_at // Mtr.39438.1.S1_s_at // Mtr.29235.1.S1_at // Mtr.31573.1.S1_s_at // Mtr.5116.1.S1_at // Mtr.46029.1.S1_at // Mtr.11759.1.S1_at // Mtr.39981.1.S1_at // Mtr.11902.1.S1_at // Mtr.13994.1.S1_at
GO:0009880	P	embryonic pattern specification	6	3689	16	31225	0.023	0.61	// Mtr.39144.1.S1_at // Mtr.11986.1.S1_at // Mtr.14811.1.S1_at // Mtr.39035.1.S1_at // Mtr.6828.1.S1_at // Mtr.6029.1.S1_at
GO:0045493	P	xylan catabolic process	6	3689	16	31225	0.023	0.61	// Mtr.35316.1.S1_at // Mtr.23311.1.S1_s_at // Mtr.6046.1.S1_at // Mtr.23311.1.S1_at // Mtr.32451.1.S1_s_at // Mtr.24893.1.S1_at
GO:0000911	P	cytokinesis by cell plate formation	7	3689	21	31225	0.024	0.62	// Mtr.11458.1.S1_at // Mtr.6962.1.S1_s_at // Mtr.5316.1.S1_at // Mtr.14811.1.S1_at // Mtr.10225.1.S1_at // Mtr.6828.1.S1_at // Mtr.6029.1.S1_at
GO:0019318	P	hexose metabolic process	72	3689	469	31225	0.024	0.63	// Mtr.34217.1.S1_at // Mtr.35361.1.S1_at // Mtr.6950.1.S1_at // Mtr.9668.1.S1_at // Mtr.8848.1.S1_at // Mtr.13813.1.S1_s_at // Mtr.12110.1.S1_at // Mtr.49071.1.S1_at // Mtr.29360.1.S1_at // Mtr.42106.1.S1_at // Mtr.40429.1.S1_at // Mtr.11978.1.S1_at // Mtr.29250.1.S1_s_at // Mtr.13202.1.S1_at // Mtr.4292.1.S1_at // Mtr.32330.1.S1_at // Mtr.11679.1.S1_at // Mtr.12893.1.S1_at // Mtr.51565.1.S1_s_a…
GO:0006026	P	aminoglycan catabolic process	18	3689	86	31225	0.024	0.63	// Mtr.34217.1.S1_at // Mtr.51565.1.S1_s_at // Mtr.5663.1.S1_at // Mtr.39112.1.S1_at // Mtr.8659.1.S1_s_at // Mtr.48411.1.S1_s_at // Mtr.38734.1.S1_at // Mtr.12402.1.S1_s_at // Mtr.38644.1.S1_at // Mtr.20701.1.S1_at // Mtr.11907.1.S1_at // Mtr.33544.1.S1_at // Mtr.13616.1.S1_s_at // Mtr.13558.1.S1_at // Mtr.5549.1.S1_at // Mtr.4292.1.S1_at // Mtr.33855.1.S1_at // Mtr.5090.1.S1_at
GO:0043436	P	oxoacid metabolic process	295	3689	2216	31225	0.026	0.66	// Mtr.10710.1.S1_s_at // Mtr.28183.1.S1_at // Mtr.40142.1.S1_s_at // Mtr.34986.1.S1_at // Mtr.41948.1.S1_at // Mtr.39743.1.S1_at // Mtr.32846.1.S1_s_at // Mtr.5761.1.S1_s_at // Mtr.6764.1.S1_s_at // Mtr.7718.1.S1_at // Mtr.44832.1.S1_at // Mtr.43970.1.S1_at // Mtr.27893.1.S1_s_at // Mtr.37725.1.S1_at // Mtr.37779.1.S1_at // Mtr.11485.1.S1_at // Mtr.22550.1.S1_s_at // Mtr.13597.1.S1_s_at // Mtr.4…
GO:0065009	P	regulation of molecular function	24	3689	126	31225	0.026	0.66	// Mtr.8808.1.S1_at // Mtr.9672.1.S1_at // Mtr.34981.1.S1_s_at // Mtr.6.1.S1_at // Mtr.38981.1.S1_at // Mtr.12177.1.S1_s_at // Mtr.14811.1.S1_at // Mtr.7037.1.S1_at // Mtr.8822.1.S1_at // Mtr.33149.1.S1_at // Mtr.5144.1.S1_at // Mtr.45508.1.S1_s_at // Mtr.41564.1.S1_at // Mtr.5946.1.S1_at // Mtr.38718.1.S1_s_at // Mtr.6331.1.S1_at // Mtr.9756.1.S1_at // Mtr.6315.1.S1_s_at // Mtr.33292.1.S1_at // …
GO:0006082	P	organic acid metabolic process	295	3689	2216	31225	0.026	0.66	// Mtr.10710.1.S1_s_at // Mtr.28183.1.S1_at // Mtr.40142.1.S1_s_at // Mtr.34986.1.S1_at // Mtr.41948.1.S1_at // Mtr.39743.1.S1_at // Mtr.32846.1.S1_s_at // Mtr.5761.1.S1_s_at // Mtr.6764.1.S1_s_at // Mtr.7718.1.S1_at // Mtr.44832.1.S1_at // Mtr.43970.1.S1_at // Mtr.27893.1.S1_s_at // Mtr.37725.1.S1_at // Mtr.37779.1.S1_at // Mtr.11485.1.S1_at // Mtr.22550.1.S1_s_at // Mtr.13597.1.S1_s_at // Mtr.4…
GO:0019752	P	carboxylic acid metabolic process	295	3689	2216	31225	0.026	0.66	// Mtr.10710.1.S1_s_at // Mtr.28183.1.S1_at // Mtr.40142.1.S1_s_at // Mtr.34986.1.S1_at // Mtr.41948.1.S1_at // Mtr.39743.1.S1_at // Mtr.32846.1.S1_s_at // Mtr.5761.1.S1_s_at // Mtr.6764.1.S1_s_at // Mtr.7718.1.S1_at // Mtr.44832.1.S1_at // Mtr.43970.1.S1_at // Mtr.27893.1.S1_s_at // Mtr.37725.1.S1_at // Mtr.37779.1.S1_at // Mtr.11485.1.S1_at // Mtr.22550.1.S1_s_at // Mtr.13597.1.S1_s_at // Mtr.4…
GO:0012501	P	programmed cell death	45	3689	273	31225	0.026	0.67	// Mtr.45354.1.S1_at // Mtr.43788.1.S1_at // Mtr.42829.1.S1_at // Mtr.33100.1.S1_at // Mtr.37725.1.S1_at // Mtr.44175.1.S1_at // Mtr.39967.1.S1_at // Mtr.11978.1.S1_at // Mtr.12038.1.S1_at // Mtr.32375.1.S1_at // Mtr.41491.1.S1_at // Mtr.11977.1.S1_at // Mtr.44400.1.S1_at // Mtr.32388.1.S1_at // Mtr.3042.1.S1_at // Mtr.33100.1.S1_x_at // Mtr.39212.1.S1_at // Mtr.44572.1.S1_at // Mtr.13523.1.S1_s_…
GO:0016481	P	negative regulation of transcription	23	3689	120	31225	0.027	0.68	// Mtr.35032.1.S1_at // Mtr.7131.1.S1_at // Mtr.41522.1.S1_at // Mtr.6984.1.S1_at // Mtr.43747.1.S1_at // Mtr.42599.1.S1_at // Mtr.11051.1.S1_at // Mtr.5301.1.S1_at // Mtr.20126.1.S1_at // Mtr.39263.1.S1_at // Mtr.27497.1.S1_at // Mtr.9106.1.S1_at // Mtr.32651.1.S1_at // Mtr.11652.1.S1_at // Mtr.45006.1.S1_at // Mtr.45140.1.S1_at // Mtr.27061.1.S1_at // Mtr.11637.1.S1_at // Mtr.5215.1.S1_at // Mt…
GO:0009582	P	detection of abiotic stimulus	11	3689	44	31225	0.027	0.69	// Mtr.13592.1.S1_at // Mtr.41885.1.S1_at // Mtr.11591.1.S1_at // Mtr.9524.1.S1_at // Mtr.32426.1.S1_s_at // Mtr.26255.1.S1_at // Mtr.35106.1.S1_at // Mtr.14024.1.S1_at // Mtr.34977.1.S1_at // Mtr.44853.1.S1_at // Mtr.5215.1.S1_at
GO:0009638	P	phototropism	5	3689	12	31225	0.027	0.69	// Mtr.39035.1.S1_at // Mtr.50766.1.S1_at // Mtr.41809.1.S1_s_at // Mtr.44392.1.S1_at // Mtr.39550.1.S1_at
GO:0031123	P	RNA 3'-end processing	5	3689	12	31225	0.027	0.69	// Mtr.28627.1.S1_at // Mtr.24965.1.S1_at // Mtr.49026.1.S1_s_at // Mtr.43613.1.S1_at // Mtr.1987.1.S1_at
GO:0045597	P	positive regulation of cell differentiation	5	3689	12	31225	0.027	0.69	// Mtr.11902.1.S1_at // Mtr.1849.1.S1_s_at // Mtr.4725.1.S1_at // Mtr.32486.1.S1_at // Mtr.42176.1.S1_at
GO:0016071	P	mRNA metabolic process	31	3689	175	31225	0.028	0.69	// Mtr.35264.1.S1_at // Mtr.41741.1.S1_s_at // Mtr.35052.1.S1_at // Mtr.49149.1.S1_at // Mtr.12902.1.S1_s_at // Mtr.41631.1.S1_at // Mtr.44146.1.S1_at // Mtr.49984.1.S1_s_at // Mtr.32517.1.S1_at // Mtr.45575.1.S1_at // Mtr.45640.1.S1_s_at // Mtr.45533.1.S1_at // Mtr.28659.1.S1_at // Mtr.11952.1.S1_s_at // Mtr.44030.1.S1_s_at // Mtr.41451.1.S1_at // Mtr.20339.1.S1_s_at // Mtr.9963.1.S1_at // Mtr.5…
GO:0016311	P	dephosphorylation	35	3689	203	31225	0.028	0.69	// Mtr.43683.1.S1_at // Mtr.43918.1.S1_at // Mtr.10061.1.S1_at // Mtr.28560.1.S1_at // Mtr.10202.1.S1_at // Mtr.39019.1.S1_s_at // Mtr.11704.1.S1_at // Mtr.45507.1.S1_at // Mtr.11455.1.S1_s_at // Mtr.23434.1.S1_at // Mtr.33245.1.S1_at // Mtr.38507.1.S1_at // Mtr.32765.1.S1_at // Mtr.28464.1.S1_at // Mtr.28659.1.S1_at // Mtr.10677.1.S1_at // Mtr.9194.1.S1_s_at // Mtr.11382.1.S1_s_at // Mtr.5967.1.…
GO:0045491	P	xylan metabolic process	6	3689	17	31225	0.029	0.71	// Mtr.35316.1.S1_at // Mtr.23311.1.S1_s_at // Mtr.6046.1.S1_at // Mtr.23311.1.S1_at // Mtr.32451.1.S1_s_at // Mtr.24893.1.S1_at
GO:0016575	P	histone deacetylation	6	3689	17	31225	0.029	0.71	// Mtr.11353.1.S1_s_at // Mtr.1632.1.S1_at // Mtr.42599.1.S1_at // Mtr.42045.1.S1_s_at // Mtr.5650.1.S1_at // Mtr.45434.1.S1_at
GO:0007602	P	phototransduction	10	3689	39	31225	0.03	0.73	// Mtr.13592.1.S1_at // Mtr.41885.1.S1_at // Mtr.11591.1.S1_at // Mtr.9524.1.S1_at // Mtr.32426.1.S1_s_at // Mtr.26255.1.S1_at // Mtr.35106.1.S1_at // Mtr.14024.1.S1_at // Mtr.44853.1.S1_at // Mtr.5215.1.S1_at
GO:0009583	P	detection of light stimulus	10	3689	39	31225	0.03	0.73	// Mtr.13592.1.S1_at // Mtr.41885.1.S1_at // Mtr.11591.1.S1_at // Mtr.9524.1.S1_at // Mtr.32426.1.S1_s_at // Mtr.26255.1.S1_at // Mtr.35106.1.S1_at // Mtr.14024.1.S1_at // Mtr.44853.1.S1_at // Mtr.5215.1.S1_at
GO:0009585	P	red, far-red light phototransduction	10	3689	39	31225	0.03	0.73	// Mtr.13592.1.S1_at // Mtr.41885.1.S1_at // Mtr.11591.1.S1_at // Mtr.9524.1.S1_at // Mtr.32426.1.S1_s_at // Mtr.26255.1.S1_at // Mtr.35106.1.S1_at // Mtr.14024.1.S1_at // Mtr.44853.1.S1_at // Mtr.5215.1.S1_at
GO:0009097	P	isoleucine biosynthetic process	11	3689	45	31225	0.031	0.73	// Mtr.5456.1.S1_at // Mtr.7718.1.S1_at // Mtr.44610.1.S1_at // Mtr.40938.1.S1_at // Mtr.9208.1.S1_at // Mtr.28639.1.S1_at // Mtr.6365.1.S1_at // Mtr.10270.1.S1_at // Mtr.13597.1.S1_s_at // Mtr.41962.1.S1_at // Mtr.34825.1.S1_at
GO:0046686	P	response to cadmium ion	12	3689	51	31225	0.031	0.73	// Mtr.32071.1.S1_at // Mtr.5146.1.S1_s_at // Mtr.2029.1.S1_a_at // Mtr.35007.1.S1_at // Mtr.38466.1.S1_s_at // Mtr.44653.1.S1_at // Mtr.6809.1.S1_at // Mtr.11702.1.S1_at // Mtr.39152.1.S1_at // Mtr.45277.1.S1_at // Mtr.28122.1.S1_at // Mtr.39743.1.S1_at
GO:0050790	P	regulation of catalytic activity	22	3689	115	31225	0.03	0.73	// Mtr.8808.1.S1_at // Mtr.9672.1.S1_at // Mtr.34981.1.S1_s_at // Mtr.38981.1.S1_at // Mtr.12177.1.S1_s_at // Mtr.14811.1.S1_at // Mtr.7037.1.S1_at // Mtr.8822.1.S1_at // Mtr.33149.1.S1_at // Mtr.45508.1.S1_s_at // Mtr.41564.1.S1_at // Mtr.5946.1.S1_at // Mtr.38718.1.S1_s_at // Mtr.6331.1.S1_at // Mtr.9756.1.S1_at // Mtr.6315.1.S1_s_at // Mtr.28238.1.S1_at // Mtr.9445.1.S1_at // Mtr.33292.1.S1_at…
GO:0030244	P	cellulose biosynthetic process	13	3689	57	31225	0.03	0.73	// Mtr.5242.1.S1_at // Mtr.49071.1.S1_at // Mtr.13202.1.S1_at // Mtr.5274.1.S1_s_at // Mtr.5123.1.S1_at // Mtr.44557.1.S1_at // Mtr.32122.1.S1_at // Mtr.10447.1.S1_s_at // Mtr.5170.1.S1_at // Mtr.32330.1.S1_at // Mtr.45005.1.S1_at // Mtr.27327.1.S1_at // Mtr.45403.1.S1_s_at
GO:0006650	P	glycerophospholipid metabolic process	13	3689	57	31225	0.03	0.73	// Mtr.45266.1.S1_at // Mtr.28183.1.S1_at // Mtr.32375.1.S1_at // Mtr.32182.1.S1_at // Mtr.41042.1.S1_s_at // Mtr.44736.1.S1_at // Mtr.28273.1.S1_at // Mtr.9903.1.S1_at // Mtr.39271.1.S1_at // Mtr.17316.1.S1_at // Mtr.6318.1.S1_at // Mtr.34809.1.S1_s_at // Mtr.1635.1.S1_at
GO:0006470	P	protein amino acid dephosphorylation	34	3689	198	31225	0.031	0.75	// Mtr.43683.1.S1_at // Mtr.43918.1.S1_at // Mtr.10061.1.S1_at // Mtr.28560.1.S1_at // Mtr.10202.1.S1_at // Mtr.39019.1.S1_s_at // Mtr.11704.1.S1_at // Mtr.45507.1.S1_at // Mtr.11455.1.S1_s_at // Mtr.23434.1.S1_at // Mtr.33245.1.S1_at // Mtr.38507.1.S1_at // Mtr.32765.1.S1_at // Mtr.28659.1.S1_at // Mtr.10677.1.S1_at // Mtr.9194.1.S1_s_at // Mtr.11382.1.S1_s_at // Mtr.5967.1.S1_at // Mtr.31267.1.…
GO:0008219	P	cell death	50	3689	314	31225	0.033	0.77	// Mtr.45354.1.S1_at // Mtr.43788.1.S1_at // Mtr.16767.1.S1_at // Mtr.42829.1.S1_at // Mtr.33100.1.S1_at // Mtr.37725.1.S1_at // Mtr.44175.1.S1_at // Mtr.39967.1.S1_at // Mtr.11978.1.S1_at // Mtr.44248.1.S1_at // Mtr.12038.1.S1_at // Mtr.32375.1.S1_at // Mtr.41491.1.S1_at // Mtr.11977.1.S1_at // Mtr.44400.1.S1_at // Mtr.32388.1.S1_at // Mtr.3042.1.S1_at // Mtr.33100.1.S1_x_at // Mtr.39212.1.S1_at…
GO:0016265	P	death	50	3689	314	31225	0.033	0.77	// Mtr.45354.1.S1_at // Mtr.43788.1.S1_at // Mtr.16767.1.S1_at // Mtr.42829.1.S1_at // Mtr.33100.1.S1_at // Mtr.37725.1.S1_at // Mtr.44175.1.S1_at // Mtr.39967.1.S1_at // Mtr.11978.1.S1_at // Mtr.44248.1.S1_at // Mtr.12038.1.S1_at // Mtr.32375.1.S1_at // Mtr.41491.1.S1_at // Mtr.11977.1.S1_at // Mtr.44400.1.S1_at // Mtr.32388.1.S1_at // Mtr.3042.1.S1_at // Mtr.33100.1.S1_x_at // Mtr.39212.1.S1_at…
GO:0033205	P	cytokinesis during cell cycle	7	3689	23	31225	0.034	0.78	// Mtr.11458.1.S1_at // Mtr.6962.1.S1_s_at // Mtr.5316.1.S1_at // Mtr.14811.1.S1_at // Mtr.10225.1.S1_at // Mtr.6828.1.S1_at // Mtr.6029.1.S1_at
GO:0043933	P	macromolecular complex subunit organization	57	3689	366	31225	0.033	0.78	// Mtr.6092.1.S1_at // Mtr.5327.1.S1_at // Mtr.5122.1.S1_at // Mtr.33697.1.S1_s_at // Mtr.7131.1.S1_at // Mtr.37543.1.S1_at // Mtr.8502.1.S1_s_at // Mtr.10327.1.S1_at // Mtr.14928.1.S1_at // Mtr.22550.1.S1_s_at // Mtr.42599.1.S1_at // Mtr.13402.1.S1_at // Mtr.494.1.S1_at // Mtr.32388.1.S1_at // Mtr.42092.1.S1_at // Mtr.40077.1.S1_s_at // Mtr.43523.1.S1_at // Mtr.32517.1.S1_at // Mtr.13511.1.S1_at…
GO:0010558	P	negative regulation of macromolecule biosynthetic process	23	3689	123	31225	0.033	0.78	// Mtr.35032.1.S1_at // Mtr.7131.1.S1_at // Mtr.41522.1.S1_at // Mtr.6984.1.S1_at // Mtr.43747.1.S1_at // Mtr.42599.1.S1_at // Mtr.11051.1.S1_at // Mtr.5301.1.S1_at // Mtr.20126.1.S1_at // Mtr.39263.1.S1_at // Mtr.27497.1.S1_at // Mtr.9106.1.S1_at // Mtr.32651.1.S1_at // Mtr.11652.1.S1_at // Mtr.45006.1.S1_at // Mtr.45140.1.S1_at // Mtr.27061.1.S1_at // Mtr.11637.1.S1_at // Mtr.5215.1.S1_at // Mt…
GO:0006401	P	RNA catabolic process	7	3689	23	31225	0.034	0.78	// Mtr.41451.1.S1_at // Mtr.35052.1.S1_at // Mtr.5619.1.S1_at // Mtr.32690.1.S1_at // Mtr.32950.1.S1_at // Mtr.39856.1.S1_at // Mtr.1987.1.S1_at
GO:0006402	P	mRNA catabolic process	7	3689	23	31225	0.034	0.78	// Mtr.41451.1.S1_at // Mtr.35052.1.S1_at // Mtr.5619.1.S1_at // Mtr.32690.1.S1_at // Mtr.32950.1.S1_at // Mtr.39856.1.S1_at // Mtr.1987.1.S1_at
GO:0006302	P	double-strand break repair	5	3689	13	31225	0.035	0.79	// Mtr.1849.1.S1_s_at // Mtr.1234.1.S1_at // Mtr.45508.1.S1_s_at // Mtr.39212.1.S1_at // Mtr.28131.1.S1_at
GO:0043331	P	response to dsRNA	6	3689	18	31225	0.035	0.79	// Mtr.13490.1.S1_at // Mtr.45575.1.S1_at // Mtr.5223.1.S1_at // Mtr.28663.1.S1_at // Mtr.20126.1.S1_at // Mtr.41178.1.S1_at
GO:0000956	P	nuclear-transcribed mRNA catabolic process	5	3689	13	31225	0.035	0.79	// Mtr.35052.1.S1_at // Mtr.39856.1.S1_at // Mtr.5619.1.S1_at // Mtr.32950.1.S1_at // Mtr.1987.1.S1_at
GO:0042214	P	terpene metabolic process	12	3689	52	31225	0.034	0.79	// Mtr.5242.1.S1_at // Mtr.44941.1.S1_s_at // Mtr.29357.1.S1_at // Mtr.5123.1.S1_at // Mtr.32878.1.S1_at // Mtr.8867.1.S1_s_at // Mtr.38128.1.S1_s_at // Mtr.1606.1.S1_at // Mtr.35044.1.S1_at // Mtr.1857.1.S1_at // Mtr.13202.1.S1_at // Mtr.2342.1.S1_at
GO:0010212	P	response to ionizing radiation	5	3689	13	31225	0.035	0.79	// Mtr.1849.1.S1_s_at // Mtr.33751.1.S1_at // Mtr.15740.1.S1_at // Mtr.39212.1.S1_at // Mtr.28131.1.S1_at
GO:0006476	P	protein amino acid deacetylation	6	3689	18	31225	0.035	0.79	// Mtr.11353.1.S1_s_at // Mtr.1632.1.S1_at // Mtr.42599.1.S1_at // Mtr.42045.1.S1_s_at // Mtr.5650.1.S1_at // Mtr.45434.1.S1_at
GO:0031050	P	dsRNA fragmentation	6	3689	18	31225	0.035	0.79	// Mtr.13490.1.S1_at // Mtr.45575.1.S1_at // Mtr.5223.1.S1_at // Mtr.28663.1.S1_at // Mtr.20126.1.S1_at // Mtr.41178.1.S1_at
GO:0070918	P	production of small RNA involved in gene silencing by RNA	6	3689	18	31225	0.035	0.79	// Mtr.13490.1.S1_at // Mtr.45575.1.S1_at // Mtr.5223.1.S1_at // Mtr.28663.1.S1_at // Mtr.20126.1.S1_at // Mtr.41178.1.S1_at
GO:0009082	P	branched chain family amino acid biosynthetic process	11	3689	46	31225	0.034	0.79	// Mtr.5456.1.S1_at // Mtr.7718.1.S1_at // Mtr.44610.1.S1_at // Mtr.40938.1.S1_at // Mtr.9208.1.S1_at // Mtr.28639.1.S1_at // Mtr.6365.1.S1_at // Mtr.10270.1.S1_at // Mtr.13597.1.S1_s_at // Mtr.41962.1.S1_at // Mtr.34825.1.S1_at
GO:0009886	P	post-embryonic morphogenesis	15	3689	71	31225	0.035	0.79	// Mtr.51890.1.S1_s_at // Mtr.6092.1.S1_at // Mtr.32664.1.S1_at // Mtr.12796.1.S1_at // Mtr.5316.1.S1_at // Mtr.1614.1.S1_at // Mtr.9963.1.S1_at // Mtr.43747.1.S1_at // Mtr.11458.1.S1_at // Mtr.42816.1.S1_at // Mtr.12164.1.S1_at // Mtr.42530.1.S1_at // Mtr.39131.1.S1_at // Mtr.39297.1.S1_s_at // Mtr.2148.1.S1_at
GO:0009890	P	negative regulation of biosynthetic process	23	3689	124	31225	0.036	0.8	// Mtr.35032.1.S1_at // Mtr.7131.1.S1_at // Mtr.41522.1.S1_at // Mtr.6984.1.S1_at // Mtr.43747.1.S1_at // Mtr.42599.1.S1_at // Mtr.11051.1.S1_at // Mtr.5301.1.S1_at // Mtr.20126.1.S1_at // Mtr.39263.1.S1_at // Mtr.27497.1.S1_at // Mtr.9106.1.S1_at // Mtr.32651.1.S1_at // Mtr.11652.1.S1_at // Mtr.45006.1.S1_at // Mtr.45140.1.S1_at // Mtr.27061.1.S1_at // Mtr.11637.1.S1_at // Mtr.5215.1.S1_at // Mt…
GO:0009867	P	jasmonic acid mediated signaling pathway	14	3689	65	31225	0.036	0.8	// Mtr.5242.1.S1_at // Mtr.43960.1.S1_at // Mtr.14024.1.S1_at // Mtr.37543.1.S1_at // Mtr.41491.1.S1_at // Mtr.5274.1.S1_s_at // Mtr.11546.1.S1_at // Mtr.5123.1.S1_at // Mtr.495.1.S1_at // Mtr.494.1.S1_at // Mtr.13202.1.S1_at // Mtr.41830.1.S1_at // Mtr.42092.1.S1_at // Mtr.31309.1.S1_s_at
GO:0032483	P	regulation of Rab protein signal transduction	8	3689	29	31225	0.037	0.8	// Mtr.6331.1.S1_at // Mtr.12177.1.S1_s_at // Mtr.9445.1.S1_at // Mtr.34981.1.S1_s_at // Mtr.38718.1.S1_s_at // Mtr.33149.1.S1_at // Mtr.9672.1.S1_at // Mtr.41564.1.S1_at
GO:0031327	P	negative regulation of cellular biosynthetic process	23	3689	124	31225	0.036	0.8	// Mtr.35032.1.S1_at // Mtr.7131.1.S1_at // Mtr.41522.1.S1_at // Mtr.6984.1.S1_at // Mtr.43747.1.S1_at // Mtr.42599.1.S1_at // Mtr.11051.1.S1_at // Mtr.5301.1.S1_at // Mtr.20126.1.S1_at // Mtr.39263.1.S1_at // Mtr.27497.1.S1_at // Mtr.9106.1.S1_at // Mtr.32651.1.S1_at // Mtr.11652.1.S1_at // Mtr.45006.1.S1_at // Mtr.45140.1.S1_at // Mtr.27061.1.S1_at // Mtr.11637.1.S1_at // Mtr.5215.1.S1_at // Mt…
GO:0018202	P	peptidyl-histidine modification	8	3689	29	31225	0.037	0.8	// Mtr.39020.1.S1_at // Mtr.32426.1.S1_s_at // Mtr.26255.1.S1_at // Mtr.32054.1.S1_at // Mtr.6070.1.S1_at // Mtr.32270.1.S1_at // Mtr.34944.1.S1_at // Mtr.13557.1.S1_at
GO:0032313	P	regulation of Rab GTPase activity	8	3689	29	31225	0.037	0.8	// Mtr.6331.1.S1_at // Mtr.12177.1.S1_s_at // Mtr.9445.1.S1_at // Mtr.34981.1.S1_s_at // Mtr.38718.1.S1_s_at // Mtr.33149.1.S1_at // Mtr.9672.1.S1_at // Mtr.41564.1.S1_at
GO:0032482	P	Rab protein signal transduction	8	3689	29	31225	0.037	0.8	// Mtr.6331.1.S1_at // Mtr.12177.1.S1_s_at // Mtr.9445.1.S1_at // Mtr.34981.1.S1_s_at // Mtr.38718.1.S1_s_at // Mtr.33149.1.S1_at // Mtr.9672.1.S1_at // Mtr.41564.1.S1_at
GO:0032989	P	cellular component morphogenesis	25	3689	138	31225	0.037	0.8	// Mtr.6092.1.S1_at // Mtr.5122.1.S1_at // Mtr.9524.1.S1_at // Mtr.27330.1.S1_at // Mtr.31479.1.S1_s_at // Mtr.41156.1.S1_at // Mtr.22550.1.S1_s_at // Mtr.44934.1.S1_at // Mtr.13669.1.S1_at // Mtr.6828.1.S1_at // Mtr.11458.1.S1_at // Mtr.10823.1.S1_s_at // Mtr.14811.1.S1_at // Mtr.39301.1.S1_at // Mtr.33599.1.S1_at // Mtr.35106.1.S1_at // Mtr.32261.1.S1_at // Mtr.34772.1.S1_at // Mtr.13778.1.S1_a…
GO:0006011	P	UDP-glucose metabolic process	8	3689	29	31225	0.037	0.8	// Mtr.49071.1.S1_at // Mtr.5123.1.S1_at // Mtr.45403.1.S1_s_at // Mtr.13202.1.S1_at // Mtr.5170.1.S1_at // Mtr.32330.1.S1_at // Mtr.45005.1.S1_at // Mtr.27327.1.S1_at
GO:0016569	P	covalent chromatin modification	13	3689	59	31225	0.037	0.81	// Mtr.11353.1.S1_s_at // Mtr.45194.1.S1_at // Mtr.33093.1.S1_at // Mtr.1632.1.S1_at // Mtr.10209.1.S1_at // Mtr.42599.1.S1_at // Mtr.6993.1.S1_at // Mtr.42045.1.S1_s_at // Mtr.18735.1.S1_at // Mtr.5650.1.S1_at // Mtr.33393.1.S1_at // Mtr.20126.1.S1_at // Mtr.45434.1.S1_at
GO:0031323	P	regulation of cellular metabolic process	254	3689	1910	31225	0.038	0.82	// Mtr.43665.1.S1_s_at // Mtr.31302.1.S1_at // Mtr.7131.1.S1_at // Mtr.38470.1.S1_s_at // Mtr.13644.1.S1_s_at // Mtr.6984.1.S1_at // Mtr.5446.1.S1_s_at // Mtr.32426.1.S1_s_at // Mtr.5616.1.S1_at // Mtr.34504.1.S1_at // Mtr.43747.1.S1_at // Mtr.26044.1.S1_s_at // Mtr.4477.1.S1_at // Mtr.5301.1.S1_at // Mtr.39131.1.S1_at // Mtr.32316.1.S1_at // Mtr.38753.1.S1_at // Mtr.45071.1.S1_at // Mtr.13994.1.…
GO:0002252	P	immune effector process	9	3689	35	31225	0.038	0.82	// Mtr.28636.1.S1_at // Mtr.44446.1.S1_at // Mtr.34504.1.S1_at // Mtr.33869.1.S1_at // Mtr.51905.1.S1_at // Mtr.39212.1.S1_at // Mtr.1849.1.S1_s_at // Mtr.23326.1.S1_at // Mtr.41178.1.S1_at
GO:0009893	P	positive regulation of metabolic process	24	3689	132	31225	0.039	0.83	// Mtr.38509.1.S1_at // Mtr.39509.1.S1_at // Mtr.28628.1.S1_at // Mtr.26044.1.S1_s_at // Mtr.13708.1.S1_at // Mtr.13202.1.S1_at // Mtr.34429.1.S1_at // Mtr.38981.1.S1_at // Mtr.32531.1.S1_s_at // Mtr.42355.1.S1_at // Mtr.44392.1.S1_at // Mtr.11527.1.S1_at // Mtr.5242.1.S1_at // Mtr.32531.1.S1_at // Mtr.5123.1.S1_at // Mtr.39550.1.S1_at // Mtr.38977.1.S1_at // Mtr.33498.1.S1_at // Mtr.39035.1.S1_a…
GO:0009098	P	leucine biosynthetic process	10	3689	41	31225	0.039	0.83	// Mtr.5456.1.S1_at // Mtr.10270.1.S1_at // Mtr.44610.1.S1_at // Mtr.34825.1.S1_at // Mtr.7718.1.S1_at // Mtr.28639.1.S1_at // Mtr.6365.1.S1_at // Mtr.13597.1.S1_s_at // Mtr.41962.1.S1_at // Mtr.40938.1.S1_at
GO:0009099	P	valine biosynthetic process	10	3689	41	31225	0.039	0.83	// Mtr.5456.1.S1_at // Mtr.10270.1.S1_at // Mtr.44610.1.S1_at // Mtr.34825.1.S1_at // Mtr.7718.1.S1_at // Mtr.28639.1.S1_at // Mtr.6365.1.S1_at // Mtr.13597.1.S1_s_at // Mtr.41962.1.S1_at // Mtr.40938.1.S1_at
GO:0048569	P	post-embryonic organ development	20	3689	105	31225	0.039	0.83	// Mtr.39636.1.S1_at // Mtr.6092.1.S1_at // Mtr.5261.1.S1_at // Mtr.32486.1.S1_at // Mtr.42176.1.S1_at // Mtr.4725.1.S1_at // Mtr.26216.1.S1_at // Mtr.5450.1.S1_at // Mtr.9963.1.S1_at // Mtr.46029.1.S1_at // Mtr.42816.1.S1_at // Mtr.29235.1.S1_at // Mtr.34855.1.S1_at // Mtr.42530.1.S1_at // Mtr.5426.1.S1_at // Mtr.32316.1.S1_at // Mtr.39297.1.S1_s_at // Mtr.234.1.S1_at // Mtr.2148.1.S1_at // Mtr.…
GO:0048510	P	regulation of timing of transition from vegetative to reproductive phase	7	3689	24	31225	0.04	0.84	// Mtr.9618.1.S1_at // Mtr.11993.1.S1_at // Mtr.2020.1.S1_at // Mtr.46029.1.S1_at // Mtr.29235.1.S1_at // Mtr.39981.1.S1_at // Mtr.13994.1.S1_at
GO:0010150	P	leaf senescence	7	3689	24	31225	0.04	0.84	// Mtr.42943.1.S1_at // Mtr.38509.1.S1_at // Mtr.10006.1.S1_at // Mtr.34944.1.S1_at // Mtr.26216.1.S1_at // Mtr.28644.1.S1_at // Mtr.32270.1.S1_at
GO:0009894	P	regulation of catabolic process	6	3689	19	31225	0.042	0.86	// Mtr.39509.1.S1_at // Mtr.10006.1.S1_at // Mtr.34944.1.S1_at // Mtr.6070.1.S1_at // Mtr.28644.1.S1_at // Mtr.32270.1.S1_at
GO:0000902	P	cell morphogenesis	23	3689	126	31225	0.041	0.86	// Mtr.6092.1.S1_at // Mtr.5122.1.S1_at // Mtr.9524.1.S1_at // Mtr.27330.1.S1_at // Mtr.41156.1.S1_at // Mtr.22550.1.S1_s_at // Mtr.14811.1.S1_at // Mtr.13669.1.S1_at // Mtr.6828.1.S1_at // Mtr.11458.1.S1_at // Mtr.10823.1.S1_s_at // Mtr.41471.1.S1_at // Mtr.39301.1.S1_at // Mtr.33599.1.S1_at // Mtr.35106.1.S1_at // Mtr.32261.1.S1_at // Mtr.34772.1.S1_at // Mtr.13778.1.S1_at // Mtr.6029.1.S1_at /…
GO:0010410	P	hemicellulose metabolic process	6	3689	19	31225	0.042	0.86	// Mtr.35316.1.S1_at // Mtr.23311.1.S1_s_at // Mtr.6046.1.S1_at // Mtr.23311.1.S1_at // Mtr.32451.1.S1_s_at // Mtr.24893.1.S1_at
GO:0048764	P	trichoblast maturation	8	3689	30	31225	0.042	0.86	// Mtr.5458.1.S1_at // Mtr.31572.1.S1_s_at // Mtr.11458.1.S1_at // Mtr.16767.1.S1_at // Mtr.14811.1.S1_at // Mtr.33088.1.S1_at // Mtr.6828.1.S1_at // Mtr.6029.1.S1_at
GO:0030243	P	cellulose metabolic process	13	3689	60	31225	0.041	0.86	// Mtr.5242.1.S1_at // Mtr.49071.1.S1_at // Mtr.13202.1.S1_at // Mtr.5274.1.S1_s_at // Mtr.5123.1.S1_at // Mtr.44557.1.S1_at // Mtr.32122.1.S1_at // Mtr.10447.1.S1_s_at // Mtr.5170.1.S1_at // Mtr.32330.1.S1_at // Mtr.45005.1.S1_at // Mtr.27327.1.S1_at // Mtr.45403.1.S1_s_at
GO:0048765	P	root hair cell differentiation	8	3689	30	31225	0.042	0.86	// Mtr.5458.1.S1_at // Mtr.31572.1.S1_s_at // Mtr.11458.1.S1_at // Mtr.16767.1.S1_at // Mtr.14811.1.S1_at // Mtr.33088.1.S1_at // Mtr.6828.1.S1_at // Mtr.6029.1.S1_at
GO:0010026	P	trichome differentiation	8	3689	30	31225	0.042	0.86	// Mtr.5122.1.S1_at // Mtr.10823.1.S1_s_at // Mtr.13778.1.S1_at // Mtr.22550.1.S1_s_at // Mtr.34772.1.S1_at // Mtr.39301.1.S1_at // Mtr.13669.1.S1_at // Mtr.27085.1.S1_at
GO:0009719	P	response to endogenous stimulus	102	3689	714	31225	0.042	0.86	// Mtr.10710.1.S1_s_at // Mtr.28183.1.S1_at // Mtr.6984.1.S1_at // Mtr.34504.1.S1_at // Mtr.43747.1.S1_at // Mtr.41156.1.S1_at // Mtr.29095.1.S1_at // Mtr.5301.1.S1_at // Mtr.32316.1.S1_at // Mtr.38753.1.S1_at // Mtr.42092.1.S1_at // Mtr.13031.1.S1_at // Mtr.44392.1.S1_at // Mtr.2528.1.S1_s_at // Mtr.495.1.S1_at // Mtr.11546.1.S1_at // Mtr.8412.1.S1_s_at // Mtr.44777.1.S1_at // Mtr.5164.1.S1_at /…
GO:0016246	P	RNA interference	6	3689	19	31225	0.042	0.86	// Mtr.13490.1.S1_at // Mtr.5223.1.S1_at // Mtr.28663.1.S1_at // Mtr.20126.1.S1_at // Mtr.41178.1.S1_at // Mtr.43201.1.S1_s_at
GO:0035315	P	hair cell differentiation	8	3689	30	31225	0.042	0.86	// Mtr.5122.1.S1_at // Mtr.10823.1.S1_s_at // Mtr.13778.1.S1_at // Mtr.22550.1.S1_s_at // Mtr.34772.1.S1_at // Mtr.39301.1.S1_at // Mtr.13669.1.S1_at // Mtr.27085.1.S1_at
GO:0016043	P	cellular component organization	157	3689	1144	31225	0.042	0.86	// Mtr.6092.1.S1_at // Mtr.5327.1.S1_at // Mtr.5122.1.S1_at // Mtr.39668.1.S1_at // Mtr.7131.1.S1_at // Mtr.10225.1.S1_at // Mtr.45125.1.S1_at // Mtr.32567.1.S1_at // Mtr.41156.1.S1_at // Mtr.27085.1.S1_at // Mtr.32526.1.S1_at // Mtr.13402.1.S1_at // Mtr.20126.1.S1_at // Mtr.42092.1.S1_at // Mtr.42561.1.S1_at // Mtr.13432.1.S1_at // Mtr.10239.1.S1_at // Mtr.3871.1.S1_at // Mtr.39698.1.S1_at // Mt…
GO:0015996	P	chlorophyll catabolic process	5	3689	14	31225	0.043	0.88	// Mtr.6070.1.S1_at // Mtr.32270.1.S1_at // Mtr.28644.1.S1_at // Mtr.10006.1.S1_at // Mtr.34944.1.S1_at
GO:0046149	P	pigment catabolic process	5	3689	14	31225	0.043	0.88	// Mtr.6070.1.S1_at // Mtr.32270.1.S1_at // Mtr.28644.1.S1_at // Mtr.10006.1.S1_at // Mtr.34944.1.S1_at
GO:0009846	P	pollen germination	5	3689	14	31225	0.043	0.88	// Mtr.38782.1.S1_s_at // Mtr.52269.1.S1_at // Mtr.42784.1.S1_at // Mtr.34212.1.S1_at // Mtr.48222.1.S1_s_at
GO:0008104	P	protein localization	72	3689	486	31225	0.044	0.89	// Mtr.4297.1.S1_s_at // Mtr.6092.1.S1_at // Mtr.45185.1.S1_at // Mtr.38016.1.S1_at // Mtr.39131.1.S1_at // Mtr.32428.1.S1_s_at // Mtr.9778.1.S1_at // Mtr.24275.1.S1_s_at // Mtr.41125.1.S1_s_at // Mtr.9619.1.S1_at // Mtr.28271.1.S1_at // Mtr.32428.1.S1_at // Mtr.4285.1.S1_at // Mtr.39363.1.S1_at // Mtr.48641.1.S1_at // Mtr.9241.1.S1_at // Mtr.13402.1.S1_at // Mtr.32388.1.S1_at // Mtr.40969.1.S1_a…
GO:0009787	P	regulation of abscisic acid mediated signaling pathway	7	3689	25	31225	0.046	0.93	// Mtr.28183.1.S1_at // Mtr.5458.1.S1_at // Mtr.5538.1.S1_at // Mtr.13256.1.S1_at // Mtr.16767.1.S1_at // Mtr.33088.1.S1_at // Mtr.39271.1.S1_at
GO:0048506	P	regulation of timing of meristematic phase transition	7	3689	25	31225	0.046	0.93	// Mtr.9618.1.S1_at // Mtr.11993.1.S1_at // Mtr.2020.1.S1_at // Mtr.46029.1.S1_at // Mtr.29235.1.S1_at // Mtr.39981.1.S1_at // Mtr.13994.1.S1_at
GO:0016570	P	histone modification	12	3689	55	31225	0.047	0.94	// Mtr.11353.1.S1_s_at // Mtr.45194.1.S1_at // Mtr.33093.1.S1_at // Mtr.1632.1.S1_at // Mtr.10209.1.S1_at // Mtr.42599.1.S1_at // Mtr.6993.1.S1_at // Mtr.42045.1.S1_s_at // Mtr.18735.1.S1_at // Mtr.5650.1.S1_at // Mtr.33393.1.S1_at // Mtr.45434.1.S1_at
GO:0031324	P	negative regulation of cellular metabolic process	26	3689	149	31225	0.047	0.94	// Mtr.35032.1.S1_at // Mtr.7131.1.S1_at // Mtr.41522.1.S1_at // Mtr.6984.1.S1_at // Mtr.43747.1.S1_at // Mtr.42599.1.S1_at // Mtr.11051.1.S1_at // Mtr.5301.1.S1_at // Mtr.20126.1.S1_at // Mtr.39263.1.S1_at // Mtr.27497.1.S1_at // Mtr.9106.1.S1_at // Mtr.32651.1.S1_at // Mtr.11652.1.S1_at // Mtr.45006.1.S1_at // Mtr.45140.1.S1_at // Mtr.27061.1.S1_at // Mtr.40185.1.S1_at // Mtr.11637.1.S1_at // M…
GO:0048584	P	positive regulation of response to stimulus	14	3689	68	31225	0.048	0.95	// Mtr.28183.1.S1_at // Mtr.5458.1.S1_at // Mtr.40566.1.S1_s_at // Mtr.5538.1.S1_at // Mtr.6897.1.S1_at // Mtr.33088.1.S1_at // Mtr.11546.1.S1_at // Mtr.16767.1.S1_at // Mtr.14024.1.S1_at // Mtr.12159.1.S1_at // Mtr.37179.1.S1_at // Mtr.295.1.S1_at // Mtr.41233.1.S1_at // Mtr.39271.1.S1_at
GO:0051606	P	detection of stimulus	14	3689	68	31225	0.048	0.95	// Mtr.13592.1.S1_at // Mtr.41885.1.S1_at // Mtr.11591.1.S1_at // Mtr.12159.1.S1_at // Mtr.9524.1.S1_at // Mtr.32426.1.S1_s_at // Mtr.26255.1.S1_at // Mtr.35106.1.S1_at // Mtr.6058.1.S1_at // Mtr.14024.1.S1_at // Mtr.34977.1.S1_at // Mtr.44853.1.S1_at // Mtr.295.1.S1_at // Mtr.5215.1.S1_at
GO:0042180	P	cellular ketone metabolic process	296	3689	2263	31225	0.048	0.95	// Mtr.10710.1.S1_s_at // Mtr.28183.1.S1_at // Mtr.40142.1.S1_s_at // Mtr.34986.1.S1_at // Mtr.41948.1.S1_at // Mtr.39743.1.S1_at // Mtr.32846.1.S1_s_at // Mtr.5761.1.S1_s_at // Mtr.6764.1.S1_s_at // Mtr.7718.1.S1_at // Mtr.44832.1.S1_at // Mtr.43970.1.S1_at // Mtr.27893.1.S1_s_at // Mtr.37725.1.S1_at // Mtr.37779.1.S1_at // Mtr.11485.1.S1_at // Mtr.22550.1.S1_s_at // Mtr.13597.1.S1_s_at // Mtr.4…
GO:0010051	P	xylem and phloem pattern formation	8	3689	31	31225	0.048	0.96	// Mtr.9504.1.S1_at // Mtr.6315.1.S1_s_at // Mtr.9361.1.S1_at // Mtr.33292.1.S1_at // Mtr.39438.1.S1_s_at // Mtr.44656.1.S1_at // Mtr.39035.1.S1_at // Mtr.45071.1.S1_at
GO:0006816	P	calcium ion transport	10	3689	43	31225	0.049	0.96	// Mtr.31084.1.S1_at // Mtr.41996.1.S1_at // Mtr.44061.1.S1_at // Mtr.21285.1.S1_at // Mtr.32037.1.S1_at // Mtr.29267.1.S1_at // Mtr.8275.1.S1_at // Mtr.13294.1.S1_at // Mtr.5453.1.S1_at // Mtr.41520.1.S1_at
GO:0006221	P	pyrimidine nucleotide biosynthetic process	10	3689	43	31225	0.049	0.96	// Mtr.32412.1.S1_s_at // Mtr.42522.1.S1_s_at // Mtr.40990.1.S1_s_at // Mtr.28110.1.S1_at // Mtr.45536.1.S1_at // Mtr.10266.1.S1_at // Mtr.44823.1.S1_at // Mtr.31071.1.S1_at // Mtr.40343.1.S1_s_at // Mtr.32819.1.S1_at
GO:0045934	P	negative regulation of nucleobase, nucleoside, nucleotide and nucleic acid metabolic process	23	3689	129	31225	0.05	0.97	// Mtr.35032.1.S1_at // Mtr.7131.1.S1_at // Mtr.41522.1.S1_at // Mtr.6984.1.S1_at // Mtr.43747.1.S1_at // Mtr.42599.1.S1_at // Mtr.11051.1.S1_at // Mtr.5301.1.S1_at // Mtr.20126.1.S1_at // Mtr.39263.1.S1_at // Mtr.27497.1.S1_at // Mtr.9106.1.S1_at // Mtr.32651.1.S1_at // Mtr.11652.1.S1_at // Mtr.45006.1.S1_at // Mtr.45140.1.S1_at // Mtr.27061.1.S1_at // Mtr.11637.1.S1_at // Mtr.5215.1.S1_at // Mt…
GO:0006397	P	mRNA processing	25	3689	143	31225	0.05	0.97	// Mtr.35264.1.S1_at // Mtr.41741.1.S1_s_at // Mtr.49149.1.S1_at // Mtr.12902.1.S1_s_at // Mtr.41631.1.S1_at // Mtr.44146.1.S1_at // Mtr.49984.1.S1_s_at // Mtr.32517.1.S1_at // Mtr.45575.1.S1_at // Mtr.45640.1.S1_s_at // Mtr.45533.1.S1_at // Mtr.28659.1.S1_at // Mtr.11952.1.S1_s_at // Mtr.44030.1.S1_s_at // Mtr.20339.1.S1_s_at // Mtr.9963.1.S1_at // Mtr.24965.1.S1_at // Mtr.39130.1.S1_s_at // Mtr…
GO:0015698	P	inorganic anion transport	13	3689	62	31225	0.05	0.97	// Mtr.38779.1.S1_at // Mtr.42466.1.S1_at // Mtr.5875.1.S1_at // Mtr.25301.1.S1_at // Mtr.45430.1.S1_at // Mtr.31749.1.S1_at // Mtr.44966.1.S1_at // Mtr.18403.1.S1_at // Mtr.41817.1.S1_at // Mtr.28489.1.S1_at // Mtr.27124.1.S1_at // Mtr.5039.1.S1_at // Mtr.42618.1.S1_at
GO:0051172	P	negative regulation of nitrogen compound metabolic process	23	3689	129	31225	0.05	0.97	// Mtr.35032.1.S1_at // Mtr.7131.1.S1_at // Mtr.41522.1.S1_at // Mtr.6984.1.S1_at // Mtr.43747.1.S1_at // Mtr.42599.1.S1_at // Mtr.11051.1.S1_at // Mtr.5301.1.S1_at // Mtr.20126.1.S1_at // Mtr.39263.1.S1_at // Mtr.27497.1.S1_at // Mtr.9106.1.S1_at // Mtr.32651.1.S1_at // Mtr.11652.1.S1_at // Mtr.45006.1.S1_at // Mtr.45140.1.S1_at // Mtr.27061.1.S1_at // Mtr.11637.1.S1_at // Mtr.5215.1.S1_at // Mt…
GO:0046343	P	streptomycin metabolic process	5	3689	33	31225	0.37	1	// Mtr.2715.1.S1_s_at // Mtr.44572.1.S1_at // Mtr.11978.1.S1_at // Mtr.32665.1.S1_s_at // Mtr.43083.1.S1_s_at
GO:0009167	P	purine ribonucleoside monophosphate metabolic process	5	3689	20	31225	0.12	1	// Mtr.42421.1.S1_at // Mtr.19483.1.S1_s_at // Mtr.32582.1.S1_at // Mtr.41537.1.S1_at // Mtr.9405.1.S1_at
GO:0009165	P	nucleotide biosynthetic process	25	3689	170	31225	0.18	1	// Mtr.19483.1.S1_s_at // Mtr.41537.1.S1_at // Mtr.5656.1.S1_s_at // Mtr.12902.1.S1_s_at // Mtr.10266.1.S1_at // Mtr.44823.1.S1_at // Mtr.31071.1.S1_at // Mtr.3096.1.S1_at // Mtr.32412.1.S1_s_at // Mtr.40990.1.S1_s_at // Mtr.32582.1.S1_at // Mtr.45536.1.S1_at // Mtr.33151.1.S1_at // Mtr.5421.1.S1_s_at // Mtr.40343.1.S1_s_at // Mtr.42421.1.S1_at // Mtr.9405.1.S1_at // Mtr.34483.1.S1_s_at // Mtr.19…
GO:0009161	P	ribonucleoside monophosphate metabolic process	6	3689	29	31225	0.16	1	// Mtr.42421.1.S1_at // Mtr.19483.1.S1_s_at // Mtr.9405.1.S1_at // Mtr.32582.1.S1_at // Mtr.41537.1.S1_at // Mtr.5421.1.S1_s_at
GO:0051656	P	establishment of organelle localization	5	3689	15	31225	0.053	1	// Mtr.2528.1.S1_s_at // Mtr.27820.1.S1_at // Mtr.6828.1.S1_at // Mtr.14811.1.S1_at // Mtr.6029.1.S1_at
GO:0009698	P	phenylpropanoid metabolic process	14	3689	276	31225	1	1	// Mtr.49684.1.S1_at // Mtr.42449.1.S1_at // Mtr.32846.1.S1_s_at // Mtr.11591.1.S1_at // Mtr.40166.1.S1_s_at // Mtr.38612.1.S1_at // Mtr.5450.1.S1_at // Mtr.22769.1.S1_at // Mtr.10628.1.S1_at // Mtr.42553.1.S1_s_at // Mtr.44052.1.S1_at // Mtr.44853.1.S1_at // Mtr.32316.1.S1_at // Mtr.5863.1.S1_at
GO:0009699	P	phenylpropanoid biosynthetic process	8	3689	259	31225	1	1	// Mtr.49684.1.S1_at // Mtr.32846.1.S1_s_at // Mtr.42449.1.S1_at // Mtr.5450.1.S1_at // Mtr.10628.1.S1_at // Mtr.42553.1.S1_s_at // Mtr.32316.1.S1_at // Mtr.5863.1.S1_at
GO:0009168	P	purine ribonucleoside monophosphate biosynthetic process	5	3689	20	31225	0.12	1	// Mtr.42421.1.S1_at // Mtr.19483.1.S1_s_at // Mtr.32582.1.S1_at // Mtr.41537.1.S1_at // Mtr.9405.1.S1_at
GO:0006306	P	DNA methylation	7	3689	40	31225	0.22	1	// Mtr.5264.1.S1_at // Mtr.13511.1.S1_at // Mtr.13432.1.S1_at // Mtr.33093.1.S1_at // Mtr.1620.1.S1_at // Mtr.7636.1.S1_at // Mtr.7400.1.S1_at
GO:0006305	P	DNA alkylation	7	3689	40	31225	0.22	1	// Mtr.5264.1.S1_at // Mtr.13511.1.S1_at // Mtr.13432.1.S1_at // Mtr.33093.1.S1_at // Mtr.1620.1.S1_at // Mtr.7636.1.S1_at // Mtr.7400.1.S1_at
GO:0006304	P	DNA modification	8	3689	42	31225	0.15	1	// Mtr.5264.1.S1_at // Mtr.13511.1.S1_at // Mtr.44818.1.S1_at // Mtr.33093.1.S1_at // Mtr.13432.1.S1_at // Mtr.1620.1.S1_at // Mtr.7636.1.S1_at // Mtr.7400.1.S1_at
GO:0000162	P	tryptophan biosynthetic process	9	3689	99	31225	0.82	1	// Mtr.10151.1.S1_s_at // Mtr.5830.1.S1_s_at // Mtr.39408.1.S1_at // Mtr.27893.1.S1_s_at // Mtr.37786.1.S1_at // Mtr.11530.1.S1_at // Mtr.37651.1.S1_s_at // Mtr.12536.1.S1_at // Mtr.34960.1.S1_at
GO:0033015	P	tetrapyrrole catabolic process	5	3689	17	31225	0.075	1	// Mtr.6070.1.S1_at // Mtr.32270.1.S1_at // Mtr.28644.1.S1_at // Mtr.10006.1.S1_at // Mtr.34944.1.S1_at
GO:0009642	P	response to light intensity	9	3689	95	31225	0.78	1	// Mtr.9027.1.S1_at // Mtr.10049.1.S1_at // Mtr.32665.1.S1_s_at // Mtr.44719.1.S1_at // Mtr.13256.1.S1_at // Mtr.11591.1.S1_at // Mtr.40185.1.S1_at // Mtr.44853.1.S1_at // Mtr.5512.1.S1_at
GO:0016101	P	diterpenoid metabolic process	5	3689	47	31225	0.65	1	// Mtr.9618.1.S1_at // Mtr.25006.1.S1_at // Mtr.6128.1.S1_at // Mtr.39981.1.S1_at // Mtr.32389.1.S1_at
GO:0016102	P	diterpenoid biosynthetic process	5	3689	30	31225	0.31	1	// Mtr.9618.1.S1_at // Mtr.25006.1.S1_at // Mtr.6128.1.S1_at // Mtr.39981.1.S1_at // Mtr.32389.1.S1_at
GO:0006284	P	base-excision repair	5	3689	24	31225	0.19	1	// Mtr.32156.1.S1_at // Mtr.27212.1.S1_at // Mtr.44950.1.S1_at // Mtr.9463.1.S1_at // Mtr.7400.1.S1_at
GO:0015849	P	organic acid transport	11	3689	106	31225	0.7	1	// Mtr.32879.1.S1_at // Mtr.1513.1.S1_x_at // Mtr.9973.1.S1_at // Mtr.11951.1.S1_at // Mtr.44035.1.S1_at // Mtr.1513.1.S1_at // Mtr.13879.1.S1_at // Mtr.44465.1.S1_at // Mtr.4275.1.S1_at // Mtr.33430.1.S1_at // Mtr.45120.1.S1_at
GO:0048582	P	positive regulation of post-embryonic development	5	3689	32	31225	0.35	1	// Mtr.41684.1.S1_at // Mtr.6984.1.S1_at // Mtr.26216.1.S1_at // Mtr.45140.1.S1_at // Mtr.13615.1.S1_at
GO:0050832	P	defense response to fungus	15	3689	118	31225	0.44	1	// Mtr.5242.1.S1_at // Mtr.11232.1.S1_at // Mtr.13329.1.S1_at // Mtr.5458.1.S1_at // Mtr.16767.1.S1_at // Mtr.5274.1.S1_s_at // Mtr.5123.1.S1_at // Mtr.6897.1.S1_at // Mtr.42598.1.S1_at // Mtr.33088.1.S1_at // Mtr.12164.1.S1_at // Mtr.13202.1.S1_at // Mtr.41233.1.S1_at // Mtr.43960.1.S1_at // Mtr.41830.1.S1_at
GO:0008361	P	regulation of cell size	28	3689	177	31225	0.095	1	// Mtr.10710.1.S1_s_at // Mtr.5122.1.S1_at // Mtr.31572.1.S1_s_at // Mtr.9524.1.S1_at // Mtr.41156.1.S1_at // Mtr.22550.1.S1_s_at // Mtr.45403.1.S1_s_at // Mtr.8603.1.S1_at // Mtr.13669.1.S1_at // Mtr.6828.1.S1_at // Mtr.40566.1.S1_s_at // Mtr.10823.1.S1_s_at // Mtr.14811.1.S1_at // Mtr.44557.1.S1_at // Mtr.39301.1.S1_at // Mtr.10634.1.S1_at // Mtr.33599.1.S1_at // Mtr.9106.1.S1_at // Mtr.5316.1.…
GO:0048581	P	negative regulation of post-embryonic development	6	3689	35	31225	0.26	1	// Mtr.13592.1.S1_at // Mtr.38504.1.S1_at // Mtr.46029.1.S1_at // Mtr.33688.1.S1_at // Mtr.29235.1.S1_at // Mtr.5215.1.S1_at
GO:0046487	P	glyoxylate metabolic process	8	3689	80	31225	0.72	1	// Mtr.8789.1.S1_s_at // Mtr.10428.1.S1_at // Mtr.31101.1.S1_at // Mtr.5128.1.S1_at // Mtr.37779.1.S1_at // Mtr.29250.1.S1_s_at // Mtr.18473.1.S1_s_at // Mtr.14066.1.S1_s_at
GO:0046483	P	heterocycle metabolic process	97	3689	900	31225	0.82	1	// Mtr.12969.1.S1_at // Mtr.27893.1.S1_s_at // Mtr.37786.1.S1_at // Mtr.44035.1.S1_at // Mtr.44823.1.S1_at // Mtr.3096.1.S1_at // Mtr.32582.1.S1_at // Mtr.11485.1.S1_at // Mtr.8867.1.S1_s_at // Mtr.38128.1.S1_s_at // Mtr.40739.1.S1_s_at // Mtr.5608.1.S1_at // Mtr.8513.1.S1_at // Mtr.9405.1.S1_at // Mtr.11510.1.S1_at // Mtr.29357.1.S1_at // Mtr.44667.1.S1_at // Mtr.12536.1.S1_at // Mtr.27923.1.S1_…
GO:0006570	P	tyrosine metabolic process	15	3689	152	31225	0.78	1	// Mtr.10151.1.S1_s_at // Mtr.5830.1.S1_s_at // Mtr.9870.1.S1_at // Mtr.40166.1.S1_s_at // Mtr.38612.1.S1_at // Mtr.27893.1.S1_s_at // Mtr.34960.1.S1_at // Mtr.10202.1.S1_at // Mtr.37786.1.S1_at // Mtr.37651.1.S1_s_at // Mtr.12536.1.S1_at // Mtr.29084.1.S1_x_at // Mtr.5188.1.S1_at // Mtr.39408.1.S1_at // Mtr.38092.1.S1_at
GO:0006571	P	tyrosine biosynthetic process	8	3689	96	31225	0.87	1	// Mtr.10151.1.S1_s_at // Mtr.5830.1.S1_s_at // Mtr.39408.1.S1_at // Mtr.27893.1.S1_s_at // Mtr.37786.1.S1_at // Mtr.37651.1.S1_s_at // Mtr.12536.1.S1_at // Mtr.34960.1.S1_at
GO:0006573	P	valine metabolic process	15	3689	100	31225	0.23	1	// Mtr.5456.1.S1_at // Mtr.10270.1.S1_at // Mtr.44610.1.S1_at // Mtr.40938.1.S1_at // Mtr.50704.1.S1_s_at // Mtr.41962.1.S1_at // Mtr.44941.1.S1_s_at // Mtr.7718.1.S1_at // Mtr.28639.1.S1_at // Mtr.6365.1.S1_at // Mtr.8867.1.S1_s_at // Mtr.13597.1.S1_s_at // Mtr.38128.1.S1_s_at // Mtr.6933.1.S1_at // Mtr.34825.1.S1_at
GO:0006574	P	valine catabolic process	5	3689	60	31225	0.83	1	// Mtr.44941.1.S1_s_at // Mtr.50704.1.S1_s_at // Mtr.8867.1.S1_s_at // Mtr.38128.1.S1_s_at // Mtr.6933.1.S1_at
GO:0034285	P	response to disaccharide stimulus	5	3689	42	31225	0.56	1	// Mtr.9618.1.S1_at // Mtr.6984.1.S1_at // Mtr.44775.1.S1_at // Mtr.13108.1.S1_at // Mtr.39981.1.S1_at
GO:0034284	P	response to monosaccharide stimulus	7	3689	33	31225	0.12	1	// Mtr.5656.1.S1_s_at // Mtr.13108.1.S1_at // Mtr.44775.1.S1_at // Mtr.11978.1.S1_at // Mtr.38921.1.S1_s_at // Mtr.41684.1.S1_at // Mtr.44572.1.S1_at
GO:0006270	P	DNA replication initiation	5	3689	18	31225	0.088	1	// Mtr.4628.1.S1_at // Mtr.7131.1.S1_at // Mtr.38974.1.S1_at // Mtr.18279.1.S1_at // Mtr.38794.1.S1_at
GO:0006119	P	oxidative phosphorylation	9	3689	183	31225	1	1	// Mtr.37562.1.S1_at // Mtr.10007.1.S1_at // Mtr.5656.1.S1_s_at // Mtr.13940.1.S1_s_at // Mtr.12902.1.S1_s_at // Mtr.33151.1.S1_at // Mtr.38273.1.S1_at // Mtr.3096.1.S1_at // Mtr.4474.1.S1_at
GO:0019497	P	hexachlorocyclohexane metabolic process	10	3689	46	31225	0.067	1	// Mtr.43918.1.S1_at // Mtr.33744.1.S1_s_at // Mtr.42434.1.S1_at // Mtr.39124.1.S1_at // Mtr.14419.1.S1_s_at // Mtr.832.1.S1_at // Mtr.5279.1.S1_at // Mtr.33744.1.S1_at // Mtr.4288.1.S1_at // Mtr.831.1.S1_at
GO:0051253	P	negative regulation of RNA metabolic process	7	3689	28	31225	0.07	1	// Mtr.27497.1.S1_at // Mtr.7131.1.S1_at // Mtr.12796.1.S1_at // Mtr.43747.1.S1_at // Mtr.27061.1.S1_at // Mtr.13205.1.S1_s_at // Mtr.20126.1.S1_at
GO:0019320	P	hexose catabolic process	28	3689	279	31225	0.82	1	// Mtr.9668.1.S1_at // Mtr.12110.1.S1_at // Mtr.40429.1.S1_at // Mtr.11978.1.S1_at // Mtr.29250.1.S1_s_at // Mtr.15638.1.S1_at // Mtr.33319.1.S1_at // Mtr.50419.1.S1_at // Mtr.43463.1.S1_s_at // Mtr.38128.1.S1_s_at // Mtr.5421.1.S1_s_at // Mtr.43083.1.S1_s_at // Mtr.44572.1.S1_at // Mtr.39509.1.S1_at // Mtr.8513.1.S1_at // Mtr.43024.1.S1_s_at // Mtr.11679.1.S1_at // Mtr.20701.1.S1_at // Mtr.28166…
GO:0006457	P	protein folding	25	3689	233	31225	0.71	1	// Mtr.40590.1.S1_at // Mtr.33697.1.S1_s_at // Mtr.43738.1.S1_s_at // Mtr.39460.1.S1_at // Mtr.41309.1.S1_at // Mtr.44314.1.S1_at // Mtr.42192.1.S1_at // Mtr.44146.1.S1_at // Mtr.13526.1.S1_at // Mtr.42580.1.S1_s_at // Mtr.9106.1.S1_at // Mtr.44314.1.S1_s_at // Mtr.9604.1.S1_at // Mtr.51543.1.S1_s_at // Mtr.48184.1.S1_s_at // Mtr.12158.1.S1_at // Mtr.32924.1.S1_at // Mtr.43738.1.S1_at // Mtr.3290…
GO:0009891	P	positive regulation of biosynthetic process	21	3689	120	31225	0.067	1	// Mtr.5242.1.S1_at // Mtr.38981.1.S1_at // Mtr.32531.1.S1_s_at // Mtr.42355.1.S1_at // Mtr.39509.1.S1_at // Mtr.33292.1.S1_at // Mtr.32531.1.S1_at // Mtr.5123.1.S1_at // Mtr.15845.1.S1_at // Mtr.39550.1.S1_at // Mtr.26044.1.S1_s_at // Mtr.33826.1.S1_at // Mtr.38977.1.S1_at // Mtr.13708.1.S1_at // Mtr.44392.1.S1_at // Mtr.33498.1.S1_at // Mtr.39035.1.S1_at // Mtr.28628.1.S1_at // Mtr.13202.1.S1_a…
GO:0017000	P	antibiotic biosynthetic process	5	3689	35	31225	0.42	1	// Mtr.2715.1.S1_s_at // Mtr.44572.1.S1_at // Mtr.11978.1.S1_at // Mtr.32665.1.S1_s_at // Mtr.43083.1.S1_s_at
GO:0000302	P	response to reactive oxygen species	11	3689	116	31225	0.8	1	// Mtr.12969.1.S1_at // Mtr.31263.1.S1_at // Mtr.11354.1.S1_at // Mtr.32665.1.S1_s_at // Mtr.44719.1.S1_at // Mtr.42141.1.S1_s_at // Mtr.39088.1.S1_s_at // Mtr.41491.1.S1_at // Mtr.33098.1.S1_at // Mtr.44035.1.S1_at // Mtr.44035.1.S1_s_at
GO:0044036	P	cell wall macromolecule metabolic process	10	3689	108	31225	0.81	1	// Mtr.35316.1.S1_at // Mtr.23311.1.S1_s_at // Mtr.6046.1.S1_at // Mtr.12693.1.S1_at // Mtr.44557.1.S1_at // Mtr.45403.1.S1_s_at // Mtr.1798.1.S1_s_at // Mtr.23311.1.S1_at // Mtr.32451.1.S1_s_at // Mtr.24893.1.S1_at
GO:0015994	P	chlorophyll metabolic process	13	3689	92	31225	0.32	1	// Mtr.48899.1.S1_at // Mtr.38734.1.S1_at // Mtr.5703.1.S1_at // Mtr.10006.1.S1_at // Mtr.34944.1.S1_at // Mtr.6070.1.S1_at // Mtr.13616.1.S1_s_at // Mtr.28644.1.S1_at // Mtr.39029.1.S1_at // Mtr.32270.1.S1_at // Mtr.12536.1.S1_at // Mtr.38681.1.S1_s_at // Mtr.10407.1.S1_at
GO:0009943	P	adaxial/abaxial axis specification	5	3689	23	31225	0.17	1	// Mtr.39297.1.S1_s_at // Mtr.32249.1.S1_at // Mtr.39438.1.S1_s_at // Mtr.16599.1.S1_at // Mtr.44656.1.S1_at
GO:0015992	P	proton transport	12	3689	207	31225	1	1	// Mtr.45369.1.S1_at // Mtr.38273.1.S1_at // Mtr.21285.1.S1_at // Mtr.12902.1.S1_s_at // Mtr.34941.1.S1_at // Mtr.5656.1.S1_s_at // Mtr.13940.1.S1_s_at // Mtr.29496.1.S1_at // Mtr.33151.1.S1_at // Mtr.6028.1.S1_at // Mtr.3096.1.S1_at // Mtr.4474.1.S1_at
GO:0009863	P	salicylic acid mediated signaling pathway	6	3689	36	31225	0.28	1	// Mtr.5242.1.S1_at // Mtr.5274.1.S1_s_at // Mtr.5123.1.S1_at // Mtr.13202.1.S1_at // Mtr.37179.1.S1_at // Mtr.31309.1.S1_s_at
GO:0006887	P	exocytosis	6	3689	45	31225	0.46	1	// Mtr.7375.1.S1_at // Mtr.5289.1.S1_at // Mtr.32526.1.S1_at // Mtr.32446.1.S1_at // Mtr.43774.1.S1_at // Mtr.33318.1.S1_at
GO:0008643	P	carbohydrate transport	13	3689	133	31225	0.78	1	// Mtr.5420.1.S1_s_at // Mtr.11311.1.S1_at // Mtr.41587.1.S1_s_at // Mtr.44313.1.S1_at // Mtr.42215.1.S1_at // Mtr.32960.1.S1_at // Mtr.41924.1.S1_at // Mtr.31529.1.S1_at // Mtr.43055.1.S1_s_at // Mtr.11442.1.S1_at // Mtr.11273.1.S1_at // Mtr.38747.1.S1_s_at // Mtr.10634.1.S1_at
GO:0002684	P	positive regulation of immune system process	7	3689	37	31225	0.18	1	// Mtr.6897.1.S1_at // Mtr.11546.1.S1_at // Mtr.14024.1.S1_at // Mtr.12159.1.S1_at // Mtr.37179.1.S1_at // Mtr.295.1.S1_at // Mtr.41233.1.S1_at
GO:0002682	P	regulation of immune system process	7	3689	42	31225	0.26	1	// Mtr.6897.1.S1_at // Mtr.11546.1.S1_at // Mtr.14024.1.S1_at // Mtr.12159.1.S1_at // Mtr.37179.1.S1_at // Mtr.295.1.S1_at // Mtr.41233.1.S1_at
GO:0032259	P	methylation	14	3689	87	31225	0.18	1	// Mtr.45194.1.S1_at // Mtr.5264.1.S1_at // Mtr.13432.1.S1_at // Mtr.13511.1.S1_at // Mtr.33093.1.S1_at // Mtr.7636.1.S1_at // Mtr.1620.1.S1_at // Mtr.11867.1.S1_at // Mtr.33393.1.S1_at // Mtr.6993.1.S1_at // Mtr.42530.1.S1_at // Mtr.13019.1.S1_at // Mtr.2148.1.S1_at // Mtr.7400.1.S1_at
GO:0006118	P	electron transport	50	3689	883	31225	1	1	// Mtr.12969.1.S1_at // Mtr.11354.1.S1_at // Mtr.41235.1.S1_at // Mtr.39487.1.S1_s_at // Mtr.32846.1.S1_s_at // Mtr.31233.1.S1_at // Mtr.27233.1.S1_at // Mtr.42106.1.S1_at // Mtr.16570.1.S1_at // Mtr.42795.1.S1_at // Mtr.29084.1.S1_x_at // Mtr.24264.1.S1_at // Mtr.11875.1.S1_at // Mtr.42141.1.S1_at // Mtr.37902.1.S1_s_at // Mtr.44366.1.S1_at // Mtr.41703.1.S1_at // Mtr.13347.1.S1_at // Mtr.42638.…
GO:0018130	P	heterocycle biosynthetic process	21	3689	168	31225	0.44	1	// Mtr.25156.1.S1_at // Mtr.37786.1.S1_at // Mtr.10151.1.S1_s_at // Mtr.11510.1.S1_at // Mtr.42522.1.S1_s_at // Mtr.5830.1.S1_s_at // Mtr.33051.1.S1_at // Mtr.41156.1.S1_at // Mtr.27893.1.S1_s_at // Mtr.34960.1.S1_at // Mtr.42902.1.S1_s_at // Mtr.11485.1.S1_at // Mtr.11530.1.S1_at // Mtr.25156.1.S1_s_at // Mtr.39029.1.S1_at // Mtr.37651.1.S1_s_at // Mtr.12536.1.S1_at // Mtr.38681.1.S1_s_at // Mtr…
GO:0006629	P	lipid metabolic process	127	3689	997	31225	0.22	1	// Mtr.28183.1.S1_at // Mtr.32846.1.S1_s_at // Mtr.5761.1.S1_s_at // Mtr.41042.1.S1_s_at // Mtr.37268.1.S1_s_at // Mtr.44522.1.S1_at // Mtr.39842.1.S1_at // Mtr.32526.1.S1_at // Mtr.44484.1.S1_at // Mtr.11875.1.S1_at // Mtr.32375.1.S1_at // Mtr.39112.1.S1_at // Mtr.44954.1.S1_s_at // Mtr.39755.1.S1_at // Mtr.32665.1.S1_s_at // Mtr.8867.1.S1_s_at // Mtr.38128.1.S1_s_at // Mtr.34809.1.S1_s_at // Mt…
GO:0009309	P	amine biosynthetic process	44	3689	375	31225	0.54	1	// Mtr.8748.1.S1_at // Mtr.40142.1.S1_s_at // Mtr.45294.1.S1_at // Mtr.40938.1.S1_at // Mtr.42358.1.S1_at // Mtr.27893.1.S1_s_at // Mtr.13686.1.S1_at // Mtr.11485.1.S1_at // Mtr.13597.1.S1_s_at // Mtr.42795.1.S1_at // Mtr.37651.1.S1_s_at // Mtr.44382.1.S1_at // Mtr.1798.1.S1_s_at // Mtr.5456.1.S1_at // Mtr.919.1.S1_s_at // Mtr.10270.1.S1_at // Mtr.9208.1.S1_at // Mtr.39335.1.S1_at // Mtr.41962.1.…
GO:0006551	P	leucine metabolic process	15	3689	95	31225	0.18	1	// Mtr.5456.1.S1_at // Mtr.10270.1.S1_at // Mtr.44610.1.S1_at // Mtr.40938.1.S1_at // Mtr.50704.1.S1_s_at // Mtr.41962.1.S1_at // Mtr.44941.1.S1_s_at // Mtr.7718.1.S1_at // Mtr.28639.1.S1_at // Mtr.6365.1.S1_at // Mtr.8867.1.S1_s_at // Mtr.13597.1.S1_s_at // Mtr.38128.1.S1_s_at // Mtr.6933.1.S1_at // Mtr.34825.1.S1_at
GO:0006623	P	protein targeting to vacuole	5	3689	18	31225	0.088	1	// Mtr.28271.1.S1_at // Mtr.41118.1.S1_s_at // Mtr.48641.1.S1_at // Mtr.13807.1.S1_at // Mtr.25667.1.S1_s_at
GO:0009260	P	ribonucleotide biosynthetic process	15	3689	119	31225	0.45	1	// Mtr.42421.1.S1_at // Mtr.19483.1.S1_s_at // Mtr.13940.1.S1_s_at // Mtr.9405.1.S1_at // Mtr.32582.1.S1_at // Mtr.28110.1.S1_at // Mtr.5656.1.S1_s_at // Mtr.41537.1.S1_at // Mtr.19344.1.S1_at // Mtr.12902.1.S1_s_at // Mtr.10266.1.S1_at // Mtr.33151.1.S1_at // Mtr.38273.1.S1_at // Mtr.5421.1.S1_s_at // Mtr.3096.1.S1_at
GO:0009267	P	cellular response to starvation	5	3689	35	31225	0.42	1	// Mtr.39430.1.S1_at // Mtr.11833.1.S1_at // Mtr.44966.1.S1_at // Mtr.5039.1.S1_at // Mtr.32195.1.S1_at
GO:0009266	P	response to temperature stimulus	48	3689	319	31225	0.071	1	// Mtr.32071.1.S1_at // Mtr.12555.1.S1_at // Mtr.45354.1.S1_at // Mtr.10006.1.S1_at // Mtr.33697.1.S1_s_at // Mtr.16767.1.S1_at // Mtr.31511.1.S1_at // Mtr.32476.1.S1_at // Mtr.33355.1.S1_s_at // Mtr.11185.1.S1_at // Mtr.11978.1.S1_at // Mtr.29250.1.S1_s_at // Mtr.39743.1.S1_at // Mtr.32375.1.S1_at // Mtr.38573.1.S1_at // Mtr.5458.1.S1_at // Mtr.2439.1.S1_at // Mtr.11702.1.S1_at // Mtr.34944.1.S1…
GO:0042435	P	indole derivative biosynthetic process	9	3689	105	31225	0.86	1	// Mtr.10151.1.S1_s_at // Mtr.5830.1.S1_s_at // Mtr.39408.1.S1_at // Mtr.27893.1.S1_s_at // Mtr.37786.1.S1_at // Mtr.11530.1.S1_at // Mtr.37651.1.S1_s_at // Mtr.12536.1.S1_at // Mtr.34960.1.S1_at
GO:0042434	P	indole derivative metabolic process	21	3689	158	31225	0.34	1	// Mtr.17275.1.S1_s_at // Mtr.13934.1.S1_at // Mtr.10151.1.S1_s_at // Mtr.39088.1.S1_s_at // Mtr.42638.1.S1_at // Mtr.44941.1.S1_s_at // Mtr.29357.1.S1_at // Mtr.32558.1.S1_at // Mtr.27893.1.S1_s_at // Mtr.34960.1.S1_at // Mtr.5830.1.S1_s_at // Mtr.37786.1.S1_at // Mtr.8867.1.S1_s_at // Mtr.11530.1.S1_at // Mtr.38128.1.S1_s_at // Mtr.37651.1.S1_s_at // Mtr.12536.1.S1_at // Mtr.44035.1.S1_s_at // …
GO:0042430	P	indole and derivative metabolic process	23	3689	181	31225	0.4	1	// Mtr.27893.1.S1_s_at // Mtr.32558.1.S1_at // Mtr.44035.1.S1_at // Mtr.37651.1.S1_s_at // Mtr.42638.1.S1_at // Mtr.13934.1.S1_at // Mtr.17275.1.S1_s_at // Mtr.38128.1.S1_s_at // Mtr.25156.1.S1_at // Mtr.10151.1.S1_s_at // Mtr.39408.1.S1_at // Mtr.29357.1.S1_at // Mtr.8867.1.S1_s_at // Mtr.12536.1.S1_at // Mtr.44035.1.S1_s_at // Mtr.5830.1.S1_s_at // Mtr.44941.1.S1_s_at // Mtr.37786.1.S1_at // Mt…
GO:0016072	P	rRNA metabolic process	6	3689	35	31225	0.26	1	// Mtr.32770.1.S1_at // Mtr.25423.1.S1_at // Mtr.10155.1.S1_at // Mtr.39856.1.S1_at // Mtr.9906.1.S1_at // Mtr.28753.1.S1_at
GO:0010260	P	organ senescence	7	3689	43	31225	0.27	1	// Mtr.42943.1.S1_at // Mtr.38509.1.S1_at // Mtr.10006.1.S1_at // Mtr.34944.1.S1_at // Mtr.26216.1.S1_at // Mtr.28644.1.S1_at // Mtr.32270.1.S1_at
GO:0010557	P	positive regulation of macromolecule biosynthetic process	18	3689	113	31225	0.15	1	// Mtr.39509.1.S1_at // Mtr.38981.1.S1_at // Mtr.32531.1.S1_s_at // Mtr.42355.1.S1_at // Mtr.33292.1.S1_at // Mtr.32531.1.S1_at // Mtr.15845.1.S1_at // Mtr.39550.1.S1_at // Mtr.26044.1.S1_s_at // Mtr.33826.1.S1_at // Mtr.38977.1.S1_at // Mtr.13708.1.S1_at // Mtr.44392.1.S1_at // Mtr.33498.1.S1_at // Mtr.39035.1.S1_at // Mtr.28628.1.S1_at // Mtr.34429.1.S1_at // Mtr.11527.1.S1_at
GO:0006694	P	steroid biosynthetic process	6	3689	98	31225	0.97	1	// Mtr.45298.1.S1_at // Mtr.32376.1.S1_at // Mtr.38128.1.S1_s_at // Mtr.48023.1.S1_s_at // Mtr.34173.1.S1_at // Mtr.9275.1.S1_s_at
GO:0009967	P	positive regulation of signal transduction	6	3689	26	31225	0.12	1	// Mtr.28183.1.S1_at // Mtr.5458.1.S1_at // Mtr.5538.1.S1_at // Mtr.16767.1.S1_at // Mtr.33088.1.S1_at // Mtr.39271.1.S1_at
GO:0006022	P	aminoglycan metabolic process	20	3689	112	31225	0.063	1	// Mtr.34217.1.S1_at // Mtr.51565.1.S1_s_at // Mtr.5663.1.S1_at // Mtr.39112.1.S1_at // Mtr.8659.1.S1_s_at // Mtr.48411.1.S1_s_at // Mtr.38734.1.S1_at // Mtr.12402.1.S1_s_at // Mtr.38644.1.S1_at // Mtr.20701.1.S1_at // Mtr.11907.1.S1_at // Mtr.12693.1.S1_at // Mtr.33544.1.S1_at // Mtr.13616.1.S1_s_at // Mtr.13558.1.S1_at // Mtr.5549.1.S1_at // Mtr.1798.1.S1_s_at // Mtr.4292.1.S1_at // Mtr.33855.1…
GO:0006752	P	group transfer coenzyme metabolic process	10	3689	93	31225	0.66	1	// Mtr.25432.1.S1_s_at // Mtr.42522.1.S1_s_at // Mtr.31545.1.S1_at // Mtr.7718.1.S1_at // Mtr.28639.1.S1_at // Mtr.6365.1.S1_at // Mtr.10270.1.S1_at // Mtr.41962.1.S1_at // Mtr.48023.1.S1_s_at // Mtr.34173.1.S1_at
GO:0006753	P	nucleoside phosphate metabolic process	52	3689	398	31225	0.27	1	// Mtr.19483.1.S1_s_at // Mtr.10922.1.S1_at // Mtr.44795.1.S1_at // Mtr.23311.1.S1_s_at // Mtr.41537.1.S1_at // Mtr.5656.1.S1_s_at // Mtr.28110.1.S1_at // Mtr.12902.1.S1_s_at // Mtr.40429.1.S1_at // Mtr.10266.1.S1_at // Mtr.44823.1.S1_at // Mtr.31071.1.S1_at // Mtr.31726.1.S1_at // Mtr.3096.1.S1_at // Mtr.24893.1.S1_at // Mtr.15638.1.S1_at // Mtr.32412.1.S1_s_at // Mtr.40990.1.S1_s_at // Mtr.4744…
GO:0048638	P	regulation of developmental growth	5	3689	19	31225	0.1	1	// Mtr.11902.1.S1_at // Mtr.11759.1.S1_at // Mtr.39438.1.S1_s_at // Mtr.5116.1.S1_at // Mtr.31573.1.S1_s_at
GO:0044242	P	cellular lipid catabolic process	24	3689	154	31225	0.13	1	// Mtr.28183.1.S1_at // Mtr.9785.1.S1_at // Mtr.34986.1.S1_at // Mtr.1606.1.S1_at // Mtr.32526.1.S1_at // Mtr.233.1.S1_at // Mtr.32375.1.S1_at // Mtr.42328.1.S1_at // Mtr.44954.1.S1_s_at // Mtr.8867.1.S1_s_at // Mtr.38128.1.S1_s_at // Mtr.12609.1.S1_at // Mtr.34977.1.S1_at // Mtr.5946.1.S1_at // Mtr.39271.1.S1_at // Mtr.45266.1.S1_at // Mtr.32182.1.S1_at // Mtr.5538.1.S1_at // Mtr.29239.1.S1_at /…
GO:0051128	P	regulation of cellular component organization	9	3689	52	31225	0.19	1	// Mtr.34992.1.S1_at // Mtr.33292.1.S1_at // Mtr.40590.1.S1_at // Mtr.12815.1.S1_at // Mtr.9106.1.S1_at // Mtr.42599.1.S1_at // Mtr.38273.1.S1_at // Mtr.13778.1.S1_at // Mtr.13873.1.S1_at
GO:0009410	P	response to xenobiotic stimulus	17	3689	114	31225	0.22	1	// Mtr.43918.1.S1_at // Mtr.17275.1.S1_s_at // Mtr.44941.1.S1_s_at // Mtr.32558.1.S1_at // Mtr.42434.1.S1_at // Mtr.39124.1.S1_at // Mtr.13934.1.S1_at // Mtr.14419.1.S1_s_at // Mtr.8867.1.S1_s_at // Mtr.832.1.S1_at // Mtr.38128.1.S1_s_at // Mtr.37562.1.S1_at // Mtr.5279.1.S1_at // Mtr.33744.1.S1_at // Mtr.33744.1.S1_s_at // Mtr.4288.1.S1_at // Mtr.831.1.S1_at
GO:0009411	P	response to UV	7	3689	62	31225	0.6	1	// Mtr.10628.1.S1_at // Mtr.33578.1.S1_at // Mtr.5692.1.S1_at // Mtr.44990.1.S1_at // Mtr.10202.1.S1_at // Mtr.42553.1.S1_s_at // Mtr.34992.1.S1_at
GO:0009416	P	response to light stimulus	59	3689	448	31225	0.23	1	// Mtr.9524.1.S1_at // Mtr.32426.1.S1_s_at // Mtr.34504.1.S1_at // Mtr.10202.1.S1_at // Mtr.44052.1.S1_at // Mtr.39194.1.S1_at // Mtr.39035.1.S1_at // Mtr.33869.1.S1_at // Mtr.44853.1.S1_at // Mtr.11381.1.S1_at // Mtr.34780.1.S1_at // Mtr.50766.1.S1_at // Mtr.5692.1.S1_at // Mtr.35106.1.S1_at // Mtr.33578.1.S1_at // Mtr.32878.1.S1_at // Mtr.44671.1.S1_at // Mtr.5236.1.S1_s_at // Mtr.32665.1.S1_s_…
GO:0009414	P	response to water deprivation	23	3689	176	31225	0.36	1	// Mtr.12555.1.S1_at // Mtr.32476.1.S1_at // Mtr.6070.1.S1_at // Mtr.1513.1.S1_x_at // Mtr.13202.1.S1_at // Mtr.10006.1.S1_at // Mtr.34944.1.S1_at // Mtr.38128.1.S1_s_at // Mtr.32270.1.S1_at // Mtr.5242.1.S1_at // Mtr.44056.1.S1_at // Mtr.11510.1.S1_at // Mtr.11382.1.S1_s_at // Mtr.42902.1.S1_s_at // Mtr.11764.1.S1_at // Mtr.28644.1.S1_at // Mtr.44052.1.S1_at // Mtr.32878.1.S1_at // Mtr.11972.1.S…
GO:0009415	P	response to water	24	3689	189	31225	0.4	1	// Mtr.12555.1.S1_at // Mtr.32476.1.S1_at // Mtr.6070.1.S1_at // Mtr.1513.1.S1_x_at // Mtr.13202.1.S1_at // Mtr.40566.1.S1_s_at // Mtr.10006.1.S1_at // Mtr.34944.1.S1_at // Mtr.38128.1.S1_s_at // Mtr.32270.1.S1_at // Mtr.5242.1.S1_at // Mtr.44056.1.S1_at // Mtr.11510.1.S1_at // Mtr.11382.1.S1_s_at // Mtr.42902.1.S1_s_at // Mtr.11764.1.S1_at // Mtr.28644.1.S1_at // Mtr.44052.1.S1_at // Mtr.32878.1…
GO:0043241	P	protein complex disassembly	5	3689	28	31225	0.27	1	// Mtr.42599.1.S1_at // Mtr.40590.1.S1_at // Mtr.12837.1.S1_at // Mtr.9106.1.S1_at // Mtr.38273.1.S1_at
GO:0048229	P	gametophyte development	21	3689	121	31225	0.071	1	// Mtr.31364.1.S1_at // Mtr.11458.1.S1_at // Mtr.9604.1.S1_at // Mtr.34212.1.S1_at // Mtr.6359.1.S1_at // Mtr.3871.1.S1_at // Mtr.39698.1.S1_at // Mtr.6962.1.S1_s_at // Mtr.42676.1.S1_at // Mtr.29288.1.S1_x_at // Mtr.29288.1.S1_at // Mtr.8275.1.S1_at // Mtr.5141.1.S1_at // Mtr.44934.1.S1_at // Mtr.9937.1.S1_s_at // Mtr.31479.1.S1_s_at // Mtr.5426.1.S1_at // Mtr.39186.1.S1_at // Mtr.32533.1.S1_s_a…
GO:0009395	P	phospholipid catabolic process	13	3689	77	31225	0.15	1	// Mtr.45266.1.S1_at // Mtr.28183.1.S1_at // Mtr.32375.1.S1_at // Mtr.29239.1.S1_at // Mtr.32182.1.S1_at // Mtr.5538.1.S1_at // Mtr.42328.1.S1_at // Mtr.44954.1.S1_s_at // Mtr.9785.1.S1_at // Mtr.34404.1.S1_at // Mtr.34977.1.S1_at // Mtr.5946.1.S1_at // Mtr.39271.1.S1_at
GO:0042726	P	riboflavin and derivative metabolic process	11	3689	55	31225	0.085	1	// Mtr.8396.1.S1_at // Mtr.43918.1.S1_at // Mtr.33744.1.S1_s_at // Mtr.42434.1.S1_at // Mtr.39124.1.S1_at // Mtr.14419.1.S1_s_at // Mtr.832.1.S1_at // Mtr.5279.1.S1_at // Mtr.33744.1.S1_at // Mtr.4288.1.S1_at // Mtr.831.1.S1_at
GO:0050896	P	response to stimulus	431	3689	3538	31225	0.27	1	// Mtr.32071.1.S1_at // Mtr.12969.1.S1_at // Mtr.11354.1.S1_at // Mtr.34504.1.S1_at // Mtr.41156.1.S1_at // Mtr.38753.1.S1_at // Mtr.32375.1.S1_at // Mtr.5039.1.S1_at // Mtr.32665.1.S1_s_at // Mtr.45508.1.S1_s_at // Mtr.42006.1.S1_at // Mtr.6995.1.S1_x_at // Mtr.38466.1.S1_s_at // Mtr.11546.1.S1_at // Mtr.8657.1.S1_at // Mtr.2467.1.S1_at // Mtr.9937.1.S1_s_at // Mtr.9618.1.S1_at // Mtr.9625.1.S1_…
GO:0000280	P	nuclear division	6	3689	59	31225	0.7	1	// Mtr.39947.1.S1_at // Mtr.10225.1.S1_at // Mtr.27298.1.S1_at // Mtr.44734.1.S1_at // Mtr.5141.1.S1_at // Mtr.34992.1.S1_at
GO:0009199	P	ribonucleoside triphosphate metabolic process	7	3689	81	31225	0.83	1	// Mtr.10266.1.S1_at // Mtr.5656.1.S1_s_at // Mtr.13940.1.S1_s_at // Mtr.12902.1.S1_s_at // Mtr.33151.1.S1_at // Mtr.38273.1.S1_at // Mtr.3096.1.S1_at
GO:0009094	P	L-phenylalanine biosynthetic process	8	3689	92	31225	0.84	1	// Mtr.10151.1.S1_s_at // Mtr.5830.1.S1_s_at // Mtr.39408.1.S1_at // Mtr.27893.1.S1_s_at // Mtr.37786.1.S1_at // Mtr.37651.1.S1_s_at // Mtr.12536.1.S1_at // Mtr.34960.1.S1_at
GO:0009095	P	aromatic amino acid family biosynthetic process, prephenate pathway	8	3689	98	31225	0.88	1	// Mtr.10151.1.S1_s_at // Mtr.5830.1.S1_s_at // Mtr.39408.1.S1_at // Mtr.27893.1.S1_s_at // Mtr.37786.1.S1_at // Mtr.37651.1.S1_s_at // Mtr.12536.1.S1_at // Mtr.34960.1.S1_at
GO:0015672	P	monovalent inorganic cation transport	28	3689	271	31225	0.78	1	// Mtr.31572.1.S1_s_at // Mtr.45408.1.S1_at // Mtr.5656.1.S1_s_at // Mtr.29496.1.S1_at // Mtr.3096.1.S1_at // Mtr.32037.1.S1_at // Mtr.44061.1.S1_at // Mtr.31572.1.S1_at // Mtr.33151.1.S1_at // Mtr.5453.1.S1_at // Mtr.13294.1.S1_at // Mtr.34941.1.S1_at // Mtr.33087.1.S1_at // Mtr.45369.1.S1_at // Mtr.38273.1.S1_at // Mtr.38571.1.S1_at // Mtr.38571.1.S1_s_at // Mtr.32208.1.S1_at // Mtr.18403.1.S1_…
GO:0009955	P	adaxial/abaxial pattern formation	5	3689	23	31225	0.17	1	// Mtr.39297.1.S1_s_at // Mtr.32249.1.S1_at // Mtr.39438.1.S1_s_at // Mtr.16599.1.S1_at // Mtr.44656.1.S1_at
GO:0006873	P	cellular ion homeostasis	13	3689	76	31225	0.14	1	// Mtr.41083.1.S1_at // Mtr.35696.1.S1_s_at // Mtr.48899.1.S1_at // Mtr.41950.1.S1_at // Mtr.34212.1.S1_at // Mtr.12802.1.S1_at // Mtr.5938.1.S1_at // Mtr.29267.1.S1_at // Mtr.41827.1.S1_s_at // Mtr.29307.1.S1_at // Mtr.38273.1.S1_at // Mtr.42570.1.S1_at // Mtr.37285.1.S1_at
GO:0006970	P	response to osmotic stress	37	3689	274	31225	0.25	1	// Mtr.10710.1.S1_s_at // Mtr.32071.1.S1_at // Mtr.38696.1.S1_s_at // Mtr.5902.1.S1_at // Mtr.31572.1.S1_s_at // Mtr.33355.1.S1_s_at // Mtr.10202.1.S1_at // Mtr.6070.1.S1_at // Mtr.11978.1.S1_at // Mtr.11503.1.S1_at // Mtr.8603.1.S1_at // Mtr.42155.1.S1_at // Mtr.13202.1.S1_at // Mtr.39743.1.S1_at // Mtr.5458.1.S1_at // Mtr.41491.1.S1_at // Mtr.10006.1.S1_at // Mtr.34944.1.S1_at // Mtr.29307.1.S1…
GO:0009648	P	photoperiodism	5	3689	47	31225	0.65	1	// Mtr.32660.1.S1_at // Mtr.38160.1.S1_s_at // Mtr.45721.1.S1_at // Mtr.13592.1.S1_at // Mtr.44671.1.S1_at
GO:0044255	P	cellular lipid metabolic process	103	3689	844	31225	0.39	1	// Mtr.28183.1.S1_at // Mtr.32846.1.S1_s_at // Mtr.5761.1.S1_s_at // Mtr.41042.1.S1_s_at // Mtr.37268.1.S1_s_at // Mtr.42106.1.S1_at // Mtr.39842.1.S1_at // Mtr.32526.1.S1_at // Mtr.5893.1.S1_s_at // Mtr.11875.1.S1_at // Mtr.32375.1.S1_at // Mtr.39112.1.S1_at // Mtr.44954.1.S1_s_at // Mtr.32665.1.S1_s_at // Mtr.8867.1.S1_s_at // Mtr.38128.1.S1_s_at // Mtr.34809.1.S1_s_at // Mtr.5663.1.S1_at // Mt…
GO:0009644	P	response to high light intensity	5	3689	63	31225	0.86	1	// Mtr.44719.1.S1_at // Mtr.40185.1.S1_at // Mtr.13256.1.S1_at // Mtr.32665.1.S1_s_at // Mtr.9027.1.S1_at
GO:0030258	P	lipid modification	6	3689	53	31225	0.6	1	// Mtr.34986.1.S1_at // Mtr.44941.1.S1_s_at // Mtr.41848.1.S1_at // Mtr.8867.1.S1_s_at // Mtr.12609.1.S1_at // Mtr.1855.1.S1_at
GO:0006979	P	response to oxidative stress	27	3689	418	31225	1	1	// Mtr.12969.1.S1_at // Mtr.11354.1.S1_at // Mtr.33338.1.S1_s_at // Mtr.31101.1.S1_at // Mtr.20335.1.S1_at // Mtr.9861.1.S1_at // Mtr.42141.1.S1_at // Mtr.42765.1.S1_s_at // Mtr.41491.1.S1_at // Mtr.42141.1.S1_s_at // Mtr.32665.1.S1_s_at // Mtr.43415.1.S1_s_at // Mtr.42006.1.S1_at // Mtr.31263.1.S1_at // Mtr.38947.1.S1_s_at // Mtr.44719.1.S1_at // Mtr.41026.1.S1_at // Mtr.44035.1.S1_s_at // Mtr.1…
GO:0009640	P	photomorphogenesis	7	3689	47	31225	0.34	1	// Mtr.13592.1.S1_at // Mtr.5236.1.S1_s_at // Mtr.39194.1.S1_at // Mtr.14024.1.S1_at // Mtr.44052.1.S1_at // Mtr.13401.1.S1_at // Mtr.5215.1.S1_at
GO:0010073	P	meristem maintenance	5	3689	28	31225	0.27	1	// Mtr.11902.1.S1_at // Mtr.11759.1.S1_at // Mtr.39438.1.S1_s_at // Mtr.5116.1.S1_at // Mtr.31573.1.S1_s_at
GO:0010075	P	regulation of meristem growth	5	3689	19	31225	0.1	1	// Mtr.11902.1.S1_at // Mtr.11759.1.S1_at // Mtr.39438.1.S1_s_at // Mtr.5116.1.S1_at // Mtr.31573.1.S1_s_at
GO:0008654	P	phospholipid biosynthetic process	9	3689	68	31225	0.43	1	// Mtr.41042.1.S1_s_at // Mtr.17316.1.S1_at // Mtr.28273.1.S1_at // Mtr.32665.1.S1_s_at // Mtr.9903.1.S1_at // Mtr.32591.1.S1_at // Mtr.6318.1.S1_at // Mtr.34809.1.S1_s_at // Mtr.1635.1.S1_at
GO:0006333	P	chromatin assembly or disassembly	5	3689	148	31225	1	1	// Mtr.33498.1.S1_at // Mtr.5264.1.S1_at // Mtr.13432.1.S1_at // Mtr.13511.1.S1_at // Mtr.44227.1.S1_at
GO:0022402	P	cell cycle process	24	3689	165	31225	0.2	1	// Mtr.35032.1.S1_at // Mtr.7131.1.S1_at // Mtr.38842.1.S1_at // Mtr.27820.1.S1_at // Mtr.6828.1.S1_at // Mtr.11458.1.S1_at // Mtr.6962.1.S1_s_at // Mtr.27298.1.S1_at // Mtr.12815.1.S1_at // Mtr.14811.1.S1_at // Mtr.5141.1.S1_at // Mtr.10225.1.S1_at // Mtr.5316.1.S1_at // Mtr.20339.1.S1_s_at // Mtr.13778.1.S1_at // Mtr.40746.1.S1_at // Mtr.28131.1.S1_at // Mtr.6029.1.S1_at // Mtr.39947.1.S1_at //…
GO:0045927	P	positive regulation of growth	5	3689	33	31225	0.37	1	// Mtr.5703.1.S1_at // Mtr.11952.1.S1_s_at // Mtr.41631.1.S1_at // Mtr.39800.1.S1_at // Mtr.33282.1.S1_s_at
GO:0030036	P	actin cytoskeleton organization	13	3689	65	31225	0.065	1	// Mtr.5122.1.S1_at // Mtr.11458.1.S1_at // Mtr.6962.1.S1_s_at // Mtr.13778.1.S1_at // Mtr.5444.1.S1_s_at // Mtr.45125.1.S1_at // Mtr.22550.1.S1_s_at // Mtr.43840.1.S1_s_at // Mtr.21274.1.S1_at // Mtr.10823.1.S1_s_at // Mtr.35537.1.S1_at // Mtr.5876.1.S1_at // Mtr.13873.1.S1_at
GO:0042592	P	homeostatic process	28	3689	253	31225	0.66	1	// Mtr.41083.1.S1_at // Mtr.35696.1.S1_s_at // Mtr.37285.1.S1_at // Mtr.29067.1.S1_at // Mtr.11663.1.S1_at // Mtr.41827.1.S1_s_at // Mtr.48899.1.S1_at // Mtr.40566.1.S1_s_at // Mtr.29307.1.S1_at // Mtr.13556.1.S1_at // Mtr.11075.1.S1_s_at // Mtr.45369.1.S1_at // Mtr.34212.1.S1_at // Mtr.28166.1.S1_s_at // Mtr.5938.1.S1_at // Mtr.11764.1.S1_at // Mtr.12723.1.S1_at // Mtr.42570.1.S1_at // Mtr.41950…
GO:0006099	P	tricarboxylic acid cycle	15	3689	112	31225	0.36	1	// Mtr.37562.1.S1_at // Mtr.39958.1.S1_at // Mtr.10532.1.S1_s_at // Mtr.20647.1.S1_at // Mtr.10198.1.S1_at // Mtr.10428.1.S1_at // Mtr.36140.1.S1_at // Mtr.28166.1.S1_s_at // Mtr.31101.1.S1_at // Mtr.29250.1.S1_s_at // Mtr.40722.1.S1_at // Mtr.38943.1.S1_s_at // Mtr.18473.1.S1_s_at // Mtr.5128.1.S1_at // Mtr.41223.1.S1_at
GO:0006098	P	pentose-phosphate shunt	6	3689	109	31225	0.99	1	// Mtr.15638.1.S1_at // Mtr.43024.1.S1_s_at // Mtr.50093.1.S1_s_at // Mtr.40429.1.S1_at // Mtr.5421.1.S1_s_at // Mtr.43083.1.S1_s_at
GO:0022403	P	cell cycle phase	14	3689	123	31225	0.59	1	// Mtr.20339.1.S1_s_at // Mtr.12815.1.S1_at // Mtr.7131.1.S1_at // Mtr.39947.1.S1_at // Mtr.5179.1.S1_at // Mtr.10225.1.S1_at // Mtr.27298.1.S1_at // Mtr.38842.1.S1_at // Mtr.44734.1.S1_at // Mtr.5141.1.S1_at // Mtr.27820.1.S1_at // Mtr.34992.1.S1_at // Mtr.18735.1.S1_at // Mtr.40746.1.S1_at
GO:0042594	P	response to starvation	7	3689	42	31225	0.26	1	// Mtr.32602.1.S1_at // Mtr.39430.1.S1_at // Mtr.11833.1.S1_at // Mtr.44966.1.S1_at // Mtr.41511.1.S1_at // Mtr.32195.1.S1_at // Mtr.5039.1.S1_at
GO:0006090	P	pyruvate metabolic process	32	3689	281	31225	0.61	1	// Mtr.42106.1.S1_at // Mtr.40429.1.S1_at // Mtr.11978.1.S1_at // Mtr.29250.1.S1_s_at // Mtr.11875.1.S1_at // Mtr.15638.1.S1_at // Mtr.33319.1.S1_at // Mtr.50419.1.S1_at // Mtr.43463.1.S1_s_at // Mtr.38128.1.S1_s_at // Mtr.40722.1.S1_at // Mtr.43083.1.S1_s_at // Mtr.44572.1.S1_at // Mtr.41223.1.S1_at // Mtr.8513.1.S1_at // Mtr.6373.1.S1_at // Mtr.11679.1.S1_at // Mtr.28639.1.S1_at // Mtr.28166.1.…
GO:0051301	P	cell division	22	3689	146	31225	0.17	1	// Mtr.39131.1.S1_at // Mtr.10225.1.S1_at // Mtr.9666.1.S1_at // Mtr.32563.1.S1_at // Mtr.32316.1.S1_at // Mtr.6828.1.S1_at // Mtr.11458.1.S1_at // Mtr.6962.1.S1_s_at // Mtr.12815.1.S1_at // Mtr.14811.1.S1_at // Mtr.13172.1.S1_at // Mtr.34732.1.S1_at // Mtr.39144.1.S1_at // Mtr.5316.1.S1_at // Mtr.11986.1.S1_at // Mtr.34859.1.S1_at // Mtr.6029.1.S1_at // Mtr.5450.1.S1_at // Mtr.28272.1.S1_at // M…
GO:0009606	P	tropism	7	3689	53	31225	0.45	1	// Mtr.50766.1.S1_at // Mtr.39131.1.S1_at // Mtr.34977.1.S1_at // Mtr.39550.1.S1_at // Mtr.44392.1.S1_at // Mtr.39035.1.S1_at // Mtr.41809.1.S1_s_at
GO:0009733	P	response to auxin stimulus	43	3689	307	31225	0.17	1	// Mtr.10710.1.S1_s_at // Mtr.494.1.S1_at // Mtr.49400.1.S1_at // Mtr.37543.1.S1_at // Mtr.9524.1.S1_at // Mtr.46664.1.S1_at // Mtr.696.1.S1_at // Mtr.2727.1.S1_at // Mtr.34504.1.S1_at // Mtr.43747.1.S1_at // Mtr.12723.1.S1_at // Mtr.8603.1.S1_at // Mtr.33869.1.S1_at // Mtr.32316.1.S1_at // Mtr.42092.1.S1_at // Mtr.45575.1.S1_at // Mtr.9250.1.S1_at // Mtr.10907.1.S1_at // Mtr.14246.1.S1_at // Mtr…
GO:0009826	P	unidimensional cell growth	14	3689	77	31225	0.097	1	// Mtr.44675.1.S1_at // Mtr.33599.1.S1_at // Mtr.11458.1.S1_at // Mtr.9524.1.S1_at // Mtr.14811.1.S1_at // Mtr.41156.1.S1_at // Mtr.41471.1.S1_at // Mtr.43840.1.S1_s_at // Mtr.32261.1.S1_at // Mtr.39301.1.S1_at // Mtr.35106.1.S1_at // Mtr.39156.1.S1_at // Mtr.6828.1.S1_at // Mtr.6029.1.S1_at
GO:0009825	P	multidimensional cell growth	8	3689	47	31225	0.22	1	// Mtr.10710.1.S1_s_at // Mtr.5122.1.S1_at // Mtr.10823.1.S1_s_at // Mtr.5316.1.S1_at // Mtr.22550.1.S1_s_at // Mtr.8603.1.S1_at // Mtr.13669.1.S1_at // Mtr.10634.1.S1_at
GO:0009639	P	response to red or far red light	25	3689	151	31225	0.077	1	// Mtr.9524.1.S1_at // Mtr.32426.1.S1_s_at // Mtr.34504.1.S1_at // Mtr.39194.1.S1_at // Mtr.22769.1.S1_at // Mtr.33869.1.S1_at // Mtr.44853.1.S1_at // Mtr.5236.1.S1_s_at // Mtr.41885.1.S1_at // Mtr.35106.1.S1_at // Mtr.45721.1.S1_at // Mtr.51905.1.S1_at // Mtr.38977.1.S1_at // Mtr.14024.1.S1_at // Mtr.44052.1.S1_at // Mtr.32878.1.S1_at // Mtr.13401.1.S1_at // Mtr.5215.1.S1_at // Mtr.13592.1.S1_at…
GO:0009737	P	response to abscisic acid stimulus	30	3689	194	31225	0.1	1	// Mtr.28183.1.S1_at // Mtr.6984.1.S1_at // Mtr.9524.1.S1_at // Mtr.6070.1.S1_at // Mtr.44775.1.S1_at // Mtr.11503.1.S1_at // Mtr.5301.1.S1_at // Mtr.32316.1.S1_at // Mtr.5458.1.S1_at // Mtr.34944.1.S1_at // Mtr.38921.1.S1_s_at // Mtr.32270.1.S1_at // Mtr.41684.1.S1_at // Mtr.2528.1.S1_s_at // Mtr.11652.1.S1_at // Mtr.39271.1.S1_at // Mtr.5538.1.S1_at // Mtr.44653.1.S1_at // Mtr.35106.1.S1_at // …
GO:0009735	P	response to cytokinin stimulus	9	3689	58	31225	0.27	1	// Mtr.5668.1.S1_at // Mtr.6373.1.S1_at // Mtr.39739.1.S1_at // Mtr.45575.1.S1_at // Mtr.41861.1.S1_at // Mtr.28628.1.S1_at // Mtr.42943.1.S1_at // Mtr.8412.1.S1_s_at // Mtr.11527.1.S1_at
GO:0009734	P	auxin mediated signaling pathway	11	3689	159	31225	0.98	1	// Mtr.696.1.S1_at // Mtr.2727.1.S1_at // Mtr.39550.1.S1_at // Mtr.44777.1.S1_at // Mtr.11764.1.S1_at // Mtr.14246.1.S1_at // Mtr.5450.1.S1_at // Mtr.13650.1.S1_at // Mtr.39035.1.S1_at // Mtr.32316.1.S1_at // Mtr.12959.1.S1_s_at
GO:0006522	P	alanine metabolic process	8	3689	71	31225	0.6	1	// Mtr.32412.1.S1_s_at // Mtr.39335.1.S1_at // Mtr.10522.1.S1_s_at // Mtr.8888.1.S1_s_at // Mtr.13451.1.S1_at // Mtr.19344.1.S1_at // Mtr.13686.1.S1_at // Mtr.41790.1.S1_at
GO:0009630	P	gravitropism	5	3689	47	31225	0.65	1	// Mtr.39035.1.S1_at // Mtr.44392.1.S1_at // Mtr.39131.1.S1_at // Mtr.34977.1.S1_at // Mtr.39550.1.S1_at
GO:0009637	P	response to blue light	6	3689	23	31225	0.079	1	// Mtr.50766.1.S1_at // Mtr.39550.1.S1_at // Mtr.44392.1.S1_at // Mtr.44052.1.S1_at // Mtr.39035.1.S1_at // Mtr.41809.1.S1_s_at
GO:0006525	P	arginine metabolic process	13	3689	126	31225	0.72	1	// Mtr.43736.1.S1_at // Mtr.5703.1.S1_at // Mtr.38694.1.S1_at // Mtr.13496.1.S1_at // Mtr.13934.1.S1_at // Mtr.45536.1.S1_at // Mtr.32558.1.S1_at // Mtr.17275.1.S1_s_at // Mtr.38128.1.S1_s_at // Mtr.40739.1.S1_s_at // Mtr.33055.1.S1_s_at // Mtr.5608.1.S1_at // Mtr.41032.1.S1_at
GO:0060548	P	negative regulation of cell death	5	3689	27	31225	0.25	1	// Mtr.1849.1.S1_s_at // Mtr.45354.1.S1_at // Mtr.2439.1.S1_at // Mtr.13523.1.S1_s_at // Mtr.44248.1.S1_at
GO:0045814	P	negative regulation of gene expression, epigenetic	6	3689	21	31225	0.059	1	// Mtr.7131.1.S1_at // Mtr.13432.1.S1_at // Mtr.27497.1.S1_at // Mtr.14012.1.S1_at // Mtr.13205.1.S1_s_at // Mtr.20126.1.S1_at
GO:0006094	P	gluconeogenesis	27	3689	203	31225	0.31	1	// Mtr.42106.1.S1_at // Mtr.40429.1.S1_at // Mtr.11978.1.S1_at // Mtr.11875.1.S1_at // Mtr.15638.1.S1_at // Mtr.33319.1.S1_at // Mtr.50419.1.S1_at // Mtr.43463.1.S1_s_at // Mtr.38128.1.S1_s_at // Mtr.40722.1.S1_at // Mtr.43083.1.S1_s_at // Mtr.44572.1.S1_at // Mtr.41223.1.S1_at // Mtr.8513.1.S1_at // Mtr.11679.1.S1_at // Mtr.28639.1.S1_at // Mtr.28166.1.S1_s_at // Mtr.50093.1.S1_s_at // Mtr.9068.…
GO:0043069	P	negative regulation of programmed cell death	5	3689	27	31225	0.25	1	// Mtr.1849.1.S1_s_at // Mtr.45354.1.S1_at // Mtr.2439.1.S1_at // Mtr.13523.1.S1_s_at // Mtr.44248.1.S1_at
GO:0009605	P	response to external stimulus	45	3689	314	31225	0.13	1	// Mtr.32602.1.S1_at // Mtr.32071.1.S1_at // Mtr.39131.1.S1_at // Mtr.39743.1.S1_at // Mtr.9524.1.S1_at // Mtr.44966.1.S1_at // Mtr.41511.1.S1_at // Mtr.6058.1.S1_at // Mtr.43747.1.S1_at // Mtr.12159.1.S1_at // Mtr.44853.1.S1_at // Mtr.9932.1.S1_at // Mtr.39430.1.S1_at // Mtr.50766.1.S1_at // Mtr.41703.1.S1_at // Mtr.5215.1.S1_at // Mtr.13347.1.S1_at // Mtr.44392.1.S1_at // Mtr.34977.1.S1_at // M…
GO:0000279	P	M phase	12	3689	103	31225	0.56	1	// Mtr.20339.1.S1_s_at // Mtr.12815.1.S1_at // Mtr.39947.1.S1_at // Mtr.5179.1.S1_at // Mtr.10225.1.S1_at // Mtr.27298.1.S1_at // Mtr.38842.1.S1_at // Mtr.44734.1.S1_at // Mtr.5141.1.S1_at // Mtr.27820.1.S1_at // Mtr.34992.1.S1_at // Mtr.40746.1.S1_at
GO:0045088	P	regulation of innate immune response	7	3689	38	31225	0.19	1	// Mtr.6897.1.S1_at // Mtr.11546.1.S1_at // Mtr.14024.1.S1_at // Mtr.12159.1.S1_at // Mtr.37179.1.S1_at // Mtr.295.1.S1_at // Mtr.41233.1.S1_at
GO:0009225	P	nucleotide-sugar metabolic process	12	3689	59	31225	0.068	1	// Mtr.49071.1.S1_at // Mtr.5313.1.S1_s_at // Mtr.10310.1.S1_at // Mtr.2715.1.S1_s_at // Mtr.5123.1.S1_at // Mtr.45403.1.S1_s_at // Mtr.13202.1.S1_at // Mtr.5170.1.S1_at // Mtr.32330.1.S1_at // Mtr.45005.1.S1_at // Mtr.27327.1.S1_at // Mtr.8457.1.S1_s_at
GO:0045087	P	innate immune response	40	3689	316	31225	0.36	1	// Mtr.31264.1.S1_at // Mtr.16767.1.S1_at // Mtr.34504.1.S1_at // Mtr.33869.1.S1_at // Mtr.37179.1.S1_at // Mtr.41614.1.S1_at // Mtr.41233.1.S1_at // Mtr.45014.1.S1_at // Mtr.6856.1.S1_at // Mtr.35887.1.S1_at // Mtr.41491.1.S1_at // Mtr.35356.1.S1_at // Mtr.295.1.S1_at // Mtr.38289.1.S1_at // Mtr.45266.1.S1_at // Mtr.38656.1.S1_at // Mtr.32182.1.S1_at // Mtr.12159.1.S1_at // Mtr.11546.1.S1_at // …
GO:0009084	P	glutamine family amino acid biosynthetic process	8	3689	60	31225	0.43	1	// Mtr.43736.1.S1_at // Mtr.42902.1.S1_s_at // Mtr.11510.1.S1_at // Mtr.38694.1.S1_at // Mtr.45536.1.S1_at // Mtr.42795.1.S1_at // Mtr.1798.1.S1_s_at // Mtr.33055.1.S1_s_at
GO:0000377	P	RNA splicing, via transesterification reactions with bulged adenosine as nucleophile	7	3689	53	31225	0.45	1	// Mtr.35264.1.S1_at // Mtr.41606.1.S1_at // Mtr.41741.1.S1_s_at // Mtr.5912.1.S1_at // Mtr.20339.1.S1_s_at // Mtr.12902.1.S1_s_at // Mtr.49984.1.S1_s_at
GO:0006091	P	generation of precursor metabolites and energy	56	3689	644	31225	0.99	1	// Mtr.10198.1.S1_at // Mtr.10007.1.S1_at // Mtr.12110.1.S1_at // Mtr.31101.1.S1_at // Mtr.5656.1.S1_s_at // Mtr.43463.1.S1_s_at // Mtr.42106.1.S1_at // Mtr.12902.1.S1_s_at // Mtr.40429.1.S1_at // Mtr.11978.1.S1_at // Mtr.29250.1.S1_s_at // Mtr.18473.1.S1_s_at // Mtr.3096.1.S1_at // Mtr.11875.1.S1_at // Mtr.15638.1.S1_at // Mtr.6365.1.S1_at // Mtr.39958.1.S1_at // Mtr.33319.1.S1_at // Mtr.50419.1…
GO:0040010	P	positive regulation of growth rate	5	3689	31	31225	0.33	1	// Mtr.5703.1.S1_at // Mtr.11952.1.S1_s_at // Mtr.41631.1.S1_at // Mtr.39800.1.S1_at // Mtr.33282.1.S1_s_at
GO:0051276	P	chromosome organization	28	3689	261	31225	0.71	1	// Mtr.45194.1.S1_at // Mtr.13511.1.S1_at // Mtr.28437.1.S1_at // Mtr.42599.1.S1_at // Mtr.5650.1.S1_at // Mtr.20126.1.S1_at // Mtr.42561.1.S1_at // Mtr.7131.1.S1_at // Mtr.14012.1.S1_at // Mtr.9106.1.S1_at // Mtr.10209.1.S1_at // Mtr.6993.1.S1_at // Mtr.42045.1.S1_s_at // Mtr.45434.1.S1_at // Mtr.44227.1.S1_at // Mtr.11353.1.S1_s_at // Mtr.5264.1.S1_at // Mtr.1632.1.S1_at // Mtr.17286.1.S1_at //…
GO:0009914	P	hormone transport	5	3689	55	31225	0.77	1	// Mtr.27873.1.S1_at // Mtr.1606.1.S1_at // Mtr.44056.1.S1_at // Mtr.14246.1.S1_at // Mtr.13677.1.S1_at
GO:0006066	P	alcohol metabolic process	88	3689	626	31225	0.071	1	// Mtr.28183.1.S1_at // Mtr.6950.1.S1_at // Mtr.9668.1.S1_at // Mtr.8848.1.S1_at // Mtr.11415.1.S1_at // Mtr.41042.1.S1_s_at // Mtr.42106.1.S1_at // Mtr.13641.1.S1_at // Mtr.12893.1.S1_at // Mtr.11875.1.S1_at // Mtr.32375.1.S1_at // Mtr.39112.1.S1_at // Mtr.32665.1.S1_s_at // Mtr.38128.1.S1_s_at // Mtr.43024.1.S1_s_at // Mtr.45005.1.S1_at // Mtr.13813.1.S1_s_at // Mtr.5663.1.S1_at // Mtr.8513.1.S…
GO:0006790	P	sulfur metabolic process	10	3689	322	31225	1	1	// Mtr.8748.1.S1_at // Mtr.40142.1.S1_s_at // Mtr.45294.1.S1_at // Mtr.5497.1.S1_s_at // Mtr.10428.1.S1_at // Mtr.42358.1.S1_at // Mtr.13451.1.S1_at // Mtr.31090.1.S1_at // Mtr.44382.1.S1_at // Mtr.41790.1.S1_at
GO:0048528	P	post-embryonic root development	8	3689	46	31225	0.21	1	// Mtr.51890.1.S1_s_at // Mtr.32664.1.S1_at // Mtr.12796.1.S1_at // Mtr.1614.1.S1_at // Mtr.39550.1.S1_at // Mtr.43747.1.S1_at // Mtr.44392.1.S1_at // Mtr.39035.1.S1_at
GO:0006996	P	organelle organization	87	3689	648	31225	0.14	1	// Mtr.5122.1.S1_at // Mtr.39668.1.S1_at // Mtr.7131.1.S1_at // Mtr.10225.1.S1_at // Mtr.45125.1.S1_at // Mtr.22550.1.S1_s_at // Mtr.32526.1.S1_at // Mtr.20126.1.S1_at // Mtr.42561.1.S1_at // Mtr.13432.1.S1_at // Mtr.10239.1.S1_at // Mtr.3871.1.S1_at // Mtr.39698.1.S1_at // Mtr.6962.1.S1_s_at // Mtr.27298.1.S1_at // Mtr.14012.1.S1_at // Mtr.13873.1.S1_at // Mtr.45194.1.S1_at // Mtr.32870.1.S1_at …
GO:0006417	P	regulation of translation	20	3689	193	31225	0.74	1	// Mtr.38868.1.S1_at // Mtr.35032.1.S1_at // Mtr.40590.1.S1_at // Mtr.2691.1.S1_at // Mtr.42889.1.S1_s_at // Mtr.44446.1.S1_at // Mtr.41474.1.S1_s_at // Mtr.49149.1.S1_at // Mtr.37239.1.S1_at // Mtr.45521.1.S1_at // Mtr.51906.1.S1_at // Mtr.51905.1.S1_at // Mtr.4477.1.S1_at // Mtr.2727.1.S1_at // Mtr.37481.1.S1_at // Mtr.32229.1.S1_at // Mtr.33869.1.S1_at // Mtr.39035.1.S1_at // Mtr.12670.1.S1_at…
GO:0048527	P	lateral root development	8	3689	46	31225	0.21	1	// Mtr.51890.1.S1_s_at // Mtr.32664.1.S1_at // Mtr.12796.1.S1_at // Mtr.1614.1.S1_at // Mtr.39550.1.S1_at // Mtr.43747.1.S1_at // Mtr.44392.1.S1_at // Mtr.39035.1.S1_at
GO:0006413	P	translational initiation	17	3689	104	31225	0.14	1	// Mtr.38868.1.S1_at // Mtr.2691.1.S1_at // Mtr.44151.1.S1_at // Mtr.44446.1.S1_at // Mtr.13454.1.S1_at // Mtr.41474.1.S1_s_at // Mtr.45521.1.S1_at // Mtr.51906.1.S1_at // Mtr.51905.1.S1_at // Mtr.4477.1.S1_at // Mtr.37481.1.S1_at // Mtr.37239.1.S1_at // Mtr.33869.1.S1_at // Mtr.32229.1.S1_at // Mtr.1987.1.S1_at // Mtr.12670.1.S1_at // Mtr.41647.1.S1_at
GO:0006144	P	purine base metabolic process	21	3689	169	31225	0.45	1	// Mtr.42421.1.S1_at // Mtr.19483.1.S1_s_at // Mtr.8513.1.S1_at // Mtr.19050.1.S1_at // Mtr.10266.1.S1_at // Mtr.14057.1.S1_s_at // Mtr.31394.1.S1_s_at // Mtr.32582.1.S1_at // Mtr.33174.1.S1_s_at // Mtr.8784.1.S1_s_at // Mtr.23685.1.S1_at // Mtr.19344.1.S1_at // Mtr.29496.1.S1_at // Mtr.41156.1.S1_at // Mtr.45117.1.S1_s_at // Mtr.5421.1.S1_s_at // Mtr.11679.1.S1_at // Mtr.34176.1.S1_at // Mtr.128…
GO:0034440	P	lipid oxidation	6	3689	43	31225	0.42	1	// Mtr.34986.1.S1_at // Mtr.44941.1.S1_s_at // Mtr.41848.1.S1_at // Mtr.8867.1.S1_s_at // Mtr.12609.1.S1_at // Mtr.1855.1.S1_at
GO:0000087	P	M phase of mitotic cell cycle	6	3689	59	31225	0.7	1	// Mtr.39947.1.S1_at // Mtr.10225.1.S1_at // Mtr.27298.1.S1_at // Mtr.44734.1.S1_at // Mtr.5141.1.S1_at // Mtr.34992.1.S1_at
GO:0031349	P	positive regulation of defense response	8	3689	42	31225	0.15	1	// Mtr.40566.1.S1_s_at // Mtr.6897.1.S1_at // Mtr.11546.1.S1_at // Mtr.14024.1.S1_at // Mtr.12159.1.S1_at // Mtr.37179.1.S1_at // Mtr.295.1.S1_at // Mtr.41233.1.S1_at
GO:0007165	P	signal transduction	175	3689	1363	31225	0.15	1	// Mtr.10710.1.S1_s_at // Mtr.28183.1.S1_at // Mtr.10181.1.S1_at // Mtr.39743.1.S1_at // Mtr.32426.1.S1_s_at // Mtr.14019.1.S1_at // Mtr.39148.1.S1_at // Mtr.27338.1.S1_at // Mtr.41156.1.S1_at // Mtr.39091.1.S1_at // Mtr.4890.1.S1_at // Mtr.33539.1.S1_at // Mtr.5301.1.S1_at // Mtr.23447.1.S1_at // Mtr.32316.1.S1_at // Mtr.42092.1.S1_at // Mtr.44954.1.S1_s_at // Mtr.5675.1.S1_s_at // Mtr.5236.1.S1…
GO:0043446	P	cellular alkane metabolic process	5	3689	15	31225	0.053	1	// Mtr.8789.1.S1_s_at // Mtr.44035.1.S1_s_at // Mtr.44035.1.S1_at // Mtr.37779.1.S1_at // Mtr.39088.1.S1_s_at
GO:0031347	P	regulation of defense response	8	3689	60	31225	0.43	1	// Mtr.40566.1.S1_s_at // Mtr.6897.1.S1_at // Mtr.11546.1.S1_at // Mtr.14024.1.S1_at // Mtr.12159.1.S1_at // Mtr.37179.1.S1_at // Mtr.295.1.S1_at // Mtr.41233.1.S1_at
GO:0042445	P	hormone metabolic process	16	3689	84	31225	0.06	1	// Mtr.39868.1.S1_at // Mtr.45298.1.S1_at // Mtr.44219.1.S1_at // Mtr.44446.1.S1_at // Mtr.28292.1.S1_at // Mtr.34504.1.S1_at // Mtr.1606.1.S1_at // Mtr.41156.1.S1_at // Mtr.51905.1.S1_at // Mtr.32261.1.S1_at // Mtr.28272.1.S1_at // Mtr.35105.1.S1_s_at // Mtr.33869.1.S1_at // Mtr.34960.1.S1_at // Mtr.38753.1.S1_at // Mtr.44778.1.S1_at
GO:0042440	P	pigment metabolic process	21	3689	176	31225	0.52	1	// Mtr.49684.1.S1_at // Mtr.33174.1.S1_s_at // Mtr.42449.1.S1_at // Mtr.11591.1.S1_at // Mtr.22769.1.S1_at // Mtr.32878.1.S1_at // Mtr.38681.1.S1_s_at // Mtr.10006.1.S1_at // Mtr.34944.1.S1_at // Mtr.10105.1.S1_s_at // Mtr.6070.1.S1_at // Mtr.5450.1.S1_at // Mtr.44052.1.S1_at // Mtr.28644.1.S1_at // Mtr.39029.1.S1_at // Mtr.32270.1.S1_at // Mtr.12536.1.S1_at // Mtr.44853.1.S1_at // Mtr.32316.1.S1…
GO:0043067	P	regulation of programmed cell death	10	3689	49	31225	0.089	1	// Mtr.45354.1.S1_at // Mtr.9604.1.S1_at // Mtr.11633.1.S1_at // Mtr.44248.1.S1_at // Mtr.11764.1.S1_at // Mtr.34992.1.S1_at // Mtr.1849.1.S1_s_at // Mtr.45508.1.S1_s_at // Mtr.2439.1.S1_at // Mtr.13523.1.S1_s_at
GO:0044093	P	positive regulation of molecular function	5	3689	33	31225	0.37	1	// Mtr.7037.1.S1_at // Mtr.45508.1.S1_s_at // Mtr.5144.1.S1_at // Mtr.6.1.S1_at // Mtr.5946.1.S1_at
GO:0006733	P	oxidoreduction coenzyme metabolic process	8	3689	172	31225	1	1	// Mtr.15638.1.S1_at // Mtr.6891.1.S1_at // Mtr.43024.1.S1_s_at // Mtr.34483.1.S1_s_at // Mtr.50093.1.S1_s_at // Mtr.40429.1.S1_at // Mtr.5421.1.S1_s_at // Mtr.43083.1.S1_s_at
GO:0006096	P	glycolysis	25	3689	216	31225	0.57	1	// Mtr.9668.1.S1_at // Mtr.12110.1.S1_at // Mtr.40429.1.S1_at // Mtr.11978.1.S1_at // Mtr.29250.1.S1_s_at // Mtr.15638.1.S1_at // Mtr.33319.1.S1_at // Mtr.50419.1.S1_at // Mtr.43463.1.S1_s_at // Mtr.38128.1.S1_s_at // Mtr.43083.1.S1_s_at // Mtr.44572.1.S1_at // Mtr.39509.1.S1_at // Mtr.8513.1.S1_at // Mtr.11679.1.S1_at // Mtr.28639.1.S1_at // Mtr.28166.1.S1_s_at // Mtr.50093.1.S1_s_at // Mtr.9068…
GO:0033036	P	macromolecule localization	74	3689	511	31225	0.059	1	// Mtr.4297.1.S1_s_at // Mtr.6092.1.S1_at // Mtr.45185.1.S1_at // Mtr.38016.1.S1_at // Mtr.39131.1.S1_at // Mtr.32428.1.S1_s_at // Mtr.9778.1.S1_at // Mtr.24275.1.S1_s_at // Mtr.41125.1.S1_s_at // Mtr.10225.1.S1_at // Mtr.28271.1.S1_at // Mtr.32428.1.S1_at // Mtr.4285.1.S1_at // Mtr.39363.1.S1_at // Mtr.48641.1.S1_at // Mtr.9241.1.S1_at // Mtr.13402.1.S1_at // Mtr.32388.1.S1_at // Mtr.40969.1.S1_…
GO:0046034	P	ATP metabolic process	6	3689	76	31225	0.88	1	// Mtr.5656.1.S1_s_at // Mtr.13940.1.S1_s_at // Mtr.12902.1.S1_s_at // Mtr.33151.1.S1_at // Mtr.38273.1.S1_at // Mtr.3096.1.S1_at
GO:0009078	P	pyruvate family amino acid metabolic process	8	3689	71	31225	0.6	1	// Mtr.32412.1.S1_s_at // Mtr.39335.1.S1_at // Mtr.10522.1.S1_s_at // Mtr.8888.1.S1_s_at // Mtr.13451.1.S1_at // Mtr.19344.1.S1_at // Mtr.13686.1.S1_at // Mtr.41790.1.S1_at
GO:0010038	P	response to metal ion	17	3689	102	31225	0.12	1	// Mtr.32071.1.S1_at // Mtr.5146.1.S1_s_at // Mtr.6098.1.S1_s_at // Mtr.2029.1.S1_a_at // Mtr.35007.1.S1_at // Mtr.38466.1.S1_s_at // Mtr.44653.1.S1_at // Mtr.6809.1.S1_at // Mtr.11702.1.S1_at // Mtr.29267.1.S1_at // Mtr.39152.1.S1_at // Mtr.23551.1.S1_at // Mtr.45277.1.S1_at // Mtr.6028.1.S1_at // Mtr.10229.1.S1_at // Mtr.28122.1.S1_at // Mtr.39743.1.S1_at
GO:0009607	P	response to biotic stimulus	66	3689	536	31225	0.39	1	// Mtr.39636.1.S1_at // Mtr.28406.1.S1_at // Mtr.34960.1.S1_at // Mtr.16767.1.S1_at // Mtr.12159.1.S1_at // Mtr.34504.1.S1_at // Mtr.43747.1.S1_at // Mtr.9913.1.S1_s_at // Mtr.39285.1.S1_at // Mtr.5143.1.S1_s_at // Mtr.35364.1.S1_at // Mtr.12164.1.S1_at // Mtr.33869.1.S1_at // Mtr.13202.1.S1_at // Mtr.37179.1.S1_at // Mtr.41614.1.S1_at // Mtr.41178.1.S1_at // Mtr.11232.1.S1_at // Mtr.9932.1.S1_at…
GO:0051707	P	response to other organism	65	3689	476	31225	0.15	1	// Mtr.39636.1.S1_at // Mtr.28406.1.S1_at // Mtr.34960.1.S1_at // Mtr.16767.1.S1_at // Mtr.12159.1.S1_at // Mtr.34504.1.S1_at // Mtr.43747.1.S1_at // Mtr.9913.1.S1_s_at // Mtr.39285.1.S1_at // Mtr.5143.1.S1_s_at // Mtr.35364.1.S1_at // Mtr.12164.1.S1_at // Mtr.33869.1.S1_at // Mtr.13202.1.S1_at // Mtr.37179.1.S1_at // Mtr.41614.1.S1_at // Mtr.41178.1.S1_at // Mtr.11232.1.S1_at // Mtr.9932.1.S1_at…
GO:0010033	P	response to organic substance	119	3689	857	31225	0.054	1	// Mtr.10710.1.S1_s_at // Mtr.28183.1.S1_at // Mtr.6984.1.S1_at // Mtr.34504.1.S1_at // Mtr.43747.1.S1_at // Mtr.41156.1.S1_at // Mtr.29095.1.S1_at // Mtr.5301.1.S1_at // Mtr.32316.1.S1_at // Mtr.38753.1.S1_at // Mtr.42092.1.S1_at // Mtr.13490.1.S1_at // Mtr.13031.1.S1_at // Mtr.44392.1.S1_at // Mtr.2528.1.S1_s_at // Mtr.495.1.S1_at // Mtr.34732.1.S1_at // Mtr.11546.1.S1_at // Mtr.8412.1.S1_s_at …
GO:0009072	P	aromatic amino acid family metabolic process	28	3689	221	31225	0.39	1	// Mtr.27893.1.S1_s_at // Mtr.13934.1.S1_at // Mtr.10202.1.S1_at // Mtr.32558.1.S1_at // Mtr.44035.1.S1_at // Mtr.37651.1.S1_s_at // Mtr.42638.1.S1_at // Mtr.40166.1.S1_s_at // Mtr.38612.1.S1_at // Mtr.8867.1.S1_s_at // Mtr.38128.1.S1_s_at // Mtr.5188.1.S1_at // Mtr.38092.1.S1_at // Mtr.10151.1.S1_s_at // Mtr.39408.1.S1_at // Mtr.29357.1.S1_at // Mtr.44035.1.S1_s_at // Mtr.12536.1.S1_at // Mtr.29…
GO:0006575	P	cellular amino acid derivative metabolic process	53	3689	692	31225	1	1	// Mtr.28183.1.S1_at // Mtr.32846.1.S1_s_at // Mtr.41042.1.S1_s_at // Mtr.7718.1.S1_at // Mtr.27893.1.S1_s_at // Mtr.22769.1.S1_at // Mtr.12536.1.S1_at // Mtr.37786.1.S1_at // Mtr.49684.1.S1_at // Mtr.44035.1.S1_at // Mtr.37651.1.S1_s_at // Mtr.44853.1.S1_at // Mtr.32316.1.S1_at // Mtr.32375.1.S1_at // Mtr.42449.1.S1_at // Mtr.39088.1.S1_s_at // Mtr.42638.1.S1_at // Mtr.40166.1.S1_s_at // Mtr.386…
GO:0019827	P	stem cell maintenance	5	3689	22	31225	0.15	1	// Mtr.1849.1.S1_s_at // Mtr.33869.1.S1_at // Mtr.51905.1.S1_at // Mtr.51906.1.S1_at // Mtr.44446.1.S1_at
GO:0031668	P	cellular response to extracellular stimulus	7	3689	53	31225	0.45	1	// Mtr.39430.1.S1_at // Mtr.12796.1.S1_at // Mtr.44966.1.S1_at // Mtr.11833.1.S1_at // Mtr.32195.1.S1_at // Mtr.43747.1.S1_at // Mtr.5039.1.S1_at
GO:0031669	P	cellular response to nutrient levels	7	3689	40	31225	0.22	1	// Mtr.39430.1.S1_at // Mtr.12796.1.S1_at // Mtr.44966.1.S1_at // Mtr.11833.1.S1_at // Mtr.32195.1.S1_at // Mtr.43747.1.S1_at // Mtr.5039.1.S1_at
GO:0006576	P	cellular biogenic amine metabolic process	31	3689	207	31225	0.13	1	// Mtr.28183.1.S1_at // Mtr.41042.1.S1_s_at // Mtr.27893.1.S1_s_at // Mtr.32558.1.S1_at // Mtr.44035.1.S1_at // Mtr.37651.1.S1_s_at // Mtr.32375.1.S1_at // Mtr.42638.1.S1_at // Mtr.13934.1.S1_at // Mtr.8867.1.S1_s_at // Mtr.38128.1.S1_s_at // Mtr.5608.1.S1_at // Mtr.39271.1.S1_at // Mtr.45266.1.S1_at // Mtr.10151.1.S1_s_at // Mtr.32182.1.S1_at // Mtr.39408.1.S1_at // Mtr.29357.1.S1_at // Mtr.4103…
GO:0044249	P	cellular biosynthetic process	521	3689	4667	31225	0.91	1	// Mtr.31364.1.S1_at // Mtr.41952.1.S1_at // Mtr.5446.1.S1_s_at // Mtr.41156.1.S1_at // Mtr.38753.1.S1_at // Mtr.45071.1.S1_at // Mtr.4628.1.S1_at // Mtr.41474.1.S1_s_at // Mtr.11344.1.S1_s_at // Mtr.32665.1.S1_s_at // Mtr.44557.1.S1_at // Mtr.38974.1.S1_at // Mtr.11353.1.S1_s_at // Mtr.8888.1.S1_s_at // Mtr.41684.1.S1_at // Mtr.9068.1.S1_at // Mtr.32122.1.S1_at // Mtr.2468.1.S1_at // Mtr.34173.1…
GO:0016114	P	terpenoid biosynthetic process	15	3689	107	31225	0.31	1	// Mtr.9618.1.S1_at // Mtr.5242.1.S1_at // Mtr.29357.1.S1_at // Mtr.5123.1.S1_at // Mtr.10105.1.S1_s_at // Mtr.25006.1.S1_at // Mtr.6128.1.S1_at // Mtr.39981.1.S1_at // Mtr.32389.1.S1_at // Mtr.32878.1.S1_at // Mtr.35044.1.S1_at // Mtr.1857.1.S1_at // Mtr.13202.1.S1_at // Mtr.2342.1.S1_at // Mtr.9275.1.S1_s_at
GO:0009561	P	megagametogenesis	10	3689	45	31225	0.06	1	// Mtr.31364.1.S1_at // Mtr.29288.1.S1_at // Mtr.9604.1.S1_at // Mtr.3871.1.S1_at // Mtr.39698.1.S1_at // Mtr.42676.1.S1_at // Mtr.5141.1.S1_at // Mtr.39186.1.S1_at // Mtr.32533.1.S1_s_at // Mtr.29288.1.S1_x_at
GO:0006549	P	isoleucine metabolic process	16	3689	98	31225	0.15	1	// Mtr.5456.1.S1_at // Mtr.9208.1.S1_at // Mtr.44610.1.S1_at // Mtr.40938.1.S1_at // Mtr.50704.1.S1_s_at // Mtr.41962.1.S1_at // Mtr.44941.1.S1_s_at // Mtr.7718.1.S1_at // Mtr.10270.1.S1_at // Mtr.28639.1.S1_at // Mtr.6365.1.S1_at // Mtr.8867.1.S1_s_at // Mtr.13597.1.S1_s_at // Mtr.38128.1.S1_s_at // Mtr.6933.1.S1_at // Mtr.34825.1.S1_at
GO:0016053	P	organic acid biosynthetic process	74	3689	673	31225	0.74	1	// Mtr.8748.1.S1_at // Mtr.40142.1.S1_s_at // Mtr.45294.1.S1_at // Mtr.40938.1.S1_at // Mtr.11510.1.S1_at // Mtr.5761.1.S1_s_at // Mtr.42358.1.S1_at // Mtr.32600.1.S1_at // Mtr.27893.1.S1_s_at // Mtr.5123.1.S1_at // Mtr.13686.1.S1_at // Mtr.11485.1.S1_at // Mtr.13597.1.S1_s_at // Mtr.42363.1.S1_at // Mtr.32389.1.S1_at // Mtr.37651.1.S1_s_at // Mtr.44382.1.S1_at // Mtr.13202.1.S1_at // Mtr.8975.1.…
GO:0006804	P	peroxidase reaction	10	3689	189	31225	1	1	// Mtr.11354.1.S1_at // Mtr.30751.1.S1_at // Mtr.42141.1.S1_s_at // Mtr.6992.1.S1_at // Mtr.39088.1.S1_s_at // Mtr.44035.1.S1_at // Mtr.43415.1.S1_s_at // Mtr.44035.1.S1_s_at // Mtr.42141.1.S1_at // Mtr.2439.1.S1_at
GO:0006805	P	xenobiotic metabolic process	17	3689	113	31225	0.21	1	// Mtr.43918.1.S1_at // Mtr.17275.1.S1_s_at // Mtr.44941.1.S1_s_at // Mtr.32558.1.S1_at // Mtr.42434.1.S1_at // Mtr.39124.1.S1_at // Mtr.13934.1.S1_at // Mtr.14419.1.S1_s_at // Mtr.8867.1.S1_s_at // Mtr.832.1.S1_at // Mtr.38128.1.S1_s_at // Mtr.37562.1.S1_at // Mtr.5279.1.S1_at // Mtr.33744.1.S1_at // Mtr.33744.1.S1_s_at // Mtr.4288.1.S1_at // Mtr.831.1.S1_at
GO:0006800	P	oxygen and reactive oxygen species metabolic process	14	3689	102	31225	0.34	1	// Mtr.12969.1.S1_at // Mtr.45354.1.S1_at // Mtr.11354.1.S1_at // Mtr.30751.1.S1_at // Mtr.43538.1.S1_at // Mtr.44883.1.S1_at // Mtr.42141.1.S1_s_at // Mtr.37725.1.S1_at // Mtr.39088.1.S1_s_at // Mtr.44035.1.S1_at // Mtr.29095.1.S1_at // Mtr.44035.1.S1_s_at // Mtr.2439.1.S1_at // Mtr.23395.1.S1_at
GO:0046496	P	nicotinamide nucleotide metabolic process	7	3689	120	31225	0.98	1	// Mtr.15638.1.S1_at // Mtr.43024.1.S1_s_at // Mtr.34483.1.S1_s_at // Mtr.50093.1.S1_s_at // Mtr.40429.1.S1_at // Mtr.5421.1.S1_s_at // Mtr.43083.1.S1_s_at
GO:0009651	P	response to salt stress	31	3689	242	31225	0.36	1	// Mtr.10710.1.S1_s_at // Mtr.32071.1.S1_at // Mtr.38696.1.S1_s_at // Mtr.31572.1.S1_s_at // Mtr.33355.1.S1_s_at // Mtr.10202.1.S1_at // Mtr.6070.1.S1_at // Mtr.11978.1.S1_at // Mtr.11503.1.S1_at // Mtr.8603.1.S1_at // Mtr.42155.1.S1_at // Mtr.39743.1.S1_at // Mtr.5458.1.S1_at // Mtr.41491.1.S1_at // Mtr.10006.1.S1_at // Mtr.34944.1.S1_at // Mtr.29307.1.S1_at // Mtr.38128.1.S1_s_at // Mtr.32270.1…
GO:0034660	P	ncRNA metabolic process	26	3689	164	31225	0.1	1	// Mtr.4361.1.S1_at // Mtr.35105.1.S1_s_at // Mtr.6883.1.S1_at // Mtr.5173.1.S1_at // Mtr.13597.1.S1_s_at // Mtr.6820.1.S1_at // Mtr.5456.1.S1_at // Mtr.9906.1.S1_at // Mtr.6083.1.S1_s_at // Mtr.32770.1.S1_at // Mtr.44610.1.S1_at // Mtr.40739.1.S1_s_at // Mtr.9405.1.S1_at // Mtr.8888.1.S1_s_at // Mtr.27359.1.S1_at // Mtr.13496.1.S1_at // Mtr.9878.1.S1_at // Mtr.44667.1.S1_at // Mtr.28753.1.S1_at …
GO:0033013	P	tetrapyrrole metabolic process	13	3689	103	31225	0.45	1	// Mtr.48899.1.S1_at // Mtr.38734.1.S1_at // Mtr.5703.1.S1_at // Mtr.10006.1.S1_at // Mtr.34944.1.S1_at // Mtr.6070.1.S1_at // Mtr.13616.1.S1_s_at // Mtr.28644.1.S1_at // Mtr.39029.1.S1_at // Mtr.32270.1.S1_at // Mtr.12536.1.S1_at // Mtr.38681.1.S1_s_at // Mtr.10407.1.S1_at
GO:0000278	P	mitotic cell cycle	11	3689	111	31225	0.75	1	// Mtr.7131.1.S1_at // Mtr.39947.1.S1_at // Mtr.10225.1.S1_at // Mtr.27298.1.S1_at // Mtr.20339.1.S1_s_at // Mtr.44734.1.S1_at // Mtr.1535.1.S1_at // Mtr.5141.1.S1_at // Mtr.11764.1.S1_at // Mtr.34992.1.S1_at // Mtr.18735.1.S1_at
GO:0006566	P	threonine metabolic process	9	3689	75	31225	0.53	1	// Mtr.34793.1.S1_at // Mtr.31364.1.S1_at // Mtr.9208.1.S1_at // Mtr.28166.1.S1_s_at // Mtr.6883.1.S1_at // Mtr.9893.1.S1_at // Mtr.9878.1.S1_at // Mtr.13451.1.S1_at // Mtr.34809.1.S1_s_at
GO:0051187	P	cofactor catabolic process	20	3689	137	31225	0.22	1	// Mtr.37562.1.S1_at // Mtr.10006.1.S1_at // Mtr.10532.1.S1_s_at // Mtr.20647.1.S1_at // Mtr.10198.1.S1_at // Mtr.10428.1.S1_at // Mtr.31101.1.S1_at // Mtr.28166.1.S1_s_at // Mtr.36140.1.S1_at // Mtr.6070.1.S1_at // Mtr.39958.1.S1_at // Mtr.29250.1.S1_s_at // Mtr.40722.1.S1_at // Mtr.32270.1.S1_at // Mtr.38943.1.S1_s_at // Mtr.18473.1.S1_s_at // Mtr.34944.1.S1_at // Mtr.5128.1.S1_at // Mtr.41223.…
GO:0051186	P	cofactor metabolic process	54	3689	658	31225	1	1	// Mtr.34483.1.S1_s_at // Mtr.38734.1.S1_at // Mtr.33051.1.S1_at // Mtr.7718.1.S1_at // Mtr.31101.1.S1_at // Mtr.6070.1.S1_at // Mtr.40429.1.S1_at // Mtr.29250.1.S1_s_at // Mtr.41962.1.S1_at // Mtr.15638.1.S1_at // Mtr.6891.1.S1_at // Mtr.25432.1.S1_s_at // Mtr.36140.1.S1_at // Mtr.10006.1.S1_at // Mtr.34944.1.S1_at // Mtr.13616.1.S1_s_at // Mtr.43024.1.S1_s_at // Mtr.43083.1.S1_s_at // Mtr.48023…
GO:0006563	P	L-serine metabolic process	12	3689	104	31225	0.58	1	// Mtr.31364.1.S1_at // Mtr.9208.1.S1_at // Mtr.34793.1.S1_at // Mtr.43538.1.S1_at // Mtr.42358.1.S1_at // Mtr.28166.1.S1_s_at // Mtr.6883.1.S1_at // Mtr.9893.1.S1_at // Mtr.9878.1.S1_at // Mtr.37725.1.S1_at // Mtr.13451.1.S1_at // Mtr.34809.1.S1_s_at
GO:0006560	P	proline metabolic process	11	3689	108	31225	0.72	1	// Mtr.5703.1.S1_at // Mtr.13496.1.S1_at // Mtr.13934.1.S1_at // Mtr.42902.1.S1_s_at // Mtr.32558.1.S1_at // Mtr.17275.1.S1_s_at // Mtr.38128.1.S1_s_at // Mtr.40739.1.S1_s_at // Mtr.11510.1.S1_at // Mtr.5608.1.S1_at // Mtr.41032.1.S1_at
GO:0006206	P	pyrimidine base metabolic process	18	3689	128	31225	0.28	1	// Mtr.12969.1.S1_at // Mtr.9041.1.S1_s_at // Mtr.41134.1.S1_at // Mtr.19050.1.S1_at // Mtr.32412.1.S1_s_at // Mtr.42522.1.S1_s_at // Mtr.40990.1.S1_s_at // Mtr.14057.1.S1_s_at // Mtr.31394.1.S1_s_at // Mtr.32818.1.S1_at // Mtr.23685.1.S1_at // Mtr.9792.1.S1_at // Mtr.45536.1.S1_at // Mtr.10266.1.S1_at // Mtr.32334.1.S1_at // Mtr.44823.1.S1_at // Mtr.31071.1.S1_at // Mtr.28110.1.S1_at
GO:0009126	P	purine nucleoside monophosphate metabolic process	5	3689	21	31225	0.13	1	// Mtr.42421.1.S1_at // Mtr.19483.1.S1_s_at // Mtr.32582.1.S1_at // Mtr.41537.1.S1_at // Mtr.9405.1.S1_at
GO:0010149	P	senescence	8	3689	48	31225	0.24	1	// Mtr.42943.1.S1_at // Mtr.38509.1.S1_at // Mtr.41511.1.S1_at // Mtr.10006.1.S1_at // Mtr.34944.1.S1_at // Mtr.26216.1.S1_at // Mtr.28644.1.S1_at // Mtr.32270.1.S1_at
GO:0051188	P	cofactor biosynthetic process	19	3689	268	31225	0.99	1	// Mtr.6891.1.S1_at // Mtr.25432.1.S1_s_at // Mtr.41950.1.S1_at // Mtr.42522.1.S1_s_at // Mtr.33051.1.S1_at // Mtr.7718.1.S1_at // Mtr.12802.1.S1_at // Mtr.28639.1.S1_at // Mtr.13451.1.S1_at // Mtr.6365.1.S1_at // Mtr.31545.1.S1_at // Mtr.10270.1.S1_at // Mtr.39029.1.S1_at // Mtr.41962.1.S1_at // Mtr.12536.1.S1_at // Mtr.38681.1.S1_s_at // Mtr.34483.1.S1_s_at // Mtr.10407.1.S1_at // Mtr.9102.1.S1…
GO:0006568	P	tryptophan metabolic process	21	3689	154	31225	0.3	1	// Mtr.17275.1.S1_s_at // Mtr.13934.1.S1_at // Mtr.10151.1.S1_s_at // Mtr.39088.1.S1_s_at // Mtr.42638.1.S1_at // Mtr.44941.1.S1_s_at // Mtr.29357.1.S1_at // Mtr.32558.1.S1_at // Mtr.27893.1.S1_s_at // Mtr.34960.1.S1_at // Mtr.5830.1.S1_s_at // Mtr.37786.1.S1_at // Mtr.8867.1.S1_s_at // Mtr.11530.1.S1_at // Mtr.38128.1.S1_s_at // Mtr.37651.1.S1_s_at // Mtr.12536.1.S1_at // Mtr.44035.1.S1_s_at // …
GO:0006364	P	rRNA processing	6	3689	35	31225	0.26	1	// Mtr.32770.1.S1_at // Mtr.25423.1.S1_at // Mtr.10155.1.S1_at // Mtr.39856.1.S1_at // Mtr.9906.1.S1_at // Mtr.28753.1.S1_at
GO:0006366	P	transcription from RNA polymerase II promoter	9	3689	69	31225	0.44	1	// Mtr.39509.1.S1_at // Mtr.38981.1.S1_at // Mtr.33615.1.S1_at // Mtr.34992.1.S1_at // Mtr.42561.1.S1_at // Mtr.33292.1.S1_at // Mtr.13708.1.S1_at // Mtr.32539.1.S1_at // Mtr.38273.1.S1_at
GO:0007186	P	G-protein coupled receptor protein signaling pathway	7	3689	53	31225	0.45	1	// Mtr.32426.1.S1_s_at // Mtr.26255.1.S1_at // Mtr.13108.1.S1_at // Mtr.7037.1.S1_at // Mtr.44775.1.S1_at // Mtr.38921.1.S1_s_at // Mtr.5946.1.S1_at
GO:0046164	P	alcohol catabolic process	30	3689	330	31225	0.93	1	// Mtr.9668.1.S1_at // Mtr.12110.1.S1_at // Mtr.42106.1.S1_at // Mtr.40429.1.S1_at // Mtr.11978.1.S1_at // Mtr.29250.1.S1_s_at // Mtr.11875.1.S1_at // Mtr.15638.1.S1_at // Mtr.33319.1.S1_at // Mtr.50419.1.S1_at // Mtr.43463.1.S1_s_at // Mtr.38128.1.S1_s_at // Mtr.43024.1.S1_s_at // Mtr.43083.1.S1_s_at // Mtr.44572.1.S1_at // Mtr.39509.1.S1_at // Mtr.8513.1.S1_at // Mtr.5421.1.S1_s_at // Mtr.11679…
GO:0006220	P	pyrimidine nucleotide metabolic process	10	3689	44	31225	0.054	1	// Mtr.32412.1.S1_s_at // Mtr.42522.1.S1_s_at // Mtr.40990.1.S1_s_at // Mtr.28110.1.S1_at // Mtr.45536.1.S1_at // Mtr.10266.1.S1_at // Mtr.44823.1.S1_at // Mtr.31071.1.S1_at // Mtr.40343.1.S1_s_at // Mtr.32819.1.S1_at
GO:0019748	P	secondary metabolic process	40	3689	640	31225	1	1	// Mtr.12669.1.S1_at // Mtr.32846.1.S1_s_at // Mtr.1606.1.S1_at // Mtr.45277.1.S1_at // Mtr.5123.1.S1_at // Mtr.25006.1.S1_at // Mtr.40429.1.S1_at // Mtr.6128.1.S1_at // Mtr.32389.1.S1_at // Mtr.13202.1.S1_at // Mtr.44853.1.S1_at // Mtr.32316.1.S1_at // Mtr.15638.1.S1_at // Mtr.42449.1.S1_at // Mtr.40166.1.S1_s_at // Mtr.38612.1.S1_at // Mtr.10105.1.S1_s_at // Mtr.43024.1.S1_s_at // Mtr.43083.1.S…
GO:0003008	P	system process	5	3689	70	31225	0.91	1	// Mtr.27338.1.S1_at // Mtr.6011.1.S1_at // Mtr.4890.1.S1_at // Mtr.43774.1.S1_at // Mtr.32526.1.S1_at
GO:0006586	P	indolalkylamine metabolic process	21	3689	154	31225	0.3	1	// Mtr.17275.1.S1_s_at // Mtr.13934.1.S1_at // Mtr.10151.1.S1_s_at // Mtr.39088.1.S1_s_at // Mtr.42638.1.S1_at // Mtr.44941.1.S1_s_at // Mtr.29357.1.S1_at // Mtr.32558.1.S1_at // Mtr.27893.1.S1_s_at // Mtr.34960.1.S1_at // Mtr.5830.1.S1_s_at // Mtr.37786.1.S1_at // Mtr.8867.1.S1_s_at // Mtr.11530.1.S1_at // Mtr.38128.1.S1_s_at // Mtr.37651.1.S1_s_at // Mtr.12536.1.S1_at // Mtr.44035.1.S1_s_at // …
GO:0042254	P	ribosome biogenesis	11	3689	543	31225	1	1	// Mtr.32770.1.S1_at // Mtr.9906.1.S1_at // Mtr.14056.1.S1_s_at // Mtr.23685.1.S1_at // Mtr.10155.1.S1_at // Mtr.39856.1.S1_at // Mtr.25423.1.S1_at // Mtr.29143.1.S1_s_at // Mtr.28753.1.S1_at // Mtr.13487.1.S1_at // Mtr.20283.1.S1_s_at
GO:0051234	P	establishment of localization	293	3689	2391	31225	0.28	1	// Mtr.10181.1.S1_at // Mtr.5761.1.S1_s_at // Mtr.45185.1.S1_at // Mtr.5327.1.S1_at // Mtr.13294.1.S1_at // Mtr.10225.1.S1_at // Mtr.41924.1.S1_at // Mtr.32428.1.S1_at // Mtr.45125.1.S1_at // Mtr.9826.1.S1_at // Mtr.31604.1.S1_x_at // Mtr.39262.1.S1_at // Mtr.4890.1.S1_at // Mtr.9241.1.S1_at // Mtr.13402.1.S1_at // Mtr.6366.1.S1_at // Mtr.3096.1.S1_at // Mtr.11875.1.S1_at // Mtr.8275.1.S1_at // M…
GO:0046148	P	pigment biosynthetic process	12	3689	153	31225	0.94	1	// Mtr.49684.1.S1_at // Mtr.33174.1.S1_s_at // Mtr.42449.1.S1_at // Mtr.5450.1.S1_at // Mtr.10105.1.S1_s_at // Mtr.39029.1.S1_at // Mtr.32878.1.S1_at // Mtr.12536.1.S1_at // Mtr.38681.1.S1_s_at // Mtr.32316.1.S1_at // Mtr.10407.1.S1_at // Mtr.5863.1.S1_at
GO:0015985	P	energy coupled proton transport, down electrochemical gradient	6	3689	62	31225	0.74	1	// Mtr.5656.1.S1_s_at // Mtr.13940.1.S1_s_at // Mtr.12902.1.S1_s_at // Mtr.33151.1.S1_at // Mtr.38273.1.S1_at // Mtr.3096.1.S1_at
GO:0008652	P	cellular amino acid biosynthetic process	42	3689	342	31225	0.43	1	// Mtr.8748.1.S1_at // Mtr.40142.1.S1_s_at // Mtr.45294.1.S1_at // Mtr.40938.1.S1_at // Mtr.42358.1.S1_at // Mtr.27893.1.S1_s_at // Mtr.13686.1.S1_at // Mtr.11485.1.S1_at // Mtr.13597.1.S1_s_at // Mtr.42795.1.S1_at // Mtr.37651.1.S1_s_at // Mtr.44382.1.S1_at // Mtr.1798.1.S1_s_at // Mtr.5456.1.S1_at // Mtr.919.1.S1_s_at // Mtr.10270.1.S1_at // Mtr.9208.1.S1_at // Mtr.39335.1.S1_at // Mtr.41962.1.…
GO:0015986	P	ATP synthesis coupled proton transport	6	3689	62	31225	0.74	1	// Mtr.5656.1.S1_s_at // Mtr.13940.1.S1_s_at // Mtr.12902.1.S1_s_at // Mtr.33151.1.S1_at // Mtr.38273.1.S1_at // Mtr.3096.1.S1_at
GO:0015980	P	energy derivation by oxidation of organic compounds	20	3689	229	31225	0.93	1	// Mtr.40706.1.S1_s_at // Mtr.37562.1.S1_at // Mtr.39958.1.S1_at // Mtr.10532.1.S1_s_at // Mtr.20647.1.S1_at // Mtr.40690.1.S1_at // Mtr.5655.1.S1_s_at // Mtr.10428.1.S1_at // Mtr.36140.1.S1_at // Mtr.28166.1.S1_s_at // Mtr.31101.1.S1_at // Mtr.42106.1.S1_at // Mtr.38943.1.S1_s_at // Mtr.29250.1.S1_s_at // Mtr.40722.1.S1_at // Mtr.10198.1.S1_at // Mtr.18473.1.S1_s_at // Mtr.5128.1.S1_at // Mtr.41…
GO:0042542	P	response to hydrogen peroxide	9	3689	105	31225	0.86	1	// Mtr.31263.1.S1_at // Mtr.11354.1.S1_at // Mtr.32665.1.S1_s_at // Mtr.44719.1.S1_at // Mtr.42141.1.S1_s_at // Mtr.39088.1.S1_s_at // Mtr.41491.1.S1_at // Mtr.44035.1.S1_at // Mtr.44035.1.S1_s_at
GO:0046394	P	carboxylic acid biosynthetic process	74	3689	673	31225	0.74	1	// Mtr.8748.1.S1_at // Mtr.40142.1.S1_s_at // Mtr.45294.1.S1_at // Mtr.40938.1.S1_at // Mtr.11510.1.S1_at // Mtr.5761.1.S1_s_at // Mtr.42358.1.S1_at // Mtr.32600.1.S1_at // Mtr.27893.1.S1_s_at // Mtr.5123.1.S1_at // Mtr.13686.1.S1_at // Mtr.11485.1.S1_at // Mtr.13597.1.S1_s_at // Mtr.42363.1.S1_at // Mtr.32389.1.S1_at // Mtr.37651.1.S1_s_at // Mtr.44382.1.S1_at // Mtr.13202.1.S1_at // Mtr.8975.1.…
GO:0046395	P	carboxylic acid catabolic process	17	3689	172	31225	0.79	1	// Mtr.12609.1.S1_at // Mtr.34986.1.S1_at // Mtr.8975.1.S1_at // Mtr.50704.1.S1_s_at // Mtr.43538.1.S1_at // Mtr.44941.1.S1_s_at // Mtr.6933.1.S1_at // Mtr.40166.1.S1_s_at // Mtr.38612.1.S1_at // Mtr.41848.1.S1_at // Mtr.37725.1.S1_at // Mtr.8867.1.S1_s_at // Mtr.38128.1.S1_s_at // Mtr.42530.1.S1_at // Mtr.11847.1.S1_at // Mtr.1855.1.S1_at // Mtr.2148.1.S1_at
GO:0009814	P	defense response, incompatible interaction	8	3689	96	31225	0.87	1	// Mtr.45266.1.S1_at // Mtr.32182.1.S1_at // Mtr.41491.1.S1_at // Mtr.16767.1.S1_at // Mtr.33088.1.S1_at // Mtr.14024.1.S1_at // Mtr.41614.1.S1_at // Mtr.31309.1.S1_s_at
GO:0002119	P	nematode larval development	7	3689	41	31225	0.24	1	// Mtr.11952.1.S1_s_at // Mtr.41631.1.S1_at // Mtr.39800.1.S1_at // Mtr.5703.1.S1_at // Mtr.33282.1.S1_s_at // Mtr.4361.1.S1_at // Mtr.41567.1.S1_s_at
GO:0009812	P	flavonoid metabolic process	9	3689	176	31225	1	1	// Mtr.49684.1.S1_at // Mtr.42449.1.S1_at // Mtr.11591.1.S1_at // Mtr.22769.1.S1_at // Mtr.5450.1.S1_at // Mtr.44052.1.S1_at // Mtr.44853.1.S1_at // Mtr.32316.1.S1_at // Mtr.5863.1.S1_at
GO:0009813	P	flavonoid biosynthetic process	5	3689	170	31225	1	1	// Mtr.49684.1.S1_at // Mtr.32316.1.S1_at // Mtr.5863.1.S1_at // Mtr.5450.1.S1_at // Mtr.42449.1.S1_at
GO:0006512	P	ubiquitin cycle	5	3689	38	31225	0.48	1	// Mtr.11591.1.S1_at // Mtr.44853.1.S1_at // Mtr.19379.1.S1_s_at // Mtr.6260.1.S1_s_at // Mtr.5215.1.S1_at
GO:0006510	P	ATP-dependent proteolysis	10	3689	53	31225	0.12	1	// Mtr.9027.1.S1_at // Mtr.13097.1.S1_at // Mtr.38706.1.S1_at // Mtr.32335.1.S1_at // Mtr.44407.1.S1_s_at // Mtr.34859.1.S1_at // Mtr.12967.1.S1_at // Mtr.40185.1.S1_at // Mtr.13172.1.S1_at // Mtr.12320.1.S1_at
GO:0009117	P	nucleotide metabolic process	52	3689	398	31225	0.27	1	// Mtr.19483.1.S1_s_at // Mtr.10922.1.S1_at // Mtr.44795.1.S1_at // Mtr.23311.1.S1_s_at // Mtr.41537.1.S1_at // Mtr.5656.1.S1_s_at // Mtr.28110.1.S1_at // Mtr.12902.1.S1_s_at // Mtr.40429.1.S1_at // Mtr.10266.1.S1_at // Mtr.44823.1.S1_at // Mtr.31071.1.S1_at // Mtr.31726.1.S1_at // Mtr.3096.1.S1_at // Mtr.24893.1.S1_at // Mtr.15638.1.S1_at // Mtr.32412.1.S1_s_at // Mtr.40990.1.S1_s_at // Mtr.4744…
GO:0006519	P	cellular amino acid and derivative metabolic process	239	3689	1877	31225	0.14	1	// Mtr.10710.1.S1_s_at // Mtr.28183.1.S1_at // Mtr.40142.1.S1_s_at // Mtr.41948.1.S1_at // Mtr.39743.1.S1_at // Mtr.32846.1.S1_s_at // Mtr.10522.1.S1_s_at // Mtr.41042.1.S1_s_at // Mtr.6764.1.S1_s_at // Mtr.7718.1.S1_at // Mtr.27893.1.S1_s_at // Mtr.37725.1.S1_at // Mtr.11485.1.S1_at // Mtr.22550.1.S1_s_at // Mtr.13597.1.S1_s_at // Mtr.44035.1.S1_at // Mtr.4291.1.S1_x_at // Mtr.5122.1.S1_at // Mt…
GO:0009116	P	nucleoside metabolic process	11	3689	90	31225	0.51	1	// Mtr.41134.1.S1_at // Mtr.44795.1.S1_at // Mtr.10266.1.S1_at // Mtr.32334.1.S1_at // Mtr.9041.1.S1_s_at // Mtr.48023.1.S1_s_at // Mtr.41156.1.S1_at // Mtr.5421.1.S1_s_at // Mtr.32818.1.S1_at // Mtr.34176.1.S1_at // Mtr.34173.1.S1_at
GO:0006633	P	fatty acid biosynthetic process	17	3689	214	31225	0.96	1	// Mtr.8882.1.S1_at // Mtr.5761.1.S1_s_at // Mtr.32600.1.S1_at // Mtr.37902.1.S1_s_at // Mtr.6373.1.S1_at // Mtr.41703.1.S1_at // Mtr.41861.1.S1_at // Mtr.44941.1.S1_s_at // Mtr.32721.1.S1_at // Mtr.13347.1.S1_at // Mtr.8867.1.S1_s_at // Mtr.6088.1.S1_at // Mtr.42363.1.S1_at // Mtr.39487.1.S1_s_at // Mtr.37268.1.S1_s_at // Mtr.24264.1.S1_at // Mtr.44778.1.S1_at
GO:0006631	P	fatty acid metabolic process	32	3689	333	31225	0.89	1	// Mtr.28183.1.S1_at // Mtr.32600.1.S1_at // Mtr.32846.1.S1_s_at // Mtr.5761.1.S1_s_at // Mtr.12609.1.S1_at // Mtr.42363.1.S1_at // Mtr.5893.1.S1_s_at // Mtr.37902.1.S1_s_at // Mtr.41703.1.S1_at // Mtr.13347.1.S1_at // Mtr.8867.1.S1_s_at // Mtr.6088.1.S1_at // Mtr.38128.1.S1_s_at // Mtr.39271.1.S1_at // Mtr.8780.1.S1_s_at // Mtr.8780.1.S1_at // Mtr.6373.1.S1_at // Mtr.5538.1.S1_at // Mtr.10628.1.…
GO:0006739	P	NADP metabolic process	6	3689	109	31225	0.99	1	// Mtr.15638.1.S1_at // Mtr.43024.1.S1_s_at // Mtr.50093.1.S1_s_at // Mtr.40429.1.S1_at // Mtr.5421.1.S1_s_at // Mtr.43083.1.S1_s_at
GO:0006635	P	fatty acid beta-oxidation	6	3689	42	31225	0.4	1	// Mtr.34986.1.S1_at // Mtr.44941.1.S1_s_at // Mtr.41848.1.S1_at // Mtr.8867.1.S1_s_at // Mtr.12609.1.S1_at // Mtr.1855.1.S1_at
GO:0033043	P	regulation of organelle organization	5	3689	25	31225	0.21	1	// Mtr.12815.1.S1_at // Mtr.13873.1.S1_at // Mtr.42599.1.S1_at // Mtr.34992.1.S1_at // Mtr.13778.1.S1_at
GO:0006732	P	coenzyme metabolic process	36	3689	529	31225	1	1	// Mtr.33051.1.S1_at // Mtr.7718.1.S1_at // Mtr.31101.1.S1_at // Mtr.40429.1.S1_at // Mtr.29250.1.S1_s_at // Mtr.41962.1.S1_at // Mtr.15638.1.S1_at // Mtr.6891.1.S1_at // Mtr.25432.1.S1_s_at // Mtr.36140.1.S1_at // Mtr.5421.1.S1_s_at // Mtr.43083.1.S1_s_at // Mtr.48023.1.S1_s_at // Mtr.41223.1.S1_at // Mtr.37562.1.S1_at // Mtr.43024.1.S1_s_at // Mtr.5128.1.S1_at // Mtr.31545.1.S1_at // Mtr.28639.…
GO:0009314	P	response to radiation	65	3689	463	31225	0.11	1	// Mtr.9524.1.S1_at // Mtr.32426.1.S1_s_at // Mtr.34504.1.S1_at // Mtr.10202.1.S1_at // Mtr.44052.1.S1_at // Mtr.39194.1.S1_at // Mtr.39035.1.S1_at // Mtr.33869.1.S1_at // Mtr.44853.1.S1_at // Mtr.11381.1.S1_at // Mtr.34780.1.S1_at // Mtr.50766.1.S1_at // Mtr.5692.1.S1_at // Mtr.35106.1.S1_at // Mtr.13401.1.S1_at // Mtr.33578.1.S1_at // Mtr.32878.1.S1_at // Mtr.44671.1.S1_at // Mtr.5236.1.S1_s_at…
GO:0006730	P	one-carbon metabolic process	17	3689	143	31225	0.53	1	// Mtr.45194.1.S1_at // Mtr.5264.1.S1_at // Mtr.13511.1.S1_at // Mtr.42522.1.S1_s_at // Mtr.33093.1.S1_at // Mtr.43538.1.S1_at // Mtr.13432.1.S1_at // Mtr.7636.1.S1_at // Mtr.37725.1.S1_at // Mtr.1620.1.S1_at // Mtr.11867.1.S1_at // Mtr.33393.1.S1_at // Mtr.6993.1.S1_at // Mtr.42530.1.S1_at // Mtr.13019.1.S1_at // Mtr.2148.1.S1_at // Mtr.7400.1.S1_at
GO:0010228	P	vegetative to reproductive phase transition of meristem	7	3689	46	31225	0.33	1	// Mtr.13592.1.S1_at // Mtr.33292.1.S1_at // Mtr.44671.1.S1_at // Mtr.35481.1.S1_s_at // Mtr.45581.1.S1_at // Mtr.32660.1.S1_at // Mtr.45071.1.S1_at
GO:0009310	P	amine catabolic process	13	3689	134	31225	0.79	1	// Mtr.50704.1.S1_s_at // Mtr.43538.1.S1_at // Mtr.44941.1.S1_s_at // Mtr.6933.1.S1_at // Mtr.40166.1.S1_s_at // Mtr.38612.1.S1_at // Mtr.37725.1.S1_at // Mtr.8867.1.S1_s_at // Mtr.38128.1.S1_s_at // Mtr.42530.1.S1_at // Mtr.11847.1.S1_at // Mtr.8975.1.S1_at // Mtr.2148.1.S1_at
GO:0009312	P	oligosaccharide biosynthetic process	10	3689	53	31225	0.12	1	// Mtr.34732.1.S1_at // Mtr.28074.1.S1_s_at // Mtr.45190.1.S1_at // Mtr.45037.1.S1_at // Mtr.39365.1.S1_at // Mtr.33699.1.S1_x_at // Mtr.34849.1.S1_at // Mtr.32987.1.S1_at // Mtr.41578.1.S1_at // Mtr.33699.1.S1_at
GO:0007047	P	cellular cell wall organization	7	3689	186	31225	1	1	// Mtr.32521.1.S1_s_at // Mtr.14811.1.S1_at // Mtr.5657.1.S1_at // Mtr.9243.1.S1_at // Mtr.34393.1.S1_s_at // Mtr.6828.1.S1_at // Mtr.6029.1.S1_at
GO:0042401	P	cellular biogenic amine biosynthetic process	11	3689	132	31225	0.9	1	// Mtr.10151.1.S1_s_at // Mtr.5830.1.S1_s_at // Mtr.39408.1.S1_at // Mtr.27893.1.S1_s_at // Mtr.37786.1.S1_at // Mtr.11530.1.S1_at // Mtr.41032.1.S1_at // Mtr.37651.1.S1_s_at // Mtr.12536.1.S1_at // Mtr.34960.1.S1_at // Mtr.5608.1.S1_at
GO:0070882	P	cellular cell wall organization or biogenesis	28	3689	345	31225	0.98	1	// Mtr.4607.1.S1_at // Mtr.10225.1.S1_at // Mtr.45125.1.S1_at // Mtr.42308.1.S1_at // Mtr.45403.1.S1_s_at // Mtr.1798.1.S1_s_at // Mtr.13669.1.S1_at // Mtr.13202.1.S1_at // Mtr.34393.1.S1_s_at // Mtr.6828.1.S1_at // Mtr.14811.1.S1_at // Mtr.5657.1.S1_at // Mtr.44557.1.S1_at // Mtr.9243.1.S1_at // Mtr.5242.1.S1_at // Mtr.34732.1.S1_at // Mtr.42219.1.S1_at // Mtr.39760.1.S1_at // Mtr.5274.1.S1_s_at…
GO:0009259	P	ribonucleotide metabolic process	15	3689	128	31225	0.55	1	// Mtr.42421.1.S1_at // Mtr.19483.1.S1_s_at // Mtr.13940.1.S1_s_at // Mtr.9405.1.S1_at // Mtr.32582.1.S1_at // Mtr.28110.1.S1_at // Mtr.5656.1.S1_s_at // Mtr.41537.1.S1_at // Mtr.19344.1.S1_at // Mtr.12902.1.S1_s_at // Mtr.10266.1.S1_at // Mtr.33151.1.S1_at // Mtr.38273.1.S1_at // Mtr.5421.1.S1_s_at // Mtr.3096.1.S1_at
GO:0007049	P	cell cycle	38	3689	257	31225	0.12	1	// Mtr.39636.1.S1_at // Mtr.35032.1.S1_at // Mtr.7131.1.S1_at // Mtr.10225.1.S1_at // Mtr.12815.1.S1_at // Mtr.42599.1.S1_at // Mtr.6828.1.S1_at // Mtr.34954.1.S1_s_at // Mtr.39505.1.S1_at // Mtr.11458.1.S1_at // Mtr.6962.1.S1_s_at // Mtr.27298.1.S1_at // Mtr.5441.1.S1_at // Mtr.14811.1.S1_at // Mtr.5141.1.S1_at // Mtr.16175.1.S1_at // Mtr.13322.1.S1_at // Mtr.33444.1.S1_at // Mtr.6359.1.S1_at //…
GO:0051246	P	regulation of protein metabolic process	22	3689	259	31225	0.95	1	// Mtr.38868.1.S1_at // Mtr.35032.1.S1_at // Mtr.38509.1.S1_at // Mtr.49149.1.S1_at // Mtr.42889.1.S1_s_at // Mtr.33869.1.S1_at // Mtr.2691.1.S1_at // Mtr.41474.1.S1_s_at // Mtr.32229.1.S1_at // Mtr.51905.1.S1_at // Mtr.2727.1.S1_at // Mtr.39035.1.S1_at // Mtr.39868.1.S1_at // Mtr.44446.1.S1_at // Mtr.40590.1.S1_at // Mtr.45521.1.S1_at // Mtr.4477.1.S1_at // Mtr.37481.1.S1_at // Mtr.51906.1.S1_at…
GO:0010565	P	regulation of cellular ketone metabolic process	6	3689	36	31225	0.28	1	// Mtr.5242.1.S1_at // Mtr.5668.1.S1_at // Mtr.5123.1.S1_at // Mtr.31090.1.S1_at // Mtr.13202.1.S1_at // Mtr.8412.1.S1_s_at
GO:0010218	P	response to far red light	5	3689	23	31225	0.17	1	// Mtr.33869.1.S1_at // Mtr.44446.1.S1_at // Mtr.51905.1.S1_at // Mtr.38977.1.S1_at // Mtr.34504.1.S1_at
GO:0051179	P	localization	295	3689	2431	31225	0.34	1	// Mtr.10181.1.S1_at // Mtr.5761.1.S1_s_at // Mtr.45185.1.S1_at // Mtr.5327.1.S1_at // Mtr.13294.1.S1_at // Mtr.10225.1.S1_at // Mtr.41924.1.S1_at // Mtr.32428.1.S1_at // Mtr.45125.1.S1_at // Mtr.9826.1.S1_at // Mtr.31604.1.S1_x_at // Mtr.39262.1.S1_at // Mtr.4890.1.S1_at // Mtr.9241.1.S1_at // Mtr.13402.1.S1_at // Mtr.37285.1.S1_at // Mtr.6366.1.S1_at // Mtr.3096.1.S1_at // Mtr.11875.1.S1_at // …
GO:0009926	P	auxin polar transport	5	3689	55	31225	0.77	1	// Mtr.27873.1.S1_at // Mtr.1606.1.S1_at // Mtr.44056.1.S1_at // Mtr.14246.1.S1_at // Mtr.13677.1.S1_at
GO:0006740	P	NADPH regeneration	6	3689	109	31225	0.99	1	// Mtr.15638.1.S1_at // Mtr.43024.1.S1_s_at // Mtr.50093.1.S1_s_at // Mtr.40429.1.S1_at // Mtr.5421.1.S1_s_at // Mtr.43083.1.S1_s_at
GO:0070301	P	cellular response to hydrogen peroxide	5	3689	36	31225	0.44	1	// Mtr.44035.1.S1_s_at // Mtr.11354.1.S1_at // Mtr.44035.1.S1_at // Mtr.42141.1.S1_s_at // Mtr.39088.1.S1_s_at
GO:0044275	P	cellular carbohydrate catabolic process	33	3689	305	31225	0.71	1	// Mtr.9668.1.S1_at // Mtr.12110.1.S1_at // Mtr.42106.1.S1_at // Mtr.40429.1.S1_at // Mtr.11978.1.S1_at // Mtr.29250.1.S1_s_at // Mtr.11875.1.S1_at // Mtr.15638.1.S1_at // Mtr.20868.1.S1_at // Mtr.33319.1.S1_at // Mtr.50419.1.S1_at // Mtr.43463.1.S1_s_at // Mtr.38128.1.S1_s_at // Mtr.43024.1.S1_s_at // Mtr.43083.1.S1_s_at // Mtr.44572.1.S1_at // Mtr.39509.1.S1_at // Mtr.8513.1.S1_at // Mtr.5421.1…
GO:0009409	P	response to cold	28	3689	186	31225	0.14	1	// Mtr.32071.1.S1_at // Mtr.39743.1.S1_at // Mtr.31511.1.S1_at // Mtr.33355.1.S1_s_at // Mtr.11185.1.S1_at // Mtr.46668.1.S1_s_at // Mtr.11702.1.S1_at // Mtr.32375.1.S1_at // Mtr.10006.1.S1_at // Mtr.34944.1.S1_at // Mtr.29250.1.S1_s_at // Mtr.32270.1.S1_at // Mtr.41684.1.S1_at // Mtr.27572.1.S1_at // Mtr.9524.1.S1_at // Mtr.11527.1.S1_at // Mtr.35106.1.S1_at // Mtr.45127.1.S1_at // Mtr.28644.1.S…
GO:0009408	P	response to heat	16	3689	126	31225	0.43	1	// Mtr.9027.1.S1_at // Mtr.45354.1.S1_at // Mtr.38573.1.S1_at // Mtr.5458.1.S1_at // Mtr.16767.1.S1_at // Mtr.6356.1.S1_at // Mtr.9625.1.S1_at // Mtr.33088.1.S1_at // Mtr.32665.1.S1_s_at // Mtr.12837.1.S1_at // Mtr.34992.1.S1_at // Mtr.32878.1.S1_at // Mtr.13162.1.S1_s_at // Mtr.2439.1.S1_at // Mtr.13256.1.S1_at // Mtr.33697.1.S1_s_at
GO:0046474	P	glycerophospholipid biosynthetic process	7	3689	35	31225	0.15	1	// Mtr.41042.1.S1_s_at // Mtr.28273.1.S1_at // Mtr.9903.1.S1_at // Mtr.17316.1.S1_at // Mtr.6318.1.S1_at // Mtr.34809.1.S1_s_at // Mtr.1635.1.S1_at
GO:0070838	P	divalent metal ion transport	10	3689	44	31225	0.054	1	// Mtr.31084.1.S1_at // Mtr.41996.1.S1_at // Mtr.44061.1.S1_at // Mtr.21285.1.S1_at // Mtr.32037.1.S1_at // Mtr.29267.1.S1_at // Mtr.8275.1.S1_at // Mtr.13294.1.S1_at // Mtr.5453.1.S1_at // Mtr.41520.1.S1_at
GO:0007034	P	vacuolar transport	8	3689	32	31225	0.055	1	// Mtr.28271.1.S1_at // Mtr.48641.1.S1_at // Mtr.27118.1.S1_at // Mtr.41118.1.S1_s_at // Mtr.13807.1.S1_at // Mtr.25667.1.S1_s_at // Mtr.34142.1.S1_at // Mtr.12040.1.S1_at
GO:0042493	P	response to drug	9	3689	71	31225	0.47	1	// Mtr.38455.1.S1_at // Mtr.2337.1.S1_at // Mtr.35696.1.S1_s_at // Mtr.16260.1.S1_at // Mtr.1513.1.S1_at // Mtr.10099.1.S1_s_at // Mtr.1513.1.S1_x_at // Mtr.6339.1.S1_at // Mtr.33430.1.S1_at
GO:0033365	P	protein localization in organelle	16	3689	90	31225	0.091	1	// Mtr.15216.1.S1_s_at // Mtr.6092.1.S1_at // Mtr.24275.1.S1_s_at // Mtr.39131.1.S1_at // Mtr.39222.1.S1_at // Mtr.9619.1.S1_at // Mtr.39363.1.S1_at // Mtr.42025.1.S1_at // Mtr.33248.1.S1_at // Mtr.32388.1.S1_at // Mtr.4297.1.S1_s_at // Mtr.32567.1.S1_at // Mtr.39262.1.S1_at // Mtr.42340.1.S1_at // Mtr.40969.1.S1_at // Mtr.31766.1.S1_at
GO:0019252	P	starch biosynthetic process	6	3689	34	31225	0.24	1	// Mtr.40706.1.S1_s_at // Mtr.42315.1.S1_at // Mtr.13143.1.S1_at // Mtr.40690.1.S1_at // Mtr.5655.1.S1_s_at // Mtr.9257.1.S1_at
GO:0009081	P	branched chain family amino acid metabolic process	16	3689	106	31225	0.22	1	// Mtr.5456.1.S1_at // Mtr.9208.1.S1_at // Mtr.44610.1.S1_at // Mtr.40938.1.S1_at // Mtr.50704.1.S1_s_at // Mtr.41962.1.S1_at // Mtr.44941.1.S1_s_at // Mtr.7718.1.S1_at // Mtr.10270.1.S1_at // Mtr.28639.1.S1_at // Mtr.6365.1.S1_at // Mtr.8867.1.S1_s_at // Mtr.13597.1.S1_s_at // Mtr.38128.1.S1_s_at // Mtr.6933.1.S1_at // Mtr.34825.1.S1_at
GO:0009083	P	branched chain family amino acid catabolic process	5	3689	61	31225	0.84	1	// Mtr.44941.1.S1_s_at // Mtr.50704.1.S1_s_at // Mtr.8867.1.S1_s_at // Mtr.38128.1.S1_s_at // Mtr.6933.1.S1_at
GO:0009066	P	aspartate family amino acid metabolic process	29	3689	278	31225	0.77	1	// Mtr.8748.1.S1_at // Mtr.40142.1.S1_s_at // Mtr.45294.1.S1_at // Mtr.9208.1.S1_at // Mtr.6883.1.S1_at // Mtr.13686.1.S1_at // Mtr.44382.1.S1_at // Mtr.2148.1.S1_at // Mtr.32412.1.S1_s_at // Mtr.39335.1.S1_at // Mtr.8867.1.S1_s_at // Mtr.38128.1.S1_s_at // Mtr.42530.1.S1_at // Mtr.34809.1.S1_s_at // Mtr.5497.1.S1_s_at // Mtr.8888.1.S1_s_at // Mtr.28166.1.S1_s_at // Mtr.13451.1.S1_at // Mtr.19344…
GO:0046364	P	monosaccharide biosynthetic process	28	3689	216	31225	0.35	1	// Mtr.42106.1.S1_at // Mtr.40429.1.S1_at // Mtr.11978.1.S1_at // Mtr.11875.1.S1_at // Mtr.15638.1.S1_at // Mtr.33319.1.S1_at // Mtr.50419.1.S1_at // Mtr.43463.1.S1_s_at // Mtr.38128.1.S1_s_at // Mtr.40722.1.S1_at // Mtr.43083.1.S1_s_at // Mtr.44572.1.S1_at // Mtr.41223.1.S1_at // Mtr.8513.1.S1_at // Mtr.10310.1.S1_at // Mtr.11679.1.S1_at // Mtr.28639.1.S1_at // Mtr.28166.1.S1_s_at // Mtr.50093.1…
GO:0009108	P	coenzyme biosynthetic process	11	3689	178	31225	0.99	1	// Mtr.6891.1.S1_at // Mtr.25432.1.S1_s_at // Mtr.42522.1.S1_s_at // Mtr.33051.1.S1_at // Mtr.7718.1.S1_at // Mtr.28639.1.S1_at // Mtr.34483.1.S1_s_at // Mtr.6365.1.S1_at // Mtr.31545.1.S1_at // Mtr.10270.1.S1_at // Mtr.41962.1.S1_at
GO:0009109	P	coenzyme catabolic process	15	3689	120	31225	0.46	1	// Mtr.37562.1.S1_at // Mtr.39958.1.S1_at // Mtr.10532.1.S1_s_at // Mtr.20647.1.S1_at // Mtr.10198.1.S1_at // Mtr.10428.1.S1_at // Mtr.36140.1.S1_at // Mtr.28166.1.S1_s_at // Mtr.31101.1.S1_at // Mtr.29250.1.S1_s_at // Mtr.40722.1.S1_at // Mtr.38943.1.S1_s_at // Mtr.18473.1.S1_s_at // Mtr.5128.1.S1_at // Mtr.41223.1.S1_at
GO:0034623	P	cellular macromolecular complex disassembly	5	3689	28	31225	0.27	1	// Mtr.42599.1.S1_at // Mtr.40590.1.S1_at // Mtr.12837.1.S1_at // Mtr.9106.1.S1_at // Mtr.38273.1.S1_at
GO:0034622	P	cellular macromolecular complex assembly	31	3689	274	31225	0.62	1	// Mtr.6092.1.S1_at // Mtr.5122.1.S1_at // Mtr.33697.1.S1_s_at // Mtr.7131.1.S1_at // Mtr.24275.1.S1_s_at // Mtr.8502.1.S1_s_at // Mtr.10327.1.S1_at // Mtr.14928.1.S1_at // Mtr.22550.1.S1_s_at // Mtr.494.1.S1_at // Mtr.40969.1.S1_at // Mtr.42092.1.S1_at // Mtr.40077.1.S1_s_at // Mtr.13511.1.S1_at // Mtr.11458.1.S1_at // Mtr.10823.1.S1_s_at // Mtr.39363.1.S1_at // Mtr.12815.1.S1_at // Mtr.32388.1.…
GO:0010101	P	post-embryonic root morphogenesis	5	3689	28	31225	0.27	1	// Mtr.51890.1.S1_s_at // Mtr.43747.1.S1_at // Mtr.1614.1.S1_at // Mtr.32664.1.S1_at // Mtr.12796.1.S1_at
GO:0042196	P	chlorinated hydrocarbon metabolic process	11	3689	62	31225	0.14	1	// Mtr.43918.1.S1_at // Mtr.33744.1.S1_s_at // Mtr.42434.1.S1_at // Mtr.39124.1.S1_at // Mtr.14419.1.S1_s_at // Mtr.832.1.S1_at // Mtr.38128.1.S1_s_at // Mtr.5279.1.S1_at // Mtr.33744.1.S1_at // Mtr.4288.1.S1_at // Mtr.831.1.S1_at
GO:0042197	P	halogenated hydrocarbon metabolic process	11	3689	62	31225	0.14	1	// Mtr.43918.1.S1_at // Mtr.33744.1.S1_s_at // Mtr.42434.1.S1_at // Mtr.39124.1.S1_at // Mtr.14419.1.S1_s_at // Mtr.832.1.S1_at // Mtr.38128.1.S1_s_at // Mtr.5279.1.S1_at // Mtr.33744.1.S1_at // Mtr.4288.1.S1_at // Mtr.831.1.S1_at
GO:0009068	P	aspartate family amino acid catabolic process	6	3689	47	31225	0.49	1	// Mtr.44941.1.S1_s_at // Mtr.8975.1.S1_at // Mtr.8867.1.S1_s_at // Mtr.38128.1.S1_s_at // Mtr.42530.1.S1_at // Mtr.2148.1.S1_at
GO:0000741	P	karyogamy	6	3689	27	31225	0.13	1	// Mtr.29288.1.S1_at // Mtr.9604.1.S1_at // Mtr.3871.1.S1_at // Mtr.39698.1.S1_at // Mtr.39186.1.S1_at // Mtr.29288.1.S1_x_at
GO:0006325	P	chromatin organization	26	3689	239	31225	0.68	1	// Mtr.45194.1.S1_at // Mtr.13511.1.S1_at // Mtr.28437.1.S1_at // Mtr.42599.1.S1_at // Mtr.5650.1.S1_at // Mtr.20126.1.S1_at // Mtr.42561.1.S1_at // Mtr.7131.1.S1_at // Mtr.14012.1.S1_at // Mtr.9106.1.S1_at // Mtr.10209.1.S1_at // Mtr.6993.1.S1_at // Mtr.42045.1.S1_s_at // Mtr.45434.1.S1_at // Mtr.44227.1.S1_at // Mtr.11353.1.S1_s_at // Mtr.5264.1.S1_at // Mtr.1632.1.S1_at // Mtr.17286.1.S1_at //…
GO:0042981	P	regulation of apoptosis	7	3689	34	31225	0.14	1	// Mtr.9604.1.S1_at // Mtr.11633.1.S1_at // Mtr.11764.1.S1_at // Mtr.34992.1.S1_at // Mtr.1849.1.S1_s_at // Mtr.45508.1.S1_s_at // Mtr.13523.1.S1_s_at
GO:0019872	P	streptomycin biosynthetic process	5	3689	33	31225	0.37	1	// Mtr.2715.1.S1_s_at // Mtr.44572.1.S1_at // Mtr.11978.1.S1_at // Mtr.32665.1.S1_s_at // Mtr.43083.1.S1_s_at
GO:0009856	P	pollination	11	3689	62	31225	0.14	1	// Mtr.9604.1.S1_at // Mtr.33599.1.S1_at // Mtr.34212.1.S1_at // Mtr.38782.1.S1_s_at // Mtr.41471.1.S1_at // Mtr.39156.1.S1_at // Mtr.42784.1.S1_at // Mtr.41790.1.S1_at // Mtr.52269.1.S1_at // Mtr.39186.1.S1_at // Mtr.48222.1.S1_s_at
GO:0045935	P	positive regulation of nucleobase, nucleoside, nucleotide and nucleic acid metabolic process	18	3689	114	31225	0.16	1	// Mtr.39509.1.S1_at // Mtr.38981.1.S1_at // Mtr.32531.1.S1_s_at // Mtr.42355.1.S1_at // Mtr.33292.1.S1_at // Mtr.32531.1.S1_at // Mtr.15845.1.S1_at // Mtr.39550.1.S1_at // Mtr.26044.1.S1_s_at // Mtr.33826.1.S1_at // Mtr.38977.1.S1_at // Mtr.13708.1.S1_at // Mtr.44392.1.S1_at // Mtr.33498.1.S1_at // Mtr.39035.1.S1_at // Mtr.28628.1.S1_at // Mtr.34429.1.S1_at // Mtr.11527.1.S1_at
GO:0006418	P	tRNA aminoacylation for protein translation	16	3689	86	31225	0.069	1	// Mtr.5456.1.S1_at // Mtr.44610.1.S1_at // Mtr.44667.1.S1_at // Mtr.5703.1.S1_at // Mtr.8888.1.S1_s_at // Mtr.27359.1.S1_at // Mtr.13496.1.S1_at // Mtr.4361.1.S1_at // Mtr.6883.1.S1_at // Mtr.9878.1.S1_at // Mtr.6820.1.S1_at // Mtr.10522.1.S1_s_at // Mtr.13597.1.S1_s_at // Mtr.40739.1.S1_s_at // Mtr.6074.1.S1_at // Mtr.34793.1.S1_at
GO:0045089	P	positive regulation of innate immune response	7	3689	35	31225	0.15	1	// Mtr.6897.1.S1_at // Mtr.11546.1.S1_at // Mtr.14024.1.S1_at // Mtr.12159.1.S1_at // Mtr.37179.1.S1_at // Mtr.295.1.S1_at // Mtr.41233.1.S1_at
GO:0010817	P	regulation of hormone levels	20	3689	138	31225	0.23	1	// Mtr.27873.1.S1_at // Mtr.28292.1.S1_at // Mtr.39868.1.S1_at // Mtr.44056.1.S1_at // Mtr.45298.1.S1_at // Mtr.13677.1.S1_at // Mtr.44446.1.S1_at // Mtr.35105.1.S1_s_at // Mtr.34504.1.S1_at // Mtr.1606.1.S1_at // Mtr.41156.1.S1_at // Mtr.51905.1.S1_at // Mtr.14246.1.S1_at // Mtr.32261.1.S1_at // Mtr.28272.1.S1_at // Mtr.44219.1.S1_at // Mtr.33869.1.S1_at // Mtr.34960.1.S1_at // Mtr.38753.1.S1_at…
GO:0015940	P	pantothenate biosynthetic process	5	3689	40	31225	0.52	1	// Mtr.6365.1.S1_at // Mtr.7718.1.S1_at // Mtr.10270.1.S1_at // Mtr.28639.1.S1_at // Mtr.41962.1.S1_at
GO:0046365	P	monosaccharide catabolic process	28	3689	320	31225	0.95	1	// Mtr.9668.1.S1_at // Mtr.12110.1.S1_at // Mtr.40429.1.S1_at // Mtr.11978.1.S1_at // Mtr.29250.1.S1_s_at // Mtr.15638.1.S1_at // Mtr.33319.1.S1_at // Mtr.50419.1.S1_at // Mtr.43463.1.S1_s_at // Mtr.38128.1.S1_s_at // Mtr.5421.1.S1_s_at // Mtr.43083.1.S1_s_at // Mtr.44572.1.S1_at // Mtr.39509.1.S1_at // Mtr.8513.1.S1_at // Mtr.43024.1.S1_s_at // Mtr.11679.1.S1_at // Mtr.20701.1.S1_at // Mtr.28166…
GO:0022411	P	cellular component disassembly	5	3689	29	31225	0.29	1	// Mtr.42599.1.S1_at // Mtr.40590.1.S1_at // Mtr.12837.1.S1_at // Mtr.9106.1.S1_at // Mtr.38273.1.S1_at
GO:0015947	P	methane metabolic process	5	3689	15	31225	0.053	1	// Mtr.8789.1.S1_s_at // Mtr.44035.1.S1_s_at // Mtr.44035.1.S1_at // Mtr.37779.1.S1_at // Mtr.39088.1.S1_s_at
GO:0046219	P	indolalkylamine biosynthetic process	9	3689	101	31225	0.83	1	// Mtr.10151.1.S1_s_at // Mtr.5830.1.S1_s_at // Mtr.39408.1.S1_at // Mtr.27893.1.S1_s_at // Mtr.37786.1.S1_at // Mtr.11530.1.S1_at // Mtr.37651.1.S1_s_at // Mtr.12536.1.S1_at // Mtr.34960.1.S1_at
GO:0009944	P	polarity specification of adaxial/abaxial axis	5	3689	21	31225	0.13	1	// Mtr.39297.1.S1_s_at // Mtr.32249.1.S1_at // Mtr.39438.1.S1_s_at // Mtr.16599.1.S1_at // Mtr.44656.1.S1_at
GO:0007264	P	small GTPase mediated signal transduction	14	3689	158	31225	0.88	1	// Mtr.15216.1.S1_s_at // Mtr.33149.1.S1_at // Mtr.8808.1.S1_at // Mtr.12177.1.S1_s_at // Mtr.9445.1.S1_at // Mtr.39087.1.S1_at // Mtr.51302.1.S1_at // Mtr.32216.1.S1_s_at // Mtr.38718.1.S1_s_at // Mtr.6331.1.S1_at // Mtr.9672.1.S1_at // Mtr.34981.1.S1_s_at // Mtr.13740.1.S1_at // Mtr.41564.1.S1_at
GO:0008610	P	lipid biosynthetic process	51	3689	494	31225	0.84	1	// Mtr.5761.1.S1_s_at // Mtr.32600.1.S1_at // Mtr.45298.1.S1_at // Mtr.41042.1.S1_s_at // Mtr.32591.1.S1_at // Mtr.28273.1.S1_at // Mtr.6128.1.S1_at // Mtr.42308.1.S1_at // Mtr.42363.1.S1_at // Mtr.32389.1.S1_at // Mtr.13202.1.S1_at // Mtr.29249.1.S1_at // Mtr.44081.1.S1_at // Mtr.37902.1.S1_s_at // Mtr.41703.1.S1_at // Mtr.32665.1.S1_s_at // Mtr.10105.1.S1_s_at // Mtr.13347.1.S1_at // Mtr.8867.1…
GO:0006497	P	protein amino acid lipidation	7	3689	29	31225	0.08	1	// Mtr.38509.1.S1_at // Mtr.41042.1.S1_s_at // Mtr.6318.1.S1_at // Mtr.9903.1.S1_at // Mtr.17316.1.S1_at // Mtr.44067.1.S1_at // Mtr.1635.1.S1_at
GO:0006997	P	nucleus organization	7	3689	37	31225	0.18	1	// Mtr.29288.1.S1_at // Mtr.9604.1.S1_at // Mtr.3871.1.S1_at // Mtr.39698.1.S1_at // Mtr.33207.1.S1_at // Mtr.39186.1.S1_at // Mtr.29288.1.S1_x_at
GO:0009744	P	response to sucrose stimulus	5	3689	42	31225	0.56	1	// Mtr.9618.1.S1_at // Mtr.6984.1.S1_at // Mtr.44775.1.S1_at // Mtr.13108.1.S1_at // Mtr.39981.1.S1_at
GO:0009820	P	alkaloid metabolic process	10	3689	161	31225	0.99	1	// Mtr.15638.1.S1_at // Mtr.5421.1.S1_s_at // Mtr.40166.1.S1_s_at // Mtr.38612.1.S1_at // Mtr.34483.1.S1_s_at // Mtr.50093.1.S1_s_at // Mtr.40429.1.S1_at // Mtr.43024.1.S1_s_at // Mtr.43083.1.S1_s_at // Mtr.5188.1.S1_at
GO:0006558	P	L-phenylalanine metabolic process	13	3689	125	31225	0.71	1	// Mtr.10151.1.S1_s_at // Mtr.5830.1.S1_s_at // Mtr.39408.1.S1_at // Mtr.32558.1.S1_at // Mtr.40166.1.S1_s_at // Mtr.38612.1.S1_at // Mtr.27893.1.S1_s_at // Mtr.13934.1.S1_at // Mtr.37786.1.S1_at // Mtr.17275.1.S1_s_at // Mtr.37651.1.S1_s_at // Mtr.12536.1.S1_at // Mtr.34960.1.S1_at
GO:0009741	P	response to brassinosteroid stimulus	5	3689	34	31225	0.4	1	// Mtr.10710.1.S1_s_at // Mtr.37837.1.S1_s_at // Mtr.41156.1.S1_at // Mtr.32261.1.S1_at // Mtr.8603.1.S1_at
GO:0009620	P	response to fungus	24	3689	155	31225	0.13	1	// Mtr.6897.1.S1_at // Mtr.12164.1.S1_at // Mtr.13202.1.S1_at // Mtr.41233.1.S1_at // Mtr.9932.1.S1_at // Mtr.37179.1.S1_at // Mtr.11232.1.S1_at // Mtr.5458.1.S1_at // Mtr.13506.1.S1_at // Mtr.43960.1.S1_at // Mtr.33216.1.S1_at // Mtr.5242.1.S1_at // Mtr.5274.1.S1_s_at // Mtr.42598.1.S1_at // Mtr.9480.1.S1_at // Mtr.41830.1.S1_at // Mtr.13329.1.S1_at // Mtr.11972.1.S1_at // Mtr.33395.1.S1_at // M…
GO:0006554	P	lysine catabolic process	6	3689	43	31225	0.42	1	// Mtr.44941.1.S1_s_at // Mtr.8975.1.S1_at // Mtr.8867.1.S1_s_at // Mtr.38128.1.S1_s_at // Mtr.42530.1.S1_at // Mtr.2148.1.S1_at
GO:0006555	P	methionine metabolic process	7	3689	83	31225	0.85	1	// Mtr.8748.1.S1_at // Mtr.40142.1.S1_s_at // Mtr.45294.1.S1_at // Mtr.5497.1.S1_s_at // Mtr.13451.1.S1_at // Mtr.31090.1.S1_at // Mtr.44382.1.S1_at
GO:0006552	P	leucine catabolic process	5	3689	59	31225	0.82	1	// Mtr.44941.1.S1_s_at // Mtr.50704.1.S1_s_at // Mtr.8867.1.S1_s_at // Mtr.38128.1.S1_s_at // Mtr.6933.1.S1_at
GO:0009624	P	response to nematode	5	3689	40	31225	0.52	1	// Mtr.9913.1.S1_s_at // Mtr.47690.1.S1_s_at // Mtr.12040.1.S1_at // Mtr.39285.1.S1_at // Mtr.11273.1.S1_at
GO:0044237	P	cellular metabolic process	1156	3689	9500	31225	0.13	1	// Mtr.39365.1.S1_at // Mtr.32071.1.S1_at // Mtr.11354.1.S1_at // Mtr.10358.1.S1_at // Mtr.9668.1.S1_at // Mtr.27163.1.S1_at // Mtr.6764.1.S1_s_at // Mtr.5446.1.S1_s_at // Mtr.32150.1.S1_at // Mtr.34504.1.S1_at // Mtr.41156.1.S1_at // Mtr.12058.1.S1_at // Mtr.45071.1.S1_at // Mtr.42943.1.S1_at // Mtr.4628.1.S1_at // Mtr.32375.1.S1_at // Mtr.2444.1.S1_at // Mtr.8848.1.S1_at // Mtr.37837.1.S1_s_at …
GO:0008299	P	isoprenoid biosynthetic process	17	3689	130	31225	0.38	1	// Mtr.9618.1.S1_at // Mtr.5242.1.S1_at // Mtr.29357.1.S1_at // Mtr.5123.1.S1_at // Mtr.2342.1.S1_at // Mtr.10105.1.S1_s_at // Mtr.25006.1.S1_at // Mtr.6128.1.S1_at // Mtr.39981.1.S1_at // Mtr.32389.1.S1_at // Mtr.32878.1.S1_at // Mtr.48023.1.S1_s_at // Mtr.35044.1.S1_at // Mtr.1857.1.S1_at // Mtr.13202.1.S1_at // Mtr.34173.1.S1_at // Mtr.9275.1.S1_s_at
GO:0006259	P	DNA metabolic process	79	3689	896	31225	1	1	// Mtr.32156.1.S1_at // Mtr.9845.1.S1_at // Mtr.41870.1.S1_at // Mtr.44827.1.S1_at // Mtr.9937.1.S1_s_at // Mtr.7131.1.S1_at // Mtr.44950.1.S1_at // Mtr.27212.1.S1_at // Mtr.27540.1.S1_at // Mtr.11630.1.S1_at // Mtr.1849.1.S1_a_at // Mtr.29160.1.S1_at // Mtr.1620.1.S1_at // Mtr.7636.1.S1_at // Mtr.9720.1.S1_at // Mtr.32832.1.S1_at // Mtr.1838.1.S1_at // Mtr.1234.1.S1_at // Mtr.32199.1.S1_at // Mt…
GO:0030001	P	metal ion transport	38	3689	265	31225	0.15	1	// Mtr.11399.1.S1_at // Mtr.5731.1.S1_at // Mtr.31572.1.S1_s_at // Mtr.45408.1.S1_at // Mtr.6098.1.S1_s_at // Mtr.41723.1.S1_at // Mtr.41024.1.S1_s_at // Mtr.10229.1.S1_at // Mtr.31084.1.S1_at // Mtr.48899.1.S1_at // Mtr.14567.1.S1_s_at // Mtr.44061.1.S1_at // Mtr.31572.1.S1_at // Mtr.8275.1.S1_at // Mtr.24931.1.S1_at // Mtr.13294.1.S1_at // Mtr.5453.1.S1_at // Mtr.40641.1.S1_at // Mtr.32037.1.S1…
GO:0019362	P	pyridine nucleotide metabolic process	7	3689	124	31225	0.99	1	// Mtr.15638.1.S1_at // Mtr.43024.1.S1_s_at // Mtr.34483.1.S1_s_at // Mtr.50093.1.S1_s_at // Mtr.40429.1.S1_at // Mtr.5421.1.S1_s_at // Mtr.43083.1.S1_s_at
GO:0006479	P	protein amino acid methylation	7	3689	44	31225	0.29	1	// Mtr.45194.1.S1_at // Mtr.33093.1.S1_at // Mtr.11867.1.S1_at // Mtr.33393.1.S1_at // Mtr.6993.1.S1_at // Mtr.42530.1.S1_at // Mtr.2148.1.S1_at
GO:0048467	P	gynoecium development	6	3689	41	31225	0.38	1	// Mtr.39636.1.S1_at // Mtr.32486.1.S1_at // Mtr.4725.1.S1_at // Mtr.26216.1.S1_at // Mtr.42176.1.S1_at // Mtr.234.1.S1_at
GO:0006771	P	riboflavin metabolic process	11	3689	55	31225	0.085	1	// Mtr.8396.1.S1_at // Mtr.43918.1.S1_at // Mtr.33744.1.S1_s_at // Mtr.42434.1.S1_at // Mtr.39124.1.S1_at // Mtr.14419.1.S1_s_at // Mtr.832.1.S1_at // Mtr.5279.1.S1_at // Mtr.33744.1.S1_at // Mtr.4288.1.S1_at // Mtr.831.1.S1_at
GO:0048469	P	cell maturation	8	3689	36	31225	0.087	1	// Mtr.5458.1.S1_at // Mtr.31572.1.S1_s_at // Mtr.11458.1.S1_at // Mtr.16767.1.S1_at // Mtr.14811.1.S1_at // Mtr.33088.1.S1_at // Mtr.6828.1.S1_at // Mtr.6029.1.S1_at
GO:0006778	P	porphyrin metabolic process	13	3689	103	31225	0.45	1	// Mtr.48899.1.S1_at // Mtr.38734.1.S1_at // Mtr.5703.1.S1_at // Mtr.10006.1.S1_at // Mtr.34944.1.S1_at // Mtr.6070.1.S1_at // Mtr.13616.1.S1_s_at // Mtr.28644.1.S1_at // Mtr.39029.1.S1_at // Mtr.32270.1.S1_at // Mtr.12536.1.S1_at // Mtr.38681.1.S1_s_at // Mtr.10407.1.S1_at
GO:0045454	P	cell redox homeostasis	6	3689	110	31225	0.99	1	// Mtr.32498.1.S1_at // Mtr.28166.1.S1_s_at // Mtr.35713.1.S1_at // Mtr.11663.1.S1_at // Mtr.11075.1.S1_s_at // Mtr.9330.1.S1_at
GO:0048863	P	stem cell differentiation	5	3689	22	31225	0.15	1	// Mtr.1849.1.S1_s_at // Mtr.33869.1.S1_at // Mtr.51905.1.S1_at // Mtr.51906.1.S1_at // Mtr.44446.1.S1_at
GO:0048864	P	stem cell development	5	3689	22	31225	0.15	1	// Mtr.1849.1.S1_s_at // Mtr.33869.1.S1_at // Mtr.51905.1.S1_at // Mtr.51906.1.S1_at // Mtr.44446.1.S1_at
GO:0016999	P	antibiotic metabolic process	5	3689	35	31225	0.42	1	// Mtr.2715.1.S1_s_at // Mtr.44572.1.S1_at // Mtr.11978.1.S1_at // Mtr.32665.1.S1_s_at // Mtr.43083.1.S1_s_at
GO:0060918	P	auxin transport	5	3689	55	31225	0.77	1	// Mtr.27873.1.S1_at // Mtr.1606.1.S1_at // Mtr.44056.1.S1_at // Mtr.14246.1.S1_at // Mtr.13677.1.S1_at
GO:0042537	P	benzene and derivative metabolic process	6	3689	39	31225	0.34	1	// Mtr.17275.1.S1_s_at // Mtr.44941.1.S1_s_at // Mtr.13934.1.S1_at // Mtr.32558.1.S1_at // Mtr.8867.1.S1_s_at // Mtr.37562.1.S1_at
GO:0006787	P	porphyrin catabolic process	5	3689	17	31225	0.075	1	// Mtr.6070.1.S1_at // Mtr.32270.1.S1_at // Mtr.28644.1.S1_at // Mtr.10006.1.S1_at // Mtr.34944.1.S1_at
GO:0022900	P	electron transport chain	6	3689	117	31225	0.99	1	// Mtr.14046.1.S1_s_at // Mtr.13256.1.S1_at // Mtr.42106.1.S1_at // Mtr.37562.1.S1_at // Mtr.40185.1.S1_at // Mtr.11875.1.S1_at
GO:0008202	P	steroid metabolic process	12	3689	133	31225	0.85	1	// Mtr.42031.1.S1_at // Mtr.45298.1.S1_at // Mtr.32376.1.S1_at // Mtr.44798.1.S1_at // Mtr.39755.1.S1_at // Mtr.42183.1.S1_at // Mtr.32183.1.S1_at // Mtr.38128.1.S1_s_at // Mtr.48023.1.S1_s_at // Mtr.44484.1.S1_at // Mtr.34173.1.S1_at // Mtr.9275.1.S1_s_at
GO:0051093	P	negative regulation of developmental process	13	3689	90	31225	0.29	1	// Mtr.13592.1.S1_at // Mtr.44446.1.S1_at // Mtr.38504.1.S1_at // Mtr.44248.1.S1_at // Mtr.46029.1.S1_at // Mtr.33688.1.S1_at // Mtr.29235.1.S1_at // Mtr.51905.1.S1_at // Mtr.39212.1.S1_at // Mtr.1849.1.S1_s_at // Mtr.51906.1.S1_at // Mtr.5215.1.S1_at // Mtr.33869.1.S1_at
GO:0034470	P	ncRNA processing	10	3689	82	31225	0.51	1	// Mtr.32770.1.S1_at // Mtr.9405.1.S1_at // Mtr.35105.1.S1_s_at // Mtr.25423.1.S1_at // Mtr.10155.1.S1_at // Mtr.39856.1.S1_at // Mtr.5173.1.S1_at // Mtr.9906.1.S1_at // Mtr.28753.1.S1_at // Mtr.6083.1.S1_s_at
GO:0010467	P	gene expression	357	3689	2841	31225	0.13	1	// Mtr.41952.1.S1_at // Mtr.5446.1.S1_s_at // Mtr.34504.1.S1_at // Mtr.38753.1.S1_at // Mtr.45071.1.S1_at // Mtr.41474.1.S1_s_at // Mtr.11353.1.S1_s_at // Mtr.8888.1.S1_s_at // Mtr.28491.1.S1_at // Mtr.2468.1.S1_at // Mtr.9644.1.S1_at // Mtr.34810.1.S1_at // Mtr.38273.1.S1_at // Mtr.51906.1.S1_at // Mtr.13199.1.S1_at // Mtr.3145.1.S1_at // Mtr.32391.1.S1_at // Mtr.27191.1.S1_at // Mtr.2727.1.S1_a…
GO:0019643	P	reductive tricarboxylic acid cycle	9	3689	63	31225	0.35	1	// Mtr.37562.1.S1_at // Mtr.40722.1.S1_at // Mtr.10532.1.S1_s_at // Mtr.10428.1.S1_at // Mtr.31101.1.S1_at // Mtr.5128.1.S1_at // Mtr.29250.1.S1_s_at // Mtr.10198.1.S1_at // Mtr.18473.1.S1_s_at
GO:0000097	P	sulfur amino acid biosynthetic process	5	3689	48	31225	0.67	1	// Mtr.44382.1.S1_at // Mtr.8748.1.S1_at // Mtr.40142.1.S1_s_at // Mtr.42358.1.S1_at // Mtr.45294.1.S1_at
GO:0000096	P	sulfur amino acid metabolic process	8	3689	128	31225	0.98	1	// Mtr.8748.1.S1_at // Mtr.40142.1.S1_s_at // Mtr.45294.1.S1_at // Mtr.5497.1.S1_s_at // Mtr.42358.1.S1_at // Mtr.13451.1.S1_at // Mtr.31090.1.S1_at // Mtr.44382.1.S1_at
GO:0006605	P	protein targeting	23	3689	132	31225	0.059	1	// Mtr.6092.1.S1_at // Mtr.45185.1.S1_at // Mtr.39363.1.S1_at // Mtr.41125.1.S1_s_at // Mtr.28271.1.S1_at // Mtr.42340.1.S1_at // Mtr.32388.1.S1_at // Mtr.31766.1.S1_at // Mtr.15216.1.S1_s_at // Mtr.40969.1.S1_at // Mtr.4589.1.S1_at // Mtr.24275.1.S1_s_at // Mtr.39222.1.S1_at // Mtr.25667.1.S1_s_at // Mtr.4297.1.S1_s_at // Mtr.13807.1.S1_at // Mtr.32567.1.S1_at // Mtr.42025.1.S1_at // Mtr.33248.1…
GO:0045184	P	establishment of protein localization	68	3689	469	31225	0.067	1	// Mtr.6092.1.S1_at // Mtr.45185.1.S1_at // Mtr.38016.1.S1_at // Mtr.34945.1.S1_at // Mtr.9778.1.S1_at // Mtr.24275.1.S1_s_at // Mtr.41125.1.S1_s_at // Mtr.9619.1.S1_at // Mtr.28271.1.S1_at // Mtr.32428.1.S1_at // Mtr.4285.1.S1_at // Mtr.39363.1.S1_at // Mtr.48641.1.S1_at // Mtr.32428.1.S1_s_at // Mtr.13402.1.S1_at // Mtr.32388.1.S1_at // Mtr.9265.1.S1_at // Mtr.5159.1.S1_at // Mtr.43523.1.S1_at …
GO:0007568	P	aging	9	3689	71	31225	0.47	1	// Mtr.42943.1.S1_at // Mtr.38509.1.S1_at // Mtr.41511.1.S1_at // Mtr.10006.1.S1_at // Mtr.34944.1.S1_at // Mtr.26216.1.S1_at // Mtr.28644.1.S1_at // Mtr.32270.1.S1_at // Mtr.41684.1.S1_at
GO:0055114	P	oxidation reduction	6	3689	126	31225	1	1	// Mtr.14046.1.S1_s_at // Mtr.13256.1.S1_at // Mtr.42106.1.S1_at // Mtr.37562.1.S1_at // Mtr.40185.1.S1_at // Mtr.11875.1.S1_at
GO:0007178	P	transmembrane receptor protein serine/threonine kinase signaling pathway	10	3689	45	31225	0.06	1	// Mtr.32071.1.S1_at // Mtr.41719.1.S1_s_at // Mtr.5786.1.S1_at // Mtr.39743.1.S1_at // Mtr.11972.1.S1_at // Mtr.6058.1.S1_at // Mtr.43879.1.S1_at // Mtr.20671.1.S1_at // Mtr.12602.1.S1_at // Mtr.31309.1.S1_s_at
GO:0043455	P	regulation of secondary metabolic process	6	3689	25	31225	0.1	1	// Mtr.5242.1.S1_at // Mtr.5123.1.S1_at // Mtr.5450.1.S1_at // Mtr.22769.1.S1_at // Mtr.13202.1.S1_at // Mtr.32316.1.S1_at
GO:0016054	P	organic acid catabolic process	17	3689	172	31225	0.79	1	// Mtr.12609.1.S1_at // Mtr.34986.1.S1_at // Mtr.8975.1.S1_at // Mtr.50704.1.S1_s_at // Mtr.43538.1.S1_at // Mtr.44941.1.S1_s_at // Mtr.6933.1.S1_at // Mtr.40166.1.S1_s_at // Mtr.38612.1.S1_at // Mtr.41848.1.S1_at // Mtr.37725.1.S1_at // Mtr.8867.1.S1_s_at // Mtr.38128.1.S1_s_at // Mtr.42530.1.S1_at // Mtr.11847.1.S1_at // Mtr.1855.1.S1_at // Mtr.2148.1.S1_at
GO:0051094	P	positive regulation of developmental process	10	3689	53	31225	0.12	1	// Mtr.32486.1.S1_at // Mtr.6984.1.S1_at // Mtr.45140.1.S1_at // Mtr.4725.1.S1_at // Mtr.1849.1.S1_s_at // Mtr.26216.1.S1_at // Mtr.41684.1.S1_at // Mtr.42176.1.S1_at // Mtr.11902.1.S1_at // Mtr.13615.1.S1_at
GO:0016052	P	carbohydrate catabolic process	58	3689	427	31225	0.18	1	// Mtr.34217.1.S1_at // Mtr.9668.1.S1_at // Mtr.51565.1.S1_s_at // Mtr.38734.1.S1_at // Mtr.11631.1.S1_at // Mtr.23311.1.S1_s_at // Mtr.12110.1.S1_at // Mtr.42106.1.S1_at // Mtr.40429.1.S1_at // Mtr.8513.1.S1_at // Mtr.29250.1.S1_s_at // Mtr.4292.1.S1_at // Mtr.32451.1.S1_s_at // Mtr.24893.1.S1_at // Mtr.15638.1.S1_at // Mtr.20868.1.S1_at // Mtr.33319.1.S1_at // Mtr.50419.1.S1_at // Mtr.12402.1.S…
GO:0015976	P	carbon utilization	8	3689	208	31225	1	1	// Mtr.15638.1.S1_at // Mtr.8513.1.S1_at // Mtr.33319.1.S1_at // Mtr.20647.1.S1_at // Mtr.11679.1.S1_at // Mtr.8784.1.S1_s_at // Mtr.12893.1.S1_at // Mtr.41223.1.S1_at
GO:0000398	P	nuclear mRNA splicing, via spliceosome	7	3689	53	31225	0.45	1	// Mtr.35264.1.S1_at // Mtr.41606.1.S1_at // Mtr.41741.1.S1_s_at // Mtr.5912.1.S1_at // Mtr.20339.1.S1_s_at // Mtr.12902.1.S1_s_at // Mtr.49984.1.S1_s_at
GO:0002376	P	immune system process	47	3689	366	31225	0.32	1	// Mtr.31264.1.S1_at // Mtr.16767.1.S1_at // Mtr.45277.1.S1_at // Mtr.34504.1.S1_at // Mtr.35364.1.S1_at // Mtr.33869.1.S1_at // Mtr.41178.1.S1_at // Mtr.41614.1.S1_at // Mtr.37179.1.S1_at // Mtr.45014.1.S1_at // Mtr.6856.1.S1_at // Mtr.28636.1.S1_at // Mtr.35887.1.S1_at // Mtr.41491.1.S1_at // Mtr.35356.1.S1_at // Mtr.39212.1.S1_at // Mtr.295.1.S1_at // Mtr.38289.1.S1_at // Mtr.45266.1.S1_at // …
GO:0007154	P	cell communication	32	3689	1424	31225	1	1	// Mtr.28183.1.S1_at // Mtr.8808.1.S1_at // Mtr.16767.1.S1_at // Mtr.44966.1.S1_at // Mtr.11833.1.S1_at // Mtr.43747.1.S1_at // Mtr.9672.1.S1_at // Mtr.4890.1.S1_at // Mtr.39430.1.S1_at // Mtr.13523.1.S1_s_at // Mtr.12177.1.S1_s_at // Mtr.5458.1.S1_at // Mtr.34981.1.S1_s_at // Mtr.32216.1.S1_s_at // Mtr.33149.1.S1_at // Mtr.13740.1.S1_at // Mtr.41564.1.S1_at // Mtr.39271.1.S1_at // Mtr.5538.1.S1_…
GO:0015977	P	carbon fixation	10	3689	108	31225	0.81	1	// Mtr.37562.1.S1_at // Mtr.40722.1.S1_at // Mtr.10532.1.S1_s_at // Mtr.10428.1.S1_at // Mtr.31101.1.S1_at // Mtr.5128.1.S1_at // Mtr.29250.1.S1_s_at // Mtr.10198.1.S1_at // Mtr.18473.1.S1_s_at // Mtr.14066.1.S1_s_at
GO:0019637	P	organophosphate metabolic process	26	3689	166	31225	0.11	1	// Mtr.28183.1.S1_at // Mtr.9785.1.S1_at // Mtr.11415.1.S1_at // Mtr.41042.1.S1_s_at // Mtr.28273.1.S1_at // Mtr.42106.1.S1_at // Mtr.11875.1.S1_at // Mtr.32375.1.S1_at // Mtr.42328.1.S1_at // Mtr.44954.1.S1_s_at // Mtr.32665.1.S1_s_at // Mtr.34977.1.S1_at // Mtr.5946.1.S1_at // Mtr.39271.1.S1_at // Mtr.45266.1.S1_at // Mtr.32182.1.S1_at // Mtr.5538.1.S1_at // Mtr.9903.1.S1_at // Mtr.32591.1.S1_a…
GO:0032535	P	regulation of cellular component size	30	3689	183	31225	0.063	1	// Mtr.10710.1.S1_s_at // Mtr.5122.1.S1_at // Mtr.31572.1.S1_s_at // Mtr.9524.1.S1_at // Mtr.41156.1.S1_at // Mtr.22550.1.S1_s_at // Mtr.45403.1.S1_s_at // Mtr.8603.1.S1_at // Mtr.13669.1.S1_at // Mtr.6828.1.S1_at // Mtr.40566.1.S1_s_at // Mtr.10823.1.S1_s_at // Mtr.14811.1.S1_at // Mtr.44557.1.S1_at // Mtr.39301.1.S1_at // Mtr.10634.1.S1_at // Mtr.33599.1.S1_at // Mtr.9106.1.S1_at // Mtr.5316.1.…
GO:0022603	P	regulation of anatomical structure morphogenesis	5	3689	24	31225	0.19	1	// Mtr.42176.1.S1_at // Mtr.4725.1.S1_at // Mtr.31573.1.S1_s_at // Mtr.32486.1.S1_at // Mtr.44248.1.S1_at
GO:0042398	P	cellular amino acid derivative biosynthetic process	25	3689	466	31225	1	1	// Mtr.32846.1.S1_s_at // Mtr.7718.1.S1_at // Mtr.27893.1.S1_s_at // Mtr.37786.1.S1_at // Mtr.37651.1.S1_s_at // Mtr.32316.1.S1_at // Mtr.10270.1.S1_at // Mtr.42449.1.S1_at // Mtr.41962.1.S1_at // Mtr.5608.1.S1_at // Mtr.5863.1.S1_at // Mtr.49684.1.S1_at // Mtr.10151.1.S1_s_at // Mtr.39408.1.S1_at // Mtr.28639.1.S1_at // Mtr.10628.1.S1_at // Mtr.31090.1.S1_at // Mtr.41032.1.S1_at // Mtr.12536.1.S…
GO:0009141	P	nucleoside triphosphate metabolic process	7	3689	82	31225	0.84	1	// Mtr.10266.1.S1_at // Mtr.5656.1.S1_s_at // Mtr.13940.1.S1_s_at // Mtr.12902.1.S1_s_at // Mtr.33151.1.S1_at // Mtr.38273.1.S1_at // Mtr.3096.1.S1_at
GO:0009142	P	nucleoside triphosphate biosynthetic process	7	3689	72	31225	0.74	1	// Mtr.10266.1.S1_at // Mtr.5656.1.S1_s_at // Mtr.13940.1.S1_s_at // Mtr.12902.1.S1_s_at // Mtr.33151.1.S1_at // Mtr.38273.1.S1_at // Mtr.3096.1.S1_at
GO:0009144	P	purine nucleoside triphosphate metabolic process	7	3689	81	31225	0.83	1	// Mtr.10266.1.S1_at // Mtr.5656.1.S1_s_at // Mtr.13940.1.S1_s_at // Mtr.12902.1.S1_s_at // Mtr.33151.1.S1_at // Mtr.38273.1.S1_at // Mtr.3096.1.S1_at
GO:0009145	P	purine nucleoside triphosphate biosynthetic process	7	3689	72	31225	0.74	1	// Mtr.10266.1.S1_at // Mtr.5656.1.S1_s_at // Mtr.13940.1.S1_s_at // Mtr.12902.1.S1_s_at // Mtr.33151.1.S1_at // Mtr.38273.1.S1_at // Mtr.3096.1.S1_at
GO:0005992	P	trehalose biosynthetic process	5	3689	23	31225	0.17	1	// Mtr.33699.1.S1_x_at // Mtr.34732.1.S1_at // Mtr.32987.1.S1_at // Mtr.41578.1.S1_at // Mtr.33699.1.S1_at
GO:0009063	P	cellular amino acid catabolic process	13	3689	132	31225	0.77	1	// Mtr.50704.1.S1_s_at // Mtr.43538.1.S1_at // Mtr.44941.1.S1_s_at // Mtr.6933.1.S1_at // Mtr.40166.1.S1_s_at // Mtr.38612.1.S1_at // Mtr.37725.1.S1_at // Mtr.8867.1.S1_s_at // Mtr.38128.1.S1_s_at // Mtr.42530.1.S1_at // Mtr.11847.1.S1_at // Mtr.8975.1.S1_at // Mtr.2148.1.S1_at
GO:0009062	P	fatty acid catabolic process	6	3689	43	31225	0.42	1	// Mtr.34986.1.S1_at // Mtr.44941.1.S1_s_at // Mtr.41848.1.S1_at // Mtr.8867.1.S1_s_at // Mtr.12609.1.S1_at // Mtr.1855.1.S1_at
GO:0009060	P	aerobic respiration	15	3689	132	31225	0.6	1	// Mtr.37562.1.S1_at // Mtr.39958.1.S1_at // Mtr.10532.1.S1_s_at // Mtr.20647.1.S1_at // Mtr.10198.1.S1_at // Mtr.10428.1.S1_at // Mtr.36140.1.S1_at // Mtr.28166.1.S1_s_at // Mtr.31101.1.S1_at // Mtr.29250.1.S1_s_at // Mtr.40722.1.S1_at // Mtr.38943.1.S1_s_at // Mtr.18473.1.S1_s_at // Mtr.5128.1.S1_at // Mtr.41223.1.S1_at
GO:0009067	P	aspartate family amino acid biosynthetic process	8	3689	57	31225	0.38	1	// Mtr.8748.1.S1_at // Mtr.40142.1.S1_s_at // Mtr.45294.1.S1_at // Mtr.39335.1.S1_at // Mtr.13686.1.S1_at // Mtr.8975.1.S1_at // Mtr.9893.1.S1_at // Mtr.44382.1.S1_at
GO:0042157	P	lipoprotein metabolic process	7	3689	29	31225	0.08	1	// Mtr.38509.1.S1_at // Mtr.41042.1.S1_s_at // Mtr.6318.1.S1_at // Mtr.9903.1.S1_at // Mtr.17316.1.S1_at // Mtr.44067.1.S1_at // Mtr.1635.1.S1_at
GO:0009064	P	glutamine family amino acid metabolic process	21	3689	187	31225	0.62	1	// Mtr.43736.1.S1_at // Mtr.42902.1.S1_s_at // Mtr.17275.1.S1_s_at // Mtr.42795.1.S1_at // Mtr.39335.1.S1_at // Mtr.9405.1.S1_at // Mtr.5703.1.S1_at // Mtr.38694.1.S1_at // Mtr.13496.1.S1_at // Mtr.13934.1.S1_at // Mtr.11510.1.S1_at // Mtr.45536.1.S1_at // Mtr.13686.1.S1_at // Mtr.32558.1.S1_at // Mtr.28750.1.S1_s_at // Mtr.38128.1.S1_s_at // Mtr.40739.1.S1_s_at // Mtr.1798.1.S1_s_at // Mtr.33055…
GO:0042158	P	lipoprotein biosynthetic process	7	3689	29	31225	0.08	1	// Mtr.38509.1.S1_at // Mtr.41042.1.S1_s_at // Mtr.6318.1.S1_at // Mtr.9903.1.S1_at // Mtr.17316.1.S1_at // Mtr.44067.1.S1_at // Mtr.1635.1.S1_at
GO:0021700	P	developmental maturation	9	3689	53	31225	0.2	1	// Mtr.34212.1.S1_at // Mtr.5458.1.S1_at // Mtr.31572.1.S1_s_at // Mtr.11458.1.S1_at // Mtr.16767.1.S1_at // Mtr.14811.1.S1_at // Mtr.33088.1.S1_at // Mtr.6828.1.S1_at // Mtr.6029.1.S1_at
GO:0090066	P	regulation of anatomical structure size	30	3689	184	31225	0.066	1	// Mtr.10710.1.S1_s_at // Mtr.5122.1.S1_at // Mtr.31572.1.S1_s_at // Mtr.9524.1.S1_at // Mtr.41156.1.S1_at // Mtr.22550.1.S1_s_at // Mtr.45403.1.S1_s_at // Mtr.8603.1.S1_at // Mtr.13669.1.S1_at // Mtr.6828.1.S1_at // Mtr.40566.1.S1_s_at // Mtr.10823.1.S1_s_at // Mtr.14811.1.S1_at // Mtr.44557.1.S1_at // Mtr.39301.1.S1_at // Mtr.10634.1.S1_at // Mtr.33599.1.S1_at // Mtr.9106.1.S1_at // Mtr.5316.1.…
GO:0015674	P	di-, tri-valent inorganic cation transport	14	3689	71	31225	0.062	1	// Mtr.31084.1.S1_at // Mtr.48899.1.S1_at // Mtr.14567.1.S1_s_at // Mtr.41996.1.S1_at // Mtr.44061.1.S1_at // Mtr.21285.1.S1_at // Mtr.32037.1.S1_at // Mtr.29267.1.S1_at // Mtr.8275.1.S1_at // Mtr.13294.1.S1_at // Mtr.5453.1.S1_at // Mtr.38273.1.S1_at // Mtr.10229.1.S1_at // Mtr.41520.1.S1_at
GO:0048646	P	anatomical structure formation involved in morphogenesis	14	3689	71	31225	0.062	1	// Mtr.9604.1.S1_at // Mtr.41041.1.S1_at // Mtr.12796.1.S1_at // Mtr.1606.1.S1_at // Mtr.1614.1.S1_at // Mtr.9963.1.S1_at // Mtr.13523.1.S1_s_at // Mtr.43747.1.S1_at // Mtr.31479.1.S1_s_at // Mtr.42816.1.S1_at // Mtr.44934.1.S1_at // Mtr.42530.1.S1_at // Mtr.39186.1.S1_at // Mtr.2148.1.S1_at
GO:0006818	P	hydrogen transport	12	3689	207	31225	1	1	// Mtr.45369.1.S1_at // Mtr.38273.1.S1_at // Mtr.21285.1.S1_at // Mtr.12902.1.S1_s_at // Mtr.34941.1.S1_at // Mtr.5656.1.S1_s_at // Mtr.13940.1.S1_s_at // Mtr.29496.1.S1_at // Mtr.33151.1.S1_at // Mtr.6028.1.S1_at // Mtr.3096.1.S1_at // Mtr.4474.1.S1_at
GO:0006812	P	cation transport	57	3689	498	31225	0.61	1	// Mtr.34865.1.S1_at // Mtr.11399.1.S1_at // Mtr.5731.1.S1_at // Mtr.31572.1.S1_s_at // Mtr.45408.1.S1_at // Mtr.6098.1.S1_s_at // Mtr.41723.1.S1_at // Mtr.5656.1.S1_s_at // Mtr.29496.1.S1_at // Mtr.41024.1.S1_s_at // Mtr.41840.1.S1_at // Mtr.3096.1.S1_at // Mtr.32037.1.S1_at // Mtr.31084.1.S1_at // Mtr.48899.1.S1_at // Mtr.14567.1.S1_s_at // Mtr.45494.1.S1_s_at // Mtr.44061.1.S1_at // Mtr.9553.1…
GO:0006811	P	ion transport	74	3689	623	31225	0.5	1	// Mtr.10181.1.S1_at // Mtr.34865.1.S1_at // Mtr.11399.1.S1_at // Mtr.5875.1.S1_at // Mtr.5731.1.S1_at // Mtr.31572.1.S1_s_at // Mtr.45408.1.S1_at // Mtr.6098.1.S1_s_at // Mtr.44966.1.S1_at // Mtr.31749.1.S1_at // Mtr.5656.1.S1_s_at // Mtr.29496.1.S1_at // Mtr.4890.1.S1_at // Mtr.41024.1.S1_s_at // Mtr.41840.1.S1_at // Mtr.42618.1.S1_at // Mtr.32037.1.S1_at // Mtr.31084.1.S1_at // Mtr.48899.1.S1_…
GO:0006810	P	transport	291	3689	2382	31225	0.3	1	// Mtr.10181.1.S1_at // Mtr.5761.1.S1_s_at // Mtr.45185.1.S1_at // Mtr.5327.1.S1_at // Mtr.13294.1.S1_at // Mtr.10225.1.S1_at // Mtr.41924.1.S1_at // Mtr.32428.1.S1_at // Mtr.45125.1.S1_at // Mtr.9826.1.S1_at // Mtr.31604.1.S1_x_at // Mtr.39262.1.S1_at // Mtr.4890.1.S1_at // Mtr.9241.1.S1_at // Mtr.13402.1.S1_at // Mtr.6366.1.S1_at // Mtr.3096.1.S1_at // Mtr.11875.1.S1_at // Mtr.8275.1.S1_at // M…
GO:0015939	P	pantothenate metabolic process	5	3689	40	31225	0.52	1	// Mtr.6365.1.S1_at // Mtr.7718.1.S1_at // Mtr.10270.1.S1_at // Mtr.28639.1.S1_at // Mtr.41962.1.S1_at
GO:0046700	P	heterocycle catabolic process	7	3689	36	31225	0.16	1	// Mtr.10006.1.S1_at // Mtr.34944.1.S1_at // Mtr.6070.1.S1_at // Mtr.28644.1.S1_at // Mtr.32270.1.S1_at // Mtr.11847.1.S1_at // Mtr.23395.1.S1_at
GO:0006952	P	defense response	104	3689	919	31225	0.68	1	// Mtr.42718.1.S1_at // Mtr.42829.1.S1_at // Mtr.35159.1.S1_at // Mtr.34504.1.S1_at // Mtr.12038.1.S1_at // Mtr.41614.1.S1_at // Mtr.45306.1.S1_at // Mtr.13423.1.S1_at // Mtr.35887.1.S1_at // Mtr.6995.1.S1_x_at // Mtr.11546.1.S1_at // Mtr.2467.1.S1_at // Mtr.28461.1.S1_at // Mtr.37725.1.S1_at // Mtr.11977.1.S1_at // Mtr.33171.1.S1_at // Mtr.41830.1.S1_at // Mtr.28449.1.S1_x_at // Mtr.33088.1.S1_a…
GO:0006950	P	response to stress	260	3689	2261	31225	0.68	1	// Mtr.10710.1.S1_s_at // Mtr.32071.1.S1_at // Mtr.11354.1.S1_at // Mtr.9463.1.S1_at // Mtr.38696.1.S1_s_at // Mtr.44950.1.S1_at // Mtr.41042.1.S1_s_at // Mtr.32476.1.S1_at // Mtr.42829.1.S1_at // Mtr.35159.1.S1_at // Mtr.11185.1.S1_at // Mtr.33872.1.S1_s_at // Mtr.42718.1.S1_at // Mtr.8495.1.S1_s_at // Mtr.44035.1.S1_at // Mtr.41614.1.S1_at // Mtr.33697.1.S1_s_at // Mtr.40153.1.S1_at // Mtr.2863…
GO:0045333	P	cellular respiration	17	3689	205	31225	0.94	1	// Mtr.37562.1.S1_at // Mtr.39958.1.S1_at // Mtr.10532.1.S1_s_at // Mtr.20647.1.S1_at // Mtr.10198.1.S1_at // Mtr.10428.1.S1_at // Mtr.36140.1.S1_at // Mtr.28166.1.S1_s_at // Mtr.31101.1.S1_at // Mtr.42106.1.S1_at // Mtr.29250.1.S1_s_at // Mtr.40722.1.S1_at // Mtr.38943.1.S1_s_at // Mtr.18473.1.S1_s_at // Mtr.5128.1.S1_at // Mtr.41223.1.S1_at // Mtr.11875.1.S1_at
GO:0009785	P	blue light signaling pathway	5	3689	15	31225	0.053	1	// Mtr.39035.1.S1_at // Mtr.50766.1.S1_at // Mtr.41809.1.S1_s_at // Mtr.44392.1.S1_at // Mtr.39550.1.S1_at
GO:0009789	P	positive regulation of abscisic acid mediated signaling pathway	6	3689	23	31225	0.079	1	// Mtr.28183.1.S1_at // Mtr.5458.1.S1_at // Mtr.5538.1.S1_at // Mtr.16767.1.S1_at // Mtr.33088.1.S1_at // Mtr.39271.1.S1_at
GO:0009664	P	plant-type cell wall organization	8	3689	85	31225	0.78	1	// Mtr.39760.1.S1_at // Mtr.5568.1.S1_at // Mtr.4607.1.S1_at // Mtr.38550.1.S1_at // Mtr.9830.1.S1_at // Mtr.44557.1.S1_at // Mtr.45403.1.S1_s_at // Mtr.45044.1.S1_at
GO:0006754	P	ATP biosynthetic process	6	3689	67	31225	0.8	1	// Mtr.5656.1.S1_s_at // Mtr.13940.1.S1_s_at // Mtr.12902.1.S1_s_at // Mtr.33151.1.S1_at // Mtr.38273.1.S1_at // Mtr.3096.1.S1_at
GO:0044270	P	cellular nitrogen compound catabolic process	6	3689	166	31225	1	1	// Mtr.10006.1.S1_at // Mtr.34944.1.S1_at // Mtr.6070.1.S1_at // Mtr.28644.1.S1_at // Mtr.32270.1.S1_at // Mtr.23395.1.S1_at
GO:0044272	P	sulfur compound biosynthetic process	6	3689	99	31225	0.97	1	// Mtr.8748.1.S1_at // Mtr.40142.1.S1_s_at // Mtr.45294.1.S1_at // Mtr.42358.1.S1_at // Mtr.44382.1.S1_at // Mtr.41790.1.S1_at
GO:0080134	P	regulation of response to stress	8	3689	65	31225	0.51	1	// Mtr.40566.1.S1_s_at // Mtr.6897.1.S1_at // Mtr.11546.1.S1_at // Mtr.14024.1.S1_at // Mtr.12159.1.S1_at // Mtr.37179.1.S1_at // Mtr.295.1.S1_at // Mtr.41233.1.S1_at
GO:0009123	P	nucleoside monophosphate metabolic process	8	3689	38	31225	0.11	1	// Mtr.42421.1.S1_at // Mtr.19483.1.S1_s_at // Mtr.42522.1.S1_s_at // Mtr.9405.1.S1_at // Mtr.32582.1.S1_at // Mtr.41537.1.S1_at // Mtr.5421.1.S1_s_at // Mtr.40343.1.S1_s_at
GO:0007399	P	nervous system development	7	3689	34	31225	0.14	1	// Mtr.6092.1.S1_at // Mtr.11633.1.S1_at // Mtr.27330.1.S1_at // Mtr.39212.1.S1_at // Mtr.13778.1.S1_at // Mtr.1849.1.S1_s_at // Mtr.33855.1.S1_at
GO:0006357	P	regulation of transcription from RNA polymerase II promoter	7	3689	55	31225	0.49	1	// Mtr.42561.1.S1_at // Mtr.38981.1.S1_at // Mtr.34992.1.S1_at // Mtr.33292.1.S1_at // Mtr.13708.1.S1_at // Mtr.32539.1.S1_at // Mtr.38273.1.S1_at
GO:0009615	P	response to virus	14	3689	70	31225	0.057	1	// Mtr.39636.1.S1_at // Mtr.28406.1.S1_at // Mtr.51905.1.S1_at // Mtr.44446.1.S1_at // Mtr.29367.1.S1_at // Mtr.32225.1.S1_at // Mtr.13072.1.S1_at // Mtr.34504.1.S1_at // Mtr.12126.1.S1_at // Mtr.23326.1.S1_at // Mtr.33869.1.S1_at // Mtr.16869.1.S1_at // Mtr.41178.1.S1_at // Mtr.234.1.S1_at
GO:0043414	P	macromolecule methylation	14	3689	78	31225	0.1	1	// Mtr.45194.1.S1_at // Mtr.5264.1.S1_at // Mtr.13432.1.S1_at // Mtr.13511.1.S1_at // Mtr.33093.1.S1_at // Mtr.7636.1.S1_at // Mtr.1620.1.S1_at // Mtr.11867.1.S1_at // Mtr.33393.1.S1_at // Mtr.6993.1.S1_at // Mtr.42530.1.S1_at // Mtr.13019.1.S1_at // Mtr.2148.1.S1_at // Mtr.7400.1.S1_at
GO:0046417	P	chorismate metabolic process	9	3689	109	31225	0.89	1	// Mtr.10151.1.S1_s_at // Mtr.5830.1.S1_s_at // Mtr.39408.1.S1_at // Mtr.27893.1.S1_s_at // Mtr.37786.1.S1_at // Mtr.11530.1.S1_at // Mtr.37651.1.S1_s_at // Mtr.12536.1.S1_at // Mtr.34960.1.S1_at
GO:0034599	P	cellular response to oxidative stress	6	3689	39	31225	0.34	1	// Mtr.12969.1.S1_at // Mtr.11354.1.S1_at // Mtr.42141.1.S1_s_at // Mtr.39088.1.S1_s_at // Mtr.44035.1.S1_at // Mtr.44035.1.S1_s_at
GO:0006541	P	glutamine metabolic process	6	3689	47	31225	0.49	1	// Mtr.39335.1.S1_at // Mtr.9405.1.S1_at // Mtr.13686.1.S1_at // Mtr.28750.1.S1_s_at // Mtr.42795.1.S1_at // Mtr.1798.1.S1_s_at
GO:0006955	P	immune response	47	3689	356	31225	0.26	1	// Mtr.31264.1.S1_at // Mtr.16767.1.S1_at // Mtr.45277.1.S1_at // Mtr.34504.1.S1_at // Mtr.35364.1.S1_at // Mtr.33869.1.S1_at // Mtr.41178.1.S1_at // Mtr.41614.1.S1_at // Mtr.37179.1.S1_at // Mtr.45014.1.S1_at // Mtr.6856.1.S1_at // Mtr.28636.1.S1_at // Mtr.35887.1.S1_at // Mtr.41491.1.S1_at // Mtr.35356.1.S1_at // Mtr.39212.1.S1_at // Mtr.295.1.S1_at // Mtr.38289.1.S1_at // Mtr.45266.1.S1_at // …
GO:0009991	P	response to extracellular stimulus	9	3689	66	31225	0.4	1	// Mtr.32602.1.S1_at // Mtr.39430.1.S1_at // Mtr.12796.1.S1_at // Mtr.44966.1.S1_at // Mtr.41511.1.S1_at // Mtr.32195.1.S1_at // Mtr.43747.1.S1_at // Mtr.11833.1.S1_at // Mtr.5039.1.S1_at
GO:0009611	P	response to wounding	15	3689	124	31225	0.51	1	// Mtr.32071.1.S1_at // Mtr.9932.1.S1_at // Mtr.39743.1.S1_at // Mtr.41703.1.S1_at // Mtr.43960.1.S1_at // Mtr.16767.1.S1_at // Mtr.33088.1.S1_at // Mtr.13347.1.S1_at // Mtr.14024.1.S1_at // Mtr.34960.1.S1_at // Mtr.41830.1.S1_at // Mtr.31309.1.S1_s_at // Mtr.33216.1.S1_at // Mtr.9424.1.S1_at // Mtr.5428.1.S1_at
GO:0015833	P	peptide transport	16	3689	113	31225	0.29	1	// Mtr.28549.1.S1_at // Mtr.5237.1.S1_at // Mtr.32192.1.S1_at // Mtr.34120.1.S1_s_at // Mtr.4962.1.S1_at // Mtr.50464.1.S1_at // Mtr.50464.1.S1_s_at // Mtr.41901.1.S1_at // Mtr.29264.1.S1_at // Mtr.11984.1.S1_s_at // Mtr.31093.1.S1_at // Mtr.9913.1.S1_s_at // Mtr.48789.1.S1_s_at // Mtr.13045.1.S1_s_at // Mtr.15518.1.S1_at // Mtr.47690.1.S1_s_at
GO:0015837	P	amine transport	12	3689	98	31225	0.5	1	// Mtr.44738.1.S1_at // Mtr.1513.1.S1_x_at // Mtr.9973.1.S1_at // Mtr.11951.1.S1_at // Mtr.44035.1.S1_at // Mtr.1513.1.S1_at // Mtr.45120.1.S1_at // Mtr.44465.1.S1_at // Mtr.46633.1.S1_at // Mtr.4275.1.S1_at // Mtr.33430.1.S1_at // Mtr.13879.1.S1_at
GO:0019395	P	fatty acid oxidation	6	3689	43	31225	0.42	1	// Mtr.34986.1.S1_at // Mtr.44941.1.S1_s_at // Mtr.41848.1.S1_at // Mtr.8867.1.S1_s_at // Mtr.12609.1.S1_at // Mtr.1855.1.S1_at
GO:0046777	P	protein amino acid autophosphorylation	7	3689	30	31225	0.09	1	// Mtr.11232.1.S1_at // Mtr.11631.1.S1_at // Mtr.11274.1.S1_at // Mtr.11972.1.S1_at // Mtr.13209.1.S1_at // Mtr.44052.1.S1_at // Mtr.33465.1.S1_s_at
GO:0051321	P	meiotic cell cycle	7	3689	39	31225	0.21	1	// Mtr.6359.1.S1_at // Mtr.5179.1.S1_at // Mtr.38842.1.S1_at // Mtr.27820.1.S1_at // Mtr.40746.1.S1_at // Mtr.16177.1.S1_at // Mtr.16175.1.S1_at
GO:0042278	P	purine nucleoside metabolic process	5	3689	48	31225	0.67	1	// Mtr.34176.1.S1_at // Mtr.48023.1.S1_s_at // Mtr.41156.1.S1_at // Mtr.44795.1.S1_at // Mtr.34173.1.S1_at
GO:0005986	P	sucrose biosynthetic process	5	3689	26	31225	0.23	1	// Mtr.39365.1.S1_at // Mtr.34849.1.S1_at // Mtr.45037.1.S1_at // Mtr.45190.1.S1_at // Mtr.28074.1.S1_s_at
GO:0006508	P	proteolysis	115	3689	851	31225	0.095	1	// Mtr.12669.1.S1_at // Mtr.43747.1.S1_at // Mtr.9720.1.S1_at // Mtr.31457.1.S1_at // Mtr.24625.1.S1_at // Mtr.11865.1.S1_s_at // Mtr.42531.1.S1_s_at // Mtr.42650.1.S1_at // Mtr.39755.1.S1_at // Mtr.42439.1.S1_at // Mtr.32788.1.S1_at // Mtr.35427.1.S1_s_at // Mtr.45508.1.S1_s_at // Mtr.495.1.S1_at // Mtr.10137.1.S1_at // Mtr.40116.1.S1_at // Mtr.13148.1.S1_at // Mtr.33769.1.S1_s_at // Mtr.28467.1…
GO:0060560	P	developmental growth involved in morphogenesis	14	3689	77	31225	0.097	1	// Mtr.44675.1.S1_at // Mtr.33599.1.S1_at // Mtr.11458.1.S1_at // Mtr.9524.1.S1_at // Mtr.14811.1.S1_at // Mtr.41156.1.S1_at // Mtr.41471.1.S1_at // Mtr.43840.1.S1_s_at // Mtr.32261.1.S1_at // Mtr.39301.1.S1_at // Mtr.35106.1.S1_at // Mtr.39156.1.S1_at // Mtr.6828.1.S1_at // Mtr.6029.1.S1_at
GO:0006644	P	phospholipid metabolic process	23	3689	154	31225	0.17	1	// Mtr.28183.1.S1_at // Mtr.9785.1.S1_at // Mtr.41042.1.S1_s_at // Mtr.28273.1.S1_at // Mtr.32375.1.S1_at // Mtr.42328.1.S1_at // Mtr.44954.1.S1_s_at // Mtr.32665.1.S1_s_at // Mtr.34977.1.S1_at // Mtr.5946.1.S1_at // Mtr.39271.1.S1_at // Mtr.45266.1.S1_at // Mtr.32182.1.S1_at // Mtr.5538.1.S1_at // Mtr.9903.1.S1_at // Mtr.32591.1.S1_at // Mtr.1635.1.S1_at // Mtr.29239.1.S1_at // Mtr.44736.1.S1_at…
GO:0006721	P	terpenoid metabolic process	16	3689	136	31225	0.55	1	// Mtr.9618.1.S1_at // Mtr.5242.1.S1_at // Mtr.1606.1.S1_at // Mtr.29357.1.S1_at // Mtr.5123.1.S1_at // Mtr.10105.1.S1_s_at // Mtr.25006.1.S1_at // Mtr.6128.1.S1_at // Mtr.39981.1.S1_at // Mtr.32389.1.S1_at // Mtr.32878.1.S1_at // Mtr.35044.1.S1_at // Mtr.1857.1.S1_at // Mtr.13202.1.S1_at // Mtr.2342.1.S1_at // Mtr.9275.1.S1_s_at
GO:0006720	P	isoprenoid metabolic process	21	3689	182	31225	0.57	1	// Mtr.9618.1.S1_at // Mtr.5242.1.S1_at // Mtr.39981.1.S1_at // Mtr.1606.1.S1_at // Mtr.29357.1.S1_at // Mtr.5123.1.S1_at // Mtr.32878.1.S1_at // Mtr.2342.1.S1_at // Mtr.10105.1.S1_s_at // Mtr.8867.1.S1_s_at // Mtr.25006.1.S1_at // Mtr.6128.1.S1_at // Mtr.38128.1.S1_s_at // Mtr.32389.1.S1_at // Mtr.44941.1.S1_s_at // Mtr.48023.1.S1_s_at // Mtr.35044.1.S1_at // Mtr.1857.1.S1_at // Mtr.13202.1.S1_a…
GO:0006725	P	cellular aromatic compound metabolic process	82	3689	884	31225	0.99	1	// Mtr.19483.1.S1_s_at // Mtr.49684.1.S1_at // Mtr.37786.1.S1_at // Mtr.19050.1.S1_at // Mtr.10266.1.S1_at // Mtr.32846.1.S1_s_at // Mtr.14057.1.S1_s_at // Mtr.35105.1.S1_s_at // Mtr.32818.1.S1_at // Mtr.27893.1.S1_s_at // Mtr.28110.1.S1_at // Mtr.10202.1.S1_at // Mtr.29496.1.S1_at // Mtr.41156.1.S1_at // Mtr.8513.1.S1_at // Mtr.44035.1.S1_at // Mtr.25156.1.S1_at // Mtr.37651.1.S1_s_at // Mtr.448…
GO:0046903	P	secretion	7	3689	66	31225	0.66	1	// Mtr.7375.1.S1_at // Mtr.5289.1.S1_at // Mtr.6011.1.S1_at // Mtr.32526.1.S1_at // Mtr.32446.1.S1_at // Mtr.43774.1.S1_at // Mtr.33318.1.S1_at
GO:0032870	P	cellular response to hormone stimulus	39	3689	282	31225	0.2	1	// Mtr.10710.1.S1_s_at // Mtr.28183.1.S1_at // Mtr.39020.1.S1_at // Mtr.5301.1.S1_at // Mtr.696.1.S1_at // Mtr.2727.1.S1_at // Mtr.29095.1.S1_at // Mtr.8603.1.S1_at // Mtr.13202.1.S1_at // Mtr.32316.1.S1_at // Mtr.13557.1.S1_at // Mtr.5458.1.S1_at // Mtr.41491.1.S1_at // Mtr.14246.1.S1_at // Mtr.37837.1.S1_s_at // Mtr.2528.1.S1_s_at // Mtr.11652.1.S1_at // Mtr.39271.1.S1_at // Mtr.5242.1.S1_at //…
GO:0010102	P	lateral root morphogenesis	5	3689	28	31225	0.27	1	// Mtr.51890.1.S1_s_at // Mtr.43747.1.S1_at // Mtr.1614.1.S1_at // Mtr.32664.1.S1_at // Mtr.12796.1.S1_at
GO:0044271	P	cellular nitrogen compound biosynthetic process	59	3689	536	31225	0.72	1	// Mtr.8748.1.S1_at // Mtr.40142.1.S1_s_at // Mtr.45294.1.S1_at // Mtr.40938.1.S1_at // Mtr.33051.1.S1_at // Mtr.42358.1.S1_at // Mtr.27893.1.S1_s_at // Mtr.13686.1.S1_at // Mtr.11485.1.S1_at // Mtr.13597.1.S1_s_at // Mtr.42795.1.S1_at // Mtr.37651.1.S1_s_at // Mtr.44382.1.S1_at // Mtr.1798.1.S1_s_at // Mtr.8396.1.S1_at // Mtr.5456.1.S1_at // Mtr.919.1.S1_s_at // Mtr.33174.1.S1_s_at // Mtr.9208.1…
GO:0051607	P	defense response to virus	6	3689	30	31225	0.17	1	// Mtr.44446.1.S1_at // Mtr.34504.1.S1_at // Mtr.51905.1.S1_at // Mtr.33869.1.S1_at // Mtr.23326.1.S1_at // Mtr.41178.1.S1_at
GO:0051258	P	protein polymerization	9	3689	53	31225	0.2	1	// Mtr.5122.1.S1_at // Mtr.11458.1.S1_at // Mtr.8502.1.S1_s_at // Mtr.12815.1.S1_at // Mtr.10327.1.S1_at // Mtr.14928.1.S1_at // Mtr.22550.1.S1_s_at // Mtr.10823.1.S1_s_at // Mtr.40077.1.S1_s_at
GO:0050776	P	regulation of immune response	7	3689	40	31225	0.22	1	// Mtr.6897.1.S1_at // Mtr.11546.1.S1_at // Mtr.14024.1.S1_at // Mtr.12159.1.S1_at // Mtr.37179.1.S1_at // Mtr.295.1.S1_at // Mtr.41233.1.S1_at
GO:0050778	P	positive regulation of immune response	7	3689	36	31225	0.16	1	// Mtr.6897.1.S1_at // Mtr.11546.1.S1_at // Mtr.14024.1.S1_at // Mtr.12159.1.S1_at // Mtr.37179.1.S1_at // Mtr.295.1.S1_at // Mtr.41233.1.S1_at
GO:0009059	P	macromolecule biosynthetic process	369	3689	3152	31225	0.58	1	// Mtr.41952.1.S1_at // Mtr.5446.1.S1_s_at // Mtr.38753.1.S1_at // Mtr.45071.1.S1_at // Mtr.4628.1.S1_at // Mtr.41474.1.S1_s_at // Mtr.11344.1.S1_s_at // Mtr.44557.1.S1_at // Mtr.41567.1.S1_s_at // Mtr.11353.1.S1_s_at // Mtr.8888.1.S1_s_at // Mtr.8657.1.S1_at // Mtr.9068.1.S1_at // Mtr.32122.1.S1_at // Mtr.2468.1.S1_at // Mtr.9644.1.S1_at // Mtr.39891.1.S1_at // Mtr.34810.1.S1_at // Mtr.38273.1.S…
GO:0034621	P	cellular macromolecular complex subunit organization	38	3689	304	31225	0.4	1	// Mtr.6092.1.S1_at // Mtr.5122.1.S1_at // Mtr.33697.1.S1_s_at // Mtr.7131.1.S1_at // Mtr.37543.1.S1_at // Mtr.8502.1.S1_s_at // Mtr.10327.1.S1_at // Mtr.14928.1.S1_at // Mtr.22550.1.S1_s_at // Mtr.42599.1.S1_at // Mtr.494.1.S1_at // Mtr.40969.1.S1_at // Mtr.42092.1.S1_at // Mtr.40077.1.S1_s_at // Mtr.13511.1.S1_at // Mtr.11458.1.S1_at // Mtr.10823.1.S1_s_at // Mtr.39363.1.S1_at // Mtr.12815.1.S1…
GO:0006006	P	glucose metabolic process	44	3689	332	31225	0.26	1	// Mtr.9668.1.S1_at // Mtr.12110.1.S1_at // Mtr.5123.1.S1_at // Mtr.42106.1.S1_at // Mtr.40429.1.S1_at // Mtr.11978.1.S1_at // Mtr.29250.1.S1_s_at // Mtr.13202.1.S1_at // Mtr.32330.1.S1_at // Mtr.11875.1.S1_at // Mtr.15638.1.S1_at // Mtr.33319.1.S1_at // Mtr.50419.1.S1_at // Mtr.43463.1.S1_s_at // Mtr.38128.1.S1_s_at // Mtr.43024.1.S1_s_at // Mtr.43083.1.S1_s_at // Mtr.5170.1.S1_at // Mtr.44572.1…
GO:0006007	P	glucose catabolic process	27	3689	277	31225	0.85	1	// Mtr.9668.1.S1_at // Mtr.12110.1.S1_at // Mtr.40429.1.S1_at // Mtr.11978.1.S1_at // Mtr.29250.1.S1_s_at // Mtr.15638.1.S1_at // Mtr.33319.1.S1_at // Mtr.50419.1.S1_at // Mtr.43463.1.S1_s_at // Mtr.38128.1.S1_s_at // Mtr.5421.1.S1_s_at // Mtr.43083.1.S1_s_at // Mtr.44572.1.S1_at // Mtr.39509.1.S1_at // Mtr.8513.1.S1_at // Mtr.43024.1.S1_s_at // Mtr.11679.1.S1_at // Mtr.28639.1.S1_at // Mtr.28166…
GO:0006000	P	fructose metabolic process	5	3689	73	31225	0.93	1	// Mtr.15638.1.S1_at // Mtr.35361.1.S1_at // Mtr.40429.1.S1_at // Mtr.44572.1.S1_at // Mtr.11978.1.S1_at
GO:0016138	P	glycoside biosynthetic process	15	3689	90	31225	0.14	1	// Mtr.34732.1.S1_at // Mtr.34849.1.S1_at // Mtr.28074.1.S1_s_at // Mtr.2715.1.S1_s_at // Mtr.45190.1.S1_at // Mtr.32665.1.S1_s_at // Mtr.11978.1.S1_at // Mtr.45037.1.S1_at // Mtr.43083.1.S1_s_at // Mtr.39365.1.S1_at // Mtr.33699.1.S1_x_at // Mtr.44572.1.S1_at // Mtr.32987.1.S1_at // Mtr.41578.1.S1_at // Mtr.33699.1.S1_at
GO:0006260	P	DNA replication	19	3689	275	31225	0.99	1	// Mtr.4628.1.S1_at // Mtr.28431.1.S1_at // Mtr.44827.1.S1_at // Mtr.7131.1.S1_at // Mtr.27042.1.S1_at // Mtr.41870.1.S1_at // Mtr.11709.1.S1_at // Mtr.15590.1.S1_at // Mtr.11764.1.S1_at // Mtr.5239.1.S1_at // Mtr.38974.1.S1_at // Mtr.32832.1.S1_at // Mtr.1849.1.S1_s_at // Mtr.42631.1.S1_at // Mtr.18279.1.S1_at // Mtr.35032.1.S1_at // Mtr.47140.1.S1_at // Mtr.38794.1.S1_at // Mtr.11534.1.S1_at
GO:0006766	P	vitamin metabolic process	18	3689	317	31225	1	1	// Mtr.8396.1.S1_at // Mtr.43918.1.S1_at // Mtr.42522.1.S1_s_at // Mtr.11321.1.S1_at // Mtr.33744.1.S1_s_at // Mtr.42434.1.S1_at // Mtr.39124.1.S1_at // Mtr.34483.1.S1_s_at // Mtr.14419.1.S1_s_at // Mtr.832.1.S1_at // Mtr.38128.1.S1_s_at // Mtr.5279.1.S1_at // Mtr.33744.1.S1_at // Mtr.41790.1.S1_at // Mtr.1846.1.S1_at // Mtr.4288.1.S1_at // Mtr.27923.1.S1_at // Mtr.831.1.S1_at
GO:0010628	P	positive regulation of gene expression	18	3689	113	31225	0.15	1	// Mtr.39509.1.S1_at // Mtr.38981.1.S1_at // Mtr.32531.1.S1_s_at // Mtr.42355.1.S1_at // Mtr.33292.1.S1_at // Mtr.32531.1.S1_at // Mtr.15845.1.S1_at // Mtr.39550.1.S1_at // Mtr.26044.1.S1_s_at // Mtr.33826.1.S1_at // Mtr.38977.1.S1_at // Mtr.13708.1.S1_at // Mtr.44392.1.S1_at // Mtr.33498.1.S1_at // Mtr.39035.1.S1_at // Mtr.28628.1.S1_at // Mtr.34429.1.S1_at // Mtr.11527.1.S1_at
GO:0045017	P	glycerolipid biosynthetic process	8	3689	42	31225	0.15	1	// Mtr.41042.1.S1_s_at // Mtr.28273.1.S1_at // Mtr.6318.1.S1_at // Mtr.9903.1.S1_at // Mtr.17316.1.S1_at // Mtr.41684.1.S1_at // Mtr.34809.1.S1_s_at // Mtr.1635.1.S1_at
GO:0032984	P	macromolecular complex disassembly	5	3689	28	31225	0.27	1	// Mtr.42599.1.S1_at // Mtr.40590.1.S1_at // Mtr.12837.1.S1_at // Mtr.9106.1.S1_at // Mtr.38273.1.S1_at
GO:0015074	P	DNA integration	6	3689	319	31225	1	1	// Mtr.42465.1.S1_at // Mtr.11630.1.S1_at // Mtr.39212.1.S1_at // Mtr.1849.1.S1_s_at // Mtr.4379.1.S1_at // Mtr.15740.1.S1_at
GO:0006767	P	water-soluble vitamin metabolic process	18	3689	296	31225	1	1	// Mtr.8396.1.S1_at // Mtr.43918.1.S1_at // Mtr.42522.1.S1_s_at // Mtr.11321.1.S1_at // Mtr.33744.1.S1_s_at // Mtr.42434.1.S1_at // Mtr.39124.1.S1_at // Mtr.34483.1.S1_s_at // Mtr.14419.1.S1_s_at // Mtr.832.1.S1_at // Mtr.38128.1.S1_s_at // Mtr.5279.1.S1_at // Mtr.33744.1.S1_at // Mtr.41790.1.S1_at // Mtr.1846.1.S1_at // Mtr.4288.1.S1_at // Mtr.27923.1.S1_at // Mtr.831.1.S1_at
GO:0006857	P	oligopeptide transport	16	3689	112	31225	0.28	1	// Mtr.28549.1.S1_at // Mtr.5237.1.S1_at // Mtr.32192.1.S1_at // Mtr.34120.1.S1_s_at // Mtr.4962.1.S1_at // Mtr.50464.1.S1_at // Mtr.50464.1.S1_s_at // Mtr.41901.1.S1_at // Mtr.29264.1.S1_at // Mtr.11984.1.S1_s_at // Mtr.31093.1.S1_at // Mtr.9913.1.S1_s_at // Mtr.48789.1.S1_s_at // Mtr.13045.1.S1_s_at // Mtr.15518.1.S1_at // Mtr.47690.1.S1_s_at
GO:0046351	P	disaccharide biosynthetic process	10	3689	49	31225	0.089	1	// Mtr.34732.1.S1_at // Mtr.28074.1.S1_s_at // Mtr.45190.1.S1_at // Mtr.45037.1.S1_at // Mtr.39365.1.S1_at // Mtr.33699.1.S1_x_at // Mtr.34849.1.S1_at // Mtr.32987.1.S1_at // Mtr.41578.1.S1_at // Mtr.33699.1.S1_at
GO:0006855	P	multidrug transport	7	3689	52	31225	0.43	1	// Mtr.2337.1.S1_at // Mtr.35696.1.S1_s_at // Mtr.1513.1.S1_at // Mtr.10099.1.S1_s_at // Mtr.1513.1.S1_x_at // Mtr.6339.1.S1_at // Mtr.33430.1.S1_at
GO:0046356	P	acetyl-CoA catabolic process	15	3689	112	31225	0.36	1	// Mtr.37562.1.S1_at // Mtr.39958.1.S1_at // Mtr.10532.1.S1_s_at // Mtr.20647.1.S1_at // Mtr.10198.1.S1_at // Mtr.10428.1.S1_at // Mtr.36140.1.S1_at // Mtr.28166.1.S1_s_at // Mtr.31101.1.S1_at // Mtr.29250.1.S1_s_at // Mtr.40722.1.S1_at // Mtr.38943.1.S1_s_at // Mtr.18473.1.S1_s_at // Mtr.5128.1.S1_at // Mtr.41223.1.S1_at
GO:0006915	P	apoptosis	30	3689	185	31225	0.07	1	// Mtr.43788.1.S1_at // Mtr.42829.1.S1_at // Mtr.33100.1.S1_at // Mtr.44175.1.S1_at // Mtr.39967.1.S1_at // Mtr.44400.1.S1_at // Mtr.32388.1.S1_at // Mtr.3042.1.S1_at // Mtr.33100.1.S1_x_at // Mtr.39212.1.S1_at // Mtr.45508.1.S1_s_at // Mtr.13523.1.S1_s_at // Mtr.32590.1.S1_at // Mtr.9604.1.S1_at // Mtr.11633.1.S1_at // Mtr.33388.1.S1_at // Mtr.29213.1.S1_s_at // Mtr.33166.1.S1_at // Mtr.38243.1.…
GO:0034614	P	cellular response to reactive oxygen species	6	3689	36	31225	0.28	1	// Mtr.12969.1.S1_at // Mtr.11354.1.S1_at // Mtr.42141.1.S1_s_at // Mtr.39088.1.S1_s_at // Mtr.44035.1.S1_at // Mtr.44035.1.S1_s_at
GO:0009112	P	nucleobase metabolic process	33	3689	222	31225	0.13	1	// Mtr.19483.1.S1_s_at // Mtr.12969.1.S1_at // Mtr.19050.1.S1_at // Mtr.14057.1.S1_s_at // Mtr.28110.1.S1_at // Mtr.9041.1.S1_s_at // Mtr.29496.1.S1_at // Mtr.41156.1.S1_at // Mtr.10266.1.S1_at // Mtr.32818.1.S1_at // Mtr.44823.1.S1_at // Mtr.31071.1.S1_at // Mtr.32412.1.S1_s_at // Mtr.32334.1.S1_at // Mtr.40990.1.S1_s_at // Mtr.32582.1.S1_at // Mtr.45536.1.S1_at // Mtr.45117.1.S1_s_at // Mtr.542…
GO:0009058	P	biosynthetic process	556	3689	4958	31225	0.9	1	// Mtr.31364.1.S1_at // Mtr.41952.1.S1_at // Mtr.5446.1.S1_s_at // Mtr.41156.1.S1_at // Mtr.38753.1.S1_at // Mtr.45071.1.S1_at // Mtr.4628.1.S1_at // Mtr.41474.1.S1_s_at // Mtr.11344.1.S1_s_at // Mtr.32665.1.S1_s_at // Mtr.44557.1.S1_at // Mtr.38974.1.S1_at // Mtr.11353.1.S1_s_at // Mtr.11361.1.S1_at // Mtr.8888.1.S1_s_at // Mtr.41684.1.S1_at // Mtr.9068.1.S1_at // Mtr.32122.1.S1_at // Mtr.2468.1…
GO:0009110	P	vitamin biosynthetic process	5	3689	105	31225	0.99	1	// Mtr.41790.1.S1_at // Mtr.8396.1.S1_at // Mtr.27923.1.S1_at // Mtr.42522.1.S1_s_at // Mtr.34483.1.S1_s_at
GO:0051173	P	positive regulation of nitrogen compound metabolic process	18	3689	114	31225	0.16	1	// Mtr.39509.1.S1_at // Mtr.38981.1.S1_at // Mtr.32531.1.S1_s_at // Mtr.42355.1.S1_at // Mtr.33292.1.S1_at // Mtr.32531.1.S1_at // Mtr.15845.1.S1_at // Mtr.39550.1.S1_at // Mtr.26044.1.S1_s_at // Mtr.33826.1.S1_at // Mtr.38977.1.S1_at // Mtr.13708.1.S1_at // Mtr.44392.1.S1_at // Mtr.33498.1.S1_at // Mtr.39035.1.S1_at // Mtr.28628.1.S1_at // Mtr.34429.1.S1_at // Mtr.11527.1.S1_at
GO:0009119	P	ribonucleoside metabolic process	6	3689	59	31225	0.7	1	// Mtr.44795.1.S1_at // Mtr.48023.1.S1_s_at // Mtr.41156.1.S1_at // Mtr.10266.1.S1_at // Mtr.34176.1.S1_at // Mtr.34173.1.S1_at
GO:0009056	P	catabolic process	189	3689	1889	31225	0.99	1	// Mtr.28183.1.S1_at // Mtr.11354.1.S1_at // Mtr.9668.1.S1_at // Mtr.34986.1.S1_at // Mtr.12402.1.S1_s_at // Mtr.37725.1.S1_at // Mtr.43747.1.S1_at // Mtr.39842.1.S1_at // Mtr.9720.1.S1_at // Mtr.44035.1.S1_at // Mtr.42092.1.S1_at // Mtr.11875.1.S1_at // Mtr.32375.1.S1_at // Mtr.39112.1.S1_at // Mtr.42531.1.S1_s_at // Mtr.44954.1.S1_s_at // Mtr.38612.1.S1_at // Mtr.42439.1.S1_at // Mtr.32788.1.S1…
GO:0009057	P	macromolecule catabolic process	122	3689	1357	31225	1	1	// Mtr.9668.1.S1_at // Mtr.43747.1.S1_at // Mtr.9720.1.S1_at // Mtr.42092.1.S1_at // Mtr.11875.1.S1_at // Mtr.39112.1.S1_at // Mtr.42531.1.S1_s_at // Mtr.42439.1.S1_at // Mtr.32788.1.S1_at // Mtr.38128.1.S1_s_at // Mtr.43024.1.S1_s_at // Mtr.45508.1.S1_s_at // Mtr.495.1.S1_at // Mtr.5663.1.S1_at // Mtr.8513.1.S1_at // Mtr.50093.1.S1_s_at // Mtr.40116.1.S1_at // Mtr.9068.1.S1_at // Mtr.13148.1.S1_…
GO:0051640	P	organelle localization	5	3689	17	31225	0.075	1	// Mtr.2528.1.S1_s_at // Mtr.27820.1.S1_at // Mtr.6828.1.S1_at // Mtr.14811.1.S1_at // Mtr.6029.1.S1_at
GO:0046942	P	carboxylic acid transport	11	3689	106	31225	0.7	1	// Mtr.32879.1.S1_at // Mtr.1513.1.S1_x_at // Mtr.9973.1.S1_at // Mtr.11951.1.S1_at // Mtr.44035.1.S1_at // Mtr.1513.1.S1_at // Mtr.13879.1.S1_at // Mtr.44465.1.S1_at // Mtr.4275.1.S1_at // Mtr.33430.1.S1_at // Mtr.45120.1.S1_at
GO:0006310	P	DNA recombination	9	3689	106	31225	0.87	1	// Mtr.1849.1.S1_a_at // Mtr.9887.1.S1_at // Mtr.41684.1.S1_at // Mtr.9106.1.S1_at // Mtr.1838.1.S1_at // Mtr.39212.1.S1_at // Mtr.1849.1.S1_s_at // Mtr.42631.1.S1_at // Mtr.15590.1.S1_at
GO:0051726	P	regulation of cell cycle	9	3689	81	31225	0.62	1	// Mtr.39636.1.S1_at // Mtr.39505.1.S1_at // Mtr.5179.1.S1_at // Mtr.5441.1.S1_at // Mtr.1535.1.S1_at // Mtr.11764.1.S1_at // Mtr.34992.1.S1_at // Mtr.18735.1.S1_at // Mtr.33444.1.S1_at
GO:0040008	P	regulation of growth	12	3689	67	31225	0.13	1	// Mtr.11952.1.S1_s_at // Mtr.41631.1.S1_at // Mtr.39800.1.S1_at // Mtr.5703.1.S1_at // Mtr.39438.1.S1_s_at // Mtr.5116.1.S1_at // Mtr.9106.1.S1_at // Mtr.33282.1.S1_s_at // Mtr.11759.1.S1_at // Mtr.31573.1.S1_s_at // Mtr.11902.1.S1_at // Mtr.41567.1.S1_s_at
GO:0080090	P	regulation of primary metabolic process	246	3689	1865	31225	0.052	1	// Mtr.5616.1.S1_at // Mtr.31302.1.S1_at // Mtr.7131.1.S1_at // Mtr.38470.1.S1_s_at // Mtr.13644.1.S1_s_at // Mtr.6984.1.S1_at // Mtr.5446.1.S1_s_at // Mtr.32426.1.S1_s_at // Mtr.34504.1.S1_at // Mtr.43747.1.S1_at // Mtr.26044.1.S1_s_at // Mtr.4477.1.S1_at // Mtr.5301.1.S1_at // Mtr.39131.1.S1_at // Mtr.32316.1.S1_at // Mtr.38753.1.S1_at // Mtr.45071.1.S1_at // Mtr.13994.1.S1_at // Mtr.13772.1.S1…
GO:0006544	P	glycine metabolic process	13	3689	98	31225	0.39	1	// Mtr.31364.1.S1_at // Mtr.13451.1.S1_at // Mtr.34793.1.S1_at // Mtr.42522.1.S1_s_at // Mtr.43538.1.S1_at // Mtr.9208.1.S1_at // Mtr.28166.1.S1_s_at // Mtr.6883.1.S1_at // Mtr.9893.1.S1_at // Mtr.9878.1.S1_at // Mtr.37725.1.S1_at // Mtr.28246.1.S1_at // Mtr.34809.1.S1_s_at
GO:0030422	P	production of siRNA involved in RNA interference	5	3689	16	31225	0.063	1	// Mtr.28663.1.S1_at // Mtr.20126.1.S1_at // Mtr.41178.1.S1_at // Mtr.13490.1.S1_at // Mtr.5223.1.S1_at
GO:0006820	P	anion transport	14	3689	102	31225	0.34	1	// Mtr.38779.1.S1_at // Mtr.42466.1.S1_at // Mtr.9973.1.S1_at // Mtr.25301.1.S1_at // Mtr.45430.1.S1_at // Mtr.31749.1.S1_at // Mtr.44966.1.S1_at // Mtr.18403.1.S1_at // Mtr.41817.1.S1_at // Mtr.28489.1.S1_at // Mtr.27124.1.S1_at // Mtr.5039.1.S1_at // Mtr.42618.1.S1_at // Mtr.5875.1.S1_at
GO:0035266	P	meristem growth	5	3689	21	31225	0.13	1	// Mtr.11902.1.S1_at // Mtr.11759.1.S1_at // Mtr.39438.1.S1_s_at // Mtr.5116.1.S1_at // Mtr.31573.1.S1_s_at
GO:0008272	P	sulfate transport	5	3689	16	31225	0.063	1	// Mtr.28489.1.S1_at // Mtr.41817.1.S1_at // Mtr.27124.1.S1_at // Mtr.42618.1.S1_at // Mtr.31749.1.S1_at
GO:0015979	P	photosynthesis	9	3689	250	31225	1	1	// Mtr.40722.1.S1_at // Mtr.14046.1.S1_s_at // Mtr.10137.1.S1_at // Mtr.13256.1.S1_at // Mtr.9086.1.S1_at // Mtr.10532.1.S1_s_at // Mtr.40185.1.S1_at // Mtr.14066.1.S1_s_at // Mtr.33337.1.S1_at
GO:0043603	P	cellular amide metabolic process	8	3689	134	31225	0.99	1	// Mtr.15638.1.S1_at // Mtr.43024.1.S1_s_at // Mtr.34483.1.S1_s_at // Mtr.50093.1.S1_s_at // Mtr.40429.1.S1_at // Mtr.5421.1.S1_s_at // Mtr.43083.1.S1_s_at // Mtr.41790.1.S1_at
GO:0009755	P	hormone-mediated signaling pathway	39	3689	282	31225	0.2	1	// Mtr.10710.1.S1_s_at // Mtr.28183.1.S1_at // Mtr.39020.1.S1_at // Mtr.5301.1.S1_at // Mtr.696.1.S1_at // Mtr.2727.1.S1_at // Mtr.29095.1.S1_at // Mtr.8603.1.S1_at // Mtr.13202.1.S1_at // Mtr.32316.1.S1_at // Mtr.13557.1.S1_at // Mtr.5458.1.S1_at // Mtr.41491.1.S1_at // Mtr.14246.1.S1_at // Mtr.37837.1.S1_s_at // Mtr.2528.1.S1_s_at // Mtr.11652.1.S1_at // Mtr.39271.1.S1_at // Mtr.5242.1.S1_at //…
GO:0048437	P	floral organ development	19	3689	105	31225	0.063	1	// Mtr.39636.1.S1_at // Mtr.34855.1.S1_at // Mtr.5261.1.S1_at // Mtr.32486.1.S1_at // Mtr.42176.1.S1_at // Mtr.4725.1.S1_at // Mtr.26216.1.S1_at // Mtr.5450.1.S1_at // Mtr.9963.1.S1_at // Mtr.46029.1.S1_at // Mtr.42816.1.S1_at // Mtr.29235.1.S1_at // Mtr.42530.1.S1_at // Mtr.5426.1.S1_at // Mtr.32316.1.S1_at // Mtr.39297.1.S1_s_at // Mtr.234.1.S1_at // Mtr.2148.1.S1_at // Mtr.32855.1.S1_at
GO:0009751	P	response to salicylic acid stimulus	11	3689	97	31225	0.6	1	// Mtr.5242.1.S1_at // Mtr.33249.1.S1_at // Mtr.5274.1.S1_s_at // Mtr.44653.1.S1_at // Mtr.5123.1.S1_at // Mtr.11157.1.S1_at // Mtr.13202.1.S1_at // Mtr.37179.1.S1_at // Mtr.45113.1.S1_at // Mtr.45565.1.S1_s_at // Mtr.31309.1.S1_s_at
GO:0010604	P	positive regulation of macromolecule metabolic process	19	3689	120	31225	0.15	1	// Mtr.39509.1.S1_at // Mtr.38981.1.S1_at // Mtr.32531.1.S1_s_at // Mtr.38509.1.S1_at // Mtr.33292.1.S1_at // Mtr.32531.1.S1_at // Mtr.15845.1.S1_at // Mtr.39550.1.S1_at // Mtr.26044.1.S1_s_at // Mtr.33826.1.S1_at // Mtr.38977.1.S1_at // Mtr.13708.1.S1_at // Mtr.44392.1.S1_at // Mtr.33498.1.S1_at // Mtr.39035.1.S1_at // Mtr.42355.1.S1_at // Mtr.28628.1.S1_at // Mtr.34429.1.S1_at // Mtr.11527.1.S1…
GO:0009753	P	response to jasmonic acid stimulus	17	3689	121	31225	0.29	1	// Mtr.5242.1.S1_at // Mtr.43960.1.S1_at // Mtr.495.1.S1_at // Mtr.41491.1.S1_at // Mtr.5274.1.S1_s_at // Mtr.44653.1.S1_at // Mtr.11546.1.S1_at // Mtr.5123.1.S1_at // Mtr.33249.1.S1_at // Mtr.42092.1.S1_at // Mtr.14024.1.S1_at // Mtr.494.1.S1_at // Mtr.13202.1.S1_at // Mtr.41830.1.S1_at // Mtr.45565.1.S1_s_at // Mtr.37543.1.S1_at // Mtr.31309.1.S1_s_at
GO:0010608	P	posttranscriptional regulation of gene expression	33	3689	237	31225	0.21	1	// Mtr.38868.1.S1_at // Mtr.35032.1.S1_at // Mtr.9619.1.S1_at // Mtr.33093.1.S1_at // Mtr.49149.1.S1_at // Mtr.34504.1.S1_at // Mtr.28663.1.S1_at // Mtr.42889.1.S1_s_at // Mtr.33869.1.S1_at // Mtr.41178.1.S1_at // Mtr.20126.1.S1_at // Mtr.13490.1.S1_at // Mtr.2691.1.S1_at // Mtr.45575.1.S1_at // Mtr.41474.1.S1_s_at // Mtr.32229.1.S1_at // Mtr.16599.1.S1_at // Mtr.42642.1.S1_at // Mtr.5223.1.S1_at…
GO:0009617	P	response to bacterium	25	3689	205	31225	0.47	1	// Mtr.1614.1.S1_at // Mtr.6058.1.S1_at // Mtr.43747.1.S1_at // Mtr.35364.1.S1_at // Mtr.13202.1.S1_at // Mtr.41233.1.S1_at // Mtr.41491.1.S1_at // Mtr.12159.1.S1_at // Mtr.43960.1.S1_at // Mtr.45266.1.S1_at // Mtr.5242.1.S1_at // Mtr.5143.1.S1_s_at // Mtr.32182.1.S1_at // Mtr.51543.1.S1_s_at // Mtr.5274.1.S1_s_at // Mtr.11546.1.S1_at // Mtr.14024.1.S1_at // Mtr.41830.1.S1_at // Mtr.295.1.S1_at /…
GO:0018193	P	peptidyl-amino acid modification	13	3689	79	31225	0.17	1	// Mtr.40643.1.S1_s_at // Mtr.39020.1.S1_at // Mtr.41042.1.S1_s_at // Mtr.17316.1.S1_at // Mtr.32426.1.S1_s_at // Mtr.26255.1.S1_at // Mtr.32054.1.S1_at // Mtr.6070.1.S1_at // Mtr.32270.1.S1_at // Mtr.34944.1.S1_at // Mtr.13557.1.S1_at // Mtr.41567.1.S1_s_at // Mtr.1635.1.S1_at
GO:0044419	P	interspecies interaction between organisms	6	3689	98	31225	0.97	1	// Mtr.34825.1.S1_at // Mtr.44446.1.S1_at // Mtr.9086.1.S1_at // Mtr.34504.1.S1_at // Mtr.51905.1.S1_at // Mtr.33869.1.S1_at
GO:0042967	P	acyl-carrier-protein biosynthetic process	26	3689	223	31225	0.56	1	// Mtr.5761.1.S1_s_at // Mtr.41042.1.S1_s_at // Mtr.33338.1.S1_s_at // Mtr.41029.1.S1_s_at // Mtr.42599.1.S1_at // Mtr.50419.1.S1_at // Mtr.38694.1.S1_at // Mtr.43463.1.S1_s_at // Mtr.11588.1.S1_at // Mtr.41684.1.S1_at // Mtr.6532.1.S1_s_at // Mtr.40706.1.S1_s_at // Mtr.13681.1.S1_at // Mtr.40690.1.S1_at // Mtr.12863.1.S1_at // Mtr.10924.1.S1_at // Mtr.9068.1.S1_at // Mtr.44804.1.S1_at // Mtr.163…
GO:0006261	P	DNA-dependent DNA replication	9	3689	50	31225	0.17	1	// Mtr.4628.1.S1_at // Mtr.44827.1.S1_at // Mtr.7131.1.S1_at // Mtr.41870.1.S1_at // Mtr.35032.1.S1_at // Mtr.38974.1.S1_at // Mtr.18279.1.S1_at // Mtr.47140.1.S1_at // Mtr.38794.1.S1_at
GO:0051704	P	multi-organism process	82	3689	671	31225	0.4	1	// Mtr.39636.1.S1_at // Mtr.45194.1.S1_at // Mtr.28406.1.S1_at // Mtr.34960.1.S1_at // Mtr.16767.1.S1_at // Mtr.6058.1.S1_at // Mtr.48222.1.S1_s_at // Mtr.5863.1.S1_at // Mtr.34504.1.S1_at // Mtr.43747.1.S1_at // Mtr.9913.1.S1_s_at // Mtr.39285.1.S1_at // Mtr.33394.1.S1_at // Mtr.35364.1.S1_at // Mtr.12164.1.S1_at // Mtr.5143.1.S1_s_at // Mtr.33869.1.S1_at // Mtr.13202.1.S1_at // Mtr.41178.1.S1_a…
GO:0019725	P	cellular homeostasis	20	3689	198	31225	0.78	1	// Mtr.41083.1.S1_at // Mtr.35696.1.S1_s_at // Mtr.48899.1.S1_at // Mtr.41950.1.S1_at // Mtr.34212.1.S1_at // Mtr.40566.1.S1_s_at // Mtr.32498.1.S1_at // Mtr.12802.1.S1_at // Mtr.5938.1.S1_at // Mtr.28166.1.S1_s_at // Mtr.29267.1.S1_at // Mtr.35713.1.S1_at // Mtr.41827.1.S1_s_at // Mtr.29307.1.S1_at // Mtr.38273.1.S1_at // Mtr.42570.1.S1_at // Mtr.11663.1.S1_at // Mtr.37285.1.S1_at // Mtr.9330.1.…
GO:0009206	P	purine ribonucleoside triphosphate biosynthetic process	7	3689	72	31225	0.74	1	// Mtr.10266.1.S1_at // Mtr.5656.1.S1_s_at // Mtr.13940.1.S1_s_at // Mtr.12902.1.S1_s_at // Mtr.33151.1.S1_at // Mtr.38273.1.S1_at // Mtr.3096.1.S1_at
GO:0009205	P	purine ribonucleoside triphosphate metabolic process	7	3689	81	31225	0.83	1	// Mtr.10266.1.S1_at // Mtr.5656.1.S1_s_at // Mtr.13940.1.S1_s_at // Mtr.12902.1.S1_s_at // Mtr.33151.1.S1_at // Mtr.38273.1.S1_at // Mtr.3096.1.S1_at
GO:0009201	P	ribonucleoside triphosphate biosynthetic process	7	3689	72	31225	0.74	1	// Mtr.10266.1.S1_at // Mtr.5656.1.S1_s_at // Mtr.13940.1.S1_s_at // Mtr.12902.1.S1_s_at // Mtr.33151.1.S1_at // Mtr.38273.1.S1_at // Mtr.3096.1.S1_at
GO:0043648	P	dicarboxylic acid metabolic process	12	3689	148	31225	0.92	1	// Mtr.10151.1.S1_s_at // Mtr.20647.1.S1_at // Mtr.5830.1.S1_s_at // Mtr.39408.1.S1_at // Mtr.27893.1.S1_s_at // Mtr.38943.1.S1_s_at // Mtr.37786.1.S1_at // Mtr.11530.1.S1_at // Mtr.29250.1.S1_s_at // Mtr.37651.1.S1_s_at // Mtr.12536.1.S1_at // Mtr.34960.1.S1_at
GO:0006446	P	regulation of translational initiation	13	3689	85	31225	0.23	1	// Mtr.38868.1.S1_at // Mtr.2691.1.S1_at // Mtr.44446.1.S1_at // Mtr.41474.1.S1_s_at // Mtr.45521.1.S1_at // Mtr.51906.1.S1_at // Mtr.51905.1.S1_at // Mtr.4477.1.S1_at // Mtr.37481.1.S1_at // Mtr.37239.1.S1_at // Mtr.33869.1.S1_at // Mtr.32229.1.S1_at // Mtr.12670.1.S1_at
GO:0006769	P	nicotinamide metabolic process	7	3689	121	31225	0.99	1	// Mtr.15638.1.S1_at // Mtr.43024.1.S1_s_at // Mtr.34483.1.S1_s_at // Mtr.50093.1.S1_s_at // Mtr.40429.1.S1_at // Mtr.5421.1.S1_s_at // Mtr.43083.1.S1_s_at
GO:0019482	P	beta-alanine metabolic process	5	3689	46	31225	0.64	1	// Mtr.44941.1.S1_s_at // Mtr.41790.1.S1_at // Mtr.8867.1.S1_s_at // Mtr.38128.1.S1_s_at // Mtr.41032.1.S1_at
GO:0032787	P	monocarboxylic acid metabolic process	90	3689	852	31225	0.86	1	// Mtr.28183.1.S1_at // Mtr.32846.1.S1_s_at // Mtr.34986.1.S1_at // Mtr.43463.1.S1_s_at // Mtr.37779.1.S1_at // Mtr.31545.1.S1_at // Mtr.5893.1.S1_s_at // Mtr.11875.1.S1_at // Mtr.8867.1.S1_s_at // Mtr.38128.1.S1_s_at // Mtr.43024.1.S1_s_at // Mtr.8513.1.S1_at // Mtr.29357.1.S1_at // Mtr.50093.1.S1_s_at // Mtr.9068.1.S1_at // Mtr.37268.1.S1_s_at // Mtr.18473.1.S1_s_at // Mtr.9618.1.S1_at // Mtr.4…
GO:0030163	P	protein catabolic process	54	3689	888	31225	1	1	// Mtr.33296.1.S1_s_at // Mtr.494.1.S1_at // Mtr.40745.1.S1_at // Mtr.14899.1.S1_s_at // Mtr.37543.1.S1_at // Mtr.44407.1.S1_s_at // Mtr.43747.1.S1_at // Mtr.33582.1.S1_at // Mtr.9720.1.S1_at // Mtr.9845.1.S1_at // Mtr.31541.1.S1_s_at // Mtr.42599.1.S1_at // Mtr.5023.1.S1_x_at // Mtr.42092.1.S1_at // Mtr.9060.1.S1_at // Mtr.42531.1.S1_s_at // Mtr.31052.1.S1_at // Mtr.42439.1.S1_at // Mtr.32788.1.…
GO:0046128	P	purine ribonucleoside metabolic process	5	3689	48	31225	0.67	1	// Mtr.34176.1.S1_at // Mtr.48023.1.S1_s_at // Mtr.41156.1.S1_at // Mtr.44795.1.S1_at // Mtr.34173.1.S1_at
GO:0000910	P	cytokinesis	8	3689	50	31225	0.27	1	// Mtr.11458.1.S1_at // Mtr.6962.1.S1_s_at // Mtr.5316.1.S1_at // Mtr.12815.1.S1_at // Mtr.14811.1.S1_at // Mtr.10225.1.S1_at // Mtr.6828.1.S1_at // Mtr.6029.1.S1_at
GO:0048878	P	chemical homeostasis	19	3689	128	31225	0.21	1	// Mtr.41083.1.S1_at // Mtr.35696.1.S1_s_at // Mtr.48899.1.S1_at // Mtr.41950.1.S1_at // Mtr.34212.1.S1_at // Mtr.12802.1.S1_at // Mtr.29067.1.S1_at // Mtr.29267.1.S1_at // Mtr.12723.1.S1_at // Mtr.11764.1.S1_at // Mtr.41827.1.S1_s_at // Mtr.29307.1.S1_at // Mtr.13556.1.S1_at // Mtr.38273.1.S1_at // Mtr.42570.1.S1_at // Mtr.45369.1.S1_at // Mtr.37285.1.S1_at // Mtr.5938.1.S1_at // Mtr.8400.1.S1_at
GO:0043038	P	amino acid activation	16	3689	86	31225	0.069	1	// Mtr.5456.1.S1_at // Mtr.44610.1.S1_at // Mtr.44667.1.S1_at // Mtr.5703.1.S1_at // Mtr.8888.1.S1_s_at // Mtr.27359.1.S1_at // Mtr.13496.1.S1_at // Mtr.4361.1.S1_at // Mtr.6883.1.S1_at // Mtr.9878.1.S1_at // Mtr.6820.1.S1_at // Mtr.10522.1.S1_s_at // Mtr.13597.1.S1_s_at // Mtr.40739.1.S1_s_at // Mtr.6074.1.S1_at // Mtr.34793.1.S1_at
GO:0043039	P	tRNA aminoacylation	16	3689	86	31225	0.069	1	// Mtr.5456.1.S1_at // Mtr.44610.1.S1_at // Mtr.44667.1.S1_at // Mtr.5703.1.S1_at // Mtr.8888.1.S1_s_at // Mtr.27359.1.S1_at // Mtr.13496.1.S1_at // Mtr.4361.1.S1_at // Mtr.6883.1.S1_at // Mtr.9878.1.S1_at // Mtr.6820.1.S1_at // Mtr.10522.1.S1_s_at // Mtr.13597.1.S1_s_at // Mtr.40739.1.S1_s_at // Mtr.6074.1.S1_at // Mtr.34793.1.S1_at
GO:0006164	P	purine nucleotide biosynthetic process	14	3689	112	31225	0.46	1	// Mtr.42421.1.S1_at // Mtr.19483.1.S1_s_at // Mtr.13940.1.S1_s_at // Mtr.9405.1.S1_at // Mtr.32582.1.S1_at // Mtr.41537.1.S1_at // Mtr.5656.1.S1_s_at // Mtr.19344.1.S1_at // Mtr.12902.1.S1_s_at // Mtr.10266.1.S1_at // Mtr.33151.1.S1_at // Mtr.38273.1.S1_at // Mtr.33174.1.S1_s_at // Mtr.3096.1.S1_at
GO:0019439	P	aromatic compound catabolic process	5	3689	26	31225	0.23	1	// Mtr.32558.1.S1_at // Mtr.17275.1.S1_s_at // Mtr.40166.1.S1_s_at // Mtr.38612.1.S1_at // Mtr.13934.1.S1_at
GO:0019438	P	aromatic compound biosynthetic process	21	3689	425	31225	1	1	// Mtr.49684.1.S1_at // Mtr.25156.1.S1_at // Mtr.10151.1.S1_s_at // Mtr.32846.1.S1_s_at // Mtr.42522.1.S1_s_at // Mtr.5830.1.S1_s_at // Mtr.33051.1.S1_at // Mtr.42449.1.S1_at // Mtr.37786.1.S1_at // Mtr.27893.1.S1_s_at // Mtr.10628.1.S1_at // Mtr.42553.1.S1_s_at // Mtr.11530.1.S1_at // Mtr.25156.1.S1_s_at // Mtr.5450.1.S1_at // Mtr.37651.1.S1_s_at // Mtr.12536.1.S1_at // Mtr.34960.1.S1_at // Mtr.…
GO:0031667	P	response to nutrient levels	9	3689	53	31225	0.2	1	// Mtr.32602.1.S1_at // Mtr.39430.1.S1_at // Mtr.12796.1.S1_at // Mtr.44966.1.S1_at // Mtr.41511.1.S1_at // Mtr.32195.1.S1_at // Mtr.43747.1.S1_at // Mtr.11833.1.S1_at // Mtr.5039.1.S1_at
GO:0032940	P	secretion by cell	6	3689	63	31225	0.75	1	// Mtr.7375.1.S1_at // Mtr.5289.1.S1_at // Mtr.32526.1.S1_at // Mtr.32446.1.S1_at // Mtr.43774.1.S1_at // Mtr.33318.1.S1_at
GO:0042744	P	hydrogen peroxide catabolic process	5	3689	36	31225	0.44	1	// Mtr.44035.1.S1_s_at // Mtr.11354.1.S1_at // Mtr.44035.1.S1_at // Mtr.42141.1.S1_s_at // Mtr.39088.1.S1_s_at
GO:0042743	P	hydrogen peroxide metabolic process	8	3689	54	31225	0.33	1	// Mtr.11354.1.S1_at // Mtr.30751.1.S1_at // Mtr.44883.1.S1_at // Mtr.42141.1.S1_s_at // Mtr.39088.1.S1_s_at // Mtr.44035.1.S1_at // Mtr.29095.1.S1_at // Mtr.44035.1.S1_s_at
GO:0042742	P	defense response to bacterium	16	3689	134	31225	0.52	1	// Mtr.45266.1.S1_at // Mtr.5242.1.S1_at // Mtr.32182.1.S1_at // Mtr.41491.1.S1_at // Mtr.11546.1.S1_at // Mtr.5274.1.S1_s_at // Mtr.6897.1.S1_at // Mtr.5123.1.S1_at // Mtr.38237.1.S1_at // Mtr.6058.1.S1_at // Mtr.35364.1.S1_at // Mtr.14024.1.S1_at // Mtr.13202.1.S1_at // Mtr.41233.1.S1_at // Mtr.43960.1.S1_at // Mtr.41830.1.S1_at
GO:0007067	P	mitosis	6	3689	59	31225	0.7	1	// Mtr.39947.1.S1_at // Mtr.10225.1.S1_at // Mtr.27298.1.S1_at // Mtr.44734.1.S1_at // Mtr.5141.1.S1_at // Mtr.34992.1.S1_at
GO:0006163	P	purine nucleotide metabolic process	15	3689	122	31225	0.48	1	// Mtr.42421.1.S1_at // Mtr.19483.1.S1_s_at // Mtr.13940.1.S1_s_at // Mtr.9405.1.S1_at // Mtr.32582.1.S1_at // Mtr.41537.1.S1_at // Mtr.5656.1.S1_s_at // Mtr.19344.1.S1_at // Mtr.12902.1.S1_s_at // Mtr.10266.1.S1_at // Mtr.45117.1.S1_at // Mtr.33151.1.S1_at // Mtr.38273.1.S1_at // Mtr.33174.1.S1_s_at // Mtr.3096.1.S1_at
GO:0016049	P	cell growth	27	3689	165	31225	0.076	1	// Mtr.10710.1.S1_s_at // Mtr.5122.1.S1_at // Mtr.31572.1.S1_s_at // Mtr.9524.1.S1_at // Mtr.41156.1.S1_at // Mtr.22550.1.S1_s_at // Mtr.45403.1.S1_s_at // Mtr.8603.1.S1_at // Mtr.13669.1.S1_at // Mtr.6828.1.S1_at // Mtr.11458.1.S1_at // Mtr.10823.1.S1_s_at // Mtr.14811.1.S1_at // Mtr.44557.1.S1_at // Mtr.39301.1.S1_at // Mtr.10634.1.S1_at // Mtr.33599.1.S1_at // Mtr.9106.1.S1_at // Mtr.5316.1.S1…
GO:0016044	P	cellular membrane organization	6	3689	77	31225	0.88	1	// Mtr.9604.1.S1_at // Mtr.32526.1.S1_at // Mtr.13778.1.S1_at // Mtr.40185.1.S1_at // Mtr.39186.1.S1_at // Mtr.42088.1.S1_at
GO:0016042	P	lipid catabolic process	27	3689	196	31225	0.26	1	// Mtr.28183.1.S1_at // Mtr.9785.1.S1_at // Mtr.34986.1.S1_at // Mtr.1606.1.S1_at // Mtr.39842.1.S1_at // Mtr.32526.1.S1_at // Mtr.39574.1.S1_at // Mtr.233.1.S1_at // Mtr.32375.1.S1_at // Mtr.42328.1.S1_at // Mtr.44954.1.S1_s_at // Mtr.8867.1.S1_s_at // Mtr.38128.1.S1_s_at // Mtr.12609.1.S1_at // Mtr.34977.1.S1_at // Mtr.5946.1.S1_at // Mtr.39271.1.S1_at // Mtr.45266.1.S1_at // Mtr.32182.1.S1_at …
GO:0065003	P	macromolecular complex assembly	50	3689	336	31225	0.076	1	// Mtr.6092.1.S1_at // Mtr.5327.1.S1_at // Mtr.5122.1.S1_at // Mtr.33697.1.S1_s_at // Mtr.7131.1.S1_at // Mtr.37543.1.S1_at // Mtr.8502.1.S1_s_at // Mtr.10327.1.S1_at // Mtr.14928.1.S1_at // Mtr.22550.1.S1_s_at // Mtr.13402.1.S1_at // Mtr.494.1.S1_at // Mtr.32388.1.S1_at // Mtr.42092.1.S1_at // Mtr.40077.1.S1_s_at // Mtr.43523.1.S1_at // Mtr.32517.1.S1_at // Mtr.13511.1.S1_at // Mtr.11458.1.S1_at…
GO:0065001	P	specification of axis polarity	5	3689	21	31225	0.13	1	// Mtr.39297.1.S1_s_at // Mtr.32249.1.S1_at // Mtr.39438.1.S1_s_at // Mtr.16599.1.S1_at // Mtr.44656.1.S1_at
GO:0048588	P	developmental cell growth	5	3689	35	31225	0.42	1	// Mtr.11458.1.S1_at // Mtr.33599.1.S1_at // Mtr.39156.1.S1_at // Mtr.41471.1.S1_at // Mtr.31572.1.S1_s_at
GO:0065008	P	regulation of biological quality	81	3689	562	31225	0.055	1	// Mtr.10710.1.S1_s_at // Mtr.41083.1.S1_at // Mtr.35696.1.S1_s_at // Mtr.39131.1.S1_at // Mtr.45298.1.S1_at // Mtr.45403.1.S1_s_at // Mtr.35105.1.S1_s_at // Mtr.9524.1.S1_at // Mtr.5912.1.S1_at // Mtr.29067.1.S1_at // Mtr.34504.1.S1_at // Mtr.13669.1.S1_at // Mtr.41156.1.S1_at // Mtr.41827.1.S1_s_at // Mtr.32526.1.S1_at // Mtr.8603.1.S1_at // Mtr.33869.1.S1_at // Mtr.37285.1.S1_at // Mtr.38753.1…
GO:0009156	P	ribonucleoside monophosphate biosynthetic process	6	3689	29	31225	0.16	1	// Mtr.42421.1.S1_at // Mtr.19483.1.S1_s_at // Mtr.9405.1.S1_at // Mtr.32582.1.S1_at // Mtr.41537.1.S1_at // Mtr.5421.1.S1_s_at
GO:0009152	P	purine ribonucleotide biosynthetic process	13	3689	102	31225	0.44	1	// Mtr.42421.1.S1_at // Mtr.19483.1.S1_s_at // Mtr.13940.1.S1_s_at // Mtr.9405.1.S1_at // Mtr.32582.1.S1_at // Mtr.41537.1.S1_at // Mtr.5656.1.S1_s_at // Mtr.19344.1.S1_at // Mtr.12902.1.S1_s_at // Mtr.10266.1.S1_at // Mtr.33151.1.S1_at // Mtr.38273.1.S1_at // Mtr.3096.1.S1_at
GO:0009150	P	purine ribonucleotide metabolic process	13	3689	111	31225	0.56	1	// Mtr.42421.1.S1_at // Mtr.19483.1.S1_s_at // Mtr.13940.1.S1_s_at // Mtr.9405.1.S1_at // Mtr.32582.1.S1_at // Mtr.41537.1.S1_at // Mtr.5656.1.S1_s_at // Mtr.19344.1.S1_at // Mtr.12902.1.S1_s_at // Mtr.10266.1.S1_at // Mtr.33151.1.S1_at // Mtr.38273.1.S1_at // Mtr.3096.1.S1_at
GO:0008154	P	actin polymerization or depolymerization	5	3689	22	31225	0.15	1	// Mtr.22550.1.S1_s_at // Mtr.10823.1.S1_s_at // Mtr.13873.1.S1_at // Mtr.5122.1.S1_at // Mtr.13778.1.S1_at
GO:0008152	P	metabolic process	1363	3689	11402	31225	0.31	1	// Mtr.42029.1.S1_s_at // Mtr.32071.1.S1_at // Mtr.11354.1.S1_at // Mtr.10358.1.S1_at // Mtr.9668.1.S1_at // Mtr.27163.1.S1_at // Mtr.6764.1.S1_s_at // Mtr.5446.1.S1_s_at // Mtr.43970.1.S1_at // Mtr.32150.1.S1_at // Mtr.34504.1.S1_at // Mtr.41156.1.S1_at // Mtr.11588.1.S1_at // Mtr.44484.1.S1_at // Mtr.12191.1.S1_at // Mtr.24625.1.S1_at // Mtr.42943.1.S1_at // Mtr.13193.1.S1_at // Mtr.4628.1.S1_a…
GO:0002218	P	activation of innate immune response	7	3689	35	31225	0.15	1	// Mtr.6897.1.S1_at // Mtr.11546.1.S1_at // Mtr.14024.1.S1_at // Mtr.12159.1.S1_at // Mtr.37179.1.S1_at // Mtr.295.1.S1_at // Mtr.41233.1.S1_at
GO:0055066	P	di-, tri-valent inorganic cation homeostasis	10	3689	53	31225	0.12	1	// Mtr.35696.1.S1_s_at // Mtr.48899.1.S1_at // Mtr.37285.1.S1_at // Mtr.12802.1.S1_at // Mtr.5938.1.S1_at // Mtr.29267.1.S1_at // Mtr.41827.1.S1_s_at // Mtr.38273.1.S1_at // Mtr.42570.1.S1_at // Mtr.41950.1.S1_at
GO:0018874	P	benzoate metabolic process	6	3689	35	31225	0.26	1	// Mtr.17275.1.S1_s_at // Mtr.44941.1.S1_s_at // Mtr.13934.1.S1_at // Mtr.32558.1.S1_at // Mtr.8867.1.S1_s_at // Mtr.37562.1.S1_at
GO:0050801	P	ion homeostasis	15	3689	92	31225	0.16	1	// Mtr.41083.1.S1_at // Mtr.35696.1.S1_s_at // Mtr.48899.1.S1_at // Mtr.41950.1.S1_at // Mtr.34212.1.S1_at // Mtr.12802.1.S1_at // Mtr.45369.1.S1_at // Mtr.29267.1.S1_at // Mtr.41827.1.S1_s_at // Mtr.29307.1.S1_at // Mtr.38273.1.S1_at // Mtr.42570.1.S1_at // Mtr.37285.1.S1_at // Mtr.5938.1.S1_at // Mtr.8400.1.S1_at
GO:0006865	P	amino acid transport	10	3689	87	31225	0.58	1	// Mtr.1513.1.S1_x_at // Mtr.9973.1.S1_at // Mtr.11951.1.S1_at // Mtr.44035.1.S1_at // Mtr.1513.1.S1_at // Mtr.13879.1.S1_at // Mtr.44465.1.S1_at // Mtr.4275.1.S1_at // Mtr.33430.1.S1_at // Mtr.45120.1.S1_at
GO:0009792	P	embryonic development ending in birth or egg hatching	12	3689	64	31225	0.1	1	// Mtr.41631.1.S1_at // Mtr.39800.1.S1_at // Mtr.11633.1.S1_at // Mtr.5703.1.S1_at // Mtr.41041.1.S1_at // Mtr.33282.1.S1_s_at // Mtr.24965.1.S1_at // Mtr.4361.1.S1_at // Mtr.13778.1.S1_at // Mtr.1849.1.S1_s_at // Mtr.13523.1.S1_s_at // Mtr.41567.1.S1_s_at
GO:0045229	P	external encapsulating structure organization	9	3689	191	31225	1	1	// Mtr.32521.1.S1_s_at // Mtr.14811.1.S1_at // Mtr.5657.1.S1_at // Mtr.31479.1.S1_s_at // Mtr.9243.1.S1_at // Mtr.44934.1.S1_at // Mtr.34393.1.S1_s_at // Mtr.6828.1.S1_at // Mtr.6029.1.S1_at
GO:0034645	P	cellular macromolecule biosynthetic process	351	3689	2950	31225	0.46	1	// Mtr.41952.1.S1_at // Mtr.5446.1.S1_s_at // Mtr.38753.1.S1_at // Mtr.45071.1.S1_at // Mtr.4628.1.S1_at // Mtr.41474.1.S1_s_at // Mtr.11344.1.S1_s_at // Mtr.44557.1.S1_at // Mtr.41567.1.S1_s_at // Mtr.11353.1.S1_s_at // Mtr.8888.1.S1_s_at // Mtr.32122.1.S1_at // Mtr.2468.1.S1_at // Mtr.9644.1.S1_at // Mtr.39891.1.S1_at // Mtr.34810.1.S1_at // Mtr.38273.1.S1_at // Mtr.17316.1.S1_at // Mtr.51906.1…
GO:0042221	P	response to chemical stimulus	200	3689	1661	31225	0.41	1	// Mtr.10710.1.S1_s_at // Mtr.28183.1.S1_at // Mtr.43918.1.S1_at // Mtr.11354.1.S1_at // Mtr.39743.1.S1_at // Mtr.6984.1.S1_at // Mtr.32476.1.S1_at // Mtr.42434.1.S1_at // Mtr.34504.1.S1_at // Mtr.43747.1.S1_at // Mtr.41156.1.S1_at // Mtr.10907.1.S1_at // Mtr.29095.1.S1_at // Mtr.5301.1.S1_at // Mtr.32316.1.S1_at // Mtr.38753.1.S1_at // Mtr.42092.1.S1_at // Mtr.5223.1.S1_at // Mtr.42141.1.S1_s_at…
GO:0009798	P	axis specification	6	3689	64	31225	0.76	1	// Mtr.16599.1.S1_at // Mtr.39438.1.S1_s_at // Mtr.32249.1.S1_at // Mtr.39035.1.S1_at // Mtr.39297.1.S1_s_at // Mtr.44656.1.S1_at
GO:0010647	P	positive regulation of cell communication	6	3689	27	31225	0.13	1	// Mtr.28183.1.S1_at // Mtr.5458.1.S1_at // Mtr.5538.1.S1_at // Mtr.16767.1.S1_at // Mtr.33088.1.S1_at // Mtr.39271.1.S1_at
GO:0009127	P	purine nucleoside monophosphate biosynthetic process	5	3689	21	31225	0.13	1	// Mtr.42421.1.S1_at // Mtr.19483.1.S1_s_at // Mtr.32582.1.S1_at // Mtr.41537.1.S1_at // Mtr.9405.1.S1_at
GO:0009124	P	nucleoside monophosphate biosynthetic process	8	3689	38	31225	0.11	1	// Mtr.42421.1.S1_at // Mtr.19483.1.S1_s_at // Mtr.42522.1.S1_s_at // Mtr.9405.1.S1_at // Mtr.32582.1.S1_at // Mtr.41537.1.S1_at // Mtr.5421.1.S1_s_at // Mtr.40343.1.S1_s_at
GO:0009657	P	plastid organization	7	3689	73	31225	0.75	1	// Mtr.45185.1.S1_at // Mtr.29651.1.S1_at // Mtr.5902.1.S1_at // Mtr.10239.1.S1_at // Mtr.34977.1.S1_at // Mtr.13874.1.S1_at // Mtr.40185.1.S1_at
GO:0009553	P	embryo sac development	11	3689	58	31225	0.11	1	// Mtr.31364.1.S1_at // Mtr.11458.1.S1_at // Mtr.9604.1.S1_at // Mtr.3871.1.S1_at // Mtr.39698.1.S1_at // Mtr.42676.1.S1_at // Mtr.29288.1.S1_at // Mtr.5141.1.S1_at // Mtr.39186.1.S1_at // Mtr.32533.1.S1_s_at // Mtr.29288.1.S1_x_at
GO:0043624	P	cellular protein complex disassembly	5	3689	28	31225	0.27	1	// Mtr.42599.1.S1_at // Mtr.40590.1.S1_at // Mtr.12837.1.S1_at // Mtr.9106.1.S1_at // Mtr.38273.1.S1_at
GO:0009555	P	pollen development	10	3689	59	31225	0.19	1	// Mtr.34212.1.S1_at // Mtr.6359.1.S1_at // Mtr.31479.1.S1_s_at // Mtr.6962.1.S1_s_at // Mtr.8275.1.S1_at // Mtr.5141.1.S1_at // Mtr.44934.1.S1_at // Mtr.9937.1.S1_s_at // Mtr.16177.1.S1_at // Mtr.16175.1.S1_at
GO:0009559	P	embryo sac central cell differentiation	6	3689	27	31225	0.13	1	// Mtr.29288.1.S1_at // Mtr.9604.1.S1_at // Mtr.3871.1.S1_at // Mtr.39698.1.S1_at // Mtr.39186.1.S1_at // Mtr.29288.1.S1_x_at
GO:0000041	P	transition metal ion transport	7	3689	68	31225	0.69	1	// Mtr.48899.1.S1_at // Mtr.14567.1.S1_s_at // Mtr.38273.1.S1_at // Mtr.5731.1.S1_at // Mtr.33453.1.S1_at // Mtr.6028.1.S1_at // Mtr.10229.1.S1_at
GO:0022613	P	ribonucleoprotein complex biogenesis	11	3689	555	31225	1	1	// Mtr.32770.1.S1_at // Mtr.9906.1.S1_at // Mtr.14056.1.S1_s_at // Mtr.23685.1.S1_at // Mtr.10155.1.S1_at // Mtr.39856.1.S1_at // Mtr.25423.1.S1_at // Mtr.29143.1.S1_s_at // Mtr.28753.1.S1_at // Mtr.13487.1.S1_at // Mtr.20283.1.S1_s_at
GO:0009073	P	aromatic amino acid family biosynthetic process	9	3689	109	31225	0.89	1	// Mtr.10151.1.S1_s_at // Mtr.5830.1.S1_s_at // Mtr.39408.1.S1_at // Mtr.27893.1.S1_s_at // Mtr.37786.1.S1_at // Mtr.11530.1.S1_at // Mtr.37651.1.S1_s_at // Mtr.12536.1.S1_at // Mtr.34960.1.S1_at
GO:0022610	P	biological adhesion	7	3689	30	31225	0.09	1	// Mtr.27641.1.S1_at // Mtr.28157.1.S1_at // Mtr.12164.1.S1_at // Mtr.41790.1.S1_at // Mtr.14811.1.S1_at // Mtr.6828.1.S1_at // Mtr.6029.1.S1_at
GO:0009746	P	response to hexose stimulus	7	3689	33	31225	0.12	1	// Mtr.5656.1.S1_s_at // Mtr.13108.1.S1_at // Mtr.44775.1.S1_at // Mtr.11978.1.S1_at // Mtr.38921.1.S1_s_at // Mtr.41684.1.S1_at // Mtr.44572.1.S1_at
GO:0009628	P	response to abiotic stimulus	135	3689	1051	31225	0.19	1	// Mtr.10710.1.S1_s_at // Mtr.32071.1.S1_at // Mtr.38696.1.S1_s_at // Mtr.32476.1.S1_at // Mtr.32426.1.S1_s_at // Mtr.11185.1.S1_at // Mtr.5301.1.S1_at // Mtr.39743.1.S1_at // Mtr.32375.1.S1_at // Mtr.38573.1.S1_at // Mtr.35106.1.S1_at // Mtr.5236.1.S1_s_at // Mtr.32665.1.S1_s_at // Mtr.38128.1.S1_s_at // Mtr.44392.1.S1_at // Mtr.32660.1.S1_at // Mtr.11075.1.S1_s_at // Mtr.41885.1.S1_at // Mtr.44…
GO:0046165	P	alcohol biosynthetic process	30	3689	233	31225	0.36	1	// Mtr.41083.1.S1_at // Mtr.42106.1.S1_at // Mtr.40429.1.S1_at // Mtr.11978.1.S1_at // Mtr.11875.1.S1_at // Mtr.15638.1.S1_at // Mtr.33319.1.S1_at // Mtr.50419.1.S1_at // Mtr.43463.1.S1_s_at // Mtr.32665.1.S1_s_at // Mtr.38128.1.S1_s_at // Mtr.40722.1.S1_at // Mtr.43083.1.S1_s_at // Mtr.44572.1.S1_at // Mtr.41223.1.S1_at // Mtr.8513.1.S1_at // Mtr.10310.1.S1_at // Mtr.11679.1.S1_at // Mtr.28639.1…
GO:0017038	P	protein import	14	3689	78	31225	0.1	1	// Mtr.15216.1.S1_s_at // Mtr.6092.1.S1_at // Mtr.39222.1.S1_at // Mtr.41125.1.S1_s_at // Mtr.39363.1.S1_at // Mtr.42025.1.S1_at // Mtr.33248.1.S1_at // Mtr.32388.1.S1_at // Mtr.4297.1.S1_s_at // Mtr.32567.1.S1_at // Mtr.39262.1.S1_at // Mtr.42340.1.S1_at // Mtr.40969.1.S1_at // Mtr.31766.1.S1_at
GO:0048583	P	regulation of response to stimulus	19	3689	112	31225	0.096	1	// Mtr.28183.1.S1_at // Mtr.13592.1.S1_at // Mtr.39739.1.S1_at // Mtr.5236.1.S1_s_at // Mtr.40566.1.S1_s_at // Mtr.5538.1.S1_at // Mtr.13256.1.S1_at // Mtr.6897.1.S1_at // Mtr.5458.1.S1_at // Mtr.33088.1.S1_at // Mtr.11546.1.S1_at // Mtr.41233.1.S1_at // Mtr.14024.1.S1_at // Mtr.12159.1.S1_at // Mtr.16767.1.S1_at // Mtr.37179.1.S1_at // Mtr.295.1.S1_at // Mtr.5215.1.S1_at // Mtr.39271.1.S1_at
GO:0030005	P	cellular di-, tri-valent inorganic cation homeostasis	10	3689	53	31225	0.12	1	// Mtr.35696.1.S1_s_at // Mtr.48899.1.S1_at // Mtr.37285.1.S1_at // Mtr.12802.1.S1_at // Mtr.5938.1.S1_at // Mtr.29267.1.S1_at // Mtr.41827.1.S1_s_at // Mtr.38273.1.S1_at // Mtr.42570.1.S1_at // Mtr.41950.1.S1_at
GO:0045596	P	negative regulation of cell differentiation	7	3689	27	31225	0.062	1	// Mtr.44446.1.S1_at // Mtr.46029.1.S1_at // Mtr.33869.1.S1_at // Mtr.29235.1.S1_at // Mtr.51905.1.S1_at // Mtr.1849.1.S1_s_at // Mtr.51906.1.S1_at
GO:0045892	P	negative regulation of transcription, DNA-dependent	7	3689	28	31225	0.07	1	// Mtr.27497.1.S1_at // Mtr.7131.1.S1_at // Mtr.12796.1.S1_at // Mtr.43747.1.S1_at // Mtr.27061.1.S1_at // Mtr.13205.1.S1_s_at // Mtr.20126.1.S1_at
GO:0030003	P	cellular cation homeostasis	12	3689	64	31225	0.1	1	// Mtr.35696.1.S1_s_at // Mtr.48899.1.S1_at // Mtr.41950.1.S1_at // Mtr.34212.1.S1_at // Mtr.12802.1.S1_at // Mtr.5938.1.S1_at // Mtr.29267.1.S1_at // Mtr.41827.1.S1_s_at // Mtr.29307.1.S1_at // Mtr.38273.1.S1_at // Mtr.42570.1.S1_at // Mtr.37285.1.S1_at
GO:0055080	P	cation homeostasis	14	3689	80	31225	0.12	1	// Mtr.35696.1.S1_s_at // Mtr.48899.1.S1_at // Mtr.41950.1.S1_at // Mtr.34212.1.S1_at // Mtr.12802.1.S1_at // Mtr.45369.1.S1_at // Mtr.29267.1.S1_at // Mtr.41827.1.S1_s_at // Mtr.29307.1.S1_at // Mtr.38273.1.S1_at // Mtr.42570.1.S1_at // Mtr.37285.1.S1_at // Mtr.5938.1.S1_at // Mtr.8400.1.S1_at
GO:0055082	P	cellular chemical homeostasis	13	3689	78	31225	0.16	1	// Mtr.41083.1.S1_at // Mtr.35696.1.S1_s_at // Mtr.48899.1.S1_at // Mtr.41950.1.S1_at // Mtr.34212.1.S1_at // Mtr.12802.1.S1_at // Mtr.5938.1.S1_at // Mtr.29267.1.S1_at // Mtr.41827.1.S1_s_at // Mtr.29307.1.S1_at // Mtr.38273.1.S1_at // Mtr.42570.1.S1_at // Mtr.37285.1.S1_at
GO:0055085	P	transmembrane transport	15	3689	208	31225	0.98	1	// Mtr.2337.1.S1_at // Mtr.35696.1.S1_s_at // Mtr.41125.1.S1_s_at // Mtr.33430.1.S1_at // Mtr.5656.1.S1_s_at // Mtr.13940.1.S1_s_at // Mtr.12902.1.S1_s_at // Mtr.10099.1.S1_s_at // Mtr.33151.1.S1_at // Mtr.45120.1.S1_at // Mtr.38273.1.S1_at // Mtr.1513.1.S1_at // Mtr.6339.1.S1_at // Mtr.3096.1.S1_at // Mtr.1513.1.S1_x_at
GO:0055086	P	nucleobase, nucleoside and nucleotide metabolic process	69	3689	543	31225	0.3	1	// Mtr.19483.1.S1_s_at // Mtr.10922.1.S1_at // Mtr.34483.1.S1_s_at // Mtr.44795.1.S1_at // Mtr.14057.1.S1_s_at // Mtr.23311.1.S1_s_at // Mtr.41537.1.S1_at // Mtr.5656.1.S1_s_at // Mtr.29360.1.S1_at // Mtr.9041.1.S1_s_at // Mtr.29496.1.S1_at // Mtr.41156.1.S1_at // Mtr.8513.1.S1_at // Mtr.10266.1.S1_at // Mtr.32818.1.S1_at // Mtr.44823.1.S1_at // Mtr.31071.1.S1_at // Mtr.11679.1.S1_at // Mtr.28110…
GO:0009743	P	response to carbohydrate stimulus	16	3689	93	31225	0.11	1	// Mtr.9618.1.S1_at // Mtr.34732.1.S1_at // Mtr.11022.1.S1_at // Mtr.13329.1.S1_at // Mtr.6984.1.S1_at // Mtr.42598.1.S1_at // Mtr.5656.1.S1_s_at // Mtr.13108.1.S1_at // Mtr.44775.1.S1_at // Mtr.11978.1.S1_at // Mtr.38921.1.S1_s_at // Mtr.39981.1.S1_at // Mtr.41684.1.S1_at // Mtr.32316.1.S1_at // Mtr.44572.1.S1_at // Mtr.5450.1.S1_at
GO:0006084	P	acetyl-CoA metabolic process	15	3689	116	31225	0.41	1	// Mtr.37562.1.S1_at // Mtr.39958.1.S1_at // Mtr.10532.1.S1_s_at // Mtr.20647.1.S1_at // Mtr.10198.1.S1_at // Mtr.10428.1.S1_at // Mtr.36140.1.S1_at // Mtr.28166.1.S1_s_at // Mtr.31101.1.S1_at // Mtr.29250.1.S1_s_at // Mtr.40722.1.S1_at // Mtr.38943.1.S1_s_at // Mtr.18473.1.S1_s_at // Mtr.5128.1.S1_at // Mtr.41223.1.S1_at
GO:0032268	P	regulation of cellular protein metabolic process	22	3689	215	31225	0.77	1	// Mtr.38868.1.S1_at // Mtr.35032.1.S1_at // Mtr.38509.1.S1_at // Mtr.49149.1.S1_at // Mtr.42889.1.S1_s_at // Mtr.33869.1.S1_at // Mtr.2691.1.S1_at // Mtr.41474.1.S1_s_at // Mtr.32229.1.S1_at // Mtr.51905.1.S1_at // Mtr.2727.1.S1_at // Mtr.39035.1.S1_at // Mtr.39868.1.S1_at // Mtr.44446.1.S1_at // Mtr.40590.1.S1_at // Mtr.45521.1.S1_at // Mtr.4477.1.S1_at // Mtr.37481.1.S1_at // Mtr.51906.1.S1_at…
GO:0006081	P	cellular aldehyde metabolic process	9	3689	105	31225	0.86	1	// Mtr.8789.1.S1_s_at // Mtr.10428.1.S1_at // Mtr.31101.1.S1_at // Mtr.5128.1.S1_at // Mtr.37779.1.S1_at // Mtr.29250.1.S1_s_at // Mtr.18473.1.S1_s_at // Mtr.14066.1.S1_s_at // Mtr.38128.1.S1_s_at
GO:0007242	P	intracellular signaling cascade	96	3689	688	31225	0.071	1	// Mtr.10710.1.S1_s_at // Mtr.28183.1.S1_at // Mtr.39743.1.S1_at // Mtr.32426.1.S1_s_at // Mtr.29095.1.S1_at // Mtr.5301.1.S1_at // Mtr.32316.1.S1_at // Mtr.42092.1.S1_at // Mtr.44954.1.S1_s_at // Mtr.5236.1.S1_s_at // Mtr.33149.1.S1_at // Mtr.38709.1.S1_at // Mtr.44392.1.S1_at // Mtr.2528.1.S1_s_at // Mtr.495.1.S1_at // Mtr.34732.1.S1_at // Mtr.32071.1.S1_at // Mtr.41885.1.S1_at // Mtr.11546.1.S…
GO:0005996	P	monosaccharide metabolic process	74	3689	542	31225	0.13	1	// Mtr.34217.1.S1_at // Mtr.35361.1.S1_at // Mtr.6950.1.S1_at // Mtr.9668.1.S1_at // Mtr.8848.1.S1_at // Mtr.13813.1.S1_s_at // Mtr.12110.1.S1_at // Mtr.49071.1.S1_at // Mtr.29360.1.S1_at // Mtr.42106.1.S1_at // Mtr.40429.1.S1_at // Mtr.11978.1.S1_at // Mtr.29250.1.S1_s_at // Mtr.13202.1.S1_at // Mtr.4292.1.S1_at // Mtr.32330.1.S1_at // Mtr.11679.1.S1_at // Mtr.12893.1.S1_at // Mtr.51565.1.S1_s_a…
GO:0042364	P	water-soluble vitamin biosynthetic process	5	3689	84	31225	0.96	1	// Mtr.41790.1.S1_at // Mtr.8396.1.S1_at // Mtr.27923.1.S1_at // Mtr.42522.1.S1_s_at // Mtr.34483.1.S1_s_at
GO:0005991	P	trehalose metabolic process	6	3689	25	31225	0.1	1	// Mtr.34732.1.S1_at // Mtr.10358.1.S1_at // Mtr.33699.1.S1_x_at // Mtr.32987.1.S1_at // Mtr.41578.1.S1_at // Mtr.33699.1.S1_at
GO:0045941	P	positive regulation of transcription	18	3689	113	31225	0.15	1	// Mtr.39509.1.S1_at // Mtr.38981.1.S1_at // Mtr.32531.1.S1_s_at // Mtr.42355.1.S1_at // Mtr.33292.1.S1_at // Mtr.32531.1.S1_at // Mtr.15845.1.S1_at // Mtr.39550.1.S1_at // Mtr.26044.1.S1_s_at // Mtr.33826.1.S1_at // Mtr.38977.1.S1_at // Mtr.13708.1.S1_at // Mtr.44392.1.S1_at // Mtr.33498.1.S1_at // Mtr.39035.1.S1_at // Mtr.28628.1.S1_at // Mtr.34429.1.S1_at // Mtr.11527.1.S1_at
GO:0008213	P	protein amino acid alkylation	7	3689	44	31225	0.29	1	// Mtr.45194.1.S1_at // Mtr.33093.1.S1_at // Mtr.11867.1.S1_at // Mtr.33393.1.S1_at // Mtr.6993.1.S1_at // Mtr.42530.1.S1_at // Mtr.2148.1.S1_at
GO:0002164	P	larval development	7	3689	42	31225	0.26	1	// Mtr.11952.1.S1_s_at // Mtr.41631.1.S1_at // Mtr.39800.1.S1_at // Mtr.5703.1.S1_at // Mtr.33282.1.S1_s_at // Mtr.4361.1.S1_at // Mtr.41567.1.S1_s_at
GO:0006531	P	aspartate metabolic process	7	3689	69	31225	0.7	1	// Mtr.32412.1.S1_s_at // Mtr.39335.1.S1_at // Mtr.10522.1.S1_s_at // Mtr.8888.1.S1_s_at // Mtr.19344.1.S1_at // Mtr.13686.1.S1_at // Mtr.41790.1.S1_at
GO:0000226	P	microtubule cytoskeleton organization	11	3689	62	31225	0.14	1	// Mtr.44675.1.S1_at // Mtr.10225.1.S1_at // Mtr.39249.1.S1_at // Mtr.12815.1.S1_at // Mtr.20339.1.S1_s_at // Mtr.32840.1.S1_at // Mtr.40746.1.S1_at // Mtr.39019.1.S1_s_at // Mtr.42599.1.S1_at // Mtr.13669.1.S1_at // Mtr.22020.1.S1_at
GO:0017144	P	drug metabolic process	5	3689	35	31225	0.42	1	// Mtr.2715.1.S1_s_at // Mtr.44572.1.S1_at // Mtr.11978.1.S1_at // Mtr.32665.1.S1_s_at // Mtr.43083.1.S1_s_at
GO:0048440	P	carpel development	6	3689	35	31225	0.26	1	// Mtr.39636.1.S1_at // Mtr.32486.1.S1_at // Mtr.4725.1.S1_at // Mtr.26216.1.S1_at // Mtr.42176.1.S1_at // Mtr.234.1.S1_at
GO:0031328	P	positive regulation of cellular biosynthetic process	21	3689	120	31225	0.067	1	// Mtr.5242.1.S1_at // Mtr.38981.1.S1_at // Mtr.32531.1.S1_s_at // Mtr.42355.1.S1_at // Mtr.39509.1.S1_at // Mtr.33292.1.S1_at // Mtr.32531.1.S1_at // Mtr.5123.1.S1_at // Mtr.15845.1.S1_at // Mtr.39550.1.S1_at // Mtr.26044.1.S1_s_at // Mtr.33826.1.S1_at // Mtr.38977.1.S1_at // Mtr.13708.1.S1_at // Mtr.44392.1.S1_at // Mtr.33498.1.S1_at // Mtr.39035.1.S1_at // Mtr.28628.1.S1_at // Mtr.13202.1.S1_a…
GO:0031325	P	positive regulation of cellular metabolic process	23	3689	131	31225	0.056	1	// Mtr.38509.1.S1_at // Mtr.39509.1.S1_at // Mtr.28628.1.S1_at // Mtr.26044.1.S1_s_at // Mtr.13708.1.S1_at // Mtr.13202.1.S1_at // Mtr.34429.1.S1_at // Mtr.38981.1.S1_at // Mtr.32531.1.S1_s_at // Mtr.42355.1.S1_at // Mtr.44392.1.S1_at // Mtr.11527.1.S1_at // Mtr.5242.1.S1_at // Mtr.32531.1.S1_at // Mtr.5123.1.S1_at // Mtr.39550.1.S1_at // Mtr.38977.1.S1_at // Mtr.33498.1.S1_at // Mtr.39035.1.S1_a…
GO:0019751	P	polyol metabolic process	8	3689	63	31225	0.48	1	// Mtr.15638.1.S1_at // Mtr.41083.1.S1_at // Mtr.11415.1.S1_at // Mtr.50704.1.S1_s_at // Mtr.42106.1.S1_at // Mtr.32665.1.S1_s_at // Mtr.41086.1.S1_at // Mtr.11875.1.S1_at
GO:0006553	P	lysine metabolic process	7	3689	65	31225	0.65	1	// Mtr.44941.1.S1_s_at // Mtr.8975.1.S1_at // Mtr.9893.1.S1_at // Mtr.8867.1.S1_s_at // Mtr.38128.1.S1_s_at // Mtr.42530.1.S1_at // Mtr.2148.1.S1_at
GO:0006550	P	isoleucine catabolic process	5	3689	58	31225	0.81	1	// Mtr.44941.1.S1_s_at // Mtr.50704.1.S1_s_at // Mtr.8867.1.S1_s_at // Mtr.38128.1.S1_s_at // Mtr.6933.1.S1_at
GO:0030648	P	aminoglycoside antibiotic biosynthetic process	5	3689	33	31225	0.37	1	// Mtr.2715.1.S1_s_at // Mtr.44572.1.S1_at // Mtr.11978.1.S1_at // Mtr.32665.1.S1_s_at // Mtr.43083.1.S1_s_at
GO:0030647	P	aminoglycoside antibiotic metabolic process	5	3689	33	31225	0.37	1	// Mtr.2715.1.S1_s_at // Mtr.44572.1.S1_at // Mtr.11978.1.S1_at // Mtr.32665.1.S1_s_at // Mtr.43083.1.S1_s_at
GO:0010941	P	regulation of cell death	10	3689	49	31225	0.089	1	// Mtr.45354.1.S1_at // Mtr.9604.1.S1_at // Mtr.11633.1.S1_at // Mtr.44248.1.S1_at // Mtr.11764.1.S1_at // Mtr.34992.1.S1_at // Mtr.1849.1.S1_s_at // Mtr.45508.1.S1_s_at // Mtr.2439.1.S1_at // Mtr.13523.1.S1_s_at
GO:0015893	P	drug transport	9	3689	62	31225	0.33	1	// Mtr.38455.1.S1_at // Mtr.2337.1.S1_at // Mtr.35696.1.S1_s_at // Mtr.16260.1.S1_at // Mtr.1513.1.S1_at // Mtr.10099.1.S1_s_at // Mtr.1513.1.S1_x_at // Mtr.6339.1.S1_at // Mtr.33430.1.S1_at
GO:0006399	P	tRNA metabolic process	20	3689	131	31225	0.17	1	// Mtr.5456.1.S1_at // Mtr.6083.1.S1_s_at // Mtr.44610.1.S1_at // Mtr.44667.1.S1_at // Mtr.10522.1.S1_s_at // Mtr.9405.1.S1_at // Mtr.35105.1.S1_s_at // Mtr.8888.1.S1_s_at // Mtr.27359.1.S1_at // Mtr.13496.1.S1_at // Mtr.4361.1.S1_at // Mtr.6883.1.S1_at // Mtr.5173.1.S1_at // Mtr.9878.1.S1_at // Mtr.6820.1.S1_at // Mtr.5703.1.S1_at // Mtr.13597.1.S1_s_at // Mtr.40739.1.S1_s_at // Mtr.6074.1.S1_at…
GO:0046283	P	anthocyanin metabolic process	7	3689	31	31225	0.1	1	// Mtr.42449.1.S1_at // Mtr.11591.1.S1_at // Mtr.22769.1.S1_at // Mtr.5450.1.S1_at // Mtr.44052.1.S1_at // Mtr.44853.1.S1_at // Mtr.32316.1.S1_at
GO:0019684	P	photosynthesis, light reaction	5	3689	127	31225	1	1	// Mtr.40185.1.S1_at // Mtr.13256.1.S1_at // Mtr.9086.1.S1_at // Mtr.14046.1.S1_s_at // Mtr.10137.1.S1_at
GO:0040009	P	regulation of growth rate	5	3689	32	31225	0.35	1	// Mtr.5703.1.S1_at // Mtr.11952.1.S1_s_at // Mtr.41631.1.S1_at // Mtr.39800.1.S1_at // Mtr.33282.1.S1_s_at
GO:0010197	P	polar nucleus fusion	6	3689	27	31225	0.13	1	// Mtr.29288.1.S1_at // Mtr.9604.1.S1_at // Mtr.3871.1.S1_at // Mtr.39698.1.S1_at // Mtr.39186.1.S1_at // Mtr.29288.1.S1_x_at
GO:0006013	P	mannose metabolic process	9	3689	80	31225	0.61	1	// Mtr.15638.1.S1_at // Mtr.35361.1.S1_at // Mtr.2598.1.S1_at // Mtr.42487.1.S1_at // Mtr.40429.1.S1_at // Mtr.11978.1.S1_at // Mtr.13641.1.S1_at // Mtr.44572.1.S1_at // Mtr.13223.1.S1_at
GO:0048438	P	floral whorl development	12	3689	93	31225	0.43	1	// Mtr.39636.1.S1_at // Mtr.34855.1.S1_at // Mtr.32486.1.S1_at // Mtr.4725.1.S1_at // Mtr.26216.1.S1_at // Mtr.5450.1.S1_at // Mtr.42816.1.S1_at // Mtr.42176.1.S1_at // Mtr.5426.1.S1_at // Mtr.32316.1.S1_at // Mtr.234.1.S1_at // Mtr.32855.1.S1_at
GO:0009629	P	response to gravity	5	3689	50	31225	0.7	1	// Mtr.39035.1.S1_at // Mtr.44392.1.S1_at // Mtr.39131.1.S1_at // Mtr.34977.1.S1_at // Mtr.39550.1.S1_at
GO:0044403	P	symbiosis, encompassing mutualism through parasitism	6	3689	98	31225	0.97	1	// Mtr.34825.1.S1_at // Mtr.44446.1.S1_at // Mtr.9086.1.S1_at // Mtr.34504.1.S1_at // Mtr.51905.1.S1_at // Mtr.33869.1.S1_at
GO:0007155	P	cell adhesion	7	3689	30	31225	0.09	1	// Mtr.27641.1.S1_at // Mtr.28157.1.S1_at // Mtr.12164.1.S1_at // Mtr.41790.1.S1_at // Mtr.14811.1.S1_at // Mtr.6828.1.S1_at // Mtr.6029.1.S1_at
GO:0007015	P	actin filament organization	5	3689	33	31225	0.37	1	// Mtr.22550.1.S1_s_at // Mtr.10823.1.S1_s_at // Mtr.13873.1.S1_at // Mtr.5122.1.S1_at // Mtr.13778.1.S1_at
GO:0019319	P	hexose biosynthetic process	28	3689	215	31225	0.34	1	// Mtr.42106.1.S1_at // Mtr.40429.1.S1_at // Mtr.11978.1.S1_at // Mtr.11875.1.S1_at // Mtr.15638.1.S1_at // Mtr.33319.1.S1_at // Mtr.50419.1.S1_at // Mtr.43463.1.S1_s_at // Mtr.38128.1.S1_s_at // Mtr.40722.1.S1_at // Mtr.43083.1.S1_s_at // Mtr.44572.1.S1_at // Mtr.41223.1.S1_at // Mtr.8513.1.S1_at // Mtr.10310.1.S1_at // Mtr.11679.1.S1_at // Mtr.28639.1.S1_at // Mtr.28166.1.S1_s_at // Mtr.50093.1…
GO:0006487	P	protein amino acid N-linked glycosylation	6	3689	24	31225	0.09	1	// Mtr.40643.1.S1_s_at // Mtr.32909.1.S1_at // Mtr.4541.1.S1_s_at // Mtr.42660.1.S1_at // Mtr.8484.1.S1_at // Mtr.41567.1.S1_s_at
GO:0006412	P	translation	48	3689	837	31225	1	1	// Mtr.38868.1.S1_at // Mtr.35032.1.S1_at // Mtr.42889.1.S1_s_at // Mtr.32869.1.S1_at // Mtr.49149.1.S1_at // Mtr.6883.1.S1_at // Mtr.44113.1.S1_at // Mtr.13597.1.S1_s_at // Mtr.6820.1.S1_at // Mtr.33869.1.S1_at // Mtr.20283.1.S1_s_at // Mtr.5456.1.S1_at // Mtr.2691.1.S1_at // Mtr.13454.1.S1_at // Mtr.41474.1.S1_s_at // Mtr.19277.1.S1_at // Mtr.29143.1.S1_s_at // Mtr.32229.1.S1_at // Mtr.44340.1.…
GO:0034220	P	ion transmembrane transport	6	3689	68	31225	0.81	1	// Mtr.5656.1.S1_s_at // Mtr.13940.1.S1_s_at // Mtr.12902.1.S1_s_at // Mtr.33151.1.S1_at // Mtr.38273.1.S1_at // Mtr.3096.1.S1_at
GO:0044085	P	cellular component biogenesis	87	3689	985	31225	1	1	// Mtr.6092.1.S1_at // Mtr.5327.1.S1_at // Mtr.5122.1.S1_at // Mtr.7131.1.S1_at // Mtr.10225.1.S1_at // Mtr.45125.1.S1_at // Mtr.22550.1.S1_s_at // Mtr.13402.1.S1_at // Mtr.1798.1.S1_s_at // Mtr.13487.1.S1_at // Mtr.42092.1.S1_at // Mtr.32517.1.S1_at // Mtr.11458.1.S1_at // Mtr.6962.1.S1_s_at // Mtr.32388.1.S1_at // Mtr.44557.1.S1_at // Mtr.45508.1.S1_s_at // Mtr.495.1.S1_at // Mtr.34732.1.S1_at …
GO:0048284	P	organelle fusion	7	3689	28	31225	0.07	1	// Mtr.29288.1.S1_at // Mtr.9604.1.S1_at // Mtr.3871.1.S1_at // Mtr.39698.1.S1_at // Mtr.32526.1.S1_at // Mtr.39186.1.S1_at // Mtr.29288.1.S1_x_at
GO:0048285	P	organelle fission	9	3689	77	31225	0.56	1	// Mtr.32046.1.S1_at // Mtr.39947.1.S1_at // Mtr.10225.1.S1_at // Mtr.27298.1.S1_at // Mtr.44734.1.S1_at // Mtr.27381.1.S1_at // Mtr.5141.1.S1_at // Mtr.34992.1.S1_at // Mtr.13874.1.S1_at
GO:0002253	P	activation of immune response	7	3689	36	31225	0.16	1	// Mtr.6897.1.S1_at // Mtr.11546.1.S1_at // Mtr.14024.1.S1_at // Mtr.12159.1.S1_at // Mtr.37179.1.S1_at // Mtr.295.1.S1_at // Mtr.41233.1.S1_at
GO:0015031	P	protein transport	68	3689	469	31225	0.067	1	// Mtr.6092.1.S1_at // Mtr.45185.1.S1_at // Mtr.38016.1.S1_at // Mtr.34945.1.S1_at // Mtr.9778.1.S1_at // Mtr.24275.1.S1_s_at // Mtr.41125.1.S1_s_at // Mtr.9619.1.S1_at // Mtr.28271.1.S1_at // Mtr.32428.1.S1_at // Mtr.4285.1.S1_at // Mtr.39363.1.S1_at // Mtr.48641.1.S1_at // Mtr.32428.1.S1_s_at // Mtr.13402.1.S1_at // Mtr.32388.1.S1_at // Mtr.9265.1.S1_at // Mtr.5159.1.S1_at // Mtr.43523.1.S1_at …
GO:0000166	F	nucleotide binding	488	3689	2891	31225	8.5e-14	1.2e-10	// Mtr.32071.1.S1_at // Mtr.13097.1.S1_at // Mtr.6764.1.S1_s_at // Mtr.14212.1.S1_s_at // Mtr.31073.1.S1_at // Mtr.4628.1.S1_at // Mtr.7124.1.S1_at // Mtr.5025.1.S1_at // Mtr.2463.1.S1_s_at // Mtr.44153.1.S1_s_at // Mtr.44787.1.S1_at // Mtr.38974.1.S1_at // Mtr.13322.1.S1_at // Mtr.32344.1.S1_at // Mtr.13427.1.S1_at // Mtr.29268.1.S1_x_at // Mtr.13873.1.S1_at // Mtr.29268.1.S1_at // Mtr.35047.1.S…
GO:0005515	F	protein binding	537	3689	3255	31225	1.3e-13	1.2e-10	// Mtr.32071.1.S1_at // Mtr.31258.1.S1_at // Mtr.32424.1.S1_at // Mtr.44169.1.S1_at // Mtr.9853.1.S1_at // Mtr.34504.1.S1_at // Mtr.13874.1.S1_at // Mtr.41156.1.S1_at // Mtr.38866.1.S1_at // Mtr.31073.1.S1_at // Mtr.45071.1.S1_at // Mtr.2444.1.S1_at // Mtr.38709.1.S1_at // Mtr.13322.1.S1_at // Mtr.13427.1.S1_at // Mtr.39871.1.S1_at // Mtr.45508.1.S1_s_at // Mtr.12095.1.S1_at // Mtr.42613.1.S1_at …
GO:0032559	F	adenyl ribonucleotide binding	334	3689	1831	31225	3.7e-13	1.7e-10	// Mtr.10710.1.S1_s_at // Mtr.13097.1.S1_at // Mtr.6950.1.S1_at // Mtr.43788.1.S1_at // Mtr.5122.1.S1_at // Mtr.44667.1.S1_at // Mtr.7131.1.S1_at // Mtr.50692.1.S1_at // Mtr.44052.1.S1_at // Mtr.6764.1.S1_s_at // Mtr.38218.1.S1_at // Mtr.42829.1.S1_at // Mtr.12197.1.S1_at // Mtr.14019.1.S1_at // Mtr.11185.1.S1_at // Mtr.44314.1.S1_at // Mtr.39159.1.S1_at // Mtr.22550.1.S1_s_at // Mtr.8495.1.S1_s_…
GO:0005524	F	ATP binding	333	3689	1822	31225	3.3e-13	1.7e-10	// Mtr.10710.1.S1_s_at // Mtr.13097.1.S1_at // Mtr.6950.1.S1_at // Mtr.43788.1.S1_at // Mtr.5122.1.S1_at // Mtr.44667.1.S1_at // Mtr.7131.1.S1_at // Mtr.50692.1.S1_at // Mtr.44052.1.S1_at // Mtr.6764.1.S1_s_at // Mtr.38218.1.S1_at // Mtr.42829.1.S1_at // Mtr.12197.1.S1_at // Mtr.14019.1.S1_at // Mtr.11185.1.S1_at // Mtr.44314.1.S1_at // Mtr.39159.1.S1_at // Mtr.22550.1.S1_s_at // Mtr.8495.1.S1_s_…
GO:0001883	F	purine nucleoside binding	352	3689	1970	31225	8.6e-13	2.7e-10	// Mtr.32071.1.S1_at // Mtr.13097.1.S1_at // Mtr.6764.1.S1_s_at // Mtr.4628.1.S1_at // Mtr.2444.1.S1_at // Mtr.2463.1.S1_s_at // Mtr.44153.1.S1_s_at // Mtr.44787.1.S1_at // Mtr.32459.1.S1_at // Mtr.13322.1.S1_at // Mtr.32344.1.S1_at // Mtr.13427.1.S1_at // Mtr.42613.1.S1_at // Mtr.13873.1.S1_at // Mtr.13496.1.S1_at // Mtr.8888.1.S1_s_at // Mtr.13011.1.S1_at // Mtr.11546.1.S1_at // Mtr.42037.1.S1_…
GO:0001882	F	nucleoside binding	352	3689	1970	31225	8.6e-13	2.7e-10	// Mtr.32071.1.S1_at // Mtr.13097.1.S1_at // Mtr.6764.1.S1_s_at // Mtr.4628.1.S1_at // Mtr.2444.1.S1_at // Mtr.2463.1.S1_s_at // Mtr.44153.1.S1_s_at // Mtr.44787.1.S1_at // Mtr.32459.1.S1_at // Mtr.13322.1.S1_at // Mtr.32344.1.S1_at // Mtr.13427.1.S1_at // Mtr.42613.1.S1_at // Mtr.13873.1.S1_at // Mtr.13496.1.S1_at // Mtr.8888.1.S1_s_at // Mtr.13011.1.S1_at // Mtr.11546.1.S1_at // Mtr.42037.1.S1_…
GO:0030554	F	adenyl nucleotide binding	351	3689	1968	31225	1.1e-12	3.1e-10	// Mtr.32071.1.S1_at // Mtr.13097.1.S1_at // Mtr.6764.1.S1_s_at // Mtr.4628.1.S1_at // Mtr.2444.1.S1_at // Mtr.2463.1.S1_s_at // Mtr.44153.1.S1_s_at // Mtr.44787.1.S1_at // Mtr.32459.1.S1_at // Mtr.13322.1.S1_at // Mtr.32344.1.S1_at // Mtr.13427.1.S1_at // Mtr.42613.1.S1_at // Mtr.13873.1.S1_at // Mtr.13496.1.S1_at // Mtr.8888.1.S1_s_at // Mtr.13011.1.S1_at // Mtr.11546.1.S1_at // Mtr.42037.1.S1_…
GO:0016301	F	kinase activity	314	3689	1755	31225	1.5e-11	3.4e-09	// Mtr.10710.1.S1_s_at // Mtr.32071.1.S1_at // Mtr.6950.1.S1_at // Mtr.5122.1.S1_at // Mtr.39743.1.S1_at // Mtr.35361.1.S1_at // Mtr.6764.1.S1_s_at // Mtr.50919.1.S1_s_at // Mtr.5812.1.S1_at // Mtr.32154.1.S1_at // Mtr.14019.1.S1_at // Mtr.11185.1.S1_at // Mtr.27537.1.S1_s_at // Mtr.41156.1.S1_at // Mtr.33395.1.S1_at // Mtr.1862.1.S1_at // Mtr.10782.1.S1_at // Mtr.33539.1.S1_at // Mtr.4291.1.S1_x…
GO:0032553	F	ribonucleotide binding	363	3689	2117	31225	3.7e-11	6.9e-09	// Mtr.32071.1.S1_at // Mtr.13097.1.S1_at // Mtr.6764.1.S1_s_at // Mtr.4628.1.S1_at // Mtr.2444.1.S1_at // Mtr.2463.1.S1_s_at // Mtr.44153.1.S1_s_at // Mtr.44787.1.S1_at // Mtr.32459.1.S1_at // Mtr.13322.1.S1_at // Mtr.32344.1.S1_at // Mtr.13427.1.S1_at // Mtr.42613.1.S1_at // Mtr.13873.1.S1_at // Mtr.35047.1.S1_at // Mtr.8888.1.S1_s_at // Mtr.13011.1.S1_at // Mtr.11546.1.S1_at // Mtr.42037.1.S1_…
GO:0032555	F	purine ribonucleotide binding	363	3689	2117	31225	3.7e-11	6.9e-09	// Mtr.32071.1.S1_at // Mtr.13097.1.S1_at // Mtr.6764.1.S1_s_at // Mtr.4628.1.S1_at // Mtr.2444.1.S1_at // Mtr.2463.1.S1_s_at // Mtr.44153.1.S1_s_at // Mtr.44787.1.S1_at // Mtr.32459.1.S1_at // Mtr.13322.1.S1_at // Mtr.32344.1.S1_at // Mtr.13427.1.S1_at // Mtr.42613.1.S1_at // Mtr.13873.1.S1_at // Mtr.35047.1.S1_at // Mtr.8888.1.S1_s_at // Mtr.13011.1.S1_at // Mtr.11546.1.S1_at // Mtr.42037.1.S1_…
GO:0017076	F	purine nucleotide binding	382	3689	2260	31225	5.4e-11	8.3e-09	// Mtr.32071.1.S1_at // Mtr.13097.1.S1_at // Mtr.6764.1.S1_s_at // Mtr.4628.1.S1_at // Mtr.2444.1.S1_at // Mtr.2463.1.S1_s_at // Mtr.44153.1.S1_s_at // Mtr.44787.1.S1_at // Mtr.32459.1.S1_at // Mtr.13322.1.S1_at // Mtr.32344.1.S1_at // Mtr.13427.1.S1_at // Mtr.42613.1.S1_at // Mtr.13873.1.S1_at // Mtr.35047.1.S1_at // Mtr.8888.1.S1_s_at // Mtr.13011.1.S1_at // Mtr.11546.1.S1_at // Mtr.42037.1.S1_…
GO:0004672	F	protein kinase activity	231	3689	1209	31225	5.2e-11	8.3e-09	// Mtr.10710.1.S1_s_at // Mtr.32071.1.S1_at // Mtr.45857.1.S1_s_at // Mtr.5122.1.S1_at // Mtr.39743.1.S1_at // Mtr.6764.1.S1_s_at // Mtr.50919.1.S1_s_at // Mtr.32426.1.S1_s_at // Mtr.32154.1.S1_at // Mtr.14019.1.S1_at // Mtr.11185.1.S1_at // Mtr.32588.1.S1_at // Mtr.10235.1.S1_at // Mtr.33395.1.S1_at // Mtr.38946.1.S1_at // Mtr.10782.1.S1_at // Mtr.33539.1.S1_at // Mtr.4291.1.S1_x_at // Mtr.27902…
GO:0017111	F	nucleoside-triphosphatase activity	190	3689	942	31225	6.7e-11	9.6e-09	// Mtr.13097.1.S1_at // Mtr.7131.1.S1_at // Mtr.29048.1.S1_at // Mtr.5296.1.S1_at // Mtr.13487.1.S1_at // Mtr.3096.1.S1_at // Mtr.35109.1.S1_at // Mtr.39692.1.S1_at // Mtr.40590.1.S1_at // Mtr.10239.1.S1_at // Mtr.18814.1.S1_at // Mtr.11458.1.S1_at // Mtr.6962.1.S1_s_at // Mtr.44153.1.S1_s_at // Mtr.42784.1.S1_at // Mtr.45044.1.S1_at // Mtr.13322.1.S1_at // Mtr.45508.1.S1_s_at // Mtr.32560.1.S1_a…
GO:0016462	F	pyrophosphatase activity	192	3689	965	31225	1.4e-10	1.9e-08	// Mtr.13097.1.S1_at // Mtr.7131.1.S1_at // Mtr.29048.1.S1_at // Mtr.5296.1.S1_at // Mtr.13487.1.S1_at // Mtr.3096.1.S1_at // Mtr.35109.1.S1_at // Mtr.39692.1.S1_at // Mtr.40590.1.S1_at // Mtr.10239.1.S1_at // Mtr.18814.1.S1_at // Mtr.11458.1.S1_at // Mtr.6962.1.S1_s_at // Mtr.44153.1.S1_s_at // Mtr.42784.1.S1_at // Mtr.45044.1.S1_at // Mtr.13322.1.S1_at // Mtr.45508.1.S1_s_at // Mtr.32560.1.S1_a…
GO:0016818	F	hydrolase activity, acting on acid anhydrides, in phosphorus-containing anhydrides	192	3689	968	31225	1.8e-10	2.2e-08	// Mtr.13097.1.S1_at // Mtr.7131.1.S1_at // Mtr.29048.1.S1_at // Mtr.5296.1.S1_at // Mtr.13487.1.S1_at // Mtr.3096.1.S1_at // Mtr.35109.1.S1_at // Mtr.39692.1.S1_at // Mtr.40590.1.S1_at // Mtr.10239.1.S1_at // Mtr.18814.1.S1_at // Mtr.11458.1.S1_at // Mtr.6962.1.S1_s_at // Mtr.44153.1.S1_s_at // Mtr.42784.1.S1_at // Mtr.45044.1.S1_at // Mtr.13322.1.S1_at // Mtr.45508.1.S1_s_at // Mtr.32560.1.S1_a…
GO:0016817	F	hydrolase activity, acting on acid anhydrides	193	3689	976	31225	2e-10	2.3e-08	// Mtr.13097.1.S1_at // Mtr.7131.1.S1_at // Mtr.29048.1.S1_at // Mtr.5296.1.S1_at // Mtr.13487.1.S1_at // Mtr.3096.1.S1_at // Mtr.35109.1.S1_at // Mtr.39692.1.S1_at // Mtr.40590.1.S1_at // Mtr.10239.1.S1_at // Mtr.18814.1.S1_at // Mtr.11458.1.S1_at // Mtr.6962.1.S1_s_at // Mtr.44153.1.S1_s_at // Mtr.42784.1.S1_at // Mtr.45044.1.S1_at // Mtr.13322.1.S1_at // Mtr.45508.1.S1_s_at // Mtr.32560.1.S1_a…
GO:0016773	F	phosphotransferase activity, alcohol group as acceptor	249	3689	1387	31225	1.6e-09	1.8e-07	// Mtr.10710.1.S1_s_at // Mtr.32071.1.S1_at // Mtr.45857.1.S1_s_at // Mtr.5122.1.S1_at // Mtr.39743.1.S1_at // Mtr.35361.1.S1_at // Mtr.6764.1.S1_s_at // Mtr.50919.1.S1_s_at // Mtr.32426.1.S1_s_at // Mtr.32154.1.S1_at // Mtr.14019.1.S1_at // Mtr.11185.1.S1_at // Mtr.32588.1.S1_at // Mtr.10235.1.S1_at // Mtr.22550.1.S1_s_at // Mtr.38946.1.S1_at // Mtr.10782.1.S1_at // Mtr.33539.1.S1_at // Mtr.4291…
GO:0004674	F	protein serine/threonine kinase activity	172	3689	888	31225	6.9e-09	7.2e-07	// Mtr.10710.1.S1_s_at // Mtr.32071.1.S1_at // Mtr.5122.1.S1_at // Mtr.39743.1.S1_at // Mtr.6764.1.S1_s_at // Mtr.50919.1.S1_s_at // Mtr.32154.1.S1_at // Mtr.14019.1.S1_at // Mtr.32588.1.S1_at // Mtr.39159.1.S1_at // Mtr.22550.1.S1_s_at // Mtr.10782.1.S1_at // Mtr.4291.1.S1_x_at // Mtr.27902.1.S1_at // Mtr.9964.1.S1_at // Mtr.38981.1.S1_at // Mtr.44864.1.S1_at // Mtr.2444.1.S1_at // Mtr.42640.1.S…
GO:0005488	F	binding	1646	3689	12434	31225	1.2e-08	1.2e-06	// Mtr.32782.1.S1_at // Mtr.11354.1.S1_at // Mtr.32424.1.S1_at // Mtr.9853.1.S1_at // Mtr.41156.1.S1_at // Mtr.41474.1.S1_s_at // Mtr.2463.1.S1_s_at // Mtr.41381.1.S1_s_at // Mtr.11353.1.S1_s_at // Mtr.42006.1.S1_at // Mtr.5446.1.S1_s_at // Mtr.9902.1.S1_at // Mtr.33688.1.S1_at // Mtr.28491.1.S1_at // Mtr.39416.1.S1_at // Mtr.12133.1.S1_at // Mtr.34173.1.S1_at // Mtr.38706.1.S1_at // Mtr.4402.1.S…
GO:0016887	F	ATPase activity	111	3689	522	31225	6.3e-08	5.9e-06	// Mtr.13097.1.S1_at // Mtr.29048.1.S1_at // Mtr.13487.1.S1_at // Mtr.3096.1.S1_at // Mtr.35109.1.S1_at // Mtr.44153.1.S1_s_at // Mtr.42784.1.S1_at // Mtr.45508.1.S1_s_at // Mtr.33177.1.S1_at // Mtr.34859.1.S1_at // Mtr.11607.1.S1_at // Mtr.38273.1.S1_at // Mtr.43946.1.S1_at // Mtr.6966.1.S1_at // Mtr.21285.1.S1_at // Mtr.5860.1.S1_at // Mtr.44750.1.S1_at // Mtr.43198.1.S1_at // Mtr.12386.1.S1_s_…
GO:0008026	F	ATP-dependent helicase activity	41	3689	129	31225	3.3e-07	2.8e-05	// Mtr.45341.1.S1_at // Mtr.13383.1.S1_at // Mtr.29048.1.S1_at // Mtr.28186.1.S1_at // Mtr.9106.1.S1_at // Mtr.45167.1.S1_at // Mtr.1838.1.S1_at // Mtr.44742.1.S1_s_at // Mtr.13487.1.S1_at // Mtr.11707.1.S1_at // Mtr.23763.1.S1_s_at // Mtr.42561.1.S1_at // Mtr.28426.1.S1_at // Mtr.37206.1.S1_at // Mtr.5296.1.S1_at // Mtr.45006.1.S1_at // Mtr.28431.1.S1_at // Mtr.41024.1.S1_s_at // Mtr.39800.1.S1_…
GO:0070035	F	purine NTP-dependent helicase activity	41	3689	129	31225	3.3e-07	2.8e-05	// Mtr.45341.1.S1_at // Mtr.13383.1.S1_at // Mtr.29048.1.S1_at // Mtr.28186.1.S1_at // Mtr.9106.1.S1_at // Mtr.45167.1.S1_at // Mtr.1838.1.S1_at // Mtr.44742.1.S1_s_at // Mtr.13487.1.S1_at // Mtr.11707.1.S1_at // Mtr.23763.1.S1_s_at // Mtr.42561.1.S1_at // Mtr.28426.1.S1_at // Mtr.37206.1.S1_at // Mtr.5296.1.S1_at // Mtr.45006.1.S1_at // Mtr.28431.1.S1_at // Mtr.41024.1.S1_s_at // Mtr.39800.1.S1_…
GO:0004386	F	helicase activity	59	3689	230	31225	5.6e-07	4.5e-05	// Mtr.45341.1.S1_at // Mtr.3031.1.S1_at // Mtr.13383.1.S1_at // Mtr.27540.1.S1_at // Mtr.29048.1.S1_at // Mtr.28437.1.S1_at // Mtr.33282.1.S1_s_at // Mtr.33498.1.S1_at // Mtr.28186.1.S1_at // Mtr.9106.1.S1_at // Mtr.45167.1.S1_at // Mtr.1838.1.S1_at // Mtr.44742.1.S1_s_at // Mtr.13487.1.S1_at // Mtr.28426.1.S1_at // Mtr.32353.1.S1_at // Mtr.23763.1.S1_s_at // Mtr.42561.1.S1_at // Mtr.34794.1.S1_…
[truncated: 443 more rows]
