# Supplementary material for: Identification and Network-Enabled Characterization of Auxin Response Factor Genes in Medicago truncatula
Source: Front Plant Sci. 2016 Dec 9;7:1857. doi: 10.3389/fpls.2016.01857 (PMC5145899; doi:10.3389/fpls.2016.01857)
Supplement: Supplementary Tables 1–3 — GO enrichment of the three clusters containing MtARFs in the WGCNA network. [file Table3.XLSX]

## Sheet: Cluster_5
Medtr5g086310.1	Mtr.100.1.S1_at	5
Medtr8g106530.1	Mtr.10013.1.S1_at	5
Medtr1g030265.1	Mtr.10018.1.S1_at	5
Medtr2g017925.3	Mtr.10037.1.S1_at	5
Medtr2g025710.1	Mtr.10043.1.S1_at	5
Medtr7g110720.1	Mtr.10071.1.S1_at	5
Medtr7g110720.1	Mtr.10071.1.S1_s_at	5
Medtr1g492640.1	Mtr.10079.1.S1_at	5
Medtr3g086940.1	Mtr.10085.1.S1_at	5
Medtr3g464190.1	Mtr.10096.1.S1_at	5
Medtr8g030850.2	Mtr.10136.1.S1_at	5
Medtr4g017640.1	Mtr.10144.1.S1_at	5
Medtr2g095520.1	Mtr.10159.1.S1_at	5
Medtr4g104610.1	Mtr.10175.1.S1_at	5
Medtr6g088280.1	Mtr.10189.1.S1_at	5
Medtr3g021430.1	Mtr.10220.1.S1_s_at	5
Medtr4g118610.2	Mtr.10221.1.S1_at	5
Medtr4g114210.1	Mtr.10248.1.S1_at	5
Medtr5g029190.2	Mtr.10253.1.S1_at	5
Medtr1g041285.1	Mtr.10272.1.S1_at	5
Medtr3g067775.1	Mtr.10280.1.S1_at	5
Medtr3g019530.2	Mtr.10286.1.S1_at	5
Medtr6g034920.1	Mtr.10308.1.S1_at	5
Medtr2g035220.1	Mtr.10317.1.S1_at	5
Medtr2g035210.1	Mtr.10319.1.S1_at	5
Medtr4g079160.1	Mtr.10331.1.S1_at	5
Medtr2g029750.1	Mtr.10356.1.S1_at	5
Medtr8g045490.1	Mtr.10361.1.S1_at	5
Medtr8g045640.1	Mtr.10363.1.S1_x_at	5
Medtr2g029800.1	Mtr.10370.1.S1_at	5
Medtr7g072510.1	Mtr.10372.1.S1_at	5
Medtr2g029910.1	Mtr.10373.1.S1_at	5
Medtr4g029200.1	Mtr.10375.1.S1_at	5
Medtr5g026430.1	Mtr.10397.1.S1_at	5
Medtr7g101395.1	Mtr.10404.1.S1_at	5
Medtr4g100420.1	Mtr.10425.1.S1_at	5
Medtr5g055820.1	Mtr.10433.1.S1_at	5
Medtr5g048550.1	Mtr.10434.1.S1_at	5
Medtr5g048550.1	Mtr.10435.1.S1_s_at	5
Medtr6g059530.1	Mtr.10438.1.S1_at	5
Medtr7g092730.1	Mtr.10454.1.S1_at	5
Medtr4g068860.1	Mtr.10462.1.S1_at	5
Medtr1g105020.1	Mtr.10466.1.S1_at	5
Medtr1g017270.2	Mtr.10468.1.S1_at	5
Medtr7g065265.1	Mtr.10494.1.S1_x_at	5
Medtr8g042650.1	Mtr.10496.1.S1_at	5
Medtr3g467430.1	Mtr.10502.1.S1_at	5
Medtr3g467420.1	Mtr.10502.1.S1_s_at	5
Medtr4g013210.6	Mtr.10514.1.S1_at	5
Medtr3g078633.2	Mtr.10531.1.S1_at	5
Medtr2g040690.1	Mtr.10547.1.S1_s_at	5
Medtr1g045550.1	Mtr.10556.1.S1_at	5
Medtr2g102660.1	Mtr.10557.1.S1_at	5
Medtr8g012550.1	Mtr.10572.1.S1_at	5
Medtr3g088440.2	Mtr.10583.1.S1_at	5
Medtr8g071130.1	Mtr.10592.1.S1_at	5
Medtr4g094208.1	Mtr.10598.1.S1_at	5
Medtr7g063730.1	Mtr.10626.1.S1_at	5
Medtr1g076150.1	Mtr.10636.1.S1_at	5
Medtr1g036510.3	Mtr.10649.1.S1_at	5
Medtr8g012290.2	Mtr.10652.1.S1_at	5
Medtr8g068330.1	Mtr.10667.1.S1_at	5
Medtr2g075770.1	Mtr.10682.1.S1_at	5
Medtr1g079810.1	Mtr.10683.1.S1_at	5
Medtr5g011580.1	Mtr.10689.1.S1_at	5
Medtr7g075600.1	Mtr.10692.1.S1_at	5
Medtr1g056550.1	Mtr.10696.1.S1_at	5
Medtr8g027180.1	Mtr.10700.1.S1_at	5
Medtr4g023030.1	Mtr.10701.1.S1_at	5
Medtr1g094215.2	Mtr.10702.1.S1_at	5
Medtr7g112420.1	Mtr.10703.1.S1_at	5
Medtr8g461260.1	Mtr.10714.1.S1_at	5
Medtr7g107040.1	Mtr.10727.1.S1_at	5
Medtr5g048470.1	Mtr.10743.1.S1_at	5
Medtr3g019120.2	Mtr.10750.1.S1_at	5
Medtr3g101900.1	Mtr.10760.1.S1_at	5
Medtr2g008850.1	Mtr.10788.1.S1_at	5
Medtr4g118590.1	Mtr.10792.1.S1_at	5
Medtr1g068825.2	Mtr.10798.1.S1_at	5
Medtr7g074240.1	Mtr.10805.1.S1_at	5
Medtr5g094570.1	Mtr.10812.1.S1_at	5
Medtr5g048160.1	Mtr.10815.1.S1_at	5
Medtr5g011980.1	Mtr.10837.1.S1_at	5
Medtr5g063080.1	Mtr.10845.1.S1_at	5
Medtr7g093030.2	Mtr.10894.1.S1_at	5
Medtr4g082360.1	Mtr.10898.1.S1_at	5
Medtr4g094898.1	Mtr.10930.1.S1_at	5
Medtr3g467360.2	Mtr.10940.1.S1_at	5
Medtr4g029180.1	Mtr.10958.1.S1_at	5
Medtr7g029015.1	Mtr.10959.1.S1_at	5
Medtr5g021060.1	Mtr.10969.1.S1_at	5
Medtr5g071250.2	Mtr.10984.1.S1_at	5
Medtr7g081815.1	Mtr.10987.1.S1_at	5
Medtr1g060490.1	Mtr.10989.1.S1_at	5
Medtr2g093180.1	Mtr.11011.1.S1_at	5
Medtr5g041940.1	Mtr.11021.1.S1_at	5
Medtr4g101380.1	Mtr.11042.1.S1_at	5
Medtr5g010030.1	Mtr.11047.1.S1_at	5
Medtr1g082300.3	Mtr.11059.1.S1_at	5
Medtr4g103550.2	Mtr.11066.1.S1_s_at	5
Medtr1g067650.1	Mtr.11076.1.S1_at	5
Medtr7g065260.1	Mtr.11080.1.S1_s_at	5
Medtr1g017990.1	Mtr.11104.1.S1_s_at	5
Medtr3g088655.1	Mtr.11118.1.S1_at	5
Medtr7g114020.2	Mtr.11120.1.S1_at	5
Medtr2g093180.1	Mtr.11138.1.S1_at	5
Medtr5g079840.1	Mtr.11140.1.S1_at	5
Medtr7g405730.1	Mtr.11146.1.S1_at	5
Medtr3g092230.1	Mtr.11155.1.S1_at	5
Medtr4g037720.1	Mtr.11156.1.S1_at	5
Medtr4g063780.1	Mtr.11183.1.S1_at	5
Medtr4g035180.1	Mtr.11192.1.S1_at	5
Medtr1g044125.1	Mtr.11195.1.S1_at	5
Medtr2g008226.1	Mtr.11236.1.S1_at	5
Medtr1g115900.1	Mtr.11242.1.S1_at	5
Medtr4g090545.1	Mtr.11256.1.S1_at	5
Medtr4g107440.1	Mtr.11264.1.S1_at	5
Medtr3g069050.1	Mtr.11267.1.S1_at	5
Medtr8g015150.2	Mtr.11268.1.S1_at	5
Medtr7g055630.1	Mtr.11278.1.S1_at	5
Medtr5g018570.1	Mtr.11285.1.S1_at	5
Medtr3g008760.1	Mtr.11288.1.S1_at	5
Medtr4g087100.1	Mtr.11333.1.S1_at	5
Medtr1g471050.1	Mtr.11343.1.S1_at	5
Medtr5g095650.2	Mtr.11350.1.S1_at	5
Medtr5g092440.1	Mtr.11368.1.S1_at	5
Medtr7g098610.1	Mtr.1137.1.S1_s_at	5
Medtr7g065270.1	Mtr.11377.1.S1_at	5
Medtr3g074520.1	Mtr.11386.1.S1_at	5
Medtr2g101090.1	Mtr.11414.1.S1_at	5
Medtr7g098550.2	Mtr.1142.1.S1_at	5
Medtr8g014970.1	Mtr.11457.1.S1_at	5
Medtr7g067510.1	Mtr.11488.1.S1_at	5
Medtr1g088110.1	Mtr.11490.1.S1_at	5
Medtr6g037340.1	Mtr.11495.1.S1_at	5
Medtr2g016060.1	Mtr.11500.1.S1_at	5
Medtr8g037880.1	Mtr.11504.1.S1_at	5
Medtr5g092150.1	Mtr.11507.1.S1_at	5
Medtr1g060360.1	Mtr.11511.1.S1_at	5
Medtr7g111170.1	Mtr.1153.1.S1_x_at	5
Medtr7g111200.1	Mtr.1154.1.S1_at	5
Medtr2g075780.1	Mtr.11543.1.S1_at	5
Medtr1g027050.1	Mtr.11544.1.S1_at	5
Medtr3g034180.1	Mtr.11547.1.S1_at	5
Medtr7g111240.2	Mtr.1156.1.S1_at	5
Medtr1g090170.1	Mtr.11570.1.S1_at	5
Medtr1g115210.1	Mtr.11589.1.S1_at	5
Medtr2g016030.1	Mtr.11636.1.S1_at	5
Medtr5g093430.1	Mtr.11640.1.S1_at	5
Medtr3g078380.1	Mtr.11654.1.S1_at	5
Medtr1g008160.7	Mtr.11670.1.S1_s_at	5
Medtr4g062470.1	Mtr.11672.1.S1_at	5
Medtr4g126160.1	Mtr.11675.1.S1_at	5
Medtr6g028100.1	Mtr.11684.1.S1_at	5
Medtr7g056817.1	Mtr.11694.1.S1_at	5
Medtr3g438070.1	Mtr.11697.1.S1_at	5
Medtr3g063070.1	Mtr.11699.1.S1_at	5
Medtr8g028780.1	Mtr.11719.1.S1_at	5
Medtr2g041430.3	Mtr.11724.1.S1_at	5
Medtr4g088160.1	Mtr.11725.1.S1_at	5
Medtr4g097570.2	Mtr.11740.1.S1_at	5
Medtr8g076940.2	Mtr.11744.1.S1_at	5
Medtr1g076650.1	Mtr.11756.1.S1_at	5
Medtr8g020920.1	Mtr.11770.1.S1_s_at	5
Medtr2g069400.1	Mtr.11773.1.S1_s_at	5
Medtr1g089180.1	Mtr.11779.1.S1_at	5
Medtr2g037930.1	Mtr.11813.1.S1_at	5
Medtr0059s0170.1	Mtr.11822.1.S1_at	5
Medtr7g099750.1	Mtr.1185.1.S1_at	5
Medtr7g081480.1	Mtr.11916.1.S1_s_at	5
Medtr8g037923.1	Mtr.11922.1.S1_s_at	5
Medtr1g074070.1	Mtr.11938.1.S1_at	5
Medtr1g112940.1	Mtr.11959.1.S1_at	5
Medtr4g129180.2	Mtr.11966.1.S1_at	5
Medtr0015s0030.1	Mtr.11970.1.S1_at	5
Medtr5g081910.1	Mtr.11974.1.S1_at	5
Medtr1g077210.1	Mtr.11999.1.S1_at	5
Medtr3g117090.1	Mtr.12041.1.S1_at	5
Medtr3g117090.1	Mtr.12041.1.S1_s_at	5
Medtr8g098470.1	Mtr.1205.1.S1_at	5
Medtr3g018790.2	Mtr.12060.1.S1_at	5
Medtr3g100980.2	Mtr.12092.1.S1_at	5
Medtr2g008470.2	Mtr.12106.1.S1_at	5
Medtr1g033810.1	Mtr.12122.1.S1_at	5
Medtr0062s0020.1	Mtr.12137.1.S1_at	5
Medtr8g098945.1	Mtr.12139.1.S1_at	5
Medtr2g076070.2	Mtr.1214.1.S1_at	5
Medtr8g096730.1	Mtr.12155.1.S1_at	5
Medtr2g098540.2	Mtr.12161.1.S1_at	5
Medtr1g104590.1	Mtr.12168.1.S1_at	5
Medtr8g469140.1	Mtr.12193.1.S1_at	5
Medtr7g065160.1	Mtr.12213.1.S1_at	5
Medtr5g064340.1	Mtr.12220.1.S1_at	5
Medtr7g115220.1	Mtr.12237.1.S1_at	5
Medtr3g088975.1	Mtr.12240.1.S1_at	5
Medtr1g094130.2	Mtr.12246.1.S1_at	5
Medtr6g029330.1	Mtr.12265.1.S1_at	5
Medtr2g035130.1	Mtr.12277.1.S1_at	5
Medtr1g088610.1	Mtr.12281.1.S1_s_at	5
Medtr3g067510.2	Mtr.12285.1.S1_at	5
Medtr6g043240.1	Mtr.12311.1.S1_at	5
Medtr7g065640.1	Mtr.12316.1.S1_at	5
Medtr4g094560.3	Mtr.12322.1.S1_at	5
Medtr4g094562.2	Mtr.12323.1.S1_at	5
Medtr4g094562.2	Mtr.12323.1.S1_x_at	5
Medtr4g094565.2	Mtr.12324.1.S1_at	5
Medtr1g116790.1	Mtr.12342.1.S1_at	5
Medtr2g072190.2	Mtr.12357.1.S1_at	5
Medtr1g009613.1	Mtr.12377.1.S1_at	5
Medtr8g020950.1	Mtr.12396.1.S1_at	5
Medtr7g085630.2	Mtr.12412.1.S1_at	5
Medtr4g084040.6	Mtr.12417.1.S1_s_at	5
Medtr8g009510.1	Mtr.12426.1.S1_at	5
Medtr1g066530.1	Mtr.12428.1.S1_at	5
Medtr6g008560.2	Mtr.12433.1.S1_at	5
Medtr3g027650.3	Mtr.12441.1.S1_at	5
Medtr7g104725.1	Mtr.12449.1.S1_at	5
Medtr4g100380.1	Mtr.12456.1.S1_at	5
Medtr5g099130.2	Mtr.12458.1.S1_at	5
Medtr1g099320.1	Mtr.12466.1.S1_at	5
Medtr2g080260.1	Mtr.12481.1.S1_at	5
Medtr7g065980.1	Mtr.12502.1.S1_at	5
Medtr3g116270.1	Mtr.12505.1.S1_at	5
Medtr3g104930.1	Mtr.12507.1.S1_at	5
Medtr5g090920.1	Mtr.12513.1.S1_at	5
Medtr4g087830.1	Mtr.12518.1.S1_at	5
Medtr2g011080.3	Mtr.12528.1.S1_at	5
Medtr2g045080.1	Mtr.12538.1.S1_at	5
Medtr3g013500.1	Mtr.12550.1.S1_at	5
Medtr7g065600.1	Mtr.12559.1.S1_s_at	5
Medtr7g065600.1	Mtr.12560.1.S1_at	5
Medtr4g069550.1	Mtr.12565.1.S1_at	5
Medtr4g069550.1	Mtr.12566.1.S1_at	5
Medtr7g080980.1	Mtr.12605.1.S1_at	5
Medtr4g120760.2	Mtr.12615.1.S1_at	5
Medtr4g113670.2	Mtr.1263.1.S1_at	5
Medtr1g112170.1	Mtr.12653.1.S1_at	5
Medtr1g100315.1	Mtr.12654.1.S1_at	5
Medtr7g091880.1	Mtr.12668.1.S1_at	5
Medtr8g098495.1	Mtr.12674.1.S1_at	5
Medtr1g022315.1	Mtr.12675.1.S1_at	5
Medtr7g012020.3	Mtr.12678.1.S1_at	5
Medtr3g462390.1	Mtr.12685.1.S1_at	5
Medtr2g064470.1	Mtr.12694.1.S1_at	5
Medtr2g043850.1	Mtr.12696.1.S1_at	5
Medtr3g116840.1	Mtr.12708.1.S1_at	5
Medtr8g091390.1	Mtr.12710.1.S1_at	5
Medtr4g117090.1	Mtr.12715.1.S1_at	5
Medtr4g114050.1	Mtr.12739.1.S1_at	5
Medtr1g078290.3	Mtr.12743.1.S1_s_at	5
Medtr3g111970.2	Mtr.12748.1.S1_at	5
Medtr4g118480.1	Mtr.12749.1.S1_at	5
Medtr7g094750.2	Mtr.12757.1.S1_at	5
Medtr6g033330.1	Mtr.12772.1.S1_at	5
Medtr4g115630.1	Mtr.12777.1.S1_at	5
Medtr5g056140.1	Mtr.12807.1.S1_at	5
Medtr6g074875.3	Mtr.12813.1.S1_at	5
Medtr2g014960.1	Mtr.12817.1.S1_at	5
Medtr5g083910.1	Mtr.12832.1.S1_at	5
Medtr8g461110.2	Mtr.12866.1.S1_at	5
Medtr8g033090.1	Mtr.12919.1.S1_at	5
Medtr5g094390.1	Mtr.12920.1.S1_s_at	5
Medtr5g035580.1	Mtr.12921.1.S1_at	5
Medtr2g090950.1	Mtr.12925.1.S1_at	5
Medtr2g075590.1	Mtr.12944.1.S1_at	5
Medtr1g034320.1	Mtr.12953.1.S1_at	5
Medtr7g082570.1	Mtr.12958.1.S1_at	5
Medtr4g094488.1	Mtr.12984.1.S1_at	5
Medtr1g063110.1	Mtr.12988.1.S1_at	5
Medtr7g028020.1	Mtr.1299.1.S1_s_at	5
Medtr2g072110.2	Mtr.12996.1.S1_at	5
Medtr2g090765.1	Mtr.13033.1.S1_at	5
Medtr2g045360.1	Mtr.13044.1.S1_at	5
Medtr4g082340.4	Mtr.13046.1.S1_at	5
Medtr7g029290.1	Mtr.13058.1.S1_at	5
Medtr4g104610.1	Mtr.13067.1.S1_at	5
Medtr8g089340.1	Mtr.13100.1.S1_at	5
Medtr6g084710.1	Mtr.13103.1.S1_at	5
Medtr5g071200.1	Mtr.13120.1.S1_at	5
Medtr5g095230.2	Mtr.13140.1.S1_at	5
Medtr8g012180.3	Mtr.13154.1.S1_at	5
Medtr8g012180.3	Mtr.13154.1.S1_s_at	5
Medtr1g034360.1	Mtr.13167.1.S1_at	5
Medtr5g006940.1	Mtr.13185.1.S1_at	5
Medtr3g103410.1	Mtr.13186.1.S1_at	5
Medtr3g115290.4	Mtr.13240.1.S1_at	5
Medtr2g084585.1	Mtr.13241.1.S1_at	5
Medtr5g014990.1	Mtr.13258.1.S1_at	5
Medtr5g010750.2	Mtr.13272.1.S1_s_at	5
Medtr3g012060.1	Mtr.13279.1.S1_at	5
Medtr3g465800.2	Mtr.13299.1.S1_at	5
Medtr7g095450.2	Mtr.13314.1.S1_at	5
Medtr3g060280.3	Mtr.13317.1.S1_at	5
Medtr3g088420.1	Mtr.13471.1.S1_at	5
Medtr6g008620.1	Mtr.13503.1.S1_at	5
Medtr4g094418.1	Mtr.13510.1.S1_at	5
Medtr5g016440.1	Mtr.13532.1.S1_at	5
Medtr3g450710.1	Mtr.13539.1.S1_at	5
Medtr7g088950.4	Mtr.13546.1.S1_at	5
Medtr1g106420.1	Mtr.13559.1.S1_s_at	5
Medtr3g014880.1	Mtr.13566.1.S1_at	5
Medtr3g033810.1	Mtr.13584.1.S1_at	5
Medtr3g011910.2	Mtr.1359.1.S1_at	5
Medtr8g042670.1	Mtr.13603.1.S1_at	5
Medtr3g055720.1	Mtr.13609.1.S1_at	5
Medtr3g437580.2	Mtr.13640.1.S1_at	5
Medtr2g090615.1	Mtr.13654.1.S1_at	5
Medtr8g031450.1	Mtr.13659.1.S1_at	5
Medtr5g091390.1	Mtr.13695.1.S1_at	5
Medtr3g020330.1	Mtr.13698.1.S1_at	5
Medtr1g095530.1	Mtr.13722.1.S1_at	5
Medtr1g030630.1	Mtr.13727.1.S1_at	5
Medtr1g089180.1	Mtr.13766.1.S1_at	5
Medtr3g095730.1	Mtr.13782.1.S1_s_at	5
Medtr5g038430.1	Mtr.13785.1.S1_at	5
Medtr8g031470.1	Mtr.13793.1.S1_at	5
Medtr7g117310.3	Mtr.13824.1.S1_at	5
Medtr0280s0040.1	Mtr.13872.1.S1_at	5
Medtr8g031430.1	Mtr.13916.1.S1_at	5
Medtr4g117390.1	Mtr.13919.1.S1_s_at	5
Medtr3g025230.1	Mtr.13960.1.S1_at	5
Medtr4g102400.1	Mtr.13963.1.S1_at	5
Medtr5g088550.1	Mtr.1398.1.S1_s_at	5
Medtr7g052020.1	Mtr.13988.1.S1_at	5
Medtr2g084230.3	Mtr.13990.1.S1_at	5
Medtr7g091690.1	Mtr.1401.1.S1_at	5
Medtr1g017990.1	Mtr.1402.1.S1_at	5
Medtr1g085240.1	Mtr.14118.1.S1_at	5
Medtr8g079400.2	Mtr.14147.1.S1_s_at	5
Medtr8g062770.1	Mtr.14149.1.S1_at	5
Medtr7g092620.1	Mtr.14172.1.S1_at	5
Medtr8g038150.1	Mtr.14184.1.S1_s_at	5
Medtr5g086130.1	Mtr.142.1.S1_s_at	5
Medtr1g075340.2	Mtr.14224.1.S1_at	5
Medtr1g075230.1	Mtr.14237.1.S1_at	5
Medtr4g112440.1	Mtr.14261.1.S1_at	5
Medtr8g079520.1	Mtr.14269.1.S1_at	5
Medtr4g112460.1	Mtr.14271.1.S1_at	5
Medtr4g112500.1	Mtr.14278.1.S1_at	5
Medtr1g099500.1	Mtr.14323.1.S1_at	5
Medtr4g022290.1	Mtr.1437.1.S1_at	5
Medtr7g085840.1	Mtr.14480.1.S1_at	5
Medtr7g086010.1	Mtr.14499.1.S1_at	5
Medtr7g016650.3	Mtr.14545.1.S1_at	5
Medtr3g086020.1	Mtr.14593.1.S1_at	5
Medtr3g086100.2	Mtr.14613.1.S1_at	5
Medtr5g074700.1	Mtr.14634.1.S1_at	5
Medtr5g074710.1	Mtr.14635.1.S1_at	5
Medtr5g074740.1	Mtr.14639.1.S1_x_at	5
Medtr2g009980.1	Mtr.14686.1.S1_at	5
Medtr2g009890.1	Mtr.14692.1.S1_at	5
Medtr2g009810.1	Mtr.14697.1.S1_at	5
Medtr2g009720.2	Mtr.14704.1.S1_at	5
Medtr5g005540.1	Mtr.14732.1.S1_at	5
Medtr5g005450.1	Mtr.14737.1.S1_at	5
Medtr7g053580.1	Mtr.1474.1.S1_at	5
Medtr6g006950.1	Mtr.14787.1.S1_at	5
Medtr5g080360.1	Mtr.14834.1.S1_at	5
Medtr7g109580.1	Mtr.1484.1.S1_at	5
Medtr2g093760.1	Mtr.1493.1.S1_at	5
Medtr1g074370.1	Mtr.1494.1.S1_at	5
Medtr6g015665.1	Mtr.1495.1.S1_at	5
Medtr2g021590.1	Mtr.14963.1.S1_at	5
Medtr2g021580.1	Mtr.14964.1.S1_at	5
Medtr3g091440.2	Mtr.1497.1.S1_s_at	5
Medtr2g021340.2	Mtr.14976.1.S1_at	5
Medtr4g024630.1	Mtr.15028.1.S1_at	5
Medtr8g075510.1	Mtr.15053.1.S1_at	5
Medtr8g075550.1	Mtr.15054.1.S1_at	5
Medtr1g077660.1	Mtr.1507.1.S1_at	5
Medtr4g087510.1	Mtr.15070.1.S1_s_at	5
Medtr1g100100.1	Mtr.15103.1.S1_at	5
Medtr8g064880.1	Mtr.1511.1.S1_at	5
Medtr8g064880.1	Mtr.1511.1.S1_x_at	5
Medtr4g113505.1	Mtr.15207.1.S1_at	5
Medtr1g073950.1	Mtr.15212.1.S1_at	5
Medtr4g094010.1	Mtr.15250.1.S1_at	5
Medtr4g094220.1	Mtr.15251.1.S1_at	5
Medtr2g076590.1	Mtr.15275.1.S1_at	5
Medtr3g087640.1	Mtr.15281.1.S1_at	5
Medtr7g051040.1	Mtr.1529.1.S1_at	5
Medtr3g087300.1	Mtr.15300.1.S1_at	5
Medtr1g043220.2	Mtr.15322.1.S1_at	5
Medtr1g043290.1	Mtr.15323.1.S1_s_at	5
Medtr1g043080.1	Mtr.15332.1.S1_at	5
Medtr4g127670.1	Mtr.15379.1.S1_at	5
Medtr4g127870.1	Mtr.15392.1.S1_at	5
Medtr7g090410.1	Mtr.15416.1.S1_at	5
Medtr3g011370.1	Mtr.1542.1.S1_at	5
Medtr7g090520.1	Mtr.15436.1.S1_at	5
Medtr1g087730.1	Mtr.15457.1.S1_at	5
Medtr8g076820.1	Mtr.15484.1.S1_at	5
Medtr8g076880.1	Mtr.15490.1.S1_at	5
Medtr8g076910.1	Mtr.15493.1.S1_at	5
Medtr8g032950.1	Mtr.1550.1.S1_at	5
Medtr3g077940.6	Mtr.15522.1.S1_at	5
Medtr3g020780.1	Mtr.1553.1.S1_at	5
Medtr1g017830.2	Mtr.15537.1.S1_at	5
Medtr6g488030.1	Mtr.15545.1.S1_at	5
Medtr7g005940.1	Mtr.15558.1.S1_s_at	5
Medtr4g107970.2	Mtr.15568.1.S1_s_at	5
Medtr5g031000.2	Mtr.15655.1.S1_at	5
Medtr5g031000.2	Mtr.15656.1.S1_at	5
Medtr1g056350.1	Mtr.15673.1.S1_at	5
Medtr5g097900.1	Mtr.15678.1.S1_s_at	5
Medtr2g038080.1	Mtr.15736.1.S1_at	5
Medtr5g086110.1	Mtr.15758.1.S1_at	5
Medtr3g022000.5	Mtr.1576.1.S1_at	5
Medtr2g034780.1	Mtr.15767.1.S1_at	5
Medtr2g034760.1	Mtr.15769.1.S1_at	5
Medtr4g099260.1	Mtr.1577.1.S1_s_at	5
Medtr5g037500.1	Mtr.15785.1.S1_at	5
Medtr5g019050.1	Mtr.15787.1.S1_at	5
Medtr5g019040.1	Mtr.15789.1.S1_at	5
Medtr5g019010.1	Mtr.15791.1.S1_at	5
Medtr5g018990.1	Mtr.15793.1.S1_at	5
Medtr5g037610.1	Mtr.15817.1.S1_at	5
Medtr5g037710.1	Mtr.15831.1.S1_s_at	5
Medtr7g106450.1	Mtr.1584.1.S1_at	5
Medtr4g130390.1	Mtr.15852.1.S1_at	5
Medtr3g115940.4	Mtr.15928.1.S1_at	5
Medtr1g008160.7	Mtr.15935.1.S1_at	5
Medtr2g028580.2	Mtr.16009.1.S1_s_at	5
Medtr2g028590.1	Mtr.16010.1.S1_at	5
Medtr3g011280.2	Mtr.16024.1.S1_at	5
Medtr5g007370.1	Mtr.16038.1.S1_at	5
Medtr8g006190.2	Mtr.1607.1.S1_at	5
Medtr8g079250.3	Mtr.16117.1.S1_s_at	5
Medtr2g095880.2	Mtr.16145.1.S1_s_at	5
Medtr4g086620.1	Mtr.16207.1.S1_at	5
Medtr7g077180.1	Mtr.16277.1.S1_at	5
Medtr7g077160.1	Mtr.16278.1.S1_at	5
Medtr2g070180.1	Mtr.1633.1.S1_x_at	5
Medtr5g080360.1	Mtr.16356.1.S1_s_at	5
Medtr5g006370.3	Mtr.16358.1.S1_at	5
Medtr0038s0080.1	Mtr.16367.1.S1_at	5
Medtr6g075930.2	Mtr.16372.1.S1_at	5
Medtr2g037200.1	Mtr.16440.1.S1_at	5
Medtr2g036320.1	Mtr.16471.1.S1_s_at	5
Medtr0062s0170.1	Mtr.16474.1.S1_at	5
Medtr3g023230.1	Mtr.16497.1.S1_at	5
Medtr3g108320.1	Mtr.16550.1.S1_at	5
Medtr2g010450.1	Mtr.16587.1.S1_at	5
Medtr1g063950.1	Mtr.166.1.S1_at	5
Medtr4g055310.1	Mtr.16615.1.S1_at	5
Medtr4g103760.1	Mtr.16650.1.S1_at	5
Medtr3g019090.2	Mtr.16693.1.S1_at	5
Medtr3g019000.1	Mtr.16703.1.S1_at	5
Medtr2g035840.1	Mtr.16824.1.S1_at	5
Medtr5g087760.1	Mtr.16848.1.S1_at	5
Medtr2g081500.1	Mtr.16849.1.S1_at	5
Medtr2g081520.6	Mtr.16851.1.S1_at	5
Medtr2g081520.6	Mtr.16854.1.S1_at	5
Medtr2g081520.6	Mtr.16854.1.S1_x_at	5
Medtr7g024500.1	Mtr.16873.1.S1_s_at	5
Medtr6g046750.2	Mtr.16885.1.S1_at	5
Medtr8g467780.1	Mtr.1689.1.S1_at	5
Medtr4g485640.1	Mtr.16942.1.S1_at	5
Medtr1g094750.1	Mtr.16954.1.S1_at	5
Medtr7g081580.1	Mtr.16958.1.S1_s_at	5
Medtr4g132430.1	Mtr.1698.1.S1_s_at	5
Medtr3g022210.1	Mtr.17037.1.S1_at	5
Medtr5g089320.1	Mtr.17053.1.S1_at	5
Medtr6g015645.1	Mtr.17057.1.S1_at	5
Medtr8g446950.1	Mtr.1711.1.S1_at	5
Medtr7g009930.1	Mtr.17180.1.S1_at	5
Medtr7g009940.1	Mtr.17181.1.S1_at	5
Medtr7g009960.2	Mtr.17183.1.S1_at	5
Medtr7g010090.1	Mtr.17194.1.S1_at	5
Medtr5g012680.1	Mtr.17239.1.S1_at	5
Medtr5g012810.1	Mtr.17244.1.S1_at	5
Medtr3g088520.1	Mtr.17284.1.S1_at	5
Medtr3g088460.1	Mtr.17288.1.S1_at	5
Medtr5g094550.1	Mtr.17321.1.S1_at	5
Medtr5g094550.1	Mtr.17321.1.S1_x_at	5
Medtr5g094520.2	Mtr.17324.1.S1_at	5
Medtr5g094450.2	Mtr.17334.1.S1_s_at	5
Medtr5g094390.1	Mtr.17341.1.S1_at	5
Medtr5g094380.1	Mtr.17343.1.S1_at	5
Medtr4g101760.1	Mtr.17359.1.S1_at	5
Medtr6g008800.1	Mtr.17382.1.S1_x_at	5
Medtr8g038620.1	Mtr.174.1.S1_at	5
Medtr5g097900.1	Mtr.17404.1.S1_s_at	5
Medtr3g096760.1	Mtr.17422.1.S1_at	5
Medtr2g099520.1	Mtr.17436.1.S1_at	5
Medtr1g062780.1	Mtr.1745.1.S1_at	5
Medtr7g092600.1	Mtr.17487.1.S1_s_at	5
Medtr7g092540.2	Mtr.17497.1.S1_at	5
Medtr4g112430.1	Mtr.17506.1.S1_at	5
Medtr4g111915.1	Mtr.17511.1.S1_at	5
Medtr8g091650.4	Mtr.17513.1.S1_at	5
Medtr8g091650.4	Mtr.17513.1.S1_s_at	5
Medtr4g029430.1	Mtr.17556.1.S1_at	5
Medtr8g095560.1	Mtr.17611.1.S1_at	5
Medtr7g016720.1	Mtr.17612.1.S1_x_at	5
Medtr7g016780.1	Mtr.17616.1.S1_x_at	5
Medtr7g016800.1	Mtr.17621.1.S1_x_at	5
Medtr1g019040.1	Mtr.17658.1.S1_at	5
Medtr3g091440.2	Mtr.17718.1.S1_at	5
Medtr4g014460.1	Mtr.17868.1.S1_at	5
Medtr5g022400.1	Mtr.17908.1.S1_s_at	5
Medtr1g014240.1	Mtr.17910.1.S1_at	5
Medtr5g022240.1	Mtr.17920.1.S1_s_at	5
Medtr6g055180.1	Mtr.17936.1.S1_at	5
Medtr3g095730.1	Mtr.17940.1.S1_at	5
Medtr2g083870.1	Mtr.17962.1.S1_at	5
Medtr3g097450.1	Mtr.1797.1.S1_at	5
Medtr3g091270.2	Mtr.17996.1.S1_at	5
Medtr2g101320.1	Mtr.18026.1.S1_at	5
Medtr2g101310.1	Mtr.18027.1.S1_at	5
Medtr4g116540.1	Mtr.18041.1.S1_at	5
Medtr3g021440.1	Mtr.18066.1.S1_s_at	5
Medtr3g021430.1	Mtr.18067.1.S1_at	5
Medtr4g127040.1	Mtr.1809.1.S1_s_at	5
Medtr3g099540.2	Mtr.18118.1.S1_at	5
Medtr2g103490.1	Mtr.18127.1.S1_at	5
Medtr6g007743.1	Mtr.1821.1.S1_s_at	5
Medtr7g082760.1	Mtr.18222.1.S1_at	5
Medtr6g016810.1	Mtr.1828.1.S1_at	5
Medtr6g068860.1	Mtr.18290.1.S1_at	5
Medtr6g069000.1	Mtr.18304.1.S1_at	5
Medtr5g070680.1	Mtr.18322.1.S1_s_at	5
Medtr4g059670.1	Mtr.18366.1.S1_at	5
Medtr4g059730.1	Mtr.18369.1.S1_at	5
Medtr4g116140.1	Mtr.18420.1.S1_at	5
Medtr1g075640.1	Mtr.18461.1.S1_s_at	5
Medtr7g076900.1	Mtr.1854.1.S1_at	5
Medtr5g014100.1	Mtr.18570.1.S1_at	5
Medtr5g014090.1	Mtr.18572.1.S1_at	5
Medtr5g095220.1	Mtr.1858.1.S1_at	5
Medtr2g096540.1	Mtr.18592.1.S1_at	5
Medtr4g093830.1	Mtr.18596.1.S1_at	5
Medtr4g093940.1	Mtr.18605.1.S1_at	5
Medtr4g093940.1	Mtr.18605.1.S1_x_at	5
Medtr3g098390.1	Mtr.18629.1.S1_at	5
Medtr2g034260.1	Mtr.18636.1.S1_at	5
Medtr2g034480.1	Mtr.18650.1.S1_at	5
Medtr7g112800.1	Mtr.18665.1.S1_at	5
Medtr7g045860.1	Mtr.18715.1.S1_at	5
Medtr3g116440.1	Mtr.1872.1.S1_at	5
Medtr4g112430.1	Mtr.1874.1.S1_at	5
Medtr4g112430.1	Mtr.1874.1.S1_s_at	5
Medtr1g011640.1	Mtr.18815.1.S1_at	5
Medtr3g082250.1	Mtr.18822.1.S1_at	5
Medtr7g011010.1	Mtr.18834.1.S1_at	5
Medtr8g037923.1	Mtr.1884.1.S1_s_at	5
Medtr2g041960.1	Mtr.1886.1.S1_at	5
Medtr2g049400.1	Mtr.18904.1.S1_at	5
Medtr1g092870.1	Mtr.18952.1.S1_at	5
Medtr5g073650.1	Mtr.19000.1.S1_s_at	5
Medtr4g081870.1	Mtr.19019.1.S1_at	5
Medtr8g066220.1	Mtr.19030.1.S1_at	5
Medtr8g105170.1	Mtr.19082.1.S1_at	5
Medtr8g105230.1	Mtr.19090.1.S1_at	5
Medtr8g102150.1	Mtr.19134.1.S1_at	5
Medtr1g073260.3	Mtr.19168.1.S1_at	5
Medtr8g031480.1	Mtr.1922.1.S1_at	5
Medtr4g130400.2	Mtr.19313.1.S1_at	5
Medtr2g017660.1	Mtr.19343.1.S1_at	5
Medtr4g084040.6	Mtr.19399.1.S1_at	5
Medtr4g037615.1	Mtr.1940.1.S1_at	5
Medtr4g097360.1	Mtr.19471.1.S1_at	5
Medtr7g085260.1	Mtr.19536.1.S1_at	5
Medtr1g043320.1	Mtr.19575.1.S1_at	5
Medtr7g014160.1	Mtr.19752.1.S1_at	5
Medtr2g020690.1	Mtr.19794.1.S1_at	5
Medtr2g020710.3	Mtr.19796.1.S1_at	5
Medtr7g069930.1	Mtr.19822.1.S1_at	5
Medtr8g085900.1	Mtr.19826.1.S1_at	5
Medtr7g069740.1	Mtr.19842.1.S1_at	5
Medtr7g069660.1	Mtr.19850.1.S1_at	5
Medtr2g083300.1	Mtr.19877.1.S1_at	5
Medtr4g076430.1	Mtr.19888.1.S1_at	5
Medtr4g076560.1	Mtr.19910.1.S1_at	5
Medtr3g028210.1	Mtr.19945.1.S1_at	5
Medtr3g028460.1	Mtr.19966.1.S1_x_at	5
Medtr2g087350.1	Mtr.19998.1.S1_at	5
Medtr6g082180.1	Mtr.20048.1.S1_at	5
Medtr6g078630.1	Mtr.2008.1.S1_s_at	5
Medtr5g013540.1	Mtr.20117.1.S1_s_at	5
Medtr5g007820.1	Mtr.20181.1.S1_s_at	5
Medtr5g007730.1	Mtr.20185.1.S1_at	5
Medtr5g007730.1	Mtr.20185.1.S1_x_at	5
Medtr5g007723.1	Mtr.20186.1.S1_at	5
Medtr5g007713.1	Mtr.20187.1.S1_at	5
Medtr5g007713.1	Mtr.20187.1.S1_x_at	5
Medtr7g099800.1	Mtr.20198.1.S1_at	5
Medtr8g083150.2	Mtr.20203.1.S1_at	5
Medtr7g099860.1	Mtr.20207.1.S1_at	5
Medtr4g086320.1	Mtr.20215.1.S1_at	5
Medtr4g086330.1	Mtr.20215.1.S1_s_at	5
Medtr6g091760.1	Mtr.20234.1.S1_at	5
Medtr8g014760.4	Mtr.20252.1.S1_at	5
Medtr8g014930.2	Mtr.20272.1.S1_s_at	5
Medtr8g014930.2	Mtr.20274.1.S1_at	5
Medtr3g018710.1	Mtr.20350.1.S1_s_at	5
Medtr7g070910.1	Mtr.20354.1.S1_at	5
Medtr7g070910.1	Mtr.20354.1.S1_x_at	5
Medtr7g070940.1	Mtr.20358.1.S1_at	5
Medtr8g038170.2	Mtr.20368.1.S1_at	5
Medtr6g012640.1	Mtr.20391.1.S1_at	5
Medtr5g073210.1	Mtr.2040.1.S1_at	5
Medtr1g075250.1	Mtr.20403.1.S1_at	5
Medtr1g075200.1	Mtr.20407.1.S1_at	5
Medtr0391s0020.1	Mtr.20427.1.S1_at	5
Medtr7g016700.1	Mtr.20464.1.S1_x_at	5
Medtr1g099640.1	Mtr.20465.1.S1_at	5
Medtr8g095080.2	Mtr.20486.1.S1_at	5
Medtr8g095110.1	Mtr.20488.1.S1_at	5
Medtr8g095140.1	Mtr.20492.1.S1_at	5
Medtr7g099330.1	Mtr.20508.1.S1_s_at	5
Medtr5g089820.1	Mtr.20588.1.S1_at	5
Medtr7g085930.1	Mtr.20618.1.S1_at	5
Medtr7g085930.1	Mtr.20618.1.S1_s_at	5
Medtr7g005870.1	Mtr.2068.1.S1_at	5
Medtr8g067930.1	Mtr.20699.1.S1_at	5
Medtr7g086520.1	Mtr.20736.1.S1_at	5
Medtr2g036460.1	Mtr.20739.1.S1_s_at	5
Medtr6g016375.1	Mtr.20751.1.S1_at	5
Medtr2g009670.1	Mtr.20776.1.S1_at	5
Medtr7g104680.1	Mtr.2079.1.S1_at	5
Medtr7g079320.1	Mtr.20804.1.S1_at	5
Medtr3g083570.3	Mtr.20927.1.S1_at	5
Medtr4g075110.1	Mtr.20962.1.S1_at	5
Medtr1g026020.1	Mtr.20976.1.S1_at	5
Medtr4g091490.1	Mtr.21051.1.S1_at	5
Medtr4g060890.1	Mtr.2114.1.S1_at	5
Medtr1g072450.1	Mtr.21310.1.S1_at	5
Medtr5g067290.1	Mtr.21330.1.S1_at	5
Medtr5g067310.1	Mtr.21331.1.S1_at	5
Medtr8g040250.1	Mtr.21334.1.S1_at	5
Medtr5g089410.1	Mtr.21343.1.S1_x_at	5
Medtr7g079010.1	Mtr.2136.1.S1_at	5
Medtr2g101590.1	Mtr.21362.1.S1_s_at	5
Medtr4g083960.1	Mtr.21449.1.S1_at	5
Medtr4g091570.1	Mtr.21466.1.S1_at	5
Medtr8g005750.1	Mtr.21533.1.S1_at	5
Medtr7g104680.1	Mtr.21597.1.S1_s_at	5
Medtr8g079475.1	Mtr.2162.1.S1_at	5
Medtr7g080570.1	Mtr.21621.1.S1_at	5
Medtr7g080460.1	Mtr.21627.1.S1_at	5
Medtr4g118800.1	Mtr.21662.1.S1_at	5
Medtr3g049970.1	Mtr.21701.1.S1_s_at	5
Medtr3g109710.1	Mtr.21704.1.S1_at	5
Medtr3g109900.1	Mtr.21711.1.S1_s_at	5
Medtr8g041910.1	Mtr.21729.1.S1_at	5
Medtr8g040430.1	Mtr.21769.1.S1_s_at	5
Medtr5g033030.1	Mtr.21802.1.S1_x_at	5
Medtr5g032910.1	Mtr.21812.1.S1_at	5
Medtr5g032910.1	Mtr.21812.1.S1_s_at	5
Medtr5g032880.1	Mtr.21813.1.S1_at	5
Medtr6g059760.1	Mtr.21905.1.S1_at	5
Medtr6g059680.1	Mtr.21910.1.S1_at	5
Medtr6g059650.1	Mtr.21912.1.S1_at	5
Medtr6g083930.1	Mtr.21923.1.S1_at	5
Medtr1g023730.1	Mtr.21943.1.S1_x_at	5
Medtr4g101245.1	Mtr.21948.1.S1_at	5
Medtr1g023605.1	Mtr.21952.1.S1_s_at	5
Medtr7g052300.1	Mtr.21972.1.S1_at	5
Medtr7g052240.1	Mtr.21975.1.S1_at	5
Medtr8g008990.1	Mtr.22003.1.S1_at	5
Medtr8g008990.1	Mtr.22003.1.S1_x_at	5
Medtr4g124750.1	Mtr.22016.1.S1_s_at	5
Medtr5g033100.1	Mtr.22050.1.S1_at	5
Medtr5g033100.1	Mtr.22051.1.S1_at	5
Medtr5g044695.1	Mtr.22093.1.S1_s_at	5
Medtr4g024370.1	Mtr.22123.1.S1_at	5
Medtr2g062850.1	Mtr.22308.1.S1_at	5
Medtr6g071410.1	Mtr.22422.1.S1_at	5
Medtr6g071400.1	Mtr.22423.1.S1_at	5
Medtr8g072550.1	Mtr.22454.1.S1_at	5
Medtr8g072610.1	Mtr.22459.1.S1_at	5
Medtr3g109340.1	Mtr.22499.1.S1_at	5
Medtr3g109340.1	Mtr.22499.1.S1_s_at	5
Medtr8g032020.1	Mtr.2253.1.S1_at	5
Medtr3g110590.1	Mtr.22561.1.S1_at	5
Medtr2g008010.1	Mtr.22590.1.S1_at	5
Medtr2g008030.1	Mtr.22592.1.S1_at	5
Medtr8g012550.1	Mtr.22643.1.S1_s_at	5
Medtr2g045280.1	Mtr.22656.1.S1_s_at	5
Medtr4g095500.1	Mtr.22745.1.S1_at	5
Medtr7g110990.1	Mtr.22752.1.S1_s_at	5
Medtr3g064460.1	Mtr.22793.1.S1_at	5
Medtr2g089440.2	Mtr.2280.1.S1_at	5
Medtr7g086710.1	Mtr.22806.1.S1_at	5
Medtr4g009340.1	Mtr.22842.1.S1_s_at	5
Medtr4g044463.1	Mtr.2286.1.S1_at	5
Medtr4g016920.3	Mtr.2288.1.S1_at	5
Medtr7g110720.1	Mtr.22898.1.S1_at	5
Medtr7g110780.1	Mtr.22903.1.S1_at	5
Medtr3g065250.1	Mtr.22927.1.S1_at	5
Medtr5g074600.1	Mtr.22958.1.S1_at	5
Medtr5g074580.1	Mtr.22960.1.S1_at	5
Medtr5g074500.1	Mtr.22967.1.S1_at	5
Medtr4g097920.2	Mtr.22988.1.S1_at	5
Medtr4g077787.1	Mtr.23022.1.S1_at	5
Medtr4g077777.1	Mtr.23026.1.S1_at	5
Medtr4g128160.1	Mtr.23059.1.S1_at	5
Medtr4g020620.3	Mtr.23121.1.S1_s_at	5
Medtr3g067270.1	Mtr.23130.1.S1_at	5
Medtr3g067280.1	Mtr.23132.1.S1_at	5
Medtr3g467760.1	Mtr.23132.1.S1_s_at	5
Medtr3g067430.1	Mtr.23143.1.S1_at	5
Medtr4g065370.1	Mtr.23155.1.S1_at	5
Medtr3g032150.1	Mtr.23190.1.S1_at	5
Medtr3g058160.4	Mtr.23207.1.S1_at	5
Medtr3g057980.1	Mtr.23217.1.S1_at	5
Medtr1g075380.1	Mtr.23266.1.S1_at	5
Medtr2g089210.1	Mtr.23284.1.S1_at	5
Medtr7g109410.1	Mtr.23313.1.S1_at	5
Medtr8g012180.3	Mtr.23370.1.S1_at	5
Medtr8g012180.3	Mtr.23370.1.S1_s_at	5
Medtr8g012200.1	Mtr.23372.1.S1_s_at	5
Medtr7g021010.1	Mtr.23418.1.S1_s_at	5
Medtr2g438720.1	Mtr.2343.1.S1_at	5
Medtr6g084430.1	Mtr.23461.1.S1_at	5
Medtr2g040320.1	Mtr.23568.1.S1_s_at	5
Medtr7g023560.1	Mtr.23572.1.S1_at	5
Medtr7g073370.1	Mtr.23614.1.S1_at	5
Medtr1g079950.7	Mtr.23657.1.S1_at	5
Medtr4g077930.2	Mtr.23679.1.S1_s_at	5
Medtr4g123990.1	Mtr.23679.1.S1_x_at	5
Medtr4g124000.1	Mtr.23681.1.S1_x_at	5
Medtr4g120030.1	Mtr.23736.1.S1_at	5
Medtr4g120020.1	Mtr.23737.1.S1_at	5
Medtr2g088990.1	Mtr.2376.1.S1_at	5
Medtr3g064740.2	Mtr.23789.1.S1_at	5
Medtr3g064740.2	Mtr.23789.1.S1_s_at	5
Medtr3g056320.2	Mtr.2384.1.S1_at	5
Medtr3g009010.1	Mtr.23862.1.S1_x_at	5
Medtr3g009020.1	Mtr.23863.1.S1_at	5
Medtr4g073090.1	Mtr.23937.1.S1_at	5
Medtr4g073140.2	Mtr.23940.1.S1_at	5
Medtr8g092840.1	Mtr.24065.1.S1_at	5
Medtr8g092670.1	Mtr.24071.1.S1_at	5
Medtr4g023730.1	Mtr.24112.1.S1_at	5
Medtr8g074920.1	Mtr.24165.1.S1_at	5
Medtr8g066700.1	Mtr.24183.1.S1_at	5
Medtr8g018590.1	Mtr.24198.1.S1_s_at	5
Medtr1g102190.1	Mtr.24207.1.S1_at	5
Medtr8g074730.1	Mtr.24223.1.S1_at	5
Medtr4g070340.1	Mtr.24228.1.S1_at	5
Medtr4g070370.1	Mtr.24231.1.S1_at	5
Medtr4g073690.2	Mtr.2424.1.S1_at	5
Medtr4g070540.1	Mtr.24240.1.S1_at	5
Medtr4g070590.1	Mtr.24242.1.S1_at	5
Medtr3g090530.8	Mtr.24341.1.S1_at	5
Medtr3g090350.1	Mtr.24351.1.S1_s_at	5
Medtr1g071730.1	Mtr.24395.1.S1_at	5
Medtr1g071720.1	Mtr.24396.1.S1_at	5
Medtr1g019490.3	Mtr.24411.1.S1_at	5
Medtr3g063950.1	Mtr.24456.1.S1_at	5
Medtr3g064080.1	Mtr.24464.1.S1_at	5
Medtr3g064090.1	Mtr.24465.1.S1_at	5
Medtr3g064090.1	Mtr.24465.1.S1_x_at	5
Medtr8g023060.1	Mtr.24476.1.S1_at	5
Medtr8g023060.1	Mtr.24476.1.S1_s_at	5
Medtr8g023100.1	Mtr.24481.1.S1_at	5
Medtr8g088830.1	Mtr.24516.1.S1_at	5
Medtr8g088860.1	Mtr.24519.1.S1_at	5
Medtr3g072140.1	Mtr.24533.1.S1_at	5
Medtr8g020790.1	Mtr.2456.1.S1_at	5
Medtr1g086950.1	Mtr.24640.1.S1_at	5
Medtr0287s0060.1	Mtr.2466.1.S1_x_at	5
Medtr4g033330.1	Mtr.2474.1.S1_at	5
Medtr8g077590.1	Mtr.24750.1.S1_at	5
Medtr4g114600.1	Mtr.24755.1.S1_at	5
Medtr8g086410.3	Mtr.2476.1.S1_s_at	5
Medtr1g015980.1	Mtr.24820.1.S1_s_at	5
Medtr2g086730.1	Mtr.2484.1.S1_at	5
Medtr1g082550.1	Mtr.24851.1.S1_at	5
Medtr1g015970.1	Mtr.24871.1.S1_s_at	5
Medtr1g016210.1	Mtr.24887.1.S1_s_at	5
Medtr4g022800.1	Mtr.24945.1.S1_at	5
Medtr8g038590.1	Mtr.24967.1.S1_at	5
Medtr3g092200.1	Mtr.2497.1.S1_at	5
Medtr7g011470.1	Mtr.24997.1.S1_s_at	5
Medtr7g074730.1	Mtr.25019.1.S1_at	5
Medtr7g074710.1	Mtr.25021.1.S1_at	5
Medtr5g086120.1	Mtr.25025.1.S1_s_at	5
Medtr1g061790.1	Mtr.2505.1.S1_at	5
Medtr5g088400.2	Mtr.25105.1.S1_at	5
Medtr5g073460.1	Mtr.25168.1.S1_at	5
Medtr5g073470.1	Mtr.25169.1.S1_at	5
Medtr5g044250.1	Mtr.25179.1.S1_at	5
Medtr5g074860.1	Mtr.25211.1.S1_at	5
Medtr5g074860.1	Mtr.25211.1.S1_s_at	5
Medtr8g031910.1	Mtr.2526.1.S1_at	5
Medtr5g014640.1	Mtr.25287.1.S1_at	5
Medtr5g022880.1	Mtr.25311.1.S1_at	5
Medtr5g006780.1	Mtr.25362.1.S1_s_at	5
Medtr5g006750.1	Mtr.25365.1.S1_at	5
Medtr4g127360.1	Mtr.25454.1.S1_at	5
Medtr5g024660.2	Mtr.25476.1.S1_at	5
Medtr8g095040.1	Mtr.25576.1.S1_at	5
Medtr4g119422.1	Mtr.25631.1.S1_s_at	5
Medtr6g013200.1	Mtr.25731.1.S1_at	5
Medtr7g101250.1	Mtr.25838.1.S1_at	5
Medtr1g102380.1	Mtr.25885.1.S1_s_at	5
Medtr1g102370.1	Mtr.25887.1.S1_at	5
Medtr7g072250.1	Mtr.25967.1.S1_at	5
Medtr7g072270.2	Mtr.25969.1.S1_at	5
Medtr7g011330.2	Mtr.26083.1.S1_x_at	5
Medtr4g109280.1	Mtr.2616.1.S1_at	5
Medtr1g038810.1	Mtr.26185.1.S1_at	5
Medtr1g114340.1	Mtr.26206.1.S1_at	5
Medtr2g036650.1	Mtr.26397.1.S1_s_at	5
Medtr5g023030.1	Mtr.264.1.S1_at	5
Medtr3g109900.1	Mtr.2648.1.S1_at	5
Medtr7g088820.2	Mtr.2653.1.S1_at	5
Medtr7g098510.1	Mtr.26540.1.S1_at	5
Medtr8g098400.4	Mtr.26625.1.S1_at	5
Medtr4g062500.1	Mtr.2664.1.S1_at	5
Medtr2g076970.1	Mtr.26698.1.S1_at	5
Medtr5g022990.1	Mtr.267.1.S1_at	5
Medtr4g113680.1	Mtr.26707.1.S1_at	5
Medtr8g038150.1	Mtr.26731.1.S1_s_at	5
Medtr8g038170.2	Mtr.26736.1.S1_s_at	5
Medtr2g090745.1	Mtr.2679.1.S1_at	5
Medtr1g057940.1	Mtr.26793.1.S1_at	5
Medtr5g056160.1	Mtr.2681.1.S1_at	5
Medtr2g438310.1	Mtr.26826.1.S1_at	5
Medtr8g031910.1	Mtr.2683.1.S1_at	5
Medtr8g031910.1	Mtr.2683.1.S1_s_at	5
Medtr0088s0100.1	Mtr.26833.1.S1_at	5
Medtr1g062110.2	Mtr.26837.1.S1_at	5
Medtr1g088110.1	Mtr.26881.1.S1_s_at	5
Medtr6g037330.1	Mtr.26884.1.S1_at	5
Medtr0064s0160.1	Mtr.26885.1.S1_at	5
Medtr4g035590.1	Mtr.26888.1.S1_at	5
Medtr4g069550.1	Mtr.26895.1.S1_s_at	5
Medtr7g076010.1	Mtr.26898.1.S1_at	5
Medtr1g033810.1	Mtr.26904.1.S1_at	5
Medtr7g017380.1	Mtr.26912.1.S1_at	5
Medtr7g068110.1	Mtr.26927.1.S1_at	5
Medtr7g105250.2	Mtr.26935.1.S1_at	5
Medtr7g079320.1	Mtr.26939.1.S1_at	5
Medtr2g083420.1	Mtr.26951.1.S1_at	5
Medtr8g007675.1	Mtr.27041.1.S1_at	5
Medtr8g076910.1	Mtr.27049.1.S1_at	5
Medtr3g112000.1	Mtr.27051.1.S1_at	5
Medtr3g058740.1	Mtr.27063.1.S1_at	5
Medtr6g008140.5	Mtr.2708.1.S1_s_at	5
Medtr3g055310.6	Mtr.27087.1.S1_at	5
Medtr1g058570.1	Mtr.27091.1.S1_at	5
Medtr5g063940.3	Mtr.27095.1.S1_at	5
Medtr8g032010.1	Mtr.27104.1.S1_at	5
Medtr1g028090.1	Mtr.27114.1.S1_at	5
Medtr8g010200.1	Mtr.27130.1.S1_s_at	5
Medtr2g045780.1	Mtr.27169.1.S1_at	5
Medtr5g056720.1	Mtr.27185.1.S1_at	5
Medtr4g063895.2	Mtr.27222.1.S1_at	5
Medtr6g021615.1	Mtr.27223.1.S1_s_at	5
Medtr1g094085.3	Mtr.27247.1.S1_at	5
Medtr5g040600.1	Mtr.27272.1.S1_at	5
Medtr3g091440.2	Mtr.2730.1.S1_at	5
Medtr5g045910.1	Mtr.27315.1.S1_at	5
Medtr3g058840.3	Mtr.27334.1.S1_at	5
Medtr6g008560.2	Mtr.27355.1.S1_at	5
Medtr6g008560.2	Mtr.27355.1.S1_s_at	5
Medtr3g056620.1	Mtr.27365.1.S1_at	5
Medtr3g058210.1	Mtr.27378.1.S1_at	5
Medtr3g008720.1	Mtr.274.1.S1_at	5
Medtr0032s0040.1	Mtr.2742.1.S1_at	5
Medtr1g062110.2	Mtr.27467.1.S1_s_at	5
Medtr8g014980.1	Mtr.27493.1.S1_at	5
Medtr7g491190.1	Mtr.27510.1.S1_at	5
Medtr4g094828.1	Mtr.27554.1.S1_at	5
Medtr4g117450.3	Mtr.27561.1.S1_at	5
Medtr4g117450.3	Mtr.27561.1.S1_s_at	5
Medtr3g010780.1	Mtr.27563.1.S1_at	5
Medtr5g012290.1	Mtr.27575.1.S1_at	5
Medtr8g089300.1	Mtr.27594.1.S1_at	5
Medtr4g058760.1	Mtr.27605.1.S1_at	5
Medtr3g074380.1	Mtr.27606.1.S1_at	5
Medtr3g056380.1	Mtr.27684.1.S1_at	5
Medtr6g488190.1	Mtr.27697.1.S1_at	5
Medtr8g069755.1	Mtr.27698.1.S1_at	5
Medtr8g011170.1	Mtr.27709.1.S1_at	5
Medtr2g022960.1	Mtr.27710.1.S1_at	5
Medtr1g027070.1	Mtr.27711.1.S1_at	5
Medtr4g104540.1	Mtr.27713.1.S1_at	5
Medtr2g023010.1	Mtr.27726.1.S1_at	5
Medtr3g088655.1	Mtr.27728.1.S1_s_at	5
Medtr4g101780.1	Mtr.27739.1.S1_at	5
Medtr5g006300.1	Mtr.27743.1.S1_at	5
Medtr5g006300.1	Mtr.27743.1.S1_s_at	5
Medtr8g007125.1	Mtr.27787.1.S1_at	5
Medtr8g446950.1	Mtr.2780.1.S1_at	5
Medtr8g005225.1	Mtr.27812.1.S1_at	5
Medtr3g019150.1	Mtr.27832.1.S1_at	5
Medtr7g056510.2	Mtr.27847.1.S1_at	5
Medtr2g436710.1	Mtr.27848.1.S1_at	5
Medtr6g088450.1	Mtr.27913.1.S1_at	5
Medtr3g463060.1	Mtr.27916.1.S1_at	5
Medtr7g106710.3	Mtr.27929.1.S1_at	5
Medtr3g069500.1	Mtr.27944.1.S1_at	5
Medtr5g011470.1	Mtr.27972.1.S1_at	5
Medtr2g086530.1	Mtr.27980.1.S1_at	5
Medtr1g037520.1	Mtr.27992.1.S1_at	5
Medtr4g013375.1	Mtr.27995.1.S1_at	5
Medtr3g011300.1	Mtr.28014.1.S1_at	5
Medtr8g012775.2	Mtr.28017.1.S1_s_at	5
Medtr8g016580.1	Mtr.28023.1.S1_at	5
Medtr2g079310.1	Mtr.28089.1.S1_at	5
Medtr3g008500.2	Mtr.281.1.S1_at	5
Medtr5g035610.1	Mtr.28125.1.S1_s_at	5
Medtr7g110580.1	Mtr.2814.1.S1_at	5
Medtr4g018880.2	Mtr.28149.1.S1_at	5
Medtr4g084750.1	Mtr.28167.1.S1_s_at	5
Medtr5g019580.2	Mtr.28194.1.S1_at	5
Medtr6g088140.1	Mtr.28196.1.S1_at	5
Medtr1g052640.2	Mtr.28199.1.S1_at	5
Medtr7g015670.1	Mtr.28234.1.S1_at	5
Medtr6g016820.1	Mtr.28242.1.S1_at	5
Medtr4g104540.1	Mtr.28255.1.S1_at	5
Medtr1g015020.2	Mtr.28274.1.S1_at	5
Medtr0428s0030.1	Mtr.28275.1.S1_s_at	5
Medtr7g060540.2	Mtr.28283.1.S1_at	5
Medtr7g026990.1	Mtr.28310.1.S1_at	5
Medtr2g059890.3	Mtr.28312.1.S1_at	5
Medtr2g060350.1	Mtr.28316.1.S1_at	5
Medtr1g009750.1	Mtr.28318.1.S1_at	5
Medtr6g004220.2	Mtr.28324.1.S1_at	5
Medtr1g088860.1	Mtr.28326.1.S1_at	5
Medtr4g101990.1	Mtr.28330.1.S1_at	5
Medtr6g023805.1	Mtr.28373.1.S1_at	5
Medtr3g056320.2	Mtr.28402.1.S1_at	5
Medtr8g032950.1	Mtr.28421.1.S1_at	5
Medtr8g032950.1	Mtr.28421.1.S1_x_at	5
Medtr1g046500.1	Mtr.28423.1.S1_at	5
Medtr4g037660.1	Mtr.28435.1.S1_at	5
Medtr3g067780.1	Mtr.28439.1.S1_at	5
Medtr2g028580.2	Mtr.28443.1.S1_s_at	5
Medtr8g083530.1	Mtr.28448.1.S1_s_at	5
Medtr4g125940.1	Mtr.28457.1.S1_s_at	5
Medtr6g045200.2	Mtr.28492.1.S1_at	5
Medtr1g115400.1	Mtr.28497.1.S1_at	5
Medtr8g072220.1	Mtr.28500.1.S1_at	5
Medtr7g068140.1	Mtr.28544.1.S1_at	5
Medtr8g089190.1	Mtr.28546.1.S1_at	5
Medtr7g065660.1	Mtr.28547.1.S1_s_at	5
Medtr7g108890.1	Mtr.28556.1.S1_at	5
Medtr5g023240.1	Mtr.28564.1.S1_at	5
Medtr1g076800.1	Mtr.28598.1.S1_at	5
Medtr5g023370.1	Mtr.2867.1.S1_at	5
Medtr8g064630.1	Mtr.2868.1.S1_at	5
Medtr0003s0500.1	Mtr.28687.1.S1_at	5
Medtr5g083960.1	Mtr.28755.1.S1_at	5
Medtr6g088670.1	Mtr.28766.1.S1_at	5
Medtr8g099495.1	Mtr.28780.1.S1_s_at	5
Medtr8g036020.1	Mtr.28786.1.S1_at	5
Medtr3g112530.1	Mtr.28790.1.S1_at	5
Medtr2g061720.1	Mtr.28797.1.S1_at	5
Medtr4g094812.1	Mtr.28801.1.S1_at	5
Medtr4g132430.1	Mtr.28804.1.S1_at	5
Medtr8g037910.4	Mtr.28806.1.S1_at	5
Medtr8g020700.2	Mtr.28813.1.S1_at	5
Medtr8g015560.1	Mtr.28948.1.S1_at	5
Medtr2g068760.1	Mtr.29059.1.S1_at	5
Medtr4g068870.1	Mtr.29072.1.S1_s_at	5
Medtr7g027175.1	Mtr.29075.1.S1_at	5
Medtr7g056663.1	Mtr.29218.1.S1_at	5
Medtr1g030840.1	Mtr.29236.1.S1_at	5
Medtr8g018170.1	Mtr.29242.1.S1_at	5
Medtr1g047670.1	Mtr.2927.1.S1_at	5
Medtr5g024340.1	Mtr.293.1.S1_at	5
Medtr5g090830.1	Mtr.29306.1.S1_at	5
Medtr6g083320.1	Mtr.29321.1.S1_at	5
Medtr8g105700.1	Mtr.29322.1.S1_at	5
Medtr8g465990.2	Mtr.29335.1.S1_at	5
Medtr1g067480.1	Mtr.29339.1.S1_at	5
Medtr3g436390.1	Mtr.29340.1.S1_at	5
Medtr7g076000.1	Mtr.29365.1.S1_at	5
Medtr2g067980.1	Mtr.29368.1.S1_at	5
Medtr1g037130.1	Mtr.29411.1.S1_at	5
Medtr2g028180.5	Mtr.29425.1.S1_at	5
Medtr4g132010.1	Mtr.29438.1.S1_at	5
Medtr8g099065.1	Mtr.29449.1.S1_at	5
Medtr4g025690.1	Mtr.29494.1.S1_at	5
Medtr7g112000.1	Mtr.29505.1.S1_s_at	5
Medtr5g026850.2	Mtr.29567.1.S1_at	5
Medtr0256s0050.1	Mtr.29574.1.S1_at	5
Medtr8g066220.1	Mtr.29577.1.S1_at	5
Medtr7g009780.1	Mtr.29585.1.S1_at	5
Medtr5g018610.1	Mtr.29593.1.S1_at	5
Medtr4g037055.1	Mtr.29602.1.S1_at	5
Medtr2g096670.1	Mtr.29608.1.S1_at	5
Medtr2g009450.1	Mtr.29662.1.S1_at	5
Medtr2g096870.2	Mtr.29666.1.S1_at	5
Medtr5g010750.2	Mtr.29832.1.S1_s_at	5
Medtr1g115210.1	Mtr.29843.1.S1_s_at	5
Medtr2g084230.3	Mtr.29867.1.S1_at	5
Medtr1g050322.3	Mtr.29868.1.S1_at	5
Medtr3g031220.1	Mtr.29902.1.S1_at	5
Medtr3g437870.1	Mtr.29988.1.S1_at	5
Medtr2g072640.1	Mtr.30034.1.S1_at	5
Medtr1g014670.1	Mtr.30157.1.S1_at	5
Medtr8g098495.1	Mtr.30197.1.S1_at	5
Medtr5g028750.1	Mtr.3026.1.S1_at	5
Medtr6g013135.1	Mtr.30405.1.S1_at	5
Medtr8g018420.1	Mtr.30415.1.S1_at	5
Medtr8g018420.1	Mtr.30415.1.S1_s_at	5
Medtr6g045467.5	Mtr.30418.1.S1_at	5
Medtr8g042060.2	Mtr.30481.1.S1_at	5
Medtr1g027640.1	Mtr.30504.1.S1_at	5
Medtr1g027640.1	Mtr.30504.1.S1_x_at	5
Medtr5g020760.2	Mtr.30508.1.S1_at	5
Medtr1g053130.1	Mtr.3052.1.S1_at	5
Medtr3g075440.1	Mtr.30669.1.S1_at	5
Medtr8g106640.3	Mtr.30687.1.S1_at	5
Medtr2g036320.1	Mtr.30715.1.S1_at	5
Medtr1g103680.1	Mtr.30716.1.S1_at	5
Medtr5g005530.1	Mtr.30727.1.S1_at	5
Medtr7g098760.1	Mtr.30729.1.S1_at	5
Medtr7g015950.1	Mtr.30730.1.S1_at	5
Medtr5g044710.1	Mtr.30741.1.S1_at	5
Medtr1g075540.4	Mtr.30752.1.S1_at	5
Medtr4g088195.1	Mtr.30765.1.S1_at	5
Medtr4g014120.1	Mtr.30767.1.S1_at	5
Medtr3g101410.1	Mtr.30776.1.S1_at	5
Medtr2g091155.1	Mtr.30787.1.S1_at	5
Medtr6g016840.1	Mtr.30847.1.S1_at	5
Medtr5g011470.1	Mtr.30866.1.S1_at	5
Medtr8g092000.1	Mtr.30867.1.S1_at	5
Medtr0184s0030.1	Mtr.3097.1.S1_at	5
Medtr2g438320.1	Mtr.31008.1.S1_at	5
Medtr2g435550.5	Mtr.3107.1.S1_at	5
Medtr1g043810.2	Mtr.31074.1.S1_s_at	5
Medtr2g011180.1	Mtr.31118.1.S1_at	5
Medtr3g045440.1	Mtr.31237.1.S1_at	5
Medtr8g040690.1	Mtr.31246.1.S1_at	5
Medtr8g040690.1	Mtr.31246.1.S1_s_at	5
Medtr3g110190.1	Mtr.31257.1.S1_at	5
Medtr2g437530.1	Mtr.31259.1.S1_s_at	5
Medtr3g063030.1	Mtr.31269.1.S1_at	5
Medtr7g056803.1	Mtr.31270.1.S1_at	5
Medtr5g055690.1	Mtr.31273.1.S1_at	5
Medtr6g488050.1	Mtr.31286.1.S1_s_at	5
Medtr4g117960.1	Mtr.31288.1.S1_at	5
Medtr2g461190.1	Mtr.31290.1.S1_at	5
Medtr8g066630.2	Mtr.31307.1.S1_at	5
Medtr2g068880.1	Mtr.31314.1.S1_at	5
Medtr7g015700.1	Mtr.31333.1.S1_at	5
Medtr7g078260.1	Mtr.31345.1.S1_at	5
Medtr5g017860.1	Mtr.31347.1.S1_at	5
Medtr3g074380.1	Mtr.31375.1.S1_at	5
Medtr2g437770.1	Mtr.31380.1.S1_at	5
Medtr5g005540.1	Mtr.31383.1.S1_at	5
Medtr5g005540.1	Mtr.31383.1.S1_s_at	5
Medtr1g081550.1	Mtr.31385.1.S1_at	5
Medtr2g020590.1	Mtr.31390.1.S1_s_at	5
Medtr4g117960.1	Mtr.31406.1.S1_at	5
Medtr4g117960.1	Mtr.31406.1.S1_x_at	5
Medtr6g007743.1	Mtr.31463.1.S1_at	5
Medtr5g029190.2	Mtr.31491.1.S1_s_at	5
Medtr6g007763.1	Mtr.31498.1.S1_at	5
Medtr4g068290.1	Mtr.31502.1.S1_at	5
Medtr8g085900.1	Mtr.31517.1.S1_s_at	5
Medtr4g094368.1	Mtr.31539.1.S1_at	5
Medtr4g021450.1	Mtr.31542.1.S1_s_at	5
Medtr5g092350.1	Mtr.31550.1.S1_at	5
Medtr5g092410.1	Mtr.31553.1.S1_at	5
Medtr1g115850.2	Mtr.31570.1.S1_at	5
Medtr7g076900.1	Mtr.31575.1.S1_at	5
Medtr4g063930.1	Mtr.31583.1.S1_at	5
Medtr4g028960.1	Mtr.31589.1.S1_at	5
Medtr2g098060.1	Mtr.31592.1.S1_at	5
Medtr5g011210.1	Mtr.31597.1.S1_at	5
Medtr5g011210.1	Mtr.31598.1.S1_at	5
Medtr1g110270.1	Mtr.31599.1.S1_at	5
Medtr1g110270.1	Mtr.31600.1.S1_at	5
Medtr1g075250.1	Mtr.31605.1.S1_at	5
Medtr1g075250.1	Mtr.31605.1.S1_s_at	5
Medtr2g083380.1	Mtr.31615.1.S1_s_at	5
Medtr5g010390.1	Mtr.31622.1.S1_at	5
Medtr6g093100.1	Mtr.31626.1.S1_at	5
Medtr1g040315.1	Mtr.31634.1.S1_at	5
Medtr2g028980.1	Mtr.31636.1.S1_at	5
Medtr2g028980.1	Mtr.31637.1.S1_at	5
Medtr3g109340.1	Mtr.31647.1.S1_at	5
Medtr8g098895.1	Mtr.31654.1.S1_s_at	5
Medtr8g098895.1	Mtr.31655.1.S1_at	5
Medtr4g130270.1	Mtr.31671.1.S1_at	5
Medtr6g029390.1	Mtr.31724.1.S1_at	5
Medtr3g062570.3	Mtr.31762.1.S1_at	5
Medtr3g062570.3	Mtr.31762.1.S1_s_at	5
Medtr8g040520.1	Mtr.31772.1.S1_at	5
Medtr8g040520.1	Mtr.31772.1.S1_s_at	5
Medtr5g006710.1	Mtr.318.1.S1_at	5
Medtr2g030835.1	Mtr.3180.1.S1_at	5
Medtr4g078310.1	Mtr.31805.1.S1_at	5
Medtr5g005110.2	Mtr.3182.1.S1_at	5
Medtr1g116890.1	Mtr.31820.1.S1_at	5
Medtr7g104130.2	Mtr.31825.1.S1_at	5
Medtr3g109320.1	Mtr.31840.1.S1_at	5
Medtr1g074160.2	Mtr.31851.1.S1_at	5
Medtr3g109760.1	Mtr.31852.1.S1_s_at	5
Medtr8g071050.1	Mtr.31863.1.S1_at	5
Medtr1g115190.1	Mtr.31880.1.S1_at	5
Medtr4g066640.1	Mtr.31923.1.S1_at	5
Medtr4g020620.3	Mtr.31924.1.S1_at	5
Medtr4g114210.1	Mtr.31928.1.S1_at	5
Medtr0009s0480.2	Mtr.31947.1.S1_s_at	5
Medtr2g090245.1	Mtr.31998.1.S1_at	5
Medtr5g006670.1	Mtr.320.1.S1_at	5
Medtr5g006670.1	Mtr.320.1.S1_x_at	5
Medtr1g035190.1	Mtr.32012.1.S1_at	5
Medtr1g112780.1	Mtr.32021.1.S1_at	5
Medtr1g103090.1	Mtr.32032.1.S1_at	5
Medtr1g063120.1	Mtr.32034.1.S1_at	5
Medtr7g045370.1	Mtr.32038.1.S1_at	5
Medtr7g028462.1	Mtr.3205.1.S1_at	5
Medtr3g080000.1	Mtr.32052.1.S1_at	5
Medtr1g081420.1	Mtr.32056.1.S1_at	5
Medtr1g011640.1	Mtr.32084.1.S1_at	5
Medtr8g079050.1	Mtr.32088.1.S1_s_at	5
Medtr8g020700.2	Mtr.32120.1.S1_at	5
Medtr0083s0100.2	Mtr.32224.1.S1_at	5
Medtr5g017680.1	Mtr.32228.1.S1_at	5
Medtr4g011640.1	Mtr.32240.1.S1_at	5
Medtr3g464040.1	Mtr.32253.1.S1_s_at	5
Medtr1g105855.1	Mtr.32256.1.S1_at	5
Medtr1g038810.1	Mtr.32266.1.S1_s_at	5
Medtr3g008100.3	Mtr.32271.1.S1_at	5
Medtr3g031220.2	Mtr.32279.1.S1_at	5
Medtr0012s0290.1	Mtr.32283.1.S1_at	5
Medtr7g105870.1	Mtr.32284.1.S1_at	5
Medtr5g020740.1	Mtr.32289.1.S1_s_at	5
Medtr6g088670.1	Mtr.32296.1.S1_at	5
Medtr3g104750.1	Mtr.32312.1.S1_at	5
Medtr5g096700.2	Mtr.32430.1.S1_s_at	5
Medtr2g096670.1	Mtr.32441.1.S1_at	5
Medtr5g035530.1	Mtr.3253.1.S1_at	5
Medtr0122s0020.2	Mtr.32640.1.S1_at	5
Medtr3g436390.1	Mtr.32642.1.S1_at	5
Medtr0012s0290.1	Mtr.32710.1.S1_at	5
Medtr5g075020.1	Mtr.32712.1.S1_at	5
Medtr7g092750.1	Mtr.32713.1.S1_s_at	5
Medtr2g011600.3	Mtr.32717.1.S1_at	5
Medtr7g015800.2	Mtr.32726.1.S1_at	5
Medtr0062s0020.1	Mtr.32730.1.S1_at	5
Medtr4g101310.1	Mtr.32740.1.S1_at	5
Medtr2g088000.1	Mtr.32746.1.S1_at	5
Medtr7g015760.2	Mtr.32778.1.S1_at	5
Medtr6g034870.1	Mtr.32812.1.S1_s_at	5
Medtr0280s0040.1	Mtr.32838.1.S1_at	5
Medtr4g099510.1	Mtr.32845.1.S1_at	5
Medtr2g086070.1	Mtr.32892.1.S1_at	5
Medtr3g105730.1	Mtr.32898.1.S1_at	5
Medtr5g091930.2	Mtr.32920.1.S1_at	5
Medtr5g010730.1	Mtr.32938.1.S1_at	5
Medtr1g023600.1	Mtr.32989.1.S1_at	5
Medtr3g098980.2	Mtr.33067.1.S1_at	5
Medtr3g118390.1	Mtr.331.1.S1_at	5
Medtr0064s0160.1	Mtr.3313.1.S1_at	5
Medtr8g037910.4	Mtr.33130.1.S1_at	5
Medtr4g097110.2	Mtr.33154.1.S1_s_at	5
Medtr2g054380.1	Mtr.33157.1.S1_at	5
Medtr1g063120.1	Mtr.33181.1.S1_at	5
Medtr7g029275.1	Mtr.33191.1.S1_at	5
Medtr1g070205.1	Mtr.33198.1.S1_at	5
Medtr8g104080.1	Mtr.33205.1.S1_at	5
Medtr6g016420.2	Mtr.33224.1.S1_s_at	5
Medtr1g022040.1	Mtr.33270.1.S1_at	5
Medtr8g012775.1	Mtr.33298.1.S1_s_at	5
Medtr1g044020.1	Mtr.33314.1.S1_at	5
Medtr8g014360.1	Mtr.33365.1.S1_s_at	5
Medtr4g127120.1	Mtr.33370.1.S1_at	5
Medtr8g104890.1	Mtr.33372.1.S1_at	5
Medtr4g025690.1	Mtr.33373.1.S1_at	5
Medtr5g086040.5	Mtr.33379.1.S1_at	5
Medtr5g086040.6	Mtr.33379.1.S1_s_at	5
Medtr7g015780.1	Mtr.33386.1.S1_at	5
Medtr1g084660.2	Mtr.33457.1.S1_at	5
Medtr1g084660.1	Mtr.33457.1.S1_s_at	5
Medtr4g066630.1	Mtr.33545.1.S1_s_at	5
Medtr0126s0080.1	Mtr.33546.1.S1_at	5
Medtr0118s0070.1	Mtr.33549.1.S1_at	5
Medtr3g007650.1	Mtr.33556.1.S1_at	5
Medtr4g134140.1	Mtr.33566.1.S1_at	5
Medtr3g049150.1	Mtr.33589.1.S1_at	5
Medtr3g088440.2	Mtr.33595.1.S1_s_at	5
Medtr7g015170.1	Mtr.33789.1.S1_at	5
Medtr1g019760.1	Mtr.3389.1.S1_at	5
Medtr0147s0030.1	Mtr.33930.1.S1_at	5
Medtr2g072400.1	Mtr.34081.1.S1_at	5
Medtr4g120970.1	Mtr.34114.1.S1_s_at	5
Medtr3g092200.1	Mtr.34154.1.S1_at	5
Medtr1g054205.1	Mtr.34175.1.S1_at	5
Medtr1g077660.1	Mtr.3429.1.S1_at	5
Medtr0004s0210.1	Mtr.34379.1.S1_s_at	5
Medtr7g055793.2	Mtr.34409.1.S1_at	5
Medtr1g097580.1	Mtr.34426.1.S1_at	5
Medtr2g034880.2	Mtr.34460.1.S1_at	5
Medtr1g115900.1	Mtr.34465.1.S1_s_at	5
Medtr5g026850.2	Mtr.3453.1.S1_s_at	5
Medtr7g077190.1	Mtr.34584.1.S1_at	5
Medtr1g075410.1	Mtr.34591.1.S1_s_at	5
Medtr1g097840.2	Mtr.34598.1.S1_at	5
Medtr8g076680.1	Mtr.34634.1.S1_at	5
Medtr1g016480.1	Mtr.34688.1.S1_at	5
Medtr6g074875.2	Mtr.34692.1.S1_at	5
Medtr6g488050.1	Mtr.34742.1.S1_at	5
Medtr7g112000.1	Mtr.34762.1.S1_s_at	5
Medtr6g033330.1	Mtr.34806.1.S1_s_at	5
Medtr4g123850.1	Mtr.34901.1.S1_s_at	5
Medtr1g044470.1	Mtr.34958.1.S1_at	5
Medtr3g032150.1	Mtr.34964.1.S1_s_at	5
Medtr8g068540.1	Mtr.3497.1.S1_at	5
Medtr3g103180.1	Mtr.34974.1.S1_at	5
Medtr1g067180.5	Mtr.34975.1.S1_at	5
Medtr5g012810.1	Mtr.3501.1.S1_s_at	5
Medtr4g129270.1	Mtr.35080.1.S1_at	5
Medtr3g071740.1	Mtr.35122.1.S1_at	5
Medtr4g100590.1	Mtr.35127.1.S1_s_at	5
Medtr4g099270.3	Mtr.3516.1.S1_at	5
Medtr2g045780.1	Mtr.3523.1.S1_at	5
Medtr8g075510.2	Mtr.35231.1.S1_at	5
Medtr8g075510.2	Mtr.35231.1.S1_s_at	5
Medtr1g110550.1	Mtr.35325.1.S1_at	5
Medtr7g067940.1	Mtr.35326.1.S1_at	5
Medtr3g056310.2	Mtr.35332.1.S1_at	5
Medtr4g051698.1	Mtr.35333.1.S1_at	5
Medtr5g040430.1	Mtr.35335.1.S1_s_at	5
Medtr1g052640.2	Mtr.35343.1.S1_at	5
Medtr3g080090.1	Mtr.35354.1.S1_at	5
Medtr4g064180.2	Mtr.35363.1.S1_at	5
Medtr5g025330.1	Mtr.35365.1.S1_at	5
Medtr1g015300.1	Mtr.35388.1.S1_s_at	5
Medtr7g011900.1	Mtr.35413.1.S1_at	5
Medtr5g036410.1	Mtr.35430.1.S1_s_at	5
Medtr3g467140.2	Mtr.35436.1.S1_at	5
Medtr2g086300.1	Mtr.35449.1.S1_s_at	5
Medtr6g072310.1	Mtr.35455.1.S1_at	5
Medtr4g105630.5	Mtr.35464.1.S1_at	5
Medtr5g092220.1	Mtr.35471.1.S1_at	5
Medtr7g085810.1	Mtr.35480.1.S1_at	5
Medtr7g405740.1	Mtr.35487.1.S1_at	5
Medtr4g013375.1	Mtr.35504.1.S1_at	5
Medtr5g045470.1	Mtr.35511.1.S1_at	5
Medtr8g006930.1	Mtr.35515.1.S1_at	5
Medtr3g110450.1	Mtr.35520.1.S1_at	5
Medtr4g053665.1	Mtr.35524.1.S1_at	5
Medtr3g450800.1	Mtr.35544.1.S1_at	5
Medtr5g024300.1	Mtr.35545.1.S1_at	5
Medtr3g061900.3	Mtr.35565.1.S1_at	5
Medtr7g053107.2	Mtr.35611.1.S1_at	5
Medtr6g047880.1	Mtr.35616.1.S1_at	5
Medtr1g038680.1	Mtr.35633.1.S1_at	5
Medtr8g447290.1	Mtr.35642.1.S1_at	5
Medtr5g055020.1	Mtr.35654.1.S1_at	5
Medtr2g055710.1	Mtr.35674.1.S1_at	5
Medtr6g017225.1	Mtr.35688.1.S1_at	5
Medtr1g056870.1	Mtr.35697.1.S1_s_at	5
Medtr1g102380.1	Mtr.35725.1.S1_at	5
Medtr5g092340.1	Mtr.35727.1.S1_at	5
Medtr8g008660.1	Mtr.35740.1.S1_at	5
Medtr2g090755.1	Mtr.35755.1.S1_at	5
Medtr7g063320.1	Mtr.35757.1.S1_at	5
Medtr3g011910.1	Mtr.35763.1.S1_at	5
Medtr4g124750.1	Mtr.35768.1.S1_at	5
Medtr7g106340.1	Mtr.35802.1.S1_at	5
Medtr3g116270.1	Mtr.35803.1.S1_at	5
Medtr1g099800.1	Mtr.35806.1.S1_at	5
Medtr4g017030.1	Mtr.35815.1.S1_at	5
Medtr8g069510.1	Mtr.35833.1.S1_s_at	5
Medtr5g012290.1	Mtr.35838.1.S1_at	5
Medtr4g093825.1	Mtr.35869.1.S1_at	5
Medtr3g110860.2	Mtr.35893.1.S1_at	5
Medtr4g078310.1	Mtr.35915.1.S1_at	5
Medtr1g106215.1	Mtr.35927.1.S1_at	5
Medtr0216s0030.1	Mtr.35947.1.S1_at	5
Medtr7g026630.1	Mtr.35965.1.S1_at	5
Medtr8g064880.1	Mtr.35968.1.S1_at	5
Medtr1g069945.1	Mtr.35994.1.S1_at	5
Medtr2g034960.1	Mtr.3600.1.S1_at	5
Medtr3g067770.1	Mtr.36037.1.S1_at	5
Medtr1g090973.1	Mtr.36073.1.S1_s_at	5
Medtr7g103450.1	Mtr.36076.1.S1_at	5
Medtr3g074380.1	Mtr.36115.1.S1_at	5
Medtr5g085790.1	Mtr.36136.1.S1_at	5
Medtr6g028130.1	Mtr.36148.1.S1_at	5
Medtr8g067930.1	Mtr.36149.1.S1_s_at	5
Medtr8g067930.1	Mtr.36150.1.S1_at	5
Medtr8g067930.1	Mtr.36150.1.S1_s_at	5
Medtr8g469310.1	Mtr.36186.1.S1_at	5
Medtr7g007260.3	Mtr.36196.1.S1_at	5
Medtr7g007260.8	Mtr.36196.1.S1_s_at	5
Medtr8g020780.1	Mtr.36197.1.S1_at	5
Medtr6g033255.1	Mtr.36431.1.S1_at	5
Medtr8g008500.1	Mtr.36853.1.S1_at	5
Medtr8g088760.1	Mtr.36929.1.S1_s_at	5
Medtr8g010590.1	Mtr.36965.1.S1_at	5
Medtr2g020710.4	Mtr.36972.1.S1_at	5
Medtr5g021160.2	Mtr.36995.1.S1_at	5
Medtr7g013850.1	Mtr.36996.1.S1_at	5
Medtr7g033625.1	Mtr.37027.1.S1_at	5
Medtr5g036410.1	Mtr.37033.1.S1_s_at	5
Medtr4g124855.1	Mtr.37034.1.S1_s_at	5
Medtr4g081440.2	Mtr.37038.1.S1_at	5
Medtr2g022350.1	Mtr.37043.1.S1_at	5
Medtr4g094828.1	Mtr.37046.1.S1_at	5
Medtr2g438260.1	Mtr.37058.1.S1_at	5
Medtr5g075680.3	Mtr.37075.1.S1_at	5
Medtr7g088820.2	Mtr.37085.1.S1_at	5
Medtr2g100450.2	Mtr.37153.1.S1_at	5
Medtr1g115195.1	Mtr.37204.1.S1_at	5
Medtr4g104730.1	Mtr.37222.1.S1_at	5
Medtr1g033080.1	Mtr.37224.1.S1_at	5
Medtr0002s1060.1	Mtr.37227.1.S1_at	5
Medtr8g020990.1	Mtr.37235.1.S1_at	5
Medtr8g018550.1	Mtr.37248.1.S1_at	5
Medtr5g023260.1	Mtr.37253.1.S1_at	5
Medtr5g055210.1	Mtr.37260.1.S1_at	5
Medtr4g087320.2	Mtr.37264.1.S1_at	5
Medtr5g024020.2	Mtr.37265.1.S1_at	5
Medtr1g030820.1	Mtr.37276.1.S1_at	5
Medtr6g007767.5	Mtr.37283.1.S1_s_at	5
Medtr3g083130.1	Mtr.37316.1.S1_at	5
Medtr5g031310.1	Mtr.37340.1.S1_at	5
Medtr7g081500.1	Mtr.37346.1.S1_at	5
Medtr7g081420.1	Mtr.37348.1.S1_at	5
Medtr6g008015.1	Mtr.37366.1.S1_at	5
Medtr7g083410.1	Mtr.37375.1.S1_at	5
Medtr8g077145.1	Mtr.37376.1.S1_s_at	5
Medtr8g077145.1	Mtr.37378.1.S1_at	5
Medtr8g080290.1	Mtr.37382.1.S1_at	5
Medtr8g494200.1	Mtr.37383.1.S1_at	5
Medtr7g093870.1	Mtr.37393.1.S1_at	5
Medtr1g090070.1	Mtr.37396.1.S1_at	5
Medtr1g090100.1	Mtr.37397.1.S1_at	5
Medtr4g127040.1	Mtr.37399.1.S1_at	5
Medtr6g021615.1	Mtr.37401.1.S1_at	5
Medtr7g068450.1	Mtr.37403.1.S1_at	5
Medtr3g023720.1	Mtr.37410.1.S1_at	5
Medtr2g008360.1	Mtr.37421.1.S1_at	5
Medtr2g023930.1	Mtr.37425.1.S1_at	5
Medtr4g107720.2	Mtr.37437.1.S1_at	5
Medtr0184s0010.1	Mtr.37455.1.S1_at	5
Medtr0078s0060.1	Mtr.37456.1.S1_at	5
Medtr8g447220.2	Mtr.37477.1.S1_at	5
Medtr7g011900.1	Mtr.37501.1.S1_at	5
Medtr2g022350.1	Mtr.37502.1.S1_at	5
Medtr2g022370.1	Mtr.37502.1.S1_s_at	5
Medtr2g088770.1	Mtr.37542.1.S1_at	5
Medtr4g011690.1	Mtr.37564.1.S1_at	5
Medtr4g011720.2	Mtr.37565.1.S1_at	5
Medtr5g030420.2	Mtr.37569.1.S1_at	5
Medtr8g045880.1	Mtr.37573.1.S1_at	5
Medtr4g120220.1	Mtr.37579.1.S1_at	5
Medtr7g106080.1	Mtr.37584.1.S1_at	5
Medtr6g034930.1	Mtr.37585.1.S1_a_at	5
Medtr0062s0060.1	Mtr.37593.1.S1_at	5
Medtr0057s0100.1	Mtr.37594.1.S1_at	5
Medtr4g125940.1	Mtr.37598.1.S1_at	5
Medtr2g040000.1	Mtr.37599.1.S1_at	5
Medtr2g040000.1	Mtr.37600.1.S1_s_at	5
Medtr7g088825.1	Mtr.37657.1.S1_at	5
Medtr3g086520.2	Mtr.37676.1.S1_at	5
Medtr3g072680.1	Mtr.37678.1.S1_at	5
Medtr8g012400.1	Mtr.3768.1.S1_at	5
Medtr8g012400.1	Mtr.3768.1.S1_s_at	5
Medtr4g021450.5	Mtr.37705.1.S1_at	5
Medtr7g112000.1	Mtr.37715.1.S1_at	5
Medtr4g033015.1	Mtr.37724.1.S1_s_at	5
Medtr2g021690.1	Mtr.37734.1.S1_at	5
Medtr4g082355.1	Mtr.37736.1.S1_at	5
Medtr7g014510.1	Mtr.37751.1.S1_at	5
Medtr8g022810.1	Mtr.37773.1.S1_at	5
Medtr1g056880.1	Mtr.37825.1.S1_at	5
Medtr2g088980.1	Mtr.37841.1.S1_at	5
Medtr3g090530.5	Mtr.37844.1.S1_at	5
Medtr4g063930.1	Mtr.37857.1.S1_at	5
Medtr3g085890.2	Mtr.37899.1.S1_at	5
Medtr1g077030.1	Mtr.37906.1.S1_at	5
Medtr2g015890.4	Mtr.37926.1.S1_at	5
Medtr4g075730.1	Mtr.3793.1.S1_at	5
Medtr6g033725.1	Mtr.37944.1.S1_at	5
Medtr8g028880.1	Mtr.37963.1.S1_at	5
Medtr7g093950.1	Mtr.37969.1.S1_at	5
Medtr1g098460.1	Mtr.37973.1.S1_at	5
Medtr4g006970.1	Mtr.37975.1.S1_at	5
Medtr3g078160.3	Mtr.3798.1.S1_at	5
Medtr2g098070.1	Mtr.37984.1.S1_at	5
Medtr8g011780.1	Mtr.38011.1.S1_s_at	5
Medtr3g102400.1	Mtr.38035.1.S1_at	5
Medtr5g064240.1	Mtr.38043.1.S1_at	5
Medtr4g107400.1	Mtr.38064.1.S1_at	5
Medtr4g068220.1	Mtr.38067.1.S1_at	5
Medtr1g059890.1	Mtr.38079.1.S1_at	5
Medtr4g124050.2	Mtr.3808.1.S1_at	5
Medtr0065s0100.1	Mtr.3809.1.S1_at	5
Medtr5g035610.1	Mtr.38093.1.S1_at	5
Medtr4g082580.1	Mtr.38096.1.S1_at	5
Medtr1g007840.1	Mtr.38097.1.S1_at	5
Medtr8g072260.2	Mtr.38100.1.S1_at	5
Medtr8g045570.1	Mtr.38110.1.S1_at	5
Medtr2g008160.1	Mtr.38116.1.S1_at	5
Medtr2g008160.2	Mtr.38116.1.S1_s_at	5
Medtr3g086830.1	Mtr.38121.1.S1_at	5
Medtr1g040430.1	Mtr.38122.1.S1_at	5
Medtr4g029190.1	Mtr.38167.1.S1_at	5
Medtr7g014200.1	Mtr.38170.1.S1_at	5
Medtr4g129470.1	Mtr.38198.1.S1_at	5
Medtr8g042780.2	Mtr.38200.1.S1_at	5
Medtr4g094588.1	Mtr.38202.1.S1_at	5
Medtr3g096310.3	Mtr.38205.1.S1_at	5
Medtr8g033250.1	Mtr.38212.1.S1_at	5
Medtr8g099575.2	Mtr.38214.1.S1_at	5
Medtr4g133800.1	Mtr.38220.1.S1_at	5
Medtr8g076680.2	Mtr.38234.1.S1_at	5
Medtr3g103190.1	Mtr.38241.1.S1_at	5
Medtr4g117660.1	Mtr.38252.1.S1_at	5
Medtr1g092690.1	Mtr.38253.1.S1_at	5
Medtr5g032870.1	Mtr.38256.1.S1_s_at	5
Medtr1g114690.3	Mtr.38270.1.S1_at	5
Medtr3g437990.1	Mtr.38282.1.S1_at	5
Medtr4g011630.1	Mtr.38312.1.S1_at	5
Medtr7g103870.1	Mtr.38316.1.S1_at	5
Medtr5g090970.1	Mtr.38349.1.S1_at	5
Medtr4g098450.1	Mtr.38359.1.S1_at	5
Medtr5g082150.1	Mtr.38375.1.S1_at	5
Medtr1g111540.1	Mtr.38380.1.S1_at	5
Medtr7g093290.1	Mtr.38418.1.S1_at	5
Medtr5g090770.2	Mtr.38419.1.S1_at	5
Medtr5g064510.1	Mtr.38421.1.S1_at	5
Medtr5g064530.1	Mtr.38422.1.S1_at	5
Medtr3g118020.1	Mtr.38443.1.S1_at	5
Medtr1g115535.3	Mtr.38444.1.S1_at	5
Medtr1g070120.1	Mtr.38450.1.S1_at	5
Medtr2g075250.2	Mtr.38479.1.S1_at	5
Medtr3g107770.1	Mtr.38485.1.S1_at	5
Medtr4g102890.2	Mtr.38487.1.S1_at	5
Medtr8g036060.1	Mtr.38500.1.S1_at	5
Medtr4g021023.2	Mtr.38502.1.S1_at	5
Medtr3g114750.1	Mtr.38513.1.S1_at	5
Medtr6g043460.1	Mtr.38549.1.S1_at	5
Medtr2g082590.2	Mtr.38559.1.S1_at	5
Medtr1g111510.1	Mtr.38564.1.S1_at	5
Medtr5g041930.1	Mtr.38570.1.S1_at	5
Medtr3g467140.2	Mtr.38574.1.S1_at	5
Medtr6g008210.1	Mtr.38581.1.S1_at	5
Medtr2g008960.1	Mtr.38610.1.S1_at	5
Medtr4g132460.1	Mtr.38613.1.S1_at	5
Medtr3g092490.1	Mtr.38631.1.S1_at	5
Medtr5g017850.1	Mtr.38635.1.S1_at	5
Medtr3g074390.1	Mtr.38695.1.S1_at	5
Medtr7g068770.1	Mtr.38711.1.S1_at	5
Medtr1g013150.1	Mtr.38714.1.S1_at	5
Medtr2g014820.1	Mtr.3872.1.S1_at	5
Medtr4g111840.1	Mtr.38735.1.S1_at	5
Medtr0067s0100.1	Mtr.38736.1.S1_at	5
Medtr8g032030.1	Mtr.38745.1.S1_at	5
Medtr7g092750.2	Mtr.38750.1.S1_at	5
Medtr7g092750.3	Mtr.38751.1.S1_at	5
Medtr5g092910.1	Mtr.38752.1.S1_at	5
Medtr2g072910.1	Mtr.38763.1.S1_at	5
Medtr5g016440.1	Mtr.38764.1.S1_at	5
Medtr5g048740.1	Mtr.38768.1.S1_at	5
Medtr7g075610.1	Mtr.38776.1.S1_at	5
Medtr1g060500.1	Mtr.38795.1.S1_at	5
Medtr5g012000.1	Mtr.38812.1.S1_at	5
Medtr5g070010.1	Mtr.38820.1.S1_at	5
Medtr3g067500.1	Mtr.38836.1.S1_at	5
Medtr6g028140.1	Mtr.38847.1.S1_at	5
Medtr3g064080.1	Mtr.3889.1.S1_at	5
Medtr1g056560.1	Mtr.38899.1.S1_at	5
Medtr7g083870.1	Mtr.38907.1.S1_at	5
Medtr1g009030.1	Mtr.38938.1.S1_at	5
Medtr0807s0020.1	Mtr.38949.1.S1_at	5
Medtr0807s0020.1	Mtr.38949.1.S1_x_at	5
Medtr1g100150.1	Mtr.38954.1.S1_at	5
Medtr8g022300.1	Mtr.38957.1.S1_at	5
Medtr4g078110.1	Mtr.39010.1.S1_at	5
Medtr6g008620.1	Mtr.39013.1.S1_at	5
Medtr3g095190.1	Mtr.39021.1.S1_at	5
Medtr4g118610.1	Mtr.39031.1.S1_at	5
Medtr6g084320.2	Mtr.39036.1.S1_at	5
Medtr1g042820.1	Mtr.39059.1.S1_at	5
Medtr1g088940.2	Mtr.39099.1.S1_at	5
Medtr4g094565.2	Mtr.39113.1.S1_at	5
Medtr2g101090.1	Mtr.39140.1.S1_at	5
Medtr3g462280.1	Mtr.39161.1.S1_at	5
Medtr8g469310.1	Mtr.39195.1.S1_at	5
Medtr3g057800.1	Mtr.39199.1.S1_at	5
Medtr1g100733.1	Mtr.39214.1.S1_at	5
Medtr6g015905.1	Mtr.39291.1.S1_at	5
Medtr8g466030.1	Mtr.39296.1.S1_at	5
Medtr8g089920.1	Mtr.39298.1.S1_at	5
Medtr3g088815.1	Mtr.39304.1.S1_at	5
Medtr5g064240.1	Mtr.39322.1.S1_at	5
Medtr3g017500.2	Mtr.39330.1.S1_at	5
Medtr4g023950.1	Mtr.39333.1.S1_at	5
Medtr3g049970.1	Mtr.39358.1.S1_at	5
Medtr7g062950.1	Mtr.39383.1.S1_at	5
Medtr1g108840.1	Mtr.39423.1.S1_at	5
Medtr4g077100.2	Mtr.39431.1.S1_at	5
Medtr4g017640.1	Mtr.39434.1.S1_at	5
Medtr8g006270.1	Mtr.39461.1.S1_at	5
Medtr5g094250.1	Mtr.39499.1.S1_at	5
Medtr6g083980.2	Mtr.39513.1.S1_at	5
Medtr3g098980.2	Mtr.39535.1.S1_at	5
Medtr7g056680.4	Mtr.39538.1.S1_at	5
Medtr5g070010.1	Mtr.39593.1.S1_at	5
Medtr1g077520.1	Mtr.39599.1.S1_at	5
Medtr1g008740.1	Mtr.39616.1.S1_at	5
Medtr1g103420.1	Mtr.39619.1.S1_at	5
Medtr5g063200.1	Mtr.39659.1.S1_at	5
Medtr4g066640.2	Mtr.39689.1.S1_at	5
Medtr3g094120.1	Mtr.39710.1.S1_at	5
Medtr8g080570.1	Mtr.39724.1.S1_at	5
Medtr5g055690.1	Mtr.39751.1.S1_at	5
Medtr5g075040.1	Mtr.39765.1.S1_at	5
Medtr2g023990.1	Mtr.39781.1.S1_at	5
Medtr8g011710.1	Mtr.39858.1.S1_at	5
Medtr1g074370.1	Mtr.39861.1.S1_at	5
Medtr7g088820.2	Mtr.39878.1.S1_at	5
Medtr5g092220.1	Mtr.39914.1.S1_at	5
Medtr5g023150.2	Mtr.39919.1.S1_at	5
Medtr3g058210.1	Mtr.39968.1.S1_at	5
Medtr3g067775.1	Mtr.39992.1.S1_s_at	5
Medtr6g023600.1	Mtr.39998.1.S1_at	5
Medtr8g020650.1	Mtr.40021.1.S1_at	5
Medtr4g029620.1	Mtr.40041.1.S1_at	5
Medtr8g020670.1	Mtr.40046.1.S1_at	5
Medtr6g034920.1	Mtr.40047.1.S1_s_at	5
Medtr6g012730.2	Mtr.40051.1.S1_at	5
Medtr7g068110.1	Mtr.40059.1.S1_at	5
Medtr6g034905.1	Mtr.40066.1.S1_at	5
Medtr2g035320.2	Mtr.40075.1.S1_at	5
Medtr1g010210.1	Mtr.40084.1.S1_at	5
Medtr1g010210.1	Mtr.40085.1.S1_s_at	5
Medtr2g029740.1	Mtr.40091.1.S1_at	5
Medtr8g467000.1	Mtr.40094.1.S1_at	5
Medtr5g065980.1	Mtr.40096.1.S1_at	5
Medtr8g045665.1	Mtr.40102.1.S1_at	5
Medtr8g045695.1	Mtr.40104.1.S1_at	5
Medtr8g045555.1	Mtr.40109.1.S1_at	5
Medtr6g023665.1	Mtr.40118.1.S1_at	5
Medtr7g072480.1	Mtr.40120.1.S1_at	5
Medtr2g029850.1	Mtr.40130.1.S1_at	5
Medtr4g101330.1	Mtr.40136.1.S1_at	5
Medtr2g035100.1	Mtr.40147.1.S1_s_at	5
Medtr3g070230.1	Mtr.40178.1.S1_at	5
Medtr2g436880.1	Mtr.40190.1.S1_at	5
Medtr0113s0040.1	Mtr.40194.1.S1_at	5
Medtr4g025730.1	Mtr.40195.1.S1_at	5
Medtr2g437530.1	Mtr.40205.1.S1_at	5
Medtr0009s0480.1	Mtr.40209.1.S1_at	5
Medtr7g112960.1	Mtr.40218.1.S1_at	5
Medtr3g110175.1	Mtr.40235.1.S1_at	5
Medtr5g430730.1	Mtr.40239.1.S1_at	5
Medtr7g092730.1	Mtr.40240.1.S1_s_at	5
Medtr6g038220.1	Mtr.40247.1.S1_at	5
Medtr4g057890.1	Mtr.40270.1.S1_at	5
Medtr4g088170.1	Mtr.40277.1.S1_at	5
Medtr4g088170.1	Mtr.40277.1.S1_x_at	5
Medtr7g065590.1	Mtr.40278.1.S1_at	5
Medtr7g065290.1	Mtr.40280.1.S1_at	5
Medtr3g467420.1	Mtr.40293.1.S1_at	5
Medtr5g013230.1	Mtr.40304.1.S1_at	5
Medtr1g090973.1	Mtr.40319.1.S1_at	5
Medtr4g057450.1	Mtr.40322.1.S1_at	5
Medtr1g093120.1	Mtr.40329.1.S1_at	5
Medtr1g115840.1	Mtr.40331.1.S1_at	5
Medtr8g007035.1	Mtr.40333.1.S1_x_at	5
Medtr4g125260.1	Mtr.40370.1.S1_at	5
Medtr2g041960.1	Mtr.40371.1.S1_at	5
Medtr2g040830.1	Mtr.40372.1.S1_at	5
Medtr5g088770.1	Mtr.40377.1.S1_at	5
Medtr3g117060.1	Mtr.40382.1.S1_s_at	5
Medtr4g094492.1	Mtr.40399.1.S1_at	5
Medtr4g094478.1	Mtr.40400.1.S1_at	5
Medtr4g094478.1	Mtr.40400.1.S1_x_at	5
Medtr2g436710.1	Mtr.40438.1.S1_at	5
Medtr3g020650.1	Mtr.4044.1.S1_at	5
Medtr4g053250.2	Mtr.40450.1.S1_at	5
Medtr7g077340.1	Mtr.40476.1.S1_at	5
Medtr6g078380.1	Mtr.40478.1.S1_at	5
Medtr8g080880.1	Mtr.40489.1.S1_at	5
Medtr8g015150.2	Mtr.40490.1.S1_at	5
Medtr2g031590.1	Mtr.40498.1.S1_at	5
Medtr6g091680.2	Mtr.40504.1.S1_at	5
Medtr4g099260.1	Mtr.40509.1.S1_at	5
Medtr1g088840.1	Mtr.40517.1.S1_s_at	5
Medtr1g088845.1	Mtr.40518.1.S1_at	5
Medtr1g036490.1	Mtr.40531.1.S1_at	5
Medtr3g064740.2	Mtr.40538.1.S1_at	5
Medtr2g086420.2	Mtr.40547.1.S1_at	5
Medtr0433s0040.1	Mtr.40553.1.S1_at	5
Medtr5g010640.1	Mtr.40555.1.S1_at	5
Medtr1g107350.1	Mtr.4056.1.S1_at	5
Medtr4g019780.1	Mtr.40588.1.S1_at	5
Medtr4g123760.1	Mtr.40589.1.S1_at	5
Medtr5g020960.1	Mtr.406.1.S1_at	5
Medtr1g093100.1	Mtr.40605.1.S1_at	5
Medtr5g083860.1	Mtr.40611.1.S1_at	5
Medtr1g022395.1	Mtr.40613.1.S1_at	5
Medtr5g011520.1	Mtr.40619.1.S1_at	5
Medtr5g064540.1	Mtr.40630.1.S1_at	5
Medtr6g033675.1	Mtr.40636.1.S1_at	5
Medtr1g032930.1	Mtr.4065.1.S1_at	5
Medtr7g009320.1	Mtr.4066.1.S1_at	5
Medtr2g079360.1	Mtr.40666.1.S1_at	5
Medtr8g042670.1	Mtr.4067.1.S1_at	5
Medtr3g115490.1	Mtr.4068.1.S1_at	5
Medtr3g101320.1	Mtr.40696.1.S1_at	5
Medtr5g020940.1	Mtr.407.1.S1_at	5
Medtr8g012775.1	Mtr.40700.1.S1_at	5
Medtr1g081660.1	Mtr.40711.1.S1_at	5
Medtr8g006270.1	Mtr.4074.1.S1_at	5
Medtr8g039290.2	Mtr.40743.1.S1_at	5
Medtr3g092220.1	Mtr.40747.1.S1_at	5
Medtr3g072110.1	Mtr.40751.1.S1_at	5
Medtr1g076940.1	Mtr.4076.1.S1_s_at	5
Medtr5g006950.1	Mtr.40769.1.S1_at	5
Medtr7g092700.1	Mtr.40778.1.S1_at	5
Medtr3g020470.1	Mtr.4078.1.S1_at	5
Medtr4g485520.2	Mtr.40805.1.S1_at	5
Medtr8g080520.1	Mtr.40812.1.S1_at	5
Medtr5g018050.3	Mtr.40821.1.S1_at	5
Medtr5g035665.1	Mtr.40824.1.S1_at	5
Medtr3g116430.1	Mtr.40827.1.S1_at	5
Medtr7g092540.2	Mtr.4083.1.S1_at	5
Medtr7g092540.2	Mtr.4083.1.S1_s_at	5
Medtr8g009770.4	Mtr.40842.1.S1_at	5
Medtr7g405830.2	Mtr.40860.1.S1_at	5
Medtr1g096310.1	Mtr.40868.1.S1_at	5
Medtr5g014640.1	Mtr.40873.1.S1_at	5
Medtr5g076170.1	Mtr.40876.1.S1_at	5
Medtr3g088150.1	Mtr.40882.1.S1_at	5
Medtr1g083540.1	Mtr.40887.1.S1_at	5
Medtr2g008730.1	Mtr.40911.1.S1_s_at	5
Medtr7g071120.1	Mtr.40917.1.S1_at	5
Medtr5g032910.1	Mtr.40925.1.S1_at	5
Medtr5g092310.1	Mtr.40934.1.S1_at	5
Medtr4g075150.2	Mtr.40940.1.S1_s_at	5
Medtr4g029170.1	Mtr.40970.1.S1_at	5
Medtr8g027255.1	Mtr.40982.1.S1_at	5
Medtr8g008820.2	Mtr.40983.1.S1_at	5
Medtr5g020760.2	Mtr.410.1.S1_s_at	5
Medtr5g082490.1	Mtr.41010.1.S1_at	5
Medtr4g069810.1	Mtr.41019.1.S1_at	5
Medtr3g040410.1	Mtr.41021.1.S1_at	5
Medtr5g007640.1	Mtr.41031.1.S1_at	5
Medtr2g062730.2	Mtr.41048.1.S1_at	5
Medtr7g084690.1	Mtr.41049.1.S1_at	5
Medtr5g090630.1	Mtr.41054.1.S1_at	5
Medtr1g043760.1	Mtr.41055.1.S1_at	5
Medtr3g056380.1	Mtr.41075.1.S1_at	5
Medtr3g056620.1	Mtr.41076.1.S1_at	5
Medtr5g011170.1	Mtr.41085.1.S1_at	5
Medtr5g030430.1	Mtr.41088.1.S1_at	5
Medtr5g010030.1	Mtr.41091.1.S1_at	5
Medtr0009s0050.4	Mtr.41115.1.S1_at	5
Medtr5g049280.1	Mtr.41137.1.S1_at	5
Medtr7g065260.1	Mtr.41149.1.S1_at	5
Medtr4g108760.1	Mtr.41161.1.S1_at	5
Medtr2g073600.1	Mtr.41169.1.S1_at	5
Medtr1g104850.1	Mtr.41172.1.S1_s_at	5
Medtr1g067050.1	Mtr.41173.1.S1_at	5
Medtr6g084400.1	Mtr.41179.1.S1_at	5
Medtr1g052475.1	Mtr.41182.1.S1_at	5
Medtr7g017880.1	Mtr.41187.1.S1_at	5
Medtr3g463530.3	Mtr.41196.1.S1_at	5
Medtr7g012070.1	Mtr.41208.1.S1_at	5
Medtr8g087000.2	Mtr.41226.1.S1_at	5
Medtr1g115345.1	Mtr.41238.1.S1_at	5
Medtr3g096840.1	Mtr.41255.1.S1_at	5
Medtr3g040800.1	Mtr.41268.1.S1_at	5
Medtr8g018280.1	Mtr.4128.1.S1_at	5
Medtr4g127530.1	Mtr.41282.1.S1_s_at	5
Medtr3g039810.1	Mtr.41284.1.S1_at	5
Medtr5g073210.1	Mtr.41285.1.S1_at	5
Medtr2g093060.3	Mtr.41294.1.S1_at	5
Medtr5g069600.1	Mtr.41295.1.S1_at	5
Medtr4g083570.1	Mtr.41323.1.S1_at	5
Medtr3g096520.2	Mtr.41339.1.S1_at	5
Medtr2g098540.2	Mtr.41351.1.S1_at	5
Medtr2g016800.1	Mtr.41367.1.S1_at	5
Medtr3g096070.1	Mtr.41370.1.S1_at	5
Medtr3g104640.1	Mtr.41380.1.S1_at	5
Medtr1g038680.1	Mtr.41397.1.S1_at	5
Medtr1g096270.1	Mtr.41401.1.S1_at	5
Medtr1g062500.1	Mtr.41405.1.S1_at	5
Medtr4g079110.1	Mtr.41411.1.S1_at	5
Medtr1g063910.1	Mtr.41421.1.S1_at	5
Medtr2g083490.1	Mtr.41422.1.S1_at	5
Medtr7g101930.1	Mtr.41453.1.S1_at	5
Medtr7g101930.1	Mtr.41454.1.S1_at	5
Medtr8g014930.2	Mtr.4146.1.S1_at	5
Medtr2g035170.1	Mtr.41478.1.S1_at	5
Medtr5g063200.1	Mtr.41487.1.S1_at	5
Medtr2g105340.1	Mtr.41493.1.S1_at	5
Medtr1g044155.1	Mtr.41495.1.S1_at	5
Medtr8g104290.1	Mtr.41503.1.S1_at	5
Medtr7g098760.1	Mtr.41504.1.S1_at	5
Medtr7g098760.1	Mtr.41504.1.S1_x_at	5
Medtr2g097980.1	Mtr.41530.1.S1_s_at	5
Medtr7g093790.1	Mtr.41538.1.S1_at	5
Medtr8g099515.1	Mtr.41544.1.S1_at	5
Medtr2g097463.1	Mtr.41551.1.S1_at	5
Medtr7g015130.3	Mtr.41570.1.S1_at	5
Medtr7g015130.6	Mtr.41570.1.S1_s_at	5
Medtr7g015130.2	Mtr.41571.1.S1_at	5
Medtr1g050425.4	Mtr.41602.1.S1_at	5
Medtr2g055670.1	Mtr.41604.1.S1_at	5
Medtr4g117660.1	Mtr.41610.1.S1_at	5
Medtr5g066990.2	Mtr.41637.1.S1_at	5
Medtr4g065060.1	Mtr.41707.1.S1_at	5
Medtr3g033810.1	Mtr.41708.1.S1_at	5
Medtr8g024050.1	Mtr.41727.1.S1_at	5
Medtr7g103450.1	Mtr.41739.1.S1_at	5
Medtr1g105820.1	Mtr.41747.1.S1_at	5
Medtr5g007450.1	Mtr.41752.1.S1_at	5
Medtr1g076400.2	Mtr.4177.1.S1_at	5
Medtr7g027175.1	Mtr.41776.1.S1_at	5
Medtr0451s0010.1	Mtr.41821.1.S1_at	5
Medtr7g106820.1	Mtr.41824.1.S1_at	5
Medtr8g010200.1	Mtr.41855.1.S1_at	5
Medtr4g018850.1	Mtr.41905.1.S1_at	5
Medtr8g031450.1	Mtr.41916.1.S1_at	5
Medtr8g098915.2	Mtr.41930.1.S1_at	5
Medtr4g119790.1	Mtr.41938.1.S1_at	5
Medtr7g067950.1	Mtr.41956.1.S1_at	5
Medtr1g103870.1	Mtr.41961.1.S1_at	5
Medtr1408s0010.1	Mtr.41970.1.S1_at	5
Medtr2g030460.1	Mtr.41979.1.S1_at	5
Medtr4g128670.1	Mtr.41980.1.S1_at	5
Medtr7g080900.1	Mtr.41983.1.S1_at	5
Medtr1g027640.1	Mtr.41986.1.S1_at	5
Medtr5g095230.2	Mtr.42011.1.S1_at	5
Medtr1g019270.1	Mtr.42038.1.S1_at	5
Medtr1g019270.1	Mtr.42038.1.S1_s_at	5
Medtr3g051570.1	Mtr.42039.1.S1_at	5
Medtr1g093020.1	Mtr.42053.1.S1_at	5
Medtr8g072260.2	Mtr.42059.1.S1_at	5
Medtr5g017860.1	Mtr.42063.1.S1_at	5
Medtr8g016030.1	Mtr.42071.1.S1_at	5
Medtr3g106430.1	Mtr.42072.1.S1_at	5
Medtr6g015320.1	Mtr.42078.1.S1_at	5
Medtr5g041080.1	Mtr.42136.1.S1_at	5
Medtr5g026850.2	Mtr.42174.1.S1_at	5
Medtr2g010720.1	Mtr.42205.1.S1_at	5
Medtr8g027745.1	Mtr.42222.1.S1_at	5
Medtr2g065360.1	Mtr.42234.1.S1_at	5
Medtr7g013810.1	Mtr.42235.1.S1_at	5
Medtr3g098320.5	Mtr.42239.1.S1_at	5
Medtr8g104890.1	Mtr.42263.1.S1_at	5
Medtr8g104890.1	Mtr.42263.1.S1_s_at	5
Medtr2g078750.2	Mtr.42271.1.S1_at	5
Medtr3g075120.1	Mtr.42309.1.S1_at	5
Medtr7g096340.1	Mtr.42343.1.S1_at	5
Medtr4g083590.1	Mtr.42348.1.S1_at	5
Medtr7g115360.1	Mtr.42353.1.S1_at	5
Medtr4g100590.1	Mtr.42370.1.S1_s_at	5
Medtr7g044920.1	Mtr.42382.1.S1_at	5
Medtr5g035980.1	Mtr.42388.1.S1_at	5
Medtr7g056450.2	Mtr.42389.1.S1_at	5
Medtr4g063905.1	Mtr.42391.1.S1_at	5
Medtr8g027160.3	Mtr.42399.1.S1_at	5
Medtr5g082110.2	Mtr.42402.1.S1_at	5
Medtr8g027345.1	Mtr.42416.1.S1_at	5
Medtr8g012900.1	Mtr.42461.1.S1_at	5
Medtr3g437580.2	Mtr.42488.1.S1_at	5
Medtr7g105560.1	Mtr.42519.1.S1_at	5
Medtr3g035970.3	Mtr.42555.1.S1_at	5
Medtr8g030880.1	Mtr.42560.1.S1_at	5
Medtr8g091995.2	Mtr.42571.1.S1_at	5
Medtr6g081060.1	Mtr.42626.1.S1_at	5
Medtr7g114200.1	Mtr.42634.1.S1_at	5
Medtr4g097110.2	Mtr.42641.1.S1_at	5
Medtr4g097110.2	Mtr.42641.1.S1_s_at	5
Medtr1g089310.1	Mtr.42649.1.S1_at	5
Medtr3g035970.3	Mtr.42659.1.S1_at	5
Medtr1g070135.1	Mtr.42668.1.S1_at	5
Medtr3g086590.1	Mtr.42703.1.S1_at	5
Medtr1g081610.2	Mtr.42710.1.S1_at	5
Medtr3g089055.1	Mtr.42711.1.S1_at	5
Medtr4g081440.2	Mtr.4272.1.S1_s_at	5
Medtr8g008505.1	Mtr.42723.1.S1_at	5
Medtr8g033090.1	Mtr.42756.1.S1_at	5
Medtr1g104850.1	Mtr.428.1.S1_at	5
Medtr1g104850.1	Mtr.428.1.S1_s_at	5
Medtr2g079650.1	Mtr.42819.1.S1_at	5
Medtr6g027840.1	Mtr.42828.1.S1_at	5
Medtr8g012180.3	Mtr.42834.1.S1_at	5
Medtr2g069090.1	Mtr.42838.1.S1_at	5
Medtr8g014640.1	Mtr.42850.1.S1_at	5
Medtr7g112860.1	Mtr.42907.1.S1_at	5
Medtr1g033080.1	Mtr.42912.1.S1_at	5
Medtr5g013340.2	Mtr.42913.1.S1_at	5
Medtr8g020920.1	Mtr.42942.1.S1_at	5
Medtr1g033100.1	Mtr.42944.1.S1_a_at	5
Medtr1g033080.1	Mtr.42944.1.S1_x_at	5
Medtr3g116440.1	Mtr.42945.1.S1_x_at	5
Medtr7g075580.1	Mtr.42955.1.S1_at	5
Medtr2g035150.1	Mtr.42966.1.S1_at	5
Medtr7g044980.1	Mtr.42967.1.S1_at	5
Medtr2g035120.1	Mtr.42968.1.S1_at	5
Medtr4g029600.1	Mtr.42979.1.S1_at	5
Medtr7g020820.1	Mtr.42984.1.S1_at	5
Medtr1g079490.1	Mtr.42985.1.S1_at	5
Medtr5g010635.1	Mtr.42989.1.S1_at	5
Medtr6g084430.1	Mtr.4300.1.S1_s_at	5
Medtr1g105860.3	Mtr.43005.1.S1_at	5
Medtr8g432420.1	Mtr.43008.1.S1_at	5
Medtr4g094775.1	Mtr.43009.1.S1_at	5
Medtr4g094775.1	Mtr.43009.1.S1_s_at	5
Medtr4g094562.2	Mtr.43033.1.S1_at	5
Medtr3g055120.2	Mtr.43078.1.S1_at	5
Medtr3g055120.2	Mtr.43078.1.S1_s_at	5
Medtr1g070345.1	Mtr.43090.1.S1_at	5
Medtr3g096050.1	Mtr.43098.1.S1_at	5
Medtr2g101590.1	Mtr.43110.1.S1_s_at	5
Medtr2g101590.1	Mtr.43112.1.S1_at	5
Medtr1g021070.1	Mtr.43115.1.S1_at	5
Medtr1g093600.1	Mtr.43116.1.S1_at	5
Medtr6g007647.2	Mtr.43124.1.S1_at	5
Medtr4g117400.1	Mtr.43126.1.S1_at	5
Medtr4g117450.3	Mtr.43127.1.S1_at	5
Medtr1g061050.1	Mtr.43134.1.S1_at	5
Medtr8g020950.1	Mtr.43143.1.S1_at	5
Medtr4g018880.1	Mtr.43144.1.S1_at	5
Medtr3g103580.2	Mtr.43146.1.S1_at	5
Medtr2g084000.1	Mtr.43159.1.S1_at	5
Medtr5g016450.3	Mtr.43175.1.S1_s_at	5
Medtr5g016450.5	Mtr.43176.1.S1_s_at	5
Medtr3g100100.1	Mtr.43184.1.S1_at	5
Medtr6g029460.2	Mtr.43193.1.S1_at	5
Medtr7g063490.1	Mtr.43196.1.S1_at	5
Medtr2g069400.1	Mtr.43199.1.S1_at	5
Medtr2g437910.1	Mtr.43209.1.S1_at	5
Medtr2g022710.3	Mtr.43233.1.S1_at	5
Medtr7g013220.1	Mtr.43236.1.S1_at	5
Medtr1g088680.1	Mtr.43251.1.S1_at	5
Medtr4g064887.2	Mtr.43254.1.S1_at	5
Medtr7g108875.1	Mtr.43259.1.S1_at	5
Medtr1g073740.1	Mtr.43278.1.S1_at	5
Medtr4g066630.4	Mtr.43280.1.S1_at	5
Medtr4g066630.4	Mtr.43280.1.S1_x_at	5
Medtr4g069220.1	Mtr.43294.1.S1_at	5
Medtr7g089090.3	Mtr.43303.1.S1_at	5
Medtr6g065460.1	Mtr.43322.1.S1_at	5
Medtr6g065460.2	Mtr.43322.1.S1_s_at	5
Medtr4g123990.1	Mtr.43342.1.S1_at	5
Medtr4g124040.1	Mtr.43343.1.S1_at	5
Medtr5g077510.1	Mtr.43363.1.S1_at	5
Medtr7g029030.2	Mtr.43371.1.S1_at	5
Medtr2g069430.1	Mtr.43390.1.S1_at	5
Medtr2g069420.1	Mtr.43391.1.S1_at	5
Medtr3g109160.1	Mtr.43405.1.S1_at	5
Medtr2g067640.1	Mtr.43410.1.S1_at	5
Medtr8g064850.2	Mtr.43436.1.S1_at	5
Medtr8g016480.1	Mtr.43440.1.S1_at	5
Medtr4g011900.1	Mtr.43455.1.S1_at	5
Medtr1g043775.2	Mtr.43495.1.S1_at	5
Medtr1g043770.2	Mtr.43496.1.S1_at	5
Medtr3g117420.1	Mtr.43497.1.S1_at	5
Medtr2g029560.1	Mtr.43507.1.S1_at	5
Medtr1g030600.1	Mtr.43508.1.S1_at	5
Medtr4g128570.1	Mtr.43513.1.S1_at	5
Medtr4g128570.1	Mtr.43514.1.S1_s_at	5
Medtr3g099200.1	Mtr.43526.1.S1_at	5
Medtr4g021520.1	Mtr.43536.1.S1_at	5
Medtr3g462390.1	Mtr.43561.1.S1_s_at	5
Medtr6g005310.1	Mtr.43572.1.S1_at	5
Medtr1g073610.1	Mtr.43575.1.S1_at	5
Medtr5g023730.1	Mtr.43580.1.S1_at	5
Medtr8g068265.1	Mtr.43585.1.S1_at	5
Medtr4g085100.1	Mtr.43594.1.S1_at	5
Medtr0003s0580.1	Mtr.43605.1.S1_at	5
Medtr2g016770.1	Mtr.43611.1.S1_at	5
Medtr1g094085.2	Mtr.43615.1.S1_at	5
Medtr5g094450.2	Mtr.43631.1.S1_at	5
Medtr4g039720.1	Mtr.43642.1.S1_at	5
Medtr3g109490.1	Mtr.43680.1.S1_at	5
Medtr6g090615.1	Mtr.43705.1.S1_at	5
Medtr3g088675.1	Mtr.43713.1.S1_at	5
Medtr7g082530.2	Mtr.43734.1.S1_at	5
Medtr3g075510.3	Mtr.43769.1.S1_at	5
Medtr3g045790.1	Mtr.43772.1.S1_at	5
Medtr7g107520.1	Mtr.43780.1.S1_at	5
Medtr4g124380.1	Mtr.43783.1.S1_at	5
Medtr3g056610.1	Mtr.43789.1.S1_at	5
Medtr8g079050.1	Mtr.43797.1.S1_at	5
Medtr5g075400.1	Mtr.43814.1.S1_s_at	5
Medtr2g039890.1	Mtr.43827.1.S1_at	5
Medtr7g024750.1	Mtr.43830.1.S1_at	5
Medtr7g015870.2	Mtr.43847.1.S1_at	5
Medtr1g029600.1	Mtr.43859.1.S1_at	5
Medtr4g065660.1	Mtr.43877.1.S1_at	5
Medtr8g090275.1	Mtr.43895.1.S1_at	5
Medtr4g075730.1	Mtr.4390.1.S1_at	5
Medtr7g117890.1	Mtr.43903.1.S1_at	5
Medtr6g087150.1	Mtr.43906.1.S1_at	5
Medtr1g077000.1	Mtr.43914.1.S1_at	5
Medtr5g020800.1	Mtr.43916.1.S1_at	5
Medtr8g031290.1	Mtr.4394.1.S1_at	5
Medtr6g029180.1	Mtr.43947.1.S1_at	5
Medtr6g090460.1	Mtr.43948.1.S1_at	5
Medtr3g113710.1	Mtr.43954.1.S1_at	5
Medtr3g115490.1	Mtr.43955.1.S1_at	5
Medtr7g102560.1	Mtr.43961.1.S1_at	5
Medtr3g062590.1	Mtr.43966.1.S1_at	5
Medtr8g013830.2	Mtr.43971.1.S1_at	5
Medtr6g083980.2	Mtr.44000.1.S1_at	5
Medtr4g053250.2	Mtr.44023.1.S1_at	5
Medtr4g478130.1	Mtr.44028.1.S1_at	5
Medtr1g104590.1	Mtr.44039.1.S1_at	5
Medtr0417s0020.2	Mtr.44064.1.S1_at	5
Medtr5g009970.5	Mtr.44072.1.S1_at	5
Medtr6g066230.1	Mtr.44087.1.S1_at	5
Medtr4g035855.1	Mtr.4410.1.S1_at	5
Medtr7g058640.1	Mtr.4411.1.S1_at	5
Medtr8g005225.1	Mtr.44122.1.S1_at	5
Medtr1g021635.1	Mtr.4414.1.S1_at	5
Medtr1g033130.1	Mtr.44142.1.S1_at	5
Medtr2g038380.1	Mtr.44144.1.S1_at	5
Medtr1g090973.1	Mtr.4415.1.S1_s_at	5
Medtr8g037880.1	Mtr.44155.1.S1_at	5
Medtr8g099495.1	Mtr.44157.1.S1_at	5
Medtr5g028070.1	Mtr.44159.1.S1_at	5
Medtr8g020610.1	Mtr.44162.1.S1_at	5
Medtr4g081655.2	Mtr.44164.1.S1_at	5
Medtr5g096700.2	Mtr.44187.1.S1_at	5
Medtr4g094495.1	Mtr.44194.1.S1_at	5
Medtr6g084900.1	Mtr.44207.1.S1_at	5
Medtr3g051530.1	Mtr.44211.1.S1_at	5
Medtr2g036650.1	Mtr.44243.1.S1_at	5
Medtr5g026370.1	Mtr.44279.1.S1_at	5
Medtr5g026370.1	Mtr.44280.1.S1_at	5
Medtr2g101130.1	Mtr.44308.1.S1_at	5
Medtr6g008480.1	Mtr.44316.1.S1_at	5
Medtr3g102400.1	Mtr.44326.1.S1_at	5
Medtr0256s0050.1	Mtr.44338.1.S1_at	5
Medtr6g093100.1	Mtr.4434.1.S1_s_at	5
Medtr2g097580.1	Mtr.44349.1.S1_at	5
Medtr8g046210.1	Mtr.44354.1.S1_at	5
Medtr1g110270.1	Mtr.44383.1.S1_at	5
Medtr2g101090.1	Mtr.44384.1.S1_at	5
Medtr1g062860.1	Mtr.44405.1.S1_at	5
Medtr5g019580.2	Mtr.4441.1.S1_at	5
Medtr4g063935.2	Mtr.44415.1.S1_at	5
Medtr7g028710.1	Mtr.44416.1.S1_at	5
Medtr8g479430.1	Mtr.44417.1.S1_at	5
Medtr8g064870.1	Mtr.44435.1.S1_at	5
Medtr1g057400.1	Mtr.44445.1.S1_at	5
Medtr1g054880.1	Mtr.44456.1.S1_at	5
Medtr8g012960.2	Mtr.44459.1.S1_at	5
Medtr0428s0030.1	Mtr.44476.1.S1_at	5
Medtr4g011030.1	Mtr.44487.1.S1_at	5
Medtr1g050322.2	Mtr.4449.1.S1_at	5
Medtr6g016820.1	Mtr.44504.1.S1_at	5
Medtr5g045160.1	Mtr.44512.1.S1_at	5
Medtr7g095710.1	Mtr.44516.1.S1_at	5
Medtr3g111610.1	Mtr.44519.1.S1_at	5
Medtr7g012040.1	Mtr.44529.1.S1_at	5
Medtr1g034290.1	Mtr.44559.1.S1_at	5
Medtr4g046713.1	Mtr.44569.1.S1_at	5
Medtr5g036080.1	Mtr.44573.1.S1_at	5
Medtr5g042920.1	Mtr.44598.1.S1_at	5
Medtr2g046150.1	Mtr.44600.1.S1_at	5
Medtr8g479380.1	Mtr.44621.1.S1_at	5
Medtr6g038410.1	Mtr.44643.1.S1_at	5
Medtr7g100120.1	Mtr.44649.1.S1_at	5
Medtr7g108890.1	Mtr.4467.1.S1_at	5
Medtr4g081440.2	Mtr.44691.1.S1_at	5
Medtr5g023260.1	Mtr.44713.1.S1_at	5
Medtr5g093440.1	Mtr.44720.1.S1_at	5
Medtr1g028130.1	Mtr.44721.1.S1_at	5
Medtr3g072710.1	Mtr.44789.1.S1_at	5
Medtr1g090667.1	Mtr.44819.1.S1_at	5
Medtr2g022450.1	Mtr.44837.1.S1_at	5
Medtr1g103680.1	Mtr.44872.1.S1_at	5
Medtr3g012090.1	Mtr.44884.1.S1_at	5
Medtr1g104850.1	Mtr.44887.1.S1_at	5
Medtr2g098430.1	Mtr.44925.1.S1_at	5
Medtr7g021300.1	Mtr.44935.1.S1_at	5
Medtr1g115210.1	Mtr.44968.1.S1_at	5
Medtr6g066210.1	Mtr.44970.1.S1_at	5
Medtr3g011910.1	Mtr.45010.1.S1_at	5
Medtr2g012790.1	Mtr.45051.1.S1_at	5
Medtr3g063310.1	Mtr.45053.1.S1_at	5
Medtr2g073190.1	Mtr.45062.1.S1_at	5
Medtr7g070050.1	Mtr.45080.1.S1_at	5
Medtr8g016030.1	Mtr.45103.1.S1_at	5
Medtr3g101420.1	Mtr.45114.1.S1_at	5
Medtr4g119930.3	Mtr.45116.1.S1_at	5
Medtr4g127100.2	Mtr.45124.1.S1_at	5
Medtr1g116947.1	Mtr.4513.1.S1_x_at	5
Medtr1g043770.2	Mtr.45149.1.S1_at	5
Medtr3g051610.1	Mtr.45159.1.S1_at	5
Medtr2g024290.2	Mtr.45170.1.S1_at	5
Medtr5g025340.1	Mtr.45199.1.S1_at	5
Medtr3g111120.1	Mtr.45211.1.S1_at	5
Medtr8g042900.1	Mtr.45228.1.S1_at	5
Medtr4g033325.1	Mtr.45256.1.S1_at	5
Medtr8g013580.1	Mtr.45279.1.S1_s_at	5
[truncated: 604 more rows]

## Sheet: Sheet1
GO_acc	term_type	Term	queryitem	querytotal	bgitem	bgtotal	pvalue	FDR	entries
GO:0009699	P	phenylpropanoid biosynthetic process	67	1962	259	31225	2.3e-19	3.2e-16	// Mtr.39751.1.S1_at // Mtr.49572.1.S1_x_at // Mtr.28448.1.S1_s_at // Mtr.8599.1.S1_s_at // Mtr.17612.1.S1_x_at // Mtr.39593.1.S1_at // Mtr.49423.1.S1_at // Mtr.43961.1.S1_at // Mtr.31570.1.S1_at // Mtr.15678.1.S1_s_at // Mtr.18066.1.S1_s_at // Mtr.10649.1.S1_at // Mtr.27916.1.S1_at // Mtr.10435.1.S1_s_at // Mtr.41821.1.S1_at // Mtr.42078.1.S1_at // Mtr.31273.1.S1_at // Mtr.10743.1.S1_at // Mtr.4…
GO:0006118	P	electron transport	137	1962	883	31225	1.5e-19	3.2e-16	// Mtr.46870.1.S1_at // Mtr.10692.1.S1_at // Mtr.10969.1.S1_at // Mtr.37599.1.S1_at // Mtr.13532.1.S1_at // Mtr.8460.1.S1_s_at // Mtr.41285.1.S1_at // Mtr.37265.1.S1_at // Mtr.41821.1.S1_at // Mtr.13503.1.S1_at // Mtr.1299.1.S1_s_at // Mtr.12396.1.S1_at // Mtr.15379.1.S1_at // Mtr.30415.1.S1_s_at // Mtr.38167.1.S1_at // Mtr.8179.1.S1_at // Mtr.10958.1.S1_at // Mtr.8934.1.S1_at // Mtr.43159.1.S1_a…
GO:0009698	P	phenylpropanoid metabolic process	68	1962	276	31225	1.1e-18	1e-15	// Mtr.39751.1.S1_at // Mtr.49572.1.S1_x_at // Mtr.28448.1.S1_s_at // Mtr.8599.1.S1_s_at // Mtr.17612.1.S1_x_at // Mtr.39593.1.S1_at // Mtr.49423.1.S1_at // Mtr.43961.1.S1_at // Mtr.31570.1.S1_at // Mtr.15678.1.S1_s_at // Mtr.18066.1.S1_s_at // Mtr.10649.1.S1_at // Mtr.27916.1.S1_at // Mtr.10435.1.S1_s_at // Mtr.41821.1.S1_at // Mtr.42078.1.S1_at // Mtr.31273.1.S1_at // Mtr.10743.1.S1_at // Mtr.4…
GO:0006952	P	defense response	136	1962	919	31225	7.1e-18	5e-15	// Mtr.15817.1.S1_at // Mtr.42989.1.S1_at // Mtr.12377.1.S1_at // Mtr.12513.1.S1_at // Mtr.12193.1.S1_at // Mtr.2456.1.S1_at // Mtr.43713.1.S1_at // Mtr.13167.1.S1_at // Mtr.45080.1.S1_at // Mtr.7238.1.S1_at // Mtr.43789.1.S1_at // Mtr.13154.1.S1_s_at // Mtr.42968.1.S1_at // Mtr.43078.1.S1_at // Mtr.40104.1.S1_at // Mtr.52247.1.S1_at // Mtr.34964.1.S1_s_at // Mtr.40553.1.S1_at // Mtr.35511.1.S1_a…
GO:0019438	P	aromatic compound biosynthetic process	81	1962	425	31225	2.8e-16	1.3e-13	// Mtr.39751.1.S1_at // Mtr.49572.1.S1_x_at // Mtr.28448.1.S1_s_at // Mtr.8599.1.S1_s_at // Mtr.17612.1.S1_x_at // Mtr.39593.1.S1_at // Mtr.16615.1.S1_at // Mtr.49423.1.S1_at // Mtr.43961.1.S1_at // Mtr.31570.1.S1_at // Mtr.15678.1.S1_s_at // Mtr.18066.1.S1_s_at // Mtr.10649.1.S1_at // Mtr.47488.1.S1_at // Mtr.31390.1.S1_s_at // Mtr.11543.1.S1_at // Mtr.10435.1.S1_s_at // Mtr.41821.1.S1_at // Mtr…
GO:0034641	P	cellular nitrogen compound metabolic process	119	1962	789	31225	2.6e-16	1.3e-13	// Mtr.50931.1.S1_s_at // Mtr.11457.1.S1_at // Mtr.31575.1.S1_at // Mtr.14499.1.S1_at // Mtr.11192.1.S1_at // Mtr.142.1.S1_s_at // Mtr.10085.1.S1_at // Mtr.25105.1.S1_at // Mtr.35893.1.S1_at // Mtr.16851.1.S1_at // Mtr.13654.1.S1_at // Mtr.36037.1.S1_at // Mtr.11047.1.S1_at // Mtr.41370.1.S1_at // Mtr.41295.1.S1_at // Mtr.42703.1.S1_at // Mtr.28786.1.S1_at // Mtr.27575.1.S1_at // Mtr.5369.1.S1_at…
GO:0019748	P	secondary metabolic process	103	1962	640	31225	6.8e-16	2.7e-13	// Mtr.39751.1.S1_at // Mtr.8599.1.S1_s_at // Mtr.9446.1.S1_at // Mtr.12513.1.S1_at // Mtr.10435.1.S1_s_at // Mtr.41821.1.S1_at // Mtr.20187.1.S1_at // Mtr.10743.1.S1_at // Mtr.43713.1.S1_at // Mtr.12316.1.S1_at // Mtr.41208.1.S1_at // Mtr.12559.1.S1_s_at // Mtr.31570.1.S1_at // Mtr.46166.1.S1_at // Mtr.12988.1.S1_at // Mtr.28801.1.S1_at // Mtr.43497.1.S1_at // Mtr.10494.1.S1_x_at // Mtr.40588.1.…
GO:0009813	P	flavonoid biosynthetic process	48	1962	170	31225	1.7e-15	5.9e-13	// Mtr.39751.1.S1_at // Mtr.49572.1.S1_x_at // Mtr.20187.1.S1_at // Mtr.17612.1.S1_x_at // Mtr.49423.1.S1_at // Mtr.43961.1.S1_at // Mtr.31570.1.S1_at // Mtr.20464.1.S1_x_at // Mtr.18066.1.S1_s_at // Mtr.10435.1.S1_s_at // Mtr.42078.1.S1_at // Mtr.31273.1.S1_at // Mtr.10743.1.S1_at // Mtr.43713.1.S1_at // Mtr.37569.1.S1_at // Mtr.20185.1.S1_at // Mtr.41208.1.S1_at // Mtr.37316.1.S1_at // Mtr.410.…
GO:0009812	P	flavonoid metabolic process	48	1962	176	31225	5.2e-15	1.5e-12	// Mtr.39751.1.S1_at // Mtr.49572.1.S1_x_at // Mtr.20187.1.S1_at // Mtr.17612.1.S1_x_at // Mtr.49423.1.S1_at // Mtr.43961.1.S1_at // Mtr.31570.1.S1_at // Mtr.20464.1.S1_x_at // Mtr.18066.1.S1_s_at // Mtr.10435.1.S1_s_at // Mtr.42078.1.S1_at // Mtr.31273.1.S1_at // Mtr.10743.1.S1_at // Mtr.43713.1.S1_at // Mtr.37569.1.S1_at // Mtr.20185.1.S1_at // Mtr.41208.1.S1_at // Mtr.37316.1.S1_at // Mtr.410.…
GO:0006950	P	response to stress	243	1962	2261	31225	5.4e-15	1.5e-12	// Mtr.15817.1.S1_at // Mtr.10969.1.S1_at // Mtr.37599.1.S1_at // Mtr.8460.1.S1_s_at // Mtr.43780.1.S1_at // Mtr.42989.1.S1_at // Mtr.23937.1.S1_at // Mtr.12377.1.S1_at // Mtr.42039.1.S1_at // Mtr.36037.1.S1_at // Mtr.12193.1.S1_at // Mtr.2456.1.S1_at // Mtr.38549.1.S1_at // Mtr.43713.1.S1_at // Mtr.12316.1.S1_at // Mtr.13167.1.S1_at // Mtr.13279.1.S1_at // Mtr.7238.1.S1_at // Mtr.43789.1.S1_at /…
GO:0006804	P	peroxidase reaction	48	1962	189	31225	5e-14	1.3e-11	// Mtr.10969.1.S1_at // Mtr.11725.1.S1_at // Mtr.37599.1.S1_at // Mtr.31928.1.S1_at // Mtr.8460.1.S1_s_at // Mtr.42239.1.S1_at // Mtr.47795.1.S1_at // Mtr.10370.1.S1_at // Mtr.12311.1.S1_at // Mtr.42063.1.S1_at // Mtr.40091.1.S1_at // Mtr.51089.1.S1_at // Mtr.8460.1.S1_at // Mtr.38549.1.S1_at // Mtr.12513.1.S1_at // Mtr.38116.1.S1_s_at // Mtr.46047.1.S1_at // Mtr.43780.1.S1_at // Mtr.44569.1.S1_a…
GO:0050896	P	response to stimulus	336	1962	3538	31225	1.2e-13	2.9e-11	// Mtr.22016.1.S1_s_at // Mtr.15053.1.S1_at // Mtr.10969.1.S1_at // Mtr.40190.1.S1_at // Mtr.37599.1.S1_at // Mtr.45124.1.S1_at // Mtr.10502.1.S1_s_at // Mtr.8460.1.S1_s_at // Mtr.43780.1.S1_at // Mtr.42989.1.S1_at // Mtr.6538.1.S1_at // Mtr.20427.1.S1_at // Mtr.15817.1.S1_at // Mtr.41938.1.S1_at // Mtr.27743.1.S1_at // Mtr.12377.1.S1_at // Mtr.45116.1.S1_at // Mtr.42039.1.S1_at // Mtr.36037.1.S1…
GO:0009607	P	response to biotic stimulus	85	1962	536	31225	4.9e-13	1.1e-10	// Mtr.16942.1.S1_at // Mtr.12696.1.S1_at // Mtr.15053.1.S1_at // Mtr.22422.1.S1_at // Mtr.10969.1.S1_at // Mtr.37599.1.S1_at // Mtr.42968.1.S1_at // Mtr.42966.1.S1_at // Mtr.8460.1.S1_s_at // Mtr.37584.1.S1_at // Mtr.42989.1.S1_at // Mtr.41031.1.S1_at // Mtr.47098.1.S1_at // Mtr.40917.1.S1_at // Mtr.13916.1.S1_at // Mtr.43705.1.S1_at // Mtr.12377.1.S1_at // Mtr.9474.1.S1_at // Mtr.44649.1.S1_at …
GO:0006979	P	response to oxidative stress	71	1962	418	31225	2.5e-12	5e-10	// Mtr.38635.1.S1_at // Mtr.51826.1.S1_at // Mtr.10969.1.S1_at // Mtr.11725.1.S1_at // Mtr.44405.1.S1_at // Mtr.31928.1.S1_at // Mtr.8460.1.S1_s_at // Mtr.42239.1.S1_at // Mtr.47795.1.S1_at // Mtr.10370.1.S1_at // Mtr.12311.1.S1_at // Mtr.43914.1.S1_at // Mtr.40611.1.S1_at // Mtr.42063.1.S1_at // Mtr.42039.1.S1_at // Mtr.51089.1.S1_at // Mtr.8460.1.S1_at // Mtr.38549.1.S1_at // Mtr.40091.1.S1_at …
GO:0042398	P	cellular amino acid derivative biosynthetic process	74	1962	466	31225	1.5e-11	2.8e-09	// Mtr.39751.1.S1_at // Mtr.49572.1.S1_x_at // Mtr.28448.1.S1_s_at // Mtr.8599.1.S1_s_at // Mtr.17612.1.S1_x_at // Mtr.39593.1.S1_at // Mtr.16615.1.S1_at // Mtr.49423.1.S1_at // Mtr.43961.1.S1_at // Mtr.31570.1.S1_at // Mtr.15678.1.S1_s_at // Mtr.18066.1.S1_s_at // Mtr.10649.1.S1_at // Mtr.27916.1.S1_at // Mtr.10435.1.S1_s_at // Mtr.41821.1.S1_at // Mtr.42078.1.S1_at // Mtr.31273.1.S1_at // Mtr.1…
GO:0051704	P	multi-organism process	91	1962	671	31225	1.5e-10	2.6e-08	// Mtr.15053.1.S1_at // Mtr.10969.1.S1_at // Mtr.37599.1.S1_at // Mtr.8460.1.S1_s_at // Mtr.31270.1.S1_at // Mtr.12377.1.S1_at // Mtr.13167.1.S1_at // Mtr.44789.1.S1_at // Mtr.16851.1.S1_at // Mtr.23132.1.S1_s_at // Mtr.36037.1.S1_at // Mtr.11047.1.S1_at // Mtr.24516.1.S1_at // Mtr.49687.1.S1_x_at // Mtr.10531.1.S1_at // Mtr.12696.1.S1_at // Mtr.20358.1.S1_at // Mtr.51192.1.S1_at // Mtr.42382.1.S…
GO:0006575	P	cellular amino acid derivative metabolic process	90	1962	692	31225	1.2e-09	2e-07	// Mtr.39751.1.S1_at // Mtr.8599.1.S1_s_at // Mtr.31575.1.S1_at // Mtr.12513.1.S1_at // Mtr.10435.1.S1_s_at // Mtr.41821.1.S1_at // Mtr.20187.1.S1_at // Mtr.10743.1.S1_at // Mtr.43713.1.S1_at // Mtr.12316.1.S1_at // Mtr.41208.1.S1_at // Mtr.31570.1.S1_at // Mtr.12988.1.S1_at // Mtr.28801.1.S1_at // Mtr.43497.1.S1_at // Mtr.40588.1.S1_at // Mtr.34975.1.S1_at // Mtr.38763.1.S1_at // Mtr.13654.1.S1_…
GO:0006468	P	protein amino acid phosphorylation	121	1962	1055	31225	2e-09	3.1e-07	// Mtr.50931.1.S1_s_at // Mtr.11192.1.S1_at // Mtr.42942.1.S1_at // Mtr.36929.1.S1_s_at // Mtr.17341.1.S1_at // Mtr.1529.1.S1_at // Mtr.23940.1.S1_at // Mtr.11457.1.S1_at // Mtr.41169.1.S1_at // Mtr.10085.1.S1_at // Mtr.25105.1.S1_at // Mtr.34426.1.S1_at // Mtr.45170.1.S1_at // Mtr.49410.1.S1_at // Mtr.43955.1.S1_at // Mtr.35893.1.S1_at // Mtr.16851.1.S1_at // Mtr.32778.1.S1_at // Mtr.36037.1.S1_…
GO:0006519	P	cellular amino acid and derivative metabolic process	186	1962	1877	31225	4.4e-09	6.5e-07	// Mtr.39751.1.S1_at // Mtr.50931.1.S1_s_at // Mtr.8599.1.S1_s_at // Mtr.11457.1.S1_at // Mtr.31575.1.S1_at // Mtr.14499.1.S1_at // Mtr.12513.1.S1_at // Mtr.10435.1.S1_s_at // Mtr.41821.1.S1_at // Mtr.20187.1.S1_at // Mtr.10743.1.S1_at // Mtr.43713.1.S1_at // Mtr.12316.1.S1_at // Mtr.41208.1.S1_at // Mtr.11192.1.S1_at // Mtr.42555.1.S1_at // Mtr.31570.1.S1_at // Mtr.12988.1.S1_at // Mtr.25105.1.S…
GO:0051707	P	response to other organism	67	1962	476	31225	1.1e-08	1.5e-06	// Mtr.16942.1.S1_at // Mtr.15053.1.S1_at // Mtr.22422.1.S1_at // Mtr.10969.1.S1_at // Mtr.37599.1.S1_at // Mtr.22423.1.S1_at // Mtr.31928.1.S1_at // Mtr.8460.1.S1_s_at // Mtr.37584.1.S1_at // Mtr.41031.1.S1_at // Mtr.47098.1.S1_at // Mtr.40917.1.S1_at // Mtr.13916.1.S1_at // Mtr.43705.1.S1_at // Mtr.12377.1.S1_at // Mtr.9474.1.S1_at // Mtr.44649.1.S1_at // Mtr.52359.1.S1_at // Mtr.34806.1.S1_s_a…
GO:0009810	P	stilbene metabolic process	17	1962	48	31225	1.5e-07	1.9e-05	// Mtr.32034.1.S1_at // Mtr.43713.1.S1_at // Mtr.8599.1.S1_s_at // Mtr.9793.1.S1_at // Mtr.8599.1.S1_at // Mtr.31539.1.S1_at // Mtr.41208.1.S1_at // Mtr.12988.1.S1_at // Mtr.10220.1.S1_s_at // Mtr.28801.1.S1_at // Mtr.44529.1.S1_at // Mtr.12678.1.S1_at // Mtr.18066.1.S1_s_at // Mtr.4074.1.S1_at // Mtr.33181.1.S1_at // Mtr.41031.1.S1_at // Mtr.4441.1.S1_at
GO:0009811	P	stilbene biosynthetic process	17	1962	48	31225	1.5e-07	1.9e-05	// Mtr.32034.1.S1_at // Mtr.43713.1.S1_at // Mtr.8599.1.S1_s_at // Mtr.9793.1.S1_at // Mtr.8599.1.S1_at // Mtr.31539.1.S1_at // Mtr.41208.1.S1_at // Mtr.12988.1.S1_at // Mtr.10220.1.S1_s_at // Mtr.28801.1.S1_at // Mtr.44529.1.S1_at // Mtr.12678.1.S1_at // Mtr.18066.1.S1_s_at // Mtr.4074.1.S1_at // Mtr.33181.1.S1_at // Mtr.41031.1.S1_at // Mtr.4441.1.S1_at
GO:0009805	P	coumarin biosynthetic process	17	1962	49	31225	1.9e-07	2.2e-05	// Mtr.32034.1.S1_at // Mtr.43713.1.S1_at // Mtr.8599.1.S1_s_at // Mtr.9793.1.S1_at // Mtr.8599.1.S1_at // Mtr.31539.1.S1_at // Mtr.41208.1.S1_at // Mtr.12988.1.S1_at // Mtr.10220.1.S1_s_at // Mtr.28801.1.S1_at // Mtr.44529.1.S1_at // Mtr.12678.1.S1_at // Mtr.18066.1.S1_s_at // Mtr.4074.1.S1_at // Mtr.33181.1.S1_at // Mtr.41031.1.S1_at // Mtr.4441.1.S1_at
GO:0009804	P	coumarin metabolic process	17	1962	49	31225	1.9e-07	2.2e-05	// Mtr.32034.1.S1_at // Mtr.43713.1.S1_at // Mtr.8599.1.S1_s_at // Mtr.9793.1.S1_at // Mtr.8599.1.S1_at // Mtr.31539.1.S1_at // Mtr.41208.1.S1_at // Mtr.12988.1.S1_at // Mtr.10220.1.S1_s_at // Mtr.28801.1.S1_at // Mtr.44529.1.S1_at // Mtr.12678.1.S1_at // Mtr.18066.1.S1_s_at // Mtr.4074.1.S1_at // Mtr.33181.1.S1_at // Mtr.41031.1.S1_at // Mtr.4441.1.S1_at
GO:0009809	P	lignin biosynthetic process	19	1962	65	31225	3.4e-07	3.7e-05	// Mtr.32034.1.S1_at // Mtr.43713.1.S1_at // Mtr.8599.1.S1_s_at // Mtr.9793.1.S1_at // Mtr.8599.1.S1_at // Mtr.31539.1.S1_at // Mtr.41208.1.S1_at // Mtr.12988.1.S1_at // Mtr.10220.1.S1_s_at // Mtr.28801.1.S1_at // Mtr.10649.1.S1_at // Mtr.44529.1.S1_at // Mtr.12678.1.S1_at // Mtr.33181.1.S1_at // Mtr.18066.1.S1_s_at // Mtr.4074.1.S1_at // Mtr.41821.1.S1_at // Mtr.41031.1.S1_at // Mtr.4441.1.S1_at
GO:0009808	P	lignin metabolic process	19	1962	65	31225	3.4e-07	3.7e-05	// Mtr.32034.1.S1_at // Mtr.43713.1.S1_at // Mtr.8599.1.S1_s_at // Mtr.9793.1.S1_at // Mtr.8599.1.S1_at // Mtr.31539.1.S1_at // Mtr.41208.1.S1_at // Mtr.12988.1.S1_at // Mtr.10220.1.S1_s_at // Mtr.28801.1.S1_at // Mtr.10649.1.S1_at // Mtr.44529.1.S1_at // Mtr.12678.1.S1_at // Mtr.33181.1.S1_at // Mtr.18066.1.S1_s_at // Mtr.4074.1.S1_at // Mtr.41821.1.S1_at // Mtr.41031.1.S1_at // Mtr.4441.1.S1_at
GO:0019413	P	acetate biosynthetic process	17	1962	57	31225	1.1e-06	8.7e-05	// Mtr.32034.1.S1_at // Mtr.43713.1.S1_at // Mtr.8599.1.S1_s_at // Mtr.9793.1.S1_at // Mtr.8599.1.S1_at // Mtr.31539.1.S1_at // Mtr.41208.1.S1_at // Mtr.12988.1.S1_at // Mtr.10220.1.S1_s_at // Mtr.28801.1.S1_at // Mtr.44529.1.S1_at // Mtr.12678.1.S1_at // Mtr.18066.1.S1_s_at // Mtr.4074.1.S1_at // Mtr.33181.1.S1_at // Mtr.41031.1.S1_at // Mtr.4441.1.S1_at
GO:0006083	P	acetate metabolic process	17	1962	57	31225	1.1e-06	8.7e-05	// Mtr.32034.1.S1_at // Mtr.43713.1.S1_at // Mtr.8599.1.S1_s_at // Mtr.9793.1.S1_at // Mtr.8599.1.S1_at // Mtr.31539.1.S1_at // Mtr.41208.1.S1_at // Mtr.12988.1.S1_at // Mtr.10220.1.S1_s_at // Mtr.28801.1.S1_at // Mtr.44529.1.S1_at // Mtr.12678.1.S1_at // Mtr.18066.1.S1_s_at // Mtr.4074.1.S1_at // Mtr.33181.1.S1_at // Mtr.41031.1.S1_at // Mtr.4441.1.S1_at
GO:0031408	P	oxylipin biosynthetic process	16	1962	49	31225	8.5e-07	8.7e-05	// Mtr.32034.1.S1_at // Mtr.46870.1.S1_at // Mtr.9793.1.S1_at // Mtr.30415.1.S1_s_at // Mtr.40304.1.S1_at // Mtr.37235.1.S1_at // Mtr.12988.1.S1_at // Mtr.50427.1.S1_at // Mtr.37265.1.S1_at // Mtr.8452.1.S1_at // Mtr.25365.1.S1_at // Mtr.46810.1.S1_at // Mtr.46868.1.S1_s_at // Mtr.8439.1.S1_at // Mtr.46863.1.S1_s_at // Mtr.33181.1.S1_at
GO:0031407	P	oxylipin metabolic process	16	1962	50	31225	1.1e-06	8.7e-05	// Mtr.32034.1.S1_at // Mtr.46870.1.S1_at // Mtr.9793.1.S1_at // Mtr.30415.1.S1_s_at // Mtr.40304.1.S1_at // Mtr.37235.1.S1_at // Mtr.12988.1.S1_at // Mtr.50427.1.S1_at // Mtr.37265.1.S1_at // Mtr.8452.1.S1_at // Mtr.25365.1.S1_at // Mtr.46810.1.S1_at // Mtr.46868.1.S1_s_at // Mtr.8439.1.S1_at // Mtr.46863.1.S1_s_at // Mtr.33181.1.S1_at
GO:0006725	P	cellular aromatic compound metabolic process	96	1962	884	31225	8.8e-07	8.7e-05	// Mtr.39751.1.S1_at // Mtr.8599.1.S1_s_at // Mtr.31575.1.S1_at // Mtr.10435.1.S1_s_at // Mtr.41821.1.S1_at // Mtr.10743.1.S1_at // Mtr.43713.1.S1_at // Mtr.41208.1.S1_at // Mtr.31570.1.S1_at // Mtr.12988.1.S1_at // Mtr.28801.1.S1_at // Mtr.43497.1.S1_at // Mtr.38763.1.S1_at // Mtr.13654.1.S1_at // Mtr.40553.1.S1_at // Mtr.41370.1.S1_at // Mtr.38444.1.S1_at // Mtr.27916.1.S1_at // Mtr.40209.1.S1_…
GO:0042181	P	ketone biosynthetic process	17	1962	57	31225	1.1e-06	8.7e-05	// Mtr.32034.1.S1_at // Mtr.43713.1.S1_at // Mtr.8599.1.S1_s_at // Mtr.9793.1.S1_at // Mtr.8599.1.S1_at // Mtr.31539.1.S1_at // Mtr.41208.1.S1_at // Mtr.12988.1.S1_at // Mtr.10220.1.S1_s_at // Mtr.28801.1.S1_at // Mtr.44529.1.S1_at // Mtr.12678.1.S1_at // Mtr.18066.1.S1_s_at // Mtr.4074.1.S1_at // Mtr.33181.1.S1_at // Mtr.41031.1.S1_at // Mtr.4441.1.S1_at
GO:0030638	P	polyketide metabolic process	17	1962	57	31225	1.1e-06	8.7e-05	// Mtr.32034.1.S1_at // Mtr.43713.1.S1_at // Mtr.8599.1.S1_s_at // Mtr.9793.1.S1_at // Mtr.8599.1.S1_at // Mtr.31539.1.S1_at // Mtr.41208.1.S1_at // Mtr.12988.1.S1_at // Mtr.10220.1.S1_s_at // Mtr.28801.1.S1_at // Mtr.44529.1.S1_at // Mtr.12678.1.S1_at // Mtr.18066.1.S1_s_at // Mtr.4074.1.S1_at // Mtr.33181.1.S1_at // Mtr.41031.1.S1_at // Mtr.4441.1.S1_at
GO:0030639	P	polyketide biosynthetic process	17	1962	57	31225	1.1e-06	8.7e-05	// Mtr.32034.1.S1_at // Mtr.43713.1.S1_at // Mtr.8599.1.S1_s_at // Mtr.9793.1.S1_at // Mtr.8599.1.S1_at // Mtr.31539.1.S1_at // Mtr.41208.1.S1_at // Mtr.12988.1.S1_at // Mtr.10220.1.S1_s_at // Mtr.28801.1.S1_at // Mtr.44529.1.S1_at // Mtr.12678.1.S1_at // Mtr.18066.1.S1_s_at // Mtr.4074.1.S1_at // Mtr.33181.1.S1_at // Mtr.41031.1.S1_at // Mtr.4441.1.S1_at
GO:0030636	P	acetate derivative biosynthetic process	17	1962	57	31225	1.1e-06	8.7e-05	// Mtr.32034.1.S1_at // Mtr.43713.1.S1_at // Mtr.8599.1.S1_s_at // Mtr.9793.1.S1_at // Mtr.8599.1.S1_at // Mtr.31539.1.S1_at // Mtr.41208.1.S1_at // Mtr.12988.1.S1_at // Mtr.10220.1.S1_s_at // Mtr.28801.1.S1_at // Mtr.44529.1.S1_at // Mtr.12678.1.S1_at // Mtr.18066.1.S1_s_at // Mtr.4074.1.S1_at // Mtr.33181.1.S1_at // Mtr.41031.1.S1_at // Mtr.4441.1.S1_at
GO:0030635	P	acetate derivative metabolic process	17	1962	57	31225	1.1e-06	8.7e-05	// Mtr.32034.1.S1_at // Mtr.43713.1.S1_at // Mtr.8599.1.S1_s_at // Mtr.9793.1.S1_at // Mtr.8599.1.S1_at // Mtr.31539.1.S1_at // Mtr.41208.1.S1_at // Mtr.12988.1.S1_at // Mtr.10220.1.S1_s_at // Mtr.28801.1.S1_at // Mtr.44529.1.S1_at // Mtr.12678.1.S1_at // Mtr.18066.1.S1_s_at // Mtr.4074.1.S1_at // Mtr.33181.1.S1_at // Mtr.41031.1.S1_at // Mtr.4441.1.S1_at
GO:0009404	P	toxin metabolic process	14	1962	41	31225	2.7e-06	0.0002	// Mtr.41149.1.S1_at // Mtr.6489.1.S1_at // Mtr.11377.1.S1_at // Mtr.12316.1.S1_at // Mtr.12559.1.S1_s_at // Mtr.40278.1.S1_at // Mtr.5659.1.S1_at // Mtr.10502.1.S1_s_at // Mtr.1633.1.S1_x_at // Mtr.19082.1.S1_at // Mtr.10494.1.S1_x_at // Mtr.28547.1.S1_s_at // Mtr.40588.1.S1_at // Mtr.12513.1.S1_at
GO:0009407	P	toxin catabolic process	14	1962	41	31225	2.7e-06	0.0002	// Mtr.41149.1.S1_at // Mtr.6489.1.S1_at // Mtr.11377.1.S1_at // Mtr.12316.1.S1_at // Mtr.12559.1.S1_s_at // Mtr.40278.1.S1_at // Mtr.5659.1.S1_at // Mtr.10502.1.S1_s_at // Mtr.1633.1.S1_x_at // Mtr.19082.1.S1_at // Mtr.10494.1.S1_x_at // Mtr.28547.1.S1_s_at // Mtr.40588.1.S1_at // Mtr.12513.1.S1_at
GO:0042221	P	response to chemical stimulus	154	1962	1661	31225	3.6e-06	0.00026	// Mtr.10969.1.S1_at // Mtr.40190.1.S1_at // Mtr.37599.1.S1_at // Mtr.45124.1.S1_at // Mtr.10502.1.S1_s_at // Mtr.8460.1.S1_s_at // Mtr.3808.1.S1_at // Mtr.6538.1.S1_at // Mtr.41938.1.S1_at // Mtr.45116.1.S1_at // Mtr.42039.1.S1_at // Mtr.28324.1.S1_at // Mtr.16117.1.S1_s_at // Mtr.38549.1.S1_at // Mtr.50378.1.S1_s_at // Mtr.42850.1.S1_at // Mtr.15379.1.S1_at // Mtr.40747.1.S1_at // Mtr.38167.1.S…
GO:0043450	P	alkene biosynthetic process	18	1962	72	31225	4.6e-06	0.00032	// Mtr.32034.1.S1_at // Mtr.43713.1.S1_at // Mtr.8599.1.S1_s_at // Mtr.9793.1.S1_at // Mtr.8599.1.S1_at // Mtr.31539.1.S1_at // Mtr.41208.1.S1_at // Mtr.12988.1.S1_at // Mtr.10220.1.S1_s_at // Mtr.28801.1.S1_at // Mtr.44529.1.S1_at // Mtr.20234.1.S1_at // Mtr.12678.1.S1_at // Mtr.18066.1.S1_s_at // Mtr.4074.1.S1_at // Mtr.33181.1.S1_at // Mtr.41031.1.S1_at // Mtr.4441.1.S1_at
GO:0009664	P	plant-type cell wall organization	19	1962	85	31225	1e-05	0.00069	// Mtr.37585.1.S1_a_at // Mtr.44142.1.S1_at // Mtr.32812.1.S1_s_at // Mtr.8442.1.S1_at // Mtr.30730.1.S1_at // Mtr.9492.1.S1_at // Mtr.20976.1.S1_at // Mtr.40047.1.S1_s_at // Mtr.37224.1.S1_at // Mtr.5080.1.S1_s_at // Mtr.42912.1.S1_at // Mtr.4701.1.S1_s_at // Mtr.6197.1.S1_s_at // Mtr.22752.1.S1_s_at // Mtr.26881.1.S1_s_at // Mtr.41707.1.S1_at // Mtr.11490.1.S1_at // Mtr.4513.1.S1_x_at // Mtr.12…
GO:0050832	P	defense response to fungus	22	1962	118	31225	2.5e-05	0.0017	// Mtr.31928.1.S1_at // Mtr.13916.1.S1_at // Mtr.52359.1.S1_at // Mtr.36037.1.S1_at // Mtr.13167.1.S1_at // Mtr.34806.1.S1_s_at // Mtr.10280.1.S1_at // Mtr.5751.1.S1_s_at // Mtr.39992.1.S1_s_at // Mtr.9569.1.S1_at // Mtr.9474.1.S1_at // Mtr.35511.1.S1_at // Mtr.40917.1.S1_at // Mtr.38899.1.S1_at // Mtr.11140.1.S1_at // Mtr.37773.1.S1_at // Mtr.48109.1.S1_at // Mtr.41031.1.S1_at // Mtr.14224.1.S1_…
GO:0006857	P	oligopeptide transport	21	1962	112	31225	3.6e-05	0.0023	// Mtr.35838.1.S1_at // Mtr.11011.1.S1_at // Mtr.6482.1.S1_s_at // Mtr.27575.1.S1_at // Mtr.37085.1.S1_at // Mtr.37657.1.S1_at // Mtr.39878.1.S1_at // Mtr.2653.1.S1_at // Mtr.12092.1.S1_at // Mtr.14686.1.S1_at // Mtr.45256.1.S1_at // Mtr.27944.1.S1_at // Mtr.5369.1.S1_at // Mtr.43110.1.S1_s_at // Mtr.47098.1.S1_at // Mtr.48790.1.S1_at // Mtr.11042.1.S1_at // Mtr.39195.1.S1_at // Mtr.21362.1.S1_s_…
GO:0045087	P	innate immune response	41	1962	316	31225	4e-05	0.0025	// Mtr.15831.1.S1_s_at // Mtr.45053.1.S1_at // Mtr.50537.1.S1_at // Mtr.41091.1.S1_at // Mtr.4963.1.S1_at // Mtr.15817.1.S1_at // Mtr.13916.1.S1_at // Mtr.30776.1.S1_at // Mtr.44459.1.S1_at // Mtr.34806.1.S1_s_at // Mtr.12193.1.S1_at // Mtr.13154.1.S1_at // Mtr.13154.1.S1_s_at // Mtr.38502.1.S1_at // Mtr.31550.1.S1_at // Mtr.35727.1.S1_at // Mtr.42834.1.S1_at // Mtr.12696.1.S1_at // Mtr.32228.1.S…
GO:0015833	P	peptide transport	21	1962	113	31225	4e-05	0.0025	// Mtr.35838.1.S1_at // Mtr.11011.1.S1_at // Mtr.6482.1.S1_s_at // Mtr.27575.1.S1_at // Mtr.37085.1.S1_at // Mtr.37657.1.S1_at // Mtr.39878.1.S1_at // Mtr.2653.1.S1_at // Mtr.12092.1.S1_at // Mtr.14686.1.S1_at // Mtr.45256.1.S1_at // Mtr.27944.1.S1_at // Mtr.5369.1.S1_at // Mtr.43110.1.S1_s_at // Mtr.47098.1.S1_at // Mtr.48790.1.S1_at // Mtr.11042.1.S1_at // Mtr.39195.1.S1_at // Mtr.21362.1.S1_s_…
GO:0016310	P	phosphorylation	125	1962	1364	31225	4.8e-05	0.0029	// Mtr.50931.1.S1_s_at // Mtr.11192.1.S1_at // Mtr.42942.1.S1_at // Mtr.36929.1.S1_s_at // Mtr.17341.1.S1_at // Mtr.1529.1.S1_at // Mtr.23940.1.S1_at // Mtr.11457.1.S1_at // Mtr.41169.1.S1_at // Mtr.10085.1.S1_at // Mtr.25105.1.S1_at // Mtr.34426.1.S1_at // Mtr.45170.1.S1_at // Mtr.49410.1.S1_at // Mtr.43955.1.S1_at // Mtr.35893.1.S1_at // Mtr.16851.1.S1_at // Mtr.32778.1.S1_at // Mtr.36037.1.S1_…
GO:0009620	P	response to fungus	25	1962	155	31225	6.3e-05	0.0037	// Mtr.31928.1.S1_at // Mtr.41091.1.S1_at // Mtr.36037.1.S1_at // Mtr.13916.1.S1_at // Mtr.52359.1.S1_at // Mtr.34806.1.S1_s_at // Mtr.13167.1.S1_at // Mtr.10280.1.S1_at // Mtr.5751.1.S1_s_at // Mtr.39992.1.S1_s_at // Mtr.9569.1.S1_at // Mtr.9474.1.S1_at // Mtr.31600.1.S1_at // Mtr.35511.1.S1_at // Mtr.40917.1.S1_at // Mtr.38899.1.S1_at // Mtr.11140.1.S1_at // Mtr.37773.1.S1_at // Mtr.48109.1.S1_…
GO:0043449	P	cellular alkene metabolic process	18	1962	91	31225	6.9e-05	0.004	// Mtr.32034.1.S1_at // Mtr.43713.1.S1_at // Mtr.8599.1.S1_s_at // Mtr.9793.1.S1_at // Mtr.8599.1.S1_at // Mtr.31539.1.S1_at // Mtr.41208.1.S1_at // Mtr.12988.1.S1_at // Mtr.10220.1.S1_s_at // Mtr.28801.1.S1_at // Mtr.44529.1.S1_at // Mtr.20234.1.S1_at // Mtr.12678.1.S1_at // Mtr.18066.1.S1_s_at // Mtr.4074.1.S1_at // Mtr.33181.1.S1_at // Mtr.41031.1.S1_at // Mtr.4441.1.S1_at
GO:0006955	P	immune response	43	1962	356	31225	0.00011	0.0065	// Mtr.15831.1.S1_s_at // Mtr.22422.1.S1_at // Mtr.50537.1.S1_at // Mtr.41091.1.S1_at // Mtr.4963.1.S1_at // Mtr.15817.1.S1_at // Mtr.13916.1.S1_at // Mtr.30776.1.S1_at // Mtr.44459.1.S1_at // Mtr.34806.1.S1_s_at // Mtr.12193.1.S1_at // Mtr.13154.1.S1_at // Mtr.13154.1.S1_s_at // Mtr.38502.1.S1_at // Mtr.31550.1.S1_at // Mtr.35727.1.S1_at // Mtr.42834.1.S1_at // Mtr.12696.1.S1_at // Mtr.32228.1.S…
GO:0009875	P	pollen-pistil interaction	8	1962	19	31225	0.00012	0.0066	// Mtr.16851.1.S1_at // Mtr.31118.1.S1_at // Mtr.52206.1.S1_at // Mtr.16849.1.S1_at // Mtr.33556.1.S1_at // Mtr.21466.1.S1_at // Mtr.29335.1.S1_at // Mtr.13698.1.S1_at
GO:0051555	P	flavonol biosynthetic process	10	1962	34	31225	0.0002	0.0097	// Mtr.31406.1.S1_x_at // Mtr.31406.1.S1_at // Mtr.41208.1.S1_at // Mtr.20354.1.S1_at // Mtr.43961.1.S1_at // Mtr.20354.1.S1_x_at // Mtr.10220.1.S1_s_at // Mtr.44529.1.S1_at // Mtr.12678.1.S1_at // Mtr.18066.1.S1_s_at
GO:0006803	P	glutathione conjugation reaction	13	1962	56	31225	0.00018	0.0097	// Mtr.11377.1.S1_at // Mtr.12513.1.S1_at // Mtr.12316.1.S1_at // Mtr.37204.1.S1_at // Mtr.5659.1.S1_at // Mtr.11080.1.S1_s_at // Mtr.1633.1.S1_x_at // Mtr.10502.1.S1_s_at // Mtr.28547.1.S1_s_at // Mtr.40588.1.S1_at // Mtr.18369.1.S1_at // Mtr.46485.1.S1_at // Mtr.34975.1.S1_at
GO:0002376	P	immune system process	43	1962	366	31225	0.0002	0.0097	// Mtr.15831.1.S1_s_at // Mtr.22422.1.S1_at // Mtr.50537.1.S1_at // Mtr.41091.1.S1_at // Mtr.4963.1.S1_at // Mtr.15817.1.S1_at // Mtr.13916.1.S1_at // Mtr.30776.1.S1_at // Mtr.44459.1.S1_at // Mtr.34806.1.S1_s_at // Mtr.12193.1.S1_at // Mtr.13154.1.S1_at // Mtr.13154.1.S1_s_at // Mtr.38502.1.S1_at // Mtr.31550.1.S1_at // Mtr.35727.1.S1_at // Mtr.42834.1.S1_at // Mtr.12696.1.S1_at // Mtr.32228.1.S…
GO:0051554	P	flavonol metabolic process	10	1962	34	31225	0.0002	0.0097	// Mtr.31406.1.S1_x_at // Mtr.31406.1.S1_at // Mtr.41208.1.S1_at // Mtr.20354.1.S1_at // Mtr.43961.1.S1_at // Mtr.20354.1.S1_x_at // Mtr.10220.1.S1_s_at // Mtr.44529.1.S1_at // Mtr.12678.1.S1_at // Mtr.18066.1.S1_s_at
GO:0051552	P	flavone metabolic process	10	1962	34	31225	0.0002	0.0097	// Mtr.31406.1.S1_x_at // Mtr.31406.1.S1_at // Mtr.41208.1.S1_at // Mtr.20354.1.S1_at // Mtr.43961.1.S1_at // Mtr.20354.1.S1_x_at // Mtr.10220.1.S1_s_at // Mtr.44529.1.S1_at // Mtr.12678.1.S1_at // Mtr.18066.1.S1_s_at
GO:0051553	P	flavone biosynthetic process	10	1962	34	31225	0.0002	0.0097	// Mtr.31406.1.S1_x_at // Mtr.31406.1.S1_at // Mtr.41208.1.S1_at // Mtr.20354.1.S1_at // Mtr.43961.1.S1_at // Mtr.20354.1.S1_x_at // Mtr.10220.1.S1_s_at // Mtr.44529.1.S1_at // Mtr.12678.1.S1_at // Mtr.18066.1.S1_s_at
GO:0048544	P	recognition of pollen	7	1962	15	31225	0.00019	0.0097	// Mtr.16851.1.S1_at // Mtr.31118.1.S1_at // Mtr.52206.1.S1_at // Mtr.33556.1.S1_at // Mtr.21466.1.S1_at // Mtr.29335.1.S1_at // Mtr.13698.1.S1_at
GO:0010035	P	response to inorganic substance	21	1962	130	31225	0.00023	0.011	// Mtr.35838.1.S1_at // Mtr.10272.1.S1_at // Mtr.8857.1.S1_at // Mtr.27575.1.S1_at // Mtr.17718.1.S1_at // Mtr.40911.1.S1_s_at // Mtr.44405.1.S1_at // Mtr.31928.1.S1_at // Mtr.33457.1.S1_s_at // Mtr.20804.1.S1_at // Mtr.28457.1.S1_s_at // Mtr.9153.1.S1_at // Mtr.5369.1.S1_at // Mtr.1797.1.S1_at // Mtr.34175.1.S1_at // Mtr.45768.1.S1_at // Mtr.40611.1.S1_at // Mtr.43159.1.S1_at // Mtr.28310.1.S1_a…
GO:0009405	P	pathogenesis	8	1962	23	31225	0.00034	0.016	// Mtr.42967.1.S1_at // Mtr.11694.1.S1_at // Mtr.42382.1.S1_at // Mtr.38836.1.S1_at // Mtr.35616.1.S1_at // Mtr.23132.1.S1_s_at // Mtr.31270.1.S1_at // Mtr.51248.1.S1_at
GO:0016998	P	cell wall macromolecule catabolic process	13	1962	63	31225	0.00048	0.022	// Mtr.331.1.S1_at // Mtr.15789.1.S1_at // Mtr.51452.1.S1_x_at // Mtr.10547.1.S1_s_at // Mtr.51442.1.S1_at // Mtr.142.1.S1_s_at // Mtr.99.1.S1_at // Mtr.51557.1.S1_at // Mtr.22903.1.S1_at // Mtr.12466.1.S1_at // Mtr.36136.1.S1_at // Mtr.40372.1.S1_at // Mtr.25025.1.S1_s_at
GO:0006796	P	phosphate metabolic process	133	1962	1571	31225	0.00063	0.029	// Mtr.50931.1.S1_s_at // Mtr.11192.1.S1_at // Mtr.42942.1.S1_at // Mtr.36929.1.S1_s_at // Mtr.17341.1.S1_at // Mtr.1529.1.S1_at // Mtr.23940.1.S1_at // Mtr.11457.1.S1_at // Mtr.41169.1.S1_at // Mtr.10085.1.S1_at // Mtr.25105.1.S1_at // Mtr.34426.1.S1_at // Mtr.45170.1.S1_at // Mtr.49410.1.S1_at // Mtr.43955.1.S1_at // Mtr.35893.1.S1_at // Mtr.16851.1.S1_at // Mtr.293.1.S1_at // Mtr.32778.1.S1_at…
GO:0006793	P	phosphorus metabolic process	133	1962	1578	31225	0.00074	0.033	// Mtr.50931.1.S1_s_at // Mtr.11192.1.S1_at // Mtr.42942.1.S1_at // Mtr.36929.1.S1_s_at // Mtr.17341.1.S1_at // Mtr.1529.1.S1_at // Mtr.23940.1.S1_at // Mtr.11457.1.S1_at // Mtr.41169.1.S1_at // Mtr.10085.1.S1_at // Mtr.25105.1.S1_at // Mtr.34426.1.S1_at // Mtr.45170.1.S1_at // Mtr.49410.1.S1_at // Mtr.43955.1.S1_at // Mtr.35893.1.S1_at // Mtr.16851.1.S1_at // Mtr.293.1.S1_at // Mtr.32778.1.S1_at…
GO:0008037	P	cell recognition	7	1962	20	31225	0.00078	0.034	// Mtr.16851.1.S1_at // Mtr.31118.1.S1_at // Mtr.52206.1.S1_at // Mtr.33556.1.S1_at // Mtr.21466.1.S1_at // Mtr.29335.1.S1_at // Mtr.13698.1.S1_at
GO:0043687	P	post-translational protein modification	137	1962	1639	31225	0.00084	0.036	// Mtr.50931.1.S1_s_at // Mtr.11192.1.S1_at // Mtr.42942.1.S1_at // Mtr.36929.1.S1_s_at // Mtr.17341.1.S1_at // Mtr.1529.1.S1_at // Mtr.23940.1.S1_at // Mtr.11457.1.S1_at // Mtr.41169.1.S1_at // Mtr.10085.1.S1_at // Mtr.25105.1.S1_at // Mtr.34426.1.S1_at // Mtr.45170.1.S1_at // Mtr.49410.1.S1_at // Mtr.35802.1.S1_at // Mtr.43955.1.S1_at // Mtr.35893.1.S1_at // Mtr.16851.1.S1_at // Mtr.293.1.S1_at…
GO:0044036	P	cell wall macromolecule metabolic process	17	1962	108	31225	0.0011	0.048	// Mtr.331.1.S1_at // Mtr.15789.1.S1_at // Mtr.51452.1.S1_x_at // Mtr.10547.1.S1_s_at // Mtr.51442.1.S1_at // Mtr.142.1.S1_s_at // Mtr.42555.1.S1_at // Mtr.99.1.S1_at // Mtr.51557.1.S1_at // Mtr.22903.1.S1_at // Mtr.44064.1.S1_at // Mtr.12466.1.S1_at // Mtr.36136.1.S1_at // Mtr.22927.1.S1_at // Mtr.42659.1.S1_at // Mtr.40372.1.S1_at // Mtr.25025.1.S1_s_at
GO:0009624	P	response to nematode	9	1962	40	31225	0.0021	0.088	// Mtr.7245.1.S1_at // Mtr.11011.1.S1_at // Mtr.8179.1.S1_at // Mtr.10969.1.S1_at // Mtr.45256.1.S1_at // Mtr.47098.1.S1_at // Mtr.41137.1.S1_at // Mtr.44649.1.S1_at // Mtr.11138.1.S1_at
GO:0006633	P	fatty acid biosynthetic process	26	1962	214	31225	0.0022	0.091	// Mtr.46870.1.S1_at // Mtr.40190.1.S1_at // Mtr.30415.1.S1_s_at // Mtr.37265.1.S1_at // Mtr.8439.1.S1_s_at // Mtr.50006.1.S1_at // Mtr.13167.1.S1_at // Mtr.15935.1.S1_at // Mtr.37235.1.S1_at // Mtr.41938.1.S1_at // Mtr.12988.1.S1_at // Mtr.25365.1.S1_at // Mtr.46810.1.S1_at // Mtr.46868.1.S1_s_at // Mtr.17183.1.S1_at // Mtr.46863.1.S1_s_at // Mtr.33181.1.S1_at // Mtr.8439.1.S1_at // Mtr.8452.1.S…
GO:0009751	P	response to salicylic acid stimulus	15	1962	97	31225	0.0025	0.1	// Mtr.41411.1.S1_at // Mtr.37773.1.S1_at // Mtr.49230.1.S1_at // Mtr.41091.1.S1_at // Mtr.39383.1.S1_at // Mtr.41986.1.S1_at // Mtr.11047.1.S1_at // Mtr.1797.1.S1_at // Mtr.38899.1.S1_at // Mtr.13916.1.S1_at // Mtr.35755.1.S1_at // Mtr.5689.1.S1_at // Mtr.37383.1.S1_at // Mtr.48109.1.S1_at // Mtr.20776.1.S1_at
GO:0070887	P	cellular response to chemical stimulus	44	1962	435	31225	0.0027	0.11	// Mtr.39861.1.S1_at // Mtr.37204.1.S1_at // Mtr.31928.1.S1_at // Mtr.41091.1.S1_at // Mtr.27743.1.S1_at // Mtr.3808.1.S1_at // Mtr.41411.1.S1_at // Mtr.13916.1.S1_at // Mtr.45116.1.S1_at // Mtr.5750.1.S1_at // Mtr.40821.1.S1_at // Mtr.16117.1.S1_s_at // Mtr.28310.1.S1_at // Mtr.37569.1.S1_at // Mtr.50378.1.S1_s_at // Mtr.42850.1.S1_at // Mtr.760.1.S1_s_at // Mtr.40747.1.S1_at // Mtr.7659.1.S1_at…
GO:0010260	P	organ senescence	9	1962	43	31225	0.0032	0.13	// Mtr.39751.1.S1_at // Mtr.38763.1.S1_at // Mtr.38768.1.S1_at // Mtr.31273.1.S1_at // Mtr.10433.1.S1_at // Mtr.41115.1.S1_at // Mtr.37383.1.S1_at // Mtr.10435.1.S1_s_at // Mtr.12122.1.S1_at
GO:0009611	P	response to wounding	17	1962	124	31225	0.0041	0.16	// Mtr.37222.1.S1_at // Mtr.23266.1.S1_at // Mtr.37569.1.S1_at // Mtr.41091.1.S1_at // Mtr.14224.1.S1_at // Mtr.35511.1.S1_at // Mtr.8966.1.S1_at // Mtr.11047.1.S1_at // Mtr.41031.1.S1_at // Mtr.25454.1.S1_at // Mtr.4663.1.S1_at // Mtr.18592.1.S1_at // Mtr.28312.1.S1_at // Mtr.23937.1.S1_at // Mtr.42136.1.S1_at // Mtr.9043.1.S1_at // Mtr.34591.1.S1_s_at
GO:0019740	P	nitrogen utilization	7	1962	29	31225	0.0046	0.18	// Mtr.8604.1.S1_at // Mtr.410.1.S1_s_at // Mtr.12708.1.S1_at // Mtr.24231.1.S1_at // Mtr.30508.1.S1_at // Mtr.10592.1.S1_at // Mtr.32289.1.S1_s_at
GO:0006808	P	regulation of nitrogen utilization	7	1962	29	31225	0.0046	0.18	// Mtr.8604.1.S1_at // Mtr.410.1.S1_s_at // Mtr.12708.1.S1_at // Mtr.24231.1.S1_at // Mtr.30508.1.S1_at // Mtr.10592.1.S1_at // Mtr.32289.1.S1_s_at
GO:0006541	P	glutamine metabolic process	9	1962	47	31225	0.0053	0.2	// Mtr.8498.1.S1_s_at // Mtr.12412.1.S1_at // Mtr.42555.1.S1_at // Mtr.43193.1.S1_at // Mtr.44064.1.S1_at // Mtr.10682.1.S1_at // Mtr.12958.1.S1_at // Mtr.22927.1.S1_at // Mtr.42659.1.S1_at
GO:0034599	P	cellular response to oxidative stress	8	1962	39	31225	0.0059	0.22	// Mtr.37569.1.S1_at // Mtr.40911.1.S1_s_at // Mtr.31928.1.S1_at // Mtr.28457.1.S1_s_at // Mtr.34175.1.S1_at // Mtr.40611.1.S1_at // Mtr.28310.1.S1_at // Mtr.43159.1.S1_at
GO:0010149	P	senescence	9	1962	48	31225	0.0059	0.22	// Mtr.39751.1.S1_at // Mtr.38763.1.S1_at // Mtr.38768.1.S1_at // Mtr.31273.1.S1_at // Mtr.10433.1.S1_at // Mtr.41115.1.S1_at // Mtr.37383.1.S1_at // Mtr.10435.1.S1_s_at // Mtr.12122.1.S1_at
GO:0009069	P	serine family amino acid metabolic process	68	1962	781	31225	0.0071	0.26	// Mtr.50931.1.S1_s_at // Mtr.51192.1.S1_at // Mtr.48422.1.S1_s_at // Mtr.31118.1.S1_at // Mtr.11192.1.S1_at // Mtr.11155.1.S1_at // Mtr.36929.1.S1_s_at // Mtr.44280.1.S1_at // Mtr.41091.1.S1_at // Mtr.16849.1.S1_at // Mtr.8930.1.S1_at // Mtr.10085.1.S1_at // Mtr.27929.1.S1_at // Mtr.9901.1.S1_at // Mtr.46484.1.S1_at // Mtr.28443.1.S1_s_at // Mtr.43561.1.S1_s_at // Mtr.33556.1.S1_at // Mtr.51452.…
GO:0042432	P	indole biosynthetic process	6	1962	25	31225	0.0087	0.31	// Mtr.17324.1.S1_at // Mtr.47490.1.S1_s_at // Mtr.47488.1.S1_at // Mtr.17321.1.S1_x_at // Mtr.42838.1.S1_at // Mtr.39968.1.S1_at
GO:0007568	P	aging	11	1962	71	31225	0.0088	0.31	// Mtr.39751.1.S1_at // Mtr.38763.1.S1_at // Mtr.38768.1.S1_at // Mtr.31273.1.S1_at // Mtr.10433.1.S1_at // Mtr.41115.1.S1_at // Mtr.50187.1.S1_at // Mtr.28312.1.S1_at // Mtr.37383.1.S1_at // Mtr.10435.1.S1_s_at // Mtr.12122.1.S1_at
GO:0006855	P	multidrug transport	9	1962	52	31225	0.0093	0.32	// Mtr.39423.1.S1_at // Mtr.22051.1.S1_at // Mtr.43251.1.S1_at // Mtr.50378.1.S1_s_at // Mtr.22050.1.S1_at // Mtr.3808.1.S1_at // Mtr.23681.1.S1_x_at // Mtr.28324.1.S1_at // Mtr.27848.1.S1_at
GO:0010025	P	wax biosynthetic process	6	1962	26	31225	0.01	0.35	// Mtr.50006.1.S1_at // Mtr.15935.1.S1_at // Mtr.40190.1.S1_at // Mtr.41938.1.S1_at // Mtr.11670.1.S1_s_at // Mtr.17183.1.S1_at
GO:0010166	P	wax metabolic process	6	1962	26	31225	0.01	0.35	// Mtr.50006.1.S1_at // Mtr.15935.1.S1_at // Mtr.40190.1.S1_at // Mtr.41938.1.S1_at // Mtr.11670.1.S1_s_at // Mtr.17183.1.S1_at
GO:0009863	P	salicylic acid mediated signaling pathway	7	1962	36	31225	0.012	0.4	// Mtr.41411.1.S1_at // Mtr.41091.1.S1_at // Mtr.11047.1.S1_at // Mtr.38899.1.S1_at // Mtr.35755.1.S1_at // Mtr.5689.1.S1_at // Mtr.37383.1.S1_at
GO:0070301	P	cellular response to hydrogen peroxide	7	1962	36	31225	0.012	0.4	// Mtr.40911.1.S1_s_at // Mtr.31928.1.S1_at // Mtr.28457.1.S1_s_at // Mtr.34175.1.S1_at // Mtr.40611.1.S1_at // Mtr.28310.1.S1_at // Mtr.43159.1.S1_at
GO:0034614	P	cellular response to reactive oxygen species	7	1962	36	31225	0.012	0.4	// Mtr.40911.1.S1_s_at // Mtr.31928.1.S1_at // Mtr.28457.1.S1_s_at // Mtr.34175.1.S1_at // Mtr.40611.1.S1_at // Mtr.28310.1.S1_at // Mtr.43159.1.S1_at
GO:0042744	P	hydrogen peroxide catabolic process	7	1962	36	31225	0.012	0.4	// Mtr.40911.1.S1_s_at // Mtr.31928.1.S1_at // Mtr.28457.1.S1_s_at // Mtr.34175.1.S1_at // Mtr.40611.1.S1_at // Mtr.28310.1.S1_at // Mtr.43159.1.S1_at
GO:0042431	P	indole metabolic process	6	1962	28	31225	0.014	0.44	// Mtr.17324.1.S1_at // Mtr.47490.1.S1_s_at // Mtr.47488.1.S1_at // Mtr.17321.1.S1_x_at // Mtr.42838.1.S1_at // Mtr.39968.1.S1_at
GO:0043436	P	oxoacid metabolic process	166	1962	2216	31225	0.014	0.45	// Mtr.50931.1.S1_s_at // Mtr.46870.1.S1_at // Mtr.8599.1.S1_s_at // Mtr.11457.1.S1_at // Mtr.31575.1.S1_at // Mtr.14499.1.S1_at // Mtr.37265.1.S1_at // Mtr.2280.1.S1_at // Mtr.41821.1.S1_at // Mtr.43713.1.S1_at // Mtr.13167.1.S1_at // Mtr.41208.1.S1_at // Mtr.40190.1.S1_at // Mtr.142.1.S1_s_at // Mtr.10085.1.S1_at // Mtr.12988.1.S1_at // Mtr.30415.1.S1_s_at // Mtr.28801.1.S1_at // Mtr.35893.1.S1…
GO:0006082	P	organic acid metabolic process	166	1962	2216	31225	0.014	0.45	// Mtr.50931.1.S1_s_at // Mtr.46870.1.S1_at // Mtr.8599.1.S1_s_at // Mtr.11457.1.S1_at // Mtr.31575.1.S1_at // Mtr.14499.1.S1_at // Mtr.37265.1.S1_at // Mtr.2280.1.S1_at // Mtr.41821.1.S1_at // Mtr.43713.1.S1_at // Mtr.13167.1.S1_at // Mtr.41208.1.S1_at // Mtr.40190.1.S1_at // Mtr.142.1.S1_s_at // Mtr.10085.1.S1_at // Mtr.12988.1.S1_at // Mtr.30415.1.S1_s_at // Mtr.28801.1.S1_at // Mtr.35893.1.S1…
GO:0019752	P	carboxylic acid metabolic process	166	1962	2216	31225	0.014	0.45	// Mtr.50931.1.S1_s_at // Mtr.46870.1.S1_at // Mtr.8599.1.S1_s_at // Mtr.11457.1.S1_at // Mtr.31575.1.S1_at // Mtr.14499.1.S1_at // Mtr.37265.1.S1_at // Mtr.2280.1.S1_at // Mtr.41821.1.S1_at // Mtr.43713.1.S1_at // Mtr.13167.1.S1_at // Mtr.41208.1.S1_at // Mtr.40190.1.S1_at // Mtr.142.1.S1_s_at // Mtr.10085.1.S1_at // Mtr.12988.1.S1_at // Mtr.30415.1.S1_s_at // Mtr.28801.1.S1_at // Mtr.35893.1.S1…
GO:0009695	P	jasmonic acid biosynthetic process	5	1962	21	31225	0.017	0.51	// Mtr.32034.1.S1_at // Mtr.40304.1.S1_at // Mtr.33181.1.S1_at // Mtr.9793.1.S1_at // Mtr.12988.1.S1_at
GO:0007169	P	transmembrane receptor protein tyrosine kinase signaling pathway	17	1962	146	31225	0.017	0.51	// Mtr.15852.1.S1_at // Mtr.27315.1.S1_at // Mtr.50675.1.S1_at // Mtr.11457.1.S1_at // Mtr.2927.1.S1_at // Mtr.1529.1.S1_at // Mtr.35893.1.S1_at // Mtr.49546.1.S1_s_at // Mtr.34426.1.S1_at // Mtr.46484.1.S1_at // Mtr.28443.1.S1_s_at // Mtr.1137.1.S1_s_at // Mtr.41401.1.S1_at // Mtr.48715.1.S1_at // Mtr.16009.1.S1_s_at // Mtr.24183.1.S1_at // Mtr.49544.1.S1_at
GO:0009694	P	jasmonic acid metabolic process	5	1962	22	31225	0.02	0.58	// Mtr.32034.1.S1_at // Mtr.40304.1.S1_at // Mtr.33181.1.S1_at // Mtr.9793.1.S1_at // Mtr.12988.1.S1_at
GO:0006464	P	protein modification process	139	1962	1852	31225	0.023	0.66	// Mtr.50931.1.S1_s_at // Mtr.11192.1.S1_at // Mtr.42942.1.S1_at // Mtr.36929.1.S1_s_at // Mtr.17341.1.S1_at // Mtr.1529.1.S1_at // Mtr.23940.1.S1_at // Mtr.11457.1.S1_at // Mtr.41169.1.S1_at // Mtr.10085.1.S1_at // Mtr.25105.1.S1_at // Mtr.34426.1.S1_at // Mtr.45170.1.S1_at // Mtr.49410.1.S1_at // Mtr.35802.1.S1_at // Mtr.43955.1.S1_at // Mtr.35893.1.S1_at // Mtr.16851.1.S1_at // Mtr.293.1.S1_at…
GO:0048609	P	reproductive process in a multicellular organism	5	1962	23	31225	0.023	0.66	// Mtr.40304.1.S1_at // Mtr.38100.1.S1_at // Mtr.41938.1.S1_at // Mtr.43877.1.S1_at // Mtr.40190.1.S1_at
GO:0032504	P	multicellular organism reproduction	5	1962	23	31225	0.023	0.66	// Mtr.40304.1.S1_at // Mtr.38100.1.S1_at // Mtr.41938.1.S1_at // Mtr.43877.1.S1_at // Mtr.40190.1.S1_at
GO:0009856	P	pollination	9	1962	62	31225	0.024	0.67	// Mtr.16851.1.S1_at // Mtr.31118.1.S1_at // Mtr.52206.1.S1_at // Mtr.16849.1.S1_at // Mtr.24516.1.S1_at // Mtr.33556.1.S1_at // Mtr.21466.1.S1_at // Mtr.29335.1.S1_at // Mtr.13698.1.S1_at
GO:0015893	P	drug transport	9	1962	62	31225	0.024	0.67	// Mtr.39423.1.S1_at // Mtr.22051.1.S1_at // Mtr.43251.1.S1_at // Mtr.50378.1.S1_s_at // Mtr.22050.1.S1_at // Mtr.3808.1.S1_at // Mtr.23681.1.S1_x_at // Mtr.28324.1.S1_at // Mtr.27848.1.S1_at
GO:0006631	P	fatty acid metabolic process	31	1962	333	31225	0.027	0.75	// Mtr.46870.1.S1_at // Mtr.24198.1.S1_s_at // Mtr.40190.1.S1_at // Mtr.39593.1.S1_at // Mtr.37265.1.S1_at // Mtr.8439.1.S1_s_at // Mtr.41821.1.S1_at // Mtr.50006.1.S1_at // Mtr.13167.1.S1_at // Mtr.15935.1.S1_at // Mtr.37235.1.S1_at // Mtr.41938.1.S1_at // Mtr.12988.1.S1_at // Mtr.30415.1.S1_s_at // Mtr.25365.1.S1_at // Mtr.46810.1.S1_at // Mtr.46868.1.S1_s_at // Mtr.17183.1.S1_at // Mtr.46863.1…
GO:0042180	P	cellular ketone metabolic process	166	1962	2263	31225	0.027	0.75	// Mtr.50931.1.S1_s_at // Mtr.46870.1.S1_at // Mtr.8599.1.S1_s_at // Mtr.11457.1.S1_at // Mtr.31575.1.S1_at // Mtr.14499.1.S1_at // Mtr.37265.1.S1_at // Mtr.2280.1.S1_at // Mtr.41821.1.S1_at // Mtr.43713.1.S1_at // Mtr.13167.1.S1_at // Mtr.41208.1.S1_at // Mtr.40190.1.S1_at // Mtr.142.1.S1_s_at // Mtr.10085.1.S1_at // Mtr.12988.1.S1_at // Mtr.30415.1.S1_s_at // Mtr.28801.1.S1_at // Mtr.35893.1.S1…
GO:0046394	P	carboxylic acid biosynthetic process	56	1962	673	31225	0.028	0.76	// Mtr.46870.1.S1_at // Mtr.8599.1.S1_s_at // Mtr.40190.1.S1_at // Mtr.31575.1.S1_at // Mtr.16615.1.S1_at // Mtr.18066.1.S1_s_at // Mtr.37265.1.S1_at // Mtr.11543.1.S1_at // Mtr.8439.1.S1_s_at // Mtr.42710.1.S1_at // Mtr.42659.1.S1_at // Mtr.50006.1.S1_at // Mtr.43713.1.S1_at // Mtr.45103.1.S1_at // Mtr.13167.1.S1_at // Mtr.15935.1.S1_at // Mtr.41208.1.S1_at // Mtr.42555.1.S1_at // Mtr.37235.1.S1…
GO:0016053	P	organic acid biosynthetic process	56	1962	673	31225	0.028	0.76	// Mtr.46870.1.S1_at // Mtr.8599.1.S1_s_at // Mtr.40190.1.S1_at // Mtr.31575.1.S1_at // Mtr.16615.1.S1_at // Mtr.18066.1.S1_s_at // Mtr.37265.1.S1_at // Mtr.11543.1.S1_at // Mtr.8439.1.S1_s_at // Mtr.42710.1.S1_at // Mtr.42659.1.S1_at // Mtr.50006.1.S1_at // Mtr.43713.1.S1_at // Mtr.45103.1.S1_at // Mtr.13167.1.S1_at // Mtr.15935.1.S1_at // Mtr.41208.1.S1_at // Mtr.42555.1.S1_at // Mtr.37235.1.S1…
GO:0008643	P	carbohydrate transport	15	1962	133	31225	0.029	0.78	// Mtr.21449.1.S1_at // Mtr.36115.1.S1_at // Mtr.27606.1.S1_at // Mtr.39031.1.S1_at // Mtr.38200.1.S1_at // Mtr.19796.1.S1_at // Mtr.28089.1.S1_at // Mtr.38205.1.S1_at // Mtr.38695.1.S1_at // Mtr.10221.1.S1_at // Mtr.31375.1.S1_at // Mtr.12675.1.S1_at // Mtr.27913.1.S1_at // Mtr.43895.1.S1_at // Mtr.47843.1.S1_at
GO:0042545	P	cell wall modification	8	1962	54	31225	0.029	0.78	// Mtr.274.1.S1_at // Mtr.40195.1.S1_at // Mtr.4467.1.S1_at // Mtr.52092.1.S1_s_at // Mtr.29494.1.S1_at // Mtr.8508.1.S1_at // Mtr.45228.1.S1_at // Mtr.43259.1.S1_at
GO:0042743	P	hydrogen peroxide metabolic process	8	1962	54	31225	0.029	0.78	// Mtr.28310.1.S1_at // Mtr.40911.1.S1_s_at // Mtr.31928.1.S1_at // Mtr.28457.1.S1_s_at // Mtr.34175.1.S1_at // Mtr.40611.1.S1_at // Mtr.37383.1.S1_at // Mtr.43159.1.S1_at
GO:0009867	P	jasmonic acid mediated signaling pathway	9	1962	65	31225	0.03	0.79	// Mtr.41411.1.S1_at // Mtr.45116.1.S1_at // Mtr.37569.1.S1_at // Mtr.41091.1.S1_at // Mtr.11047.1.S1_at // Mtr.38899.1.S1_at // Mtr.35755.1.S1_at // Mtr.5689.1.S1_at // Mtr.42136.1.S1_at
GO:0006749	P	glutathione metabolic process	13	1962	112	31225	0.034	0.88	// Mtr.11377.1.S1_at // Mtr.12513.1.S1_at // Mtr.12316.1.S1_at // Mtr.37204.1.S1_at // Mtr.5659.1.S1_at // Mtr.11080.1.S1_s_at // Mtr.1633.1.S1_x_at // Mtr.10502.1.S1_s_at // Mtr.28547.1.S1_s_at // Mtr.40588.1.S1_at // Mtr.18369.1.S1_at // Mtr.46485.1.S1_at // Mtr.34975.1.S1_at
GO:0022622	P	root system development	11	1962	157	31225	0.41	1	// Mtr.23681.1.S1_x_at // Mtr.50378.1.S1_s_at // Mtr.43877.1.S1_at // Mtr.51989.1.S1_s_at // Mtr.3808.1.S1_at // Mtr.16958.1.S1_s_at // Mtr.51889.1.S1_s_at // Mtr.15655.1.S1_at // Mtr.46810.1.S1_at // Mtr.41986.1.S1_at // Mtr.20776.1.S1_at
GO:0022621	P	shoot system development	6	1962	203	31225	0.99	1	// Mtr.39599.1.S1_at // Mtr.32038.1.S1_at // Mtr.28755.1.S1_at // Mtr.29059.1.S1_at // Mtr.43124.1.S1_at // Mtr.20508.1.S1_s_at
GO:0051641	P	cellular localization	12	1962	571	31225	1	1	// Mtr.25169.1.S1_at // Mtr.43847.1.S1_at // Mtr.20181.1.S1_s_at // Mtr.50457.1.S1_s_at // Mtr.46130.1.S1_at // Mtr.45783.1.S1_at // Mtr.38899.1.S1_at // Mtr.35965.1.S1_at // Mtr.51263.1.S1_at // Mtr.5689.1.S1_at // Mtr.25168.1.S1_at // Mtr.49580.1.S1_at
GO:0051716	P	cellular response to stimulus	49	1962	694	31225	0.23	1	// Mtr.39861.1.S1_at // Mtr.37204.1.S1_at // Mtr.31928.1.S1_at // Mtr.41091.1.S1_at // Mtr.27743.1.S1_at // Mtr.3808.1.S1_at // Mtr.41411.1.S1_at // Mtr.13916.1.S1_at // Mtr.30776.1.S1_at // Mtr.18461.1.S1_s_at // Mtr.45116.1.S1_at // Mtr.5750.1.S1_at // Mtr.40821.1.S1_at // Mtr.16117.1.S1_s_at // Mtr.28310.1.S1_at // Mtr.37569.1.S1_at // Mtr.50378.1.S1_s_at // Mtr.42850.1.S1_at // Mtr.760.1.S1_s…
GO:0000003	P	reproduction	36	1962	751	31225	0.96	1	// Mtr.39599.1.S1_at // Mtr.38100.1.S1_at // Mtr.40190.1.S1_at // Mtr.11495.1.S1_at // Mtr.8508.1.S1_at // Mtr.43175.1.S1_s_at // Mtr.25631.1.S1_s_at // Mtr.33556.1.S1_at // Mtr.21466.1.S1_at // Mtr.45116.1.S1_at // Mtr.16849.1.S1_at // Mtr.13698.1.S1_at // Mtr.50006.1.S1_at // Mtr.22051.1.S1_at // Mtr.20508.1.S1_s_at // Mtr.31118.1.S1_at // Mtr.41938.1.S1_at // Mtr.31257.1.S1_at // Mtr.47584.1.S…
GO:0000160	P	two-component signal transduction system (phosphorelay)	8	1962	108	31225	0.38	1	// Mtr.39861.1.S1_at // Mtr.174.1.S1_at // Mtr.9840.1.S1_at // Mtr.16824.1.S1_at // Mtr.13916.1.S1_at // Mtr.37773.1.S1_at // Mtr.5750.1.S1_at // Mtr.16117.1.S1_s_at
GO:0015849	P	organic acid transport	9	1962	106	31225	0.24	1	// Mtr.7710.1.S1_at // Mtr.43251.1.S1_at // Mtr.3516.1.S1_at // Mtr.6645.1.S1_at // Mtr.4593.1.S1_at // Mtr.10079.1.S1_at // Mtr.45062.1.S1_at // Mtr.13100.1.S1_at // Mtr.27848.1.S1_at
GO:0008361	P	regulation of cell size	9	1962	177	31225	0.78	1	// Mtr.23681.1.S1_x_at // Mtr.50378.1.S1_s_at // Mtr.51989.1.S1_s_at // Mtr.33930.1.S1_at // Mtr.3808.1.S1_at // Mtr.19019.1.S1_at // Mtr.9704.1.S1_at // Mtr.30730.1.S1_at // Mtr.20776.1.S1_at
GO:0009084	P	glutamine family amino acid biosynthetic process	5	1962	60	31225	0.34	1	// Mtr.22927.1.S1_at // Mtr.42984.1.S1_at // Mtr.44064.1.S1_at // Mtr.42555.1.S1_at // Mtr.42659.1.S1_at
GO:0046486	P	glycerolipid metabolic process	6	1962	221	31225	0.99	1	// Mtr.39599.1.S1_at // Mtr.12518.1.S1_at // Mtr.40304.1.S1_at // Mtr.37375.1.S1_at // Mtr.42038.1.S1_s_at // Mtr.50250.1.S1_at
GO:0046483	P	heterocycle metabolic process	44	1962	900	31225	0.96	1	// Mtr.8599.1.S1_s_at // Mtr.12412.1.S1_at // Mtr.31575.1.S1_at // Mtr.16615.1.S1_at // Mtr.20354.1.S1_at // Mtr.43961.1.S1_at // Mtr.10220.1.S1_s_at // Mtr.35388.1.S1_s_at // Mtr.47488.1.S1_at // Mtr.31390.1.S1_s_at // Mtr.11543.1.S1_at // Mtr.43713.1.S1_at // Mtr.45103.1.S1_at // Mtr.9793.1.S1_at // Mtr.31406.1.S1_at // Mtr.41208.1.S1_at // Mtr.12988.1.S1_at // Mtr.31539.1.S1_at // Mtr.28801.1.…
GO:0006570	P	tyrosine metabolic process	12	1962	152	31225	0.26	1	// Mtr.31622.1.S1_at // Mtr.13654.1.S1_at // Mtr.8599.1.S1_at // Mtr.31575.1.S1_at // Mtr.16615.1.S1_at // Mtr.51214.1.S1_at // Mtr.5939.1.S1_s_at // Mtr.22960.1.S1_at // Mtr.41370.1.S1_at // Mtr.43098.1.S1_at // Mtr.9254.1.S1_at // Mtr.22958.1.S1_at
GO:0009605	P	response to external stimulus	23	1962	314	31225	0.27	1	// Mtr.45124.1.S1_at // Mtr.41091.1.S1_at // Mtr.3808.1.S1_at // Mtr.23937.1.S1_at // Mtr.18461.1.S1_s_at // Mtr.37222.1.S1_at // Mtr.37569.1.S1_at // Mtr.50378.1.S1_s_at // Mtr.8966.1.S1_at // Mtr.25454.1.S1_at // Mtr.4663.1.S1_at // Mtr.9043.1.S1_at // Mtr.35511.1.S1_at // Mtr.11047.1.S1_at // Mtr.34591.1.S1_s_at // Mtr.15655.1.S1_at // Mtr.28312.1.S1_at // Mtr.41031.1.S1_at // Mtr.18592.1.S1_a…
GO:0019538	P	protein metabolic process	185	1962	3787	31225	1	1	// Mtr.50931.1.S1_s_at // Mtr.11192.1.S1_at // Mtr.42942.1.S1_at // Mtr.8611.1.S1_at // Mtr.12715.1.S1_at // Mtr.40940.1.S1_s_at // Mtr.46286.1.S1_at // Mtr.40589.1.S1_at // Mtr.99.1.S1_at // Mtr.45116.1.S1_at // Mtr.17341.1.S1_at // Mtr.1529.1.S1_at // Mtr.23940.1.S1_at // Mtr.11457.1.S1_at // Mtr.41169.1.S1_at // Mtr.10085.1.S1_at // Mtr.25105.1.S1_at // Mtr.34426.1.S1_at // Mtr.45170.1.S1_at /…
GO:0019320	P	hexose catabolic process	5	1962	279	31225	1	1	// Mtr.11195.1.S1_at // Mtr.43134.1.S1_at // Mtr.8544.1.S1_at // Mtr.22592.1.S1_at // Mtr.15028.1.S1_at
GO:0009892	P	negative regulation of metabolic process	9	1962	201	31225	0.88	1	// Mtr.8604.1.S1_at // Mtr.12528.1.S1_at // Mtr.410.1.S1_s_at // Mtr.12708.1.S1_at // Mtr.39296.1.S1_at // Mtr.24231.1.S1_at // Mtr.30508.1.S1_at // Mtr.10592.1.S1_at // Mtr.32289.1.S1_s_at
GO:0009890	P	negative regulation of biosynthetic process	9	1962	124	31225	0.39	1	// Mtr.8604.1.S1_at // Mtr.12528.1.S1_at // Mtr.410.1.S1_s_at // Mtr.12708.1.S1_at // Mtr.39296.1.S1_at // Mtr.24231.1.S1_at // Mtr.30508.1.S1_at // Mtr.10592.1.S1_at // Mtr.32289.1.S1_s_at
GO:0000302	P	response to reactive oxygen species	10	1962	116	31225	0.21	1	// Mtr.8857.1.S1_at // Mtr.40911.1.S1_s_at // Mtr.44405.1.S1_at // Mtr.31928.1.S1_at // Mtr.33457.1.S1_s_at // Mtr.28457.1.S1_s_at // Mtr.34175.1.S1_at // Mtr.40611.1.S1_at // Mtr.28310.1.S1_at // Mtr.43159.1.S1_at
GO:0050789	P	regulation of biological process	201	1962	3511	31225	0.92	1	// Mtr.15817.1.S1_at // Mtr.41172.1.S1_s_at // Mtr.11192.1.S1_at // Mtr.51442.1.S1_at // Mtr.46286.1.S1_at // Mtr.51379.1.S1_at // Mtr.12342.1.S1_at // Mtr.35480.1.S1_at // Mtr.12377.1.S1_at // Mtr.51452.1.S1_x_at // Mtr.7824.1.S1_at // Mtr.45116.1.S1_at // Mtr.39499.1.S1_at // Mtr.16117.1.S1_s_at // Mtr.8750.1.S1_at // Mtr.43124.1.S1_at // Mtr.18636.1.S1_at // Mtr.50378.1.S1_s_at // Mtr.142.1.S1…
GO:0015992	P	proton transport	5	1962	207	31225	1	1	// Mtr.9584.1.S1_at // Mtr.44516.1.S1_at // Mtr.16824.1.S1_at // Mtr.30730.1.S1_at // Mtr.26397.1.S1_s_at
GO:0002682	P	regulation of immune system process	6	1962	42	31225	0.062	1	// Mtr.44459.1.S1_at // Mtr.38899.1.S1_at // Mtr.13916.1.S1_at // Mtr.37773.1.S1_at // Mtr.5689.1.S1_at // Mtr.12696.1.S1_at
GO:0018130	P	heterocycle biosynthetic process	15	1962	168	31225	0.13	1	// Mtr.10682.1.S1_at // Mtr.42984.1.S1_at // Mtr.31622.1.S1_at // Mtr.13654.1.S1_at // Mtr.45103.1.S1_at // Mtr.31575.1.S1_at // Mtr.16615.1.S1_at // Mtr.47490.1.S1_s_at // Mtr.47488.1.S1_at // Mtr.39968.1.S1_at // Mtr.11543.1.S1_at // Mtr.42838.1.S1_at // Mtr.17324.1.S1_at // Mtr.17321.1.S1_x_at // Mtr.31390.1.S1_s_at
GO:0048316	P	seed development	11	1962	273	31225	0.95	1	// Mtr.20508.1.S1_s_at // Mtr.43175.1.S1_s_at // Mtr.18952.1.S1_at // Mtr.38100.1.S1_at // Mtr.51557.1.S1_at // Mtr.31257.1.S1_at // Mtr.47584.1.S1_at // Mtr.3768.1.S1_s_at // Mtr.25631.1.S1_s_at // Mtr.45116.1.S1_at // Mtr.43176.1.S1_s_at
GO:0006629	P	lipid metabolic process	68	1962	997	31225	0.27	1	// Mtr.46870.1.S1_at // Mtr.24198.1.S1_s_at // Mtr.33181.1.S1_at // Mtr.40190.1.S1_at // Mtr.39593.1.S1_at // Mtr.11495.1.S1_at // Mtr.7260.1.S1_at // Mtr.39599.1.S1_at // Mtr.27832.1.S1_at // Mtr.37265.1.S1_at // Mtr.13916.1.S1_at // Mtr.30776.1.S1_at // Mtr.8439.1.S1_s_at // Mtr.31626.1.S1_at // Mtr.41821.1.S1_at // Mtr.10468.1.S1_at // Mtr.50006.1.S1_at // Mtr.38752.1.S1_at // Mtr.13167.1.S1_a…
GO:0009308	P	amine metabolic process	116	1962	1639	31225	0.11	1	// Mtr.50931.1.S1_s_at // Mtr.11457.1.S1_at // Mtr.31575.1.S1_at // Mtr.14499.1.S1_at // Mtr.50700.1.S1_s_at // Mtr.11192.1.S1_at // Mtr.142.1.S1_s_at // Mtr.10085.1.S1_at // Mtr.25105.1.S1_at // Mtr.35893.1.S1_at // Mtr.331.1.S1_at // Mtr.13654.1.S1_at // Mtr.36037.1.S1_at // Mtr.11047.1.S1_at // Mtr.41370.1.S1_at // Mtr.41295.1.S1_at // Mtr.28786.1.S1_at // Mtr.27575.1.S1_at // Mtr.12466.1.S1_a…
GO:0009309	P	amine biosynthetic process	17	1962	375	31225	0.93	1	// Mtr.8498.1.S1_s_at // Mtr.42984.1.S1_at // Mtr.31622.1.S1_at // Mtr.13654.1.S1_at // Mtr.45103.1.S1_at // Mtr.31575.1.S1_at // Mtr.16615.1.S1_at // Mtr.43146.1.S1_at // Mtr.42555.1.S1_at // Mtr.44064.1.S1_at // Mtr.10682.1.S1_at // Mtr.15070.1.S1_s_at // Mtr.11543.1.S1_at // Mtr.22927.1.S1_at // Mtr.28786.1.S1_at // Mtr.42710.1.S1_at // Mtr.42659.1.S1_at
GO:0019318	P	hexose metabolic process	15	1962	469	31225	1	1	// Mtr.11195.1.S1_at // Mtr.43134.1.S1_at // Mtr.39599.1.S1_at // Mtr.40239.1.S1_at // Mtr.17180.1.S1_at // Mtr.15028.1.S1_at // Mtr.33457.1.S1_s_at // Mtr.41091.1.S1_at // Mtr.10253.1.S1_at // Mtr.39291.1.S1_at // Mtr.45666.1.S1_at // Mtr.9555.1.S1_at // Mtr.22592.1.S1_at // Mtr.45211.1.S1_at // Mtr.8544.1.S1_at
GO:0019319	P	hexose biosynthetic process	5	1962	215	31225	1	1	// Mtr.43134.1.S1_at // Mtr.40239.1.S1_at // Mtr.22592.1.S1_at // Mtr.45211.1.S1_at // Mtr.8544.1.S1_at
GO:0043412	P	macromolecule modification	139	1962	1920	31225	0.055	1	// Mtr.50931.1.S1_s_at // Mtr.11192.1.S1_at // Mtr.42942.1.S1_at // Mtr.36929.1.S1_s_at // Mtr.17341.1.S1_at // Mtr.1529.1.S1_at // Mtr.23940.1.S1_at // Mtr.11457.1.S1_at // Mtr.41169.1.S1_at // Mtr.10085.1.S1_at // Mtr.25105.1.S1_at // Mtr.34426.1.S1_at // Mtr.45170.1.S1_at // Mtr.49410.1.S1_at // Mtr.35802.1.S1_at // Mtr.43955.1.S1_at // Mtr.35893.1.S1_at // Mtr.16851.1.S1_at // Mtr.293.1.S1_at…
GO:0009266	P	response to temperature stimulus	8	1962	319	31225	1	1	// Mtr.18592.1.S1_at // Mtr.18322.1.S1_s_at // Mtr.38212.1.S1_at // Mtr.41091.1.S1_at // Mtr.33457.1.S1_s_at // Mtr.12653.1.S1_at // Mtr.42239.1.S1_at // Mtr.11047.1.S1_at
GO:0009269	P	response to desiccation	5	1962	33	31225	0.071	1	// Mtr.37542.1.S1_at // Mtr.43780.1.S1_at // Mtr.37569.1.S1_at // Mtr.51089.1.S1_at // Mtr.44569.1.S1_at
GO:0042430	P	indole and derivative metabolic process	10	1962	181	31225	0.7	1	// Mtr.31622.1.S1_at // Mtr.13654.1.S1_at // Mtr.31575.1.S1_at // Mtr.16615.1.S1_at // Mtr.47490.1.S1_s_at // Mtr.17321.1.S1_x_at // Mtr.47488.1.S1_at // Mtr.42838.1.S1_at // Mtr.17324.1.S1_at // Mtr.39968.1.S1_at
GO:0044042	P	glucan metabolic process	28	1962	438	31225	0.49	1	// Mtr.4561.1.S1_at // Mtr.8522.1.S1_at // Mtr.41091.1.S1_at // Mtr.23736.1.S1_at // Mtr.29494.1.S1_at // Mtr.39291.1.S1_at // Mtr.31491.1.S1_s_at // Mtr.45228.1.S1_at // Mtr.11288.1.S1_at // Mtr.40195.1.S1_at // Mtr.19888.1.S1_at // Mtr.18650.1.S1_at // Mtr.10845.1.S1_at // Mtr.4467.1.S1_at // Mtr.8508.1.S1_at // Mtr.281.1.S1_at // Mtr.274.1.S1_at // Mtr.10253.1.S1_at // Mtr.45666.1.S1_at // Mtr…
GO:0048367	P	shoot development	6	1962	203	31225	0.99	1	// Mtr.39599.1.S1_at // Mtr.32038.1.S1_at // Mtr.28755.1.S1_at // Mtr.29059.1.S1_at // Mtr.43124.1.S1_at // Mtr.20508.1.S1_s_at
GO:0048364	P	root development	11	1962	157	31225	0.41	1	// Mtr.23681.1.S1_x_at // Mtr.50378.1.S1_s_at // Mtr.43877.1.S1_at // Mtr.51989.1.S1_s_at // Mtr.3808.1.S1_at // Mtr.16958.1.S1_s_at // Mtr.51889.1.S1_s_at // Mtr.15655.1.S1_at // Mtr.46810.1.S1_at // Mtr.41986.1.S1_at // Mtr.20776.1.S1_at
GO:0006694	P	steroid biosynthetic process	10	1962	98	31225	0.11	1	// Mtr.10468.1.S1_at // Mtr.10397.1.S1_at // Mtr.43585.1.S1_at // Mtr.27832.1.S1_at // Mtr.31626.1.S1_at // Mtr.4434.1.S1_s_at // Mtr.31390.1.S1_s_at // Mtr.9365.1.S1_at // Mtr.28196.1.S1_at // Mtr.16693.1.S1_at
GO:0006022	P	aminoglycan metabolic process	10	1962	112	31225	0.19	1	// Mtr.331.1.S1_at // Mtr.22903.1.S1_at // Mtr.10547.1.S1_s_at // Mtr.42555.1.S1_at // Mtr.12466.1.S1_at // Mtr.44064.1.S1_at // Mtr.51557.1.S1_at // Mtr.22927.1.S1_at // Mtr.42659.1.S1_at // Mtr.40372.1.S1_at
GO:0006752	P	group transfer coenzyme metabolic process	6	1962	93	31225	0.53	1	// Mtr.45103.1.S1_at // Mtr.10397.1.S1_at // Mtr.10682.1.S1_at // Mtr.43146.1.S1_at // Mtr.11543.1.S1_at // Mtr.43436.1.S1_at
GO:0006753	P	nucleoside phosphate metabolic process	11	1962	398	31225	1	1	// Mtr.43134.1.S1_at // Mtr.15028.1.S1_at // Mtr.30867.1.S1_at // Mtr.31269.1.S1_at // Mtr.41173.1.S1_at // Mtr.10397.1.S1_at // Mtr.23736.1.S1_at // Mtr.9584.1.S1_at // Mtr.42703.1.S1_at // Mtr.22592.1.S1_at // Mtr.43436.1.S1_at
GO:0006026	P	aminoglycan catabolic process	6	1962	86	31225	0.46	1	// Mtr.331.1.S1_at // Mtr.22903.1.S1_at // Mtr.10547.1.S1_s_at // Mtr.12466.1.S1_at // Mtr.51557.1.S1_at // Mtr.40372.1.S1_at
GO:0010558	P	negative regulation of macromolecule biosynthetic process	9	1962	123	31225	0.38	1	// Mtr.8604.1.S1_at // Mtr.12528.1.S1_at // Mtr.410.1.S1_s_at // Mtr.12708.1.S1_at // Mtr.39296.1.S1_at // Mtr.24231.1.S1_at // Mtr.30508.1.S1_at // Mtr.10592.1.S1_at // Mtr.32289.1.S1_s_at
GO:0010016	P	shoot morphogenesis	5	1962	129	31225	0.9	1	// Mtr.39599.1.S1_at // Mtr.43124.1.S1_at // Mtr.28755.1.S1_at // Mtr.32038.1.S1_at // Mtr.29059.1.S1_at
GO:0009410	P	response to xenobiotic stimulus	6	1962	114	31225	0.72	1	// Mtr.43575.1.S1_at // Mtr.27743.1.S1_at // Mtr.42850.1.S1_at // Mtr.27743.1.S1_s_at // Mtr.7659.1.S1_at // Mtr.8617.1.S1_at
GO:0009416	P	response to light stimulus	12	1962	448	31225	1	1	// Mtr.18592.1.S1_at // Mtr.8750.1.S1_at // Mtr.40860.1.S1_at // Mtr.21701.1.S1_s_at // Mtr.4822.1.S1_at // Mtr.33457.1.S1_s_at // Mtr.40094.1.S1_at // Mtr.39499.1.S1_at // Mtr.9175.1.S1_at // Mtr.38100.1.S1_at // Mtr.26083.1.S1_x_at // Mtr.41821.1.S1_at
GO:0009414	P	response to water deprivation	14	1962	176	31225	0.23	1	// Mtr.35838.1.S1_at // Mtr.27575.1.S1_at // Mtr.43251.1.S1_at // Mtr.37569.1.S1_at // Mtr.27848.1.S1_at // Mtr.37542.1.S1_at // Mtr.51089.1.S1_at // Mtr.38100.1.S1_at // Mtr.44569.1.S1_at // Mtr.5369.1.S1_at // Mtr.45558.1.S1_at // Mtr.44417.1.S1_at // Mtr.43780.1.S1_at // Mtr.40821.1.S1_at
GO:0009415	P	response to water	14	1962	189	31225	0.31	1	// Mtr.35838.1.S1_at // Mtr.27575.1.S1_at // Mtr.43251.1.S1_at // Mtr.37569.1.S1_at // Mtr.27848.1.S1_at // Mtr.37542.1.S1_at // Mtr.51089.1.S1_at // Mtr.38100.1.S1_at // Mtr.44569.1.S1_at // Mtr.5369.1.S1_at // Mtr.45558.1.S1_at // Mtr.44417.1.S1_at // Mtr.43780.1.S1_at // Mtr.40821.1.S1_at
GO:0048229	P	gametophyte development	8	1962	121	31225	0.5	1	// Mtr.24396.1.S1_at // Mtr.32892.1.S1_at // Mtr.43877.1.S1_at // Mtr.40190.1.S1_at // Mtr.12426.1.S1_at // Mtr.41938.1.S1_at // Mtr.39619.1.S1_at // Mtr.40304.1.S1_at
GO:0042726	P	riboflavin and derivative metabolic process	6	1962	55	31225	0.15	1	// Mtr.43575.1.S1_at // Mtr.27743.1.S1_at // Mtr.42850.1.S1_at // Mtr.27743.1.S1_s_at // Mtr.7659.1.S1_at // Mtr.8617.1.S1_at
GO:0015674	P	di-, tri-valent inorganic cation transport	5	1962	71	31225	0.47	1	// Mtr.41323.1.S1_at // Mtr.44516.1.S1_at // Mtr.49446.1.S1_at // Mtr.42399.1.S1_at // Mtr.13824.1.S1_at
GO:0015672	P	monovalent inorganic cation transport	10	1962	271	31225	0.97	1	// Mtr.51989.1.S1_s_at // Mtr.40509.1.S1_at // Mtr.11350.1.S1_at // Mtr.16824.1.S1_at // Mtr.26397.1.S1_s_at // Mtr.13824.1.S1_at // Mtr.9584.1.S1_at // Mtr.44516.1.S1_at // Mtr.30730.1.S1_at // Mtr.45062.1.S1_at
GO:0034637	P	cellular carbohydrate biosynthetic process	13	1962	400	31225	1	1	// Mtr.43134.1.S1_at // Mtr.10253.1.S1_at // Mtr.40239.1.S1_at // Mtr.10845.1.S1_at // Mtr.41091.1.S1_at // Mtr.12921.1.S1_at // Mtr.17996.1.S1_at // Mtr.39291.1.S1_at // Mtr.31491.1.S1_s_at // Mtr.281.1.S1_at // Mtr.22592.1.S1_at // Mtr.45211.1.S1_at // Mtr.8544.1.S1_at
GO:0006970	P	response to osmotic stress	20	1962	274	31225	0.29	1	// Mtr.1484.1.S1_at // Mtr.40555.1.S1_at // Mtr.51089.1.S1_at // Mtr.51989.1.S1_s_at // Mtr.37542.1.S1_at // Mtr.48601.1.S1_at // Mtr.43680.1.S1_at // Mtr.41091.1.S1_at // Mtr.51510.1.S1_at // Mtr.44569.1.S1_at // Mtr.11047.1.S1_at // Mtr.1797.1.S1_at // Mtr.45558.1.S1_at // Mtr.25631.1.S1_s_at // Mtr.37573.1.S1_at // Mtr.8505.1.S1_at // Mtr.43780.1.S1_at // Mtr.48606.1.S1_at // Mtr.40821.1.S1_at…
GO:0006972	P	hyperosmotic response	7	1962	49	31225	0.046	1	// Mtr.18592.1.S1_at // Mtr.51089.1.S1_at // Mtr.37542.1.S1_at // Mtr.41091.1.S1_at // Mtr.44569.1.S1_at // Mtr.11047.1.S1_at // Mtr.43780.1.S1_at
GO:0044255	P	cellular lipid metabolic process	49	1962	844	31225	0.73	1	// Mtr.46870.1.S1_at // Mtr.24198.1.S1_s_at // Mtr.40190.1.S1_at // Mtr.39593.1.S1_at // Mtr.39599.1.S1_at // Mtr.37265.1.S1_at // Mtr.41938.1.S1_at // Mtr.8439.1.S1_s_at // Mtr.41821.1.S1_at // Mtr.50006.1.S1_at // Mtr.38752.1.S1_at // Mtr.13167.1.S1_at // Mtr.15935.1.S1_at // Mtr.12518.1.S1_at // Mtr.38100.1.S1_at // Mtr.43585.1.S1_at // Mtr.37235.1.S1_at // Mtr.46166.1.S1_at // Mtr.12988.1.S1_…
GO:0042592	P	homeostatic process	14	1962	253	31225	0.72	1	// Mtr.6934.1.S1_at // Mtr.8857.1.S1_at // Mtr.17718.1.S1_at // Mtr.5877.1.S1_at // Mtr.44405.1.S1_at // Mtr.40094.1.S1_at // Mtr.41411.1.S1_at // Mtr.9704.1.S1_at // Mtr.42399.1.S1_at // Mtr.35755.1.S1_at // Mtr.38559.1.S1_at // Mtr.40666.1.S1_at // Mtr.7571.1.S1_at // Mtr.20776.1.S1_at
GO:0045449	P	regulation of transcription	101	1962	1515	31225	0.29	1	// Mtr.51379.1.S1_at // Mtr.12342.1.S1_at // Mtr.35480.1.S1_at // Mtr.12377.1.S1_at // Mtr.7824.1.S1_at // Mtr.8750.1.S1_at // Mtr.10159.1.S1_at // Mtr.18636.1.S1_at // Mtr.8820.1.S1_at // Mtr.44789.1.S1_at // Mtr.4083.1.S1_s_at // Mtr.44416.1.S1_at // Mtr.174.1.S1_at // Mtr.4746.1.S1_at // Mtr.43116.1.S1_at // Mtr.50163.1.S1_at // Mtr.7824.1.S1_s_at // Mtr.43631.1.S1_at // Mtr.47654.1.S1_at // M…
GO:0008219	P	cell death	26	1962	314	31225	0.11	1	// Mtr.2384.1.S1_at // Mtr.20427.1.S1_at // Mtr.33314.1.S1_at // Mtr.8460.1.S1_s_at // Mtr.42239.1.S1_at // Mtr.4963.1.S1_at // Mtr.15928.1.S1_at // Mtr.41021.1.S1_at // Mtr.30776.1.S1_at // Mtr.9474.1.S1_at // Mtr.34806.1.S1_s_at // Mtr.8460.1.S1_at // Mtr.31550.1.S1_at // Mtr.32228.1.S1_at // Mtr.27510.1.S1_at // Mtr.49160.1.S1_at // Mtr.45395.1.S1_at // Mtr.38899.1.S1_at // Mtr.44476.1.S1_at /…
GO:0006090	P	pyruvate metabolic process	8	1962	281	31225	1	1	// Mtr.43134.1.S1_at // Mtr.40239.1.S1_at // Mtr.18127.1.S1_at // Mtr.31390.1.S1_s_at // Mtr.16358.1.S1_at // Mtr.22592.1.S1_at // Mtr.45211.1.S1_at // Mtr.8544.1.S1_at
GO:0007275	P	multicellular organismal development	63	1962	1364	31225	1	1	// Mtr.39751.1.S1_at // Mtr.27223.1.S1_s_at // Mtr.39599.1.S1_at // Mtr.38100.1.S1_at // Mtr.40190.1.S1_at // Mtr.4300.1.S1_s_at // Mtr.19910.1.S1_at // Mtr.3808.1.S1_at // Mtr.1584.1.S1_at // Mtr.43175.1.S1_s_at // Mtr.35388.1.S1_s_at // Mtr.41938.1.S1_at // Mtr.25631.1.S1_s_at // Mtr.8508.1.S1_at // Mtr.45116.1.S1_at // Mtr.10435.1.S1_s_at // Mtr.31273.1.S1_at // Mtr.50006.1.S1_at // Mtr.22051.…
GO:0006094	P	gluconeogenesis	5	1962	203	31225	0.99	1	// Mtr.43134.1.S1_at // Mtr.40239.1.S1_at // Mtr.22592.1.S1_at // Mtr.45211.1.S1_at // Mtr.8544.1.S1_at
GO:0009733	P	response to auxin stimulus	22	1962	307	31225	0.31	1	// Mtr.37204.1.S1_at // Mtr.45124.1.S1_at // Mtr.166.1.S1_at // Mtr.46130.1.S1_at // Mtr.6538.1.S1_at // Mtr.45116.1.S1_at // Mtr.50378.1.S1_s_at // Mtr.760.1.S1_s_at // Mtr.40094.1.S1_at // Mtr.40747.1.S1_at // Mtr.32038.1.S1_at // Mtr.12528.1.S1_at // Mtr.1633.1.S1_x_at // Mtr.16954.1.S1_at // Mtr.35487.1.S1_at // Mtr.10502.1.S1_s_at // Mtr.3808.1.S1_at // Mtr.23681.1.S1_x_at // Mtr.49230.1.S1_…
GO:0009737	P	response to abscisic acid stimulus	8	1962	194	31225	0.92	1	// Mtr.37569.1.S1_at // Mtr.10689.1.S1_at // Mtr.49230.1.S1_at // Mtr.43680.1.S1_at // Mtr.1797.1.S1_at // Mtr.20368.1.S1_at // Mtr.26736.1.S1_s_at // Mtr.40821.1.S1_at
GO:0009735	P	response to cytokinin stimulus	7	1962	58	31225	0.088	1	// Mtr.8750.1.S1_at // Mtr.23681.1.S1_x_at // Mtr.50378.1.S1_s_at // Mtr.174.1.S1_at // Mtr.9840.1.S1_at // Mtr.3808.1.S1_at // Mtr.3600.1.S1_at
GO:0009734	P	auxin mediated signaling pathway	12	1962	159	31225	0.31	1	// Mtr.23681.1.S1_x_at // Mtr.37204.1.S1_at // Mtr.50378.1.S1_s_at // Mtr.166.1.S1_at // Mtr.1633.1.S1_x_at // Mtr.3808.1.S1_at // Mtr.16954.1.S1_at // Mtr.40747.1.S1_at // Mtr.35487.1.S1_at // Mtr.10502.1.S1_s_at // Mtr.22016.1.S1_s_at // Mtr.760.1.S1_s_at
GO:0009739	P	response to gibberellin stimulus	5	1962	62	31225	0.36	1	// Mtr.1484.1.S1_at // Mtr.13559.1.S1_s_at // Mtr.1797.1.S1_at // Mtr.41938.1.S1_at // Mtr.40190.1.S1_at
GO:0006520	P	cellular amino acid metabolic process	107	1962	1441	31225	0.052	1	// Mtr.50931.1.S1_s_at // Mtr.11457.1.S1_at // Mtr.31575.1.S1_at // Mtr.14499.1.S1_at // Mtr.11192.1.S1_at // Mtr.142.1.S1_s_at // Mtr.10085.1.S1_at // Mtr.25105.1.S1_at // Mtr.35893.1.S1_at // Mtr.16851.1.S1_at // Mtr.13654.1.S1_at // Mtr.36037.1.S1_at // Mtr.11047.1.S1_at // Mtr.41370.1.S1_at // Mtr.41295.1.S1_at // Mtr.28786.1.S1_at // Mtr.27575.1.S1_at // Mtr.5369.1.S1_at // Mtr.15070.1.S1_s_…
GO:0006525	P	arginine metabolic process	5	1962	126	31225	0.89	1	// Mtr.13299.1.S1_at // Mtr.42984.1.S1_at // Mtr.35388.1.S1_s_at // Mtr.43193.1.S1_at // Mtr.12412.1.S1_at
GO:0045088	P	regulation of innate immune response	6	1962	38	31225	0.044	1	// Mtr.44459.1.S1_at // Mtr.38899.1.S1_at // Mtr.13916.1.S1_at // Mtr.37773.1.S1_at // Mtr.5689.1.S1_at // Mtr.12696.1.S1_at
GO:0019219	P	regulation of nucleobase, nucleoside, nucleotide and nucleic acid metabolic process	103	1962	1605	31225	0.43	1	// Mtr.51379.1.S1_at // Mtr.12342.1.S1_at // Mtr.35480.1.S1_at // Mtr.12377.1.S1_at // Mtr.7824.1.S1_at // Mtr.8750.1.S1_at // Mtr.10159.1.S1_at // Mtr.18636.1.S1_at // Mtr.8820.1.S1_at // Mtr.44789.1.S1_at // Mtr.4083.1.S1_s_at // Mtr.44416.1.S1_at // Mtr.174.1.S1_at // Mtr.4746.1.S1_at // Mtr.43116.1.S1_at // Mtr.50163.1.S1_at // Mtr.7824.1.S1_s_at // Mtr.43631.1.S1_at // Mtr.47654.1.S1_at // M…
GO:0000271	P	polysaccharide biosynthetic process	9	1962	160	31225	0.67	1	// Mtr.10253.1.S1_at // Mtr.42555.1.S1_at // Mtr.41091.1.S1_at // Mtr.17996.1.S1_at // Mtr.44064.1.S1_at // Mtr.39291.1.S1_at // Mtr.31491.1.S1_s_at // Mtr.22927.1.S1_at // Mtr.42659.1.S1_at
GO:0000272	P	polysaccharide catabolic process	7	1962	139	31225	0.77	1	// Mtr.331.1.S1_at // Mtr.22903.1.S1_at // Mtr.44072.1.S1_at // Mtr.10547.1.S1_s_at // Mtr.12466.1.S1_at // Mtr.51557.1.S1_at // Mtr.40372.1.S1_at
GO:0006091	P	generation of precursor metabolites and energy	15	1962	644	31225	1	1	// Mtr.41727.1.S1_at // Mtr.11195.1.S1_at // Mtr.8934.1.S1_at // Mtr.18322.1.S1_s_at // Mtr.30730.1.S1_at // Mtr.41091.1.S1_at // Mtr.42239.1.S1_at // Mtr.40239.1.S1_at // Mtr.26397.1.S1_s_at // Mtr.9584.1.S1_at // Mtr.43134.1.S1_at // Mtr.8544.1.S1_at // Mtr.22592.1.S1_at // Mtr.45211.1.S1_at // Mtr.32920.1.S1_at
GO:0048856	P	anatomical structure development	59	1962	1154	31225	0.95	1	// Mtr.39751.1.S1_at // Mtr.27223.1.S1_s_at // Mtr.39599.1.S1_at // Mtr.38100.1.S1_at // Mtr.40190.1.S1_at // Mtr.4300.1.S1_s_at // Mtr.19910.1.S1_at // Mtr.3808.1.S1_at // Mtr.1584.1.S1_at // Mtr.43175.1.S1_s_at // Mtr.35388.1.S1_s_at // Mtr.41938.1.S1_at // Mtr.25631.1.S1_s_at // Mtr.8508.1.S1_at // Mtr.45116.1.S1_at // Mtr.10435.1.S1_s_at // Mtr.31273.1.S1_at // Mtr.50006.1.S1_at // Mtr.22051.…
GO:0009914	P	hormone transport	6	1962	55	31225	0.15	1	// Mtr.23681.1.S1_x_at // Mtr.50378.1.S1_s_at // Mtr.45124.1.S1_at // Mtr.25476.1.S1_at // Mtr.3808.1.S1_at // Mtr.35388.1.S1_s_at
GO:0006066	P	alcohol metabolic process	18	1962	626	31225	1	1	// Mtr.11195.1.S1_at // Mtr.43134.1.S1_at // Mtr.39599.1.S1_at // Mtr.40239.1.S1_at // Mtr.17180.1.S1_at // Mtr.15028.1.S1_at // Mtr.37375.1.S1_at // Mtr.33457.1.S1_s_at // Mtr.41091.1.S1_at // Mtr.10253.1.S1_at // Mtr.23736.1.S1_at // Mtr.39291.1.S1_at // Mtr.45666.1.S1_at // Mtr.9555.1.S1_at // Mtr.8544.1.S1_at // Mtr.22592.1.S1_at // Mtr.45211.1.S1_at // Mtr.31390.1.S1_s_at
GO:0048528	P	post-embryonic root development	5	1962	46	31225	0.18	1	// Mtr.16958.1.S1_s_at // Mtr.15655.1.S1_at // Mtr.41986.1.S1_at // Mtr.51889.1.S1_s_at // Mtr.20776.1.S1_at
GO:0048527	P	lateral root development	5	1962	46	31225	0.18	1	// Mtr.16958.1.S1_s_at // Mtr.15655.1.S1_at // Mtr.41986.1.S1_at // Mtr.51889.1.S1_s_at // Mtr.20776.1.S1_at
GO:0006412	P	translation	7	1962	837	31225	1	1	// Mtr.35838.1.S1_at // Mtr.27575.1.S1_at // Mtr.48713.1.S1_at // Mtr.14499.1.S1_at // Mtr.14261.1.S1_at // Mtr.46286.1.S1_at // Mtr.5369.1.S1_at
GO:0048523	P	negative regulation of cellular process	14	1962	236	31225	0.62	1	// Mtr.8604.1.S1_at // Mtr.12528.1.S1_at // Mtr.42239.1.S1_at // Mtr.41196.1.S1_at // Mtr.19910.1.S1_at // Mtr.410.1.S1_s_at // Mtr.12708.1.S1_at // Mtr.39296.1.S1_at // Mtr.38899.1.S1_at // Mtr.24231.1.S1_at // Mtr.30508.1.S1_at // Mtr.10592.1.S1_at // Mtr.5689.1.S1_at // Mtr.32289.1.S1_s_at
GO:0048522	P	positive regulation of cellular process	5	1962	186	31225	0.99	1	// Mtr.4822.1.S1_at // Mtr.39861.1.S1_at // Mtr.8750.1.S1_at // Mtr.37569.1.S1_at // Mtr.40821.1.S1_at
GO:0008104	P	protein localization	6	1962	486	31225	1	1	// Mtr.20181.1.S1_s_at // Mtr.45783.1.S1_at // Mtr.38899.1.S1_at // Mtr.41182.1.S1_at // Mtr.5689.1.S1_at // Mtr.49580.1.S1_at
GO:0007165	P	signal transduction	86	1962	1363	31225	0.5	1	// Mtr.15817.1.S1_at // Mtr.41172.1.S1_s_at // Mtr.11192.1.S1_at // Mtr.3808.1.S1_at // Mtr.45116.1.S1_at // Mtr.16117.1.S1_s_at // Mtr.42711.1.S1_at // Mtr.428.1.S1_s_at // Mtr.50378.1.S1_s_at // Mtr.142.1.S1_s_at // Mtr.15789.1.S1_at // Mtr.40747.1.S1_at // Mtr.16851.1.S1_at // Mtr.174.1.S1_at // Mtr.11047.1.S1_at // Mtr.41295.1.S1_at // Mtr.17334.1.S1_s_at // Mtr.11368.1.S1_at // Mtr.44459.1.S…
GO:0007166	P	cell surface receptor linked signaling pathway	21	1962	265	31225	0.18	1	// Mtr.15852.1.S1_at // Mtr.27315.1.S1_at // Mtr.50675.1.S1_at // Mtr.11457.1.S1_at // Mtr.2927.1.S1_at // Mtr.1529.1.S1_at // Mtr.41091.1.S1_at // Mtr.35893.1.S1_at // Mtr.41986.1.S1_at // Mtr.11047.1.S1_at // Mtr.49546.1.S1_s_at // Mtr.34426.1.S1_at // Mtr.46484.1.S1_at // Mtr.28443.1.S1_s_at // Mtr.16009.1.S1_s_at // Mtr.1137.1.S1_s_at // Mtr.41401.1.S1_at // Mtr.48715.1.S1_at // Mtr.20776.1.S…
GO:0007167	P	enzyme linked receptor protein signaling pathway	19	1962	189	31225	0.04	1	// Mtr.15852.1.S1_at // Mtr.27315.1.S1_at // Mtr.50675.1.S1_at // Mtr.11457.1.S1_at // Mtr.2927.1.S1_at // Mtr.1529.1.S1_at // Mtr.41091.1.S1_at // Mtr.35893.1.S1_at // Mtr.11047.1.S1_at // Mtr.49546.1.S1_s_at // Mtr.34426.1.S1_at // Mtr.46484.1.S1_at // Mtr.28443.1.S1_s_at // Mtr.1137.1.S1_s_at // Mtr.41401.1.S1_at // Mtr.48715.1.S1_at // Mtr.16009.1.S1_s_at // Mtr.24183.1.S1_at // Mtr.49544.1.S…
GO:0031347	P	regulation of defense response	7	1962	60	31225	0.1	1	// Mtr.37773.1.S1_at // Mtr.44459.1.S1_at // Mtr.38899.1.S1_at // Mtr.13916.1.S1_at // Mtr.5689.1.S1_at // Mtr.48109.1.S1_at // Mtr.12696.1.S1_at
GO:0042440	P	pigment metabolic process	15	1962	176	31225	0.16	1	// Mtr.36996.1.S1_at // Mtr.31406.1.S1_x_at // Mtr.31406.1.S1_at // Mtr.41208.1.S1_at // Mtr.2484.1.S1_at // Mtr.20354.1.S1_at // Mtr.43961.1.S1_at // Mtr.20354.1.S1_x_at // Mtr.10220.1.S1_s_at // Mtr.44529.1.S1_at // Mtr.31390.1.S1_s_at // Mtr.18066.1.S1_s_at // Mtr.42136.1.S1_at // Mtr.42078.1.S1_at // Mtr.12678.1.S1_at
GO:0033036	P	macromolecule localization	16	1962	511	31225	1	1	// Mtr.5687.1.S1_s_at // Mtr.24396.1.S1_at // Mtr.40136.1.S1_at // Mtr.12213.1.S1_at // Mtr.32740.1.S1_at // Mtr.20181.1.S1_s_at // Mtr.10837.1.S1_at // Mtr.46130.1.S1_at // Mtr.45783.1.S1_at // Mtr.38899.1.S1_at // Mtr.51082.1.S1_at // Mtr.41182.1.S1_at // Mtr.39619.1.S1_at // Mtr.5689.1.S1_at // Mtr.51360.1.S1_at // Mtr.49580.1.S1_at
GO:0010038	P	response to metal ion	7	1962	102	31225	0.47	1	// Mtr.10272.1.S1_at // Mtr.17718.1.S1_at // Mtr.20804.1.S1_at // Mtr.1797.1.S1_at // Mtr.45768.1.S1_at // Mtr.42399.1.S1_at // Mtr.16117.1.S1_s_at
GO:0010033	P	response to organic substance	59	1962	857	31225	0.26	1	// Mtr.1484.1.S1_at // Mtr.39861.1.S1_at // Mtr.37204.1.S1_at // Mtr.40190.1.S1_at // Mtr.23681.1.S1_x_at // Mtr.45124.1.S1_at // Mtr.166.1.S1_at // Mtr.41091.1.S1_at // Mtr.9970.1.S1_at // Mtr.46130.1.S1_at // Mtr.6538.1.S1_at // Mtr.13916.1.S1_at // Mtr.18592.1.S1_at // Mtr.45116.1.S1_at // Mtr.26736.1.S1_s_at // Mtr.40821.1.S1_at // Mtr.16117.1.S1_s_at // Mtr.8750.1.S1_at // Mtr.37569.1.S1_at …
GO:0009072	P	aromatic amino acid family metabolic process	15	1962	221	31225	0.42	1	// Mtr.31622.1.S1_at // Mtr.13654.1.S1_at // Mtr.8599.1.S1_at // Mtr.31575.1.S1_at // Mtr.5659.1.S1_at // Mtr.16615.1.S1_at // Mtr.51214.1.S1_at // Mtr.16954.1.S1_at // Mtr.5939.1.S1_s_at // Mtr.22960.1.S1_at // Mtr.41370.1.S1_at // Mtr.43098.1.S1_at // Mtr.9254.1.S1_at // Mtr.166.1.S1_at // Mtr.22958.1.S1_at
GO:0044248	P	cellular catabolic process	45	1962	1081	31225	1	1	// Mtr.40239.1.S1_at // Mtr.12559.1.S1_s_at // Mtr.6489.1.S1_at // Mtr.37375.1.S1_at // Mtr.31928.1.S1_at // Mtr.19082.1.S1_at // Mtr.45116.1.S1_at // Mtr.12513.1.S1_at // Mtr.45211.1.S1_at // Mtr.8544.1.S1_at // Mtr.11195.1.S1_at // Mtr.11377.1.S1_at // Mtr.12316.1.S1_at // Mtr.15028.1.S1_at // Mtr.7595.1.S1_at // Mtr.5659.1.S1_at // Mtr.9254.1.S1_at // Mtr.10494.1.S1_x_at // Mtr.40588.1.S1_at /…
GO:0044249	P	cellular biosynthetic process	250	1962	4667	31225	1	1	// Mtr.39751.1.S1_at // Mtr.46870.1.S1_at // Mtr.8599.1.S1_s_at // Mtr.33181.1.S1_at // Mtr.40190.1.S1_at // Mtr.31575.1.S1_at // Mtr.14499.1.S1_at // Mtr.46286.1.S1_at // Mtr.51379.1.S1_at // Mtr.37265.1.S1_at // Mtr.12342.1.S1_at // Mtr.35480.1.S1_at // Mtr.12377.1.S1_at // Mtr.7824.1.S1_at // Mtr.10435.1.S1_s_at // Mtr.41821.1.S1_at // Mtr.10743.1.S1_at // Mtr.8750.1.S1_at // Mtr.43713.1.S1_at…
GO:0009793	P	embryonic development ending in seed dormancy	10	1962	234	31225	0.92	1	// Mtr.20508.1.S1_s_at // Mtr.43175.1.S1_s_at // Mtr.18952.1.S1_at // Mtr.51557.1.S1_at // Mtr.31257.1.S1_at // Mtr.47584.1.S1_at // Mtr.3768.1.S1_s_at // Mtr.25631.1.S1_s_at // Mtr.45116.1.S1_at // Mtr.43176.1.S1_s_at
GO:0016567	P	protein ubiquitination	7	1962	213	31225	0.98	1	// Mtr.45572.1.S1_at // Mtr.35802.1.S1_at // Mtr.23121.1.S1_s_at // Mtr.7255.1.S1_at // Mtr.31924.1.S1_at // Mtr.13782.1.S1_s_at // Mtr.35697.1.S1_s_at
GO:0016114	P	terpenoid biosynthetic process	7	1962	107	31225	0.51	1	// Mtr.10468.1.S1_at // Mtr.43585.1.S1_at // Mtr.46166.1.S1_at // Mtr.4434.1.S1_s_at // Mtr.31390.1.S1_s_at // Mtr.2484.1.S1_at // Mtr.23207.1.S1_at
GO:0006805	P	xenobiotic metabolic process	6	1962	113	31225	0.71	1	// Mtr.43575.1.S1_at // Mtr.27743.1.S1_at // Mtr.42850.1.S1_at // Mtr.27743.1.S1_s_at // Mtr.7659.1.S1_at // Mtr.8617.1.S1_at
GO:0010629	P	negative regulation of gene expression	9	1962	171	31225	0.74	1	// Mtr.8604.1.S1_at // Mtr.12528.1.S1_at // Mtr.410.1.S1_s_at // Mtr.12708.1.S1_at // Mtr.39296.1.S1_at // Mtr.24231.1.S1_at // Mtr.30508.1.S1_at // Mtr.10592.1.S1_at // Mtr.32289.1.S1_s_at
GO:0006807	P	nitrogen compound metabolic process	262	1962	5226	31225	1	1	// Mtr.50931.1.S1_s_at // Mtr.39099.1.S1_at // Mtr.11457.1.S1_at // Mtr.31575.1.S1_at // Mtr.14499.1.S1_at // Mtr.10280.1.S1_at // Mtr.23736.1.S1_at // Mtr.15545.1.S1_at // Mtr.51379.1.S1_at // Mtr.49546.1.S1_s_at // Mtr.12342.1.S1_at // Mtr.35480.1.S1_at // Mtr.12377.1.S1_at // Mtr.51452.1.S1_x_at // Mtr.7824.1.S1_at // Mtr.8750.1.S1_at // Mtr.10159.1.S1_at // Mtr.18636.1.S1_at // Mtr.44039.1.S1…
GO:0006800	P	oxygen and reactive oxygen species metabolic process	10	1962	102	31225	0.13	1	// Mtr.28310.1.S1_at // Mtr.40911.1.S1_s_at // Mtr.1156.1.S1_at // Mtr.31928.1.S1_at // Mtr.42239.1.S1_at // Mtr.28457.1.S1_s_at // Mtr.34175.1.S1_at // Mtr.40611.1.S1_at // Mtr.37383.1.S1_at // Mtr.43159.1.S1_at
GO:0034660	P	ncRNA metabolic process	5	1962	164	31225	0.97	1	// Mtr.35838.1.S1_at // Mtr.5369.1.S1_at // Mtr.14499.1.S1_at // Mtr.27575.1.S1_at // Mtr.10468.1.S1_at
GO:0044267	P	cellular protein metabolic process	149	1962	3144	31225	1	1	// Mtr.50931.1.S1_s_at // Mtr.11192.1.S1_at // Mtr.42942.1.S1_at // Mtr.14499.1.S1_at // Mtr.46286.1.S1_at // Mtr.45116.1.S1_at // Mtr.17341.1.S1_at // Mtr.1529.1.S1_at // Mtr.23940.1.S1_at // Mtr.11457.1.S1_at // Mtr.41169.1.S1_at // Mtr.10085.1.S1_at // Mtr.25105.1.S1_at // Mtr.34426.1.S1_at // Mtr.45170.1.S1_at // Mtr.49410.1.S1_at // Mtr.35802.1.S1_at // Mtr.43955.1.S1_at // Mtr.35893.1.S1_at…
GO:0044264	P	cellular polysaccharide metabolic process	28	1962	453	31225	0.56	1	// Mtr.4561.1.S1_at // Mtr.8522.1.S1_at // Mtr.41091.1.S1_at // Mtr.23736.1.S1_at // Mtr.29494.1.S1_at // Mtr.39291.1.S1_at // Mtr.31491.1.S1_s_at // Mtr.45228.1.S1_at // Mtr.11288.1.S1_at // Mtr.40195.1.S1_at // Mtr.19888.1.S1_at // Mtr.18650.1.S1_at // Mtr.10845.1.S1_at // Mtr.4467.1.S1_at // Mtr.8508.1.S1_at // Mtr.281.1.S1_at // Mtr.274.1.S1_at // Mtr.10253.1.S1_at // Mtr.45666.1.S1_at // Mtr…
GO:0051186	P	cofactor metabolic process	28	1962	658	31225	0.99	1	// Mtr.40239.1.S1_at // Mtr.18369.1.S1_at // Mtr.37204.1.S1_at // Mtr.31390.1.S1_s_at // Mtr.11543.1.S1_at // Mtr.12513.1.S1_at // Mtr.45211.1.S1_at // Mtr.43134.1.S1_at // Mtr.11377.1.S1_at // Mtr.12316.1.S1_at // Mtr.15028.1.S1_at // Mtr.5659.1.S1_at // Mtr.12538.1.S1_at // Mtr.40588.1.S1_at // Mtr.46485.1.S1_at // Mtr.34975.1.S1_at // Mtr.22592.1.S1_at // Mtr.45103.1.S1_at // Mtr.10397.1.S1_at…
GO:0044262	P	cellular carbohydrate metabolic process	43	1962	881	31225	0.96	1	// Mtr.4561.1.S1_at // Mtr.39599.1.S1_at // Mtr.40239.1.S1_at // Mtr.37375.1.S1_at // Mtr.12921.1.S1_at // Mtr.8522.1.S1_at // Mtr.41091.1.S1_at // Mtr.23736.1.S1_at // Mtr.29494.1.S1_at // Mtr.39291.1.S1_at // Mtr.31491.1.S1_s_at // Mtr.45228.1.S1_at // Mtr.45211.1.S1_at // Mtr.8544.1.S1_at // Mtr.11195.1.S1_at // Mtr.11288.1.S1_at // Mtr.40195.1.S1_at // Mtr.19888.1.S1_at // Mtr.15028.1.S1_at /…
GO:0044260	P	cellular macromolecule metabolic process	296	1962	6552	31225	1	1	// Mtr.50931.1.S1_s_at // Mtr.17718.1.S1_at // Mtr.39099.1.S1_at // Mtr.42205.1.S1_at // Mtr.11192.1.S1_at // Mtr.42942.1.S1_at // Mtr.14499.1.S1_at // Mtr.10280.1.S1_at // Mtr.18592.1.S1_at // Mtr.23736.1.S1_at // Mtr.50908.1.S1_at // Mtr.51425.1.S1_at // Mtr.23284.1.S1_at // Mtr.12342.1.S1_at // Mtr.35480.1.S1_at // Mtr.12377.1.S1_at // Mtr.51452.1.S1_x_at // Mtr.7824.1.S1_at // Mtr.45116.1.S1_…
GO:0051188	P	cofactor biosynthetic process	7	1962	268	31225	1	1	// Mtr.45103.1.S1_at // Mtr.10682.1.S1_at // Mtr.31390.1.S1_s_at // Mtr.43146.1.S1_at // Mtr.11543.1.S1_at // Mtr.42703.1.S1_at // Mtr.43436.1.S1_at
GO:0009887	P	organ morphogenesis	5	1962	168	31225	0.98	1	// Mtr.4300.1.S1_s_at // Mtr.39599.1.S1_at // Mtr.43124.1.S1_at // Mtr.28755.1.S1_at // Mtr.29059.1.S1_at
GO:0050793	P	regulation of developmental process	8	1962	248	31225	0.99	1	// Mtr.38212.1.S1_at // Mtr.11636.1.S1_at // Mtr.20508.1.S1_s_at // Mtr.4300.1.S1_s_at // Mtr.19910.1.S1_at // Mtr.1584.1.S1_at // Mtr.48599.1.S1_at // Mtr.39599.1.S1_at
GO:0009889	P	regulation of biosynthetic process	103	1962	1715	31225	0.69	1	// Mtr.46286.1.S1_at // Mtr.51379.1.S1_at // Mtr.12342.1.S1_at // Mtr.35480.1.S1_at // Mtr.12377.1.S1_at // Mtr.7824.1.S1_at // Mtr.8750.1.S1_at // Mtr.10159.1.S1_at // Mtr.18636.1.S1_at // Mtr.8820.1.S1_at // Mtr.44789.1.S1_at // Mtr.4083.1.S1_s_at // Mtr.44416.1.S1_at // Mtr.174.1.S1_at // Mtr.4746.1.S1_at // Mtr.43116.1.S1_at // Mtr.50163.1.S1_at // Mtr.7824.1.S1_s_at // Mtr.43631.1.S1_at // M…
GO:0009888	P	tissue development	9	1962	251	31225	0.97	1	// Mtr.11636.1.S1_at // Mtr.23681.1.S1_x_at // Mtr.50378.1.S1_s_at // Mtr.51989.1.S1_s_at // Mtr.35388.1.S1_s_at // Mtr.19910.1.S1_at // Mtr.1584.1.S1_at // Mtr.48599.1.S1_at // Mtr.3808.1.S1_at
GO:0050794	P	regulation of cellular process	193	1962	3275	31225	0.83	1	// Mtr.15817.1.S1_at // Mtr.41172.1.S1_s_at // Mtr.11192.1.S1_at // Mtr.51442.1.S1_at // Mtr.46286.1.S1_at // Mtr.51379.1.S1_at // Mtr.12342.1.S1_at // Mtr.35480.1.S1_at // Mtr.12377.1.S1_at // Mtr.51452.1.S1_x_at // Mtr.7824.1.S1_at // Mtr.45116.1.S1_at // Mtr.39499.1.S1_at // Mtr.16117.1.S1_s_at // Mtr.8750.1.S1_at // Mtr.43124.1.S1_at // Mtr.18636.1.S1_at // Mtr.50378.1.S1_s_at // Mtr.142.1.S1…
GO:0051239	P	regulation of multicellular organismal process	7	1962	179	31225	0.93	1	// Mtr.38212.1.S1_at // Mtr.39599.1.S1_at // Mtr.20508.1.S1_s_at // Mtr.4300.1.S1_s_at // Mtr.11636.1.S1_at // Mtr.1584.1.S1_at // Mtr.48599.1.S1_at
GO:0051234	P	establishment of localization	153	1962	2391	31225	0.42	1	// Mtr.49446.1.S1_at // Mtr.45124.1.S1_at // Mtr.17920.1.S1_s_at // Mtr.20181.1.S1_s_at // Mtr.3808.1.S1_at // Mtr.10556.1.S1_at // Mtr.48951.1.S1_at // Mtr.27944.1.S1_at // Mtr.10221.1.S1_at // Mtr.47094.1.S1_at // Mtr.16117.1.S1_s_at // Mtr.51590.1.S1_at // Mtr.50378.1.S1_s_at // Mtr.43847.1.S1_at // Mtr.20465.1.S1_at // Mtr.37657.1.S1_at // Mtr.45783.1.S1_at // Mtr.41930.1.S1_at // Mtr.39161.1…
GO:0046148	P	pigment biosynthetic process	15	1962	153	31225	0.073	1	// Mtr.36996.1.S1_at // Mtr.31406.1.S1_x_at // Mtr.31406.1.S1_at // Mtr.41208.1.S1_at // Mtr.2484.1.S1_at // Mtr.20354.1.S1_at // Mtr.43961.1.S1_at // Mtr.20354.1.S1_x_at // Mtr.10220.1.S1_s_at // Mtr.44529.1.S1_at // Mtr.31390.1.S1_s_at // Mtr.18066.1.S1_s_at // Mtr.42136.1.S1_at // Mtr.42078.1.S1_at // Mtr.12678.1.S1_at
GO:0008652	P	cellular amino acid biosynthetic process	17	1962	342	31225	0.86	1	// Mtr.8498.1.S1_s_at // Mtr.42984.1.S1_at // Mtr.31622.1.S1_at // Mtr.13654.1.S1_at // Mtr.45103.1.S1_at // Mtr.31575.1.S1_at // Mtr.16615.1.S1_at // Mtr.43146.1.S1_at // Mtr.42555.1.S1_at // Mtr.44064.1.S1_at // Mtr.10682.1.S1_at // Mtr.15070.1.S1_s_at // Mtr.11543.1.S1_at // Mtr.22927.1.S1_at // Mtr.28786.1.S1_at // Mtr.42710.1.S1_at // Mtr.42659.1.S1_at
GO:0042546	P	cell wall biogenesis	7	1962	101	31225	0.46	1	// Mtr.42555.1.S1_at // Mtr.32032.1.S1_at // Mtr.44064.1.S1_at // Mtr.39291.1.S1_at // Mtr.22927.1.S1_at // Mtr.42659.1.S1_at // Mtr.30730.1.S1_at
GO:0015980	P	energy derivation by oxidation of organic compounds	8	1962	229	31225	0.97	1	// Mtr.8934.1.S1_at // Mtr.40239.1.S1_at // Mtr.41091.1.S1_at // Mtr.42239.1.S1_at // Mtr.18322.1.S1_s_at // Mtr.30730.1.S1_at // Mtr.45211.1.S1_at // Mtr.32920.1.S1_at
GO:0042542	P	response to hydrogen peroxide	8	1962	105	31225	0.35	1	// Mtr.40911.1.S1_s_at // Mtr.31928.1.S1_at // Mtr.33457.1.S1_s_at // Mtr.28457.1.S1_s_at // Mtr.34175.1.S1_at // Mtr.40611.1.S1_at // Mtr.28310.1.S1_at // Mtr.43159.1.S1_at
GO:0046395	P	carboxylic acid catabolic process	9	1962	172	31225	0.75	1	// Mtr.8498.1.S1_s_at // Mtr.42984.1.S1_at // Mtr.166.1.S1_at // Mtr.33930.1.S1_at // Mtr.16954.1.S1_at // Mtr.9254.1.S1_at // Mtr.43146.1.S1_at // Mtr.13299.1.S1_at // Mtr.32920.1.S1_at
GO:0009814	P	defense response, incompatible interaction	10	1962	96	31225	0.097	1	// Mtr.38419.1.S1_at // Mtr.9474.1.S1_at // Mtr.10531.1.S1_at // Mtr.41091.1.S1_at // Mtr.11047.1.S1_at // Mtr.12696.1.S1_at // Mtr.40876.1.S1_at // Mtr.37383.1.S1_at // Mtr.34806.1.S1_s_at // Mtr.45053.1.S1_at
GO:0009059	P	macromolecule biosynthetic process	143	1962	3152	31225	1	1	// Mtr.14499.1.S1_at // Mtr.46286.1.S1_at // Mtr.51379.1.S1_at // Mtr.12342.1.S1_at // Mtr.35480.1.S1_at // Mtr.12377.1.S1_at // Mtr.7824.1.S1_at // Mtr.36996.1.S1_at // Mtr.8750.1.S1_at // Mtr.43713.1.S1_at // Mtr.18636.1.S1_at // Mtr.42555.1.S1_at // Mtr.12988.1.S1_at // Mtr.8820.1.S1_at // Mtr.44789.1.S1_at // Mtr.4083.1.S1_s_at // Mtr.44416.1.S1_at // Mtr.174.1.S1_at // Mtr.4746.1.S1_at // Mt…
GO:0006518	P	peptide metabolic process	13	1962	127	31225	0.071	1	// Mtr.11377.1.S1_at // Mtr.12513.1.S1_at // Mtr.12316.1.S1_at // Mtr.37204.1.S1_at // Mtr.5659.1.S1_at // Mtr.11080.1.S1_s_at // Mtr.1633.1.S1_x_at // Mtr.10502.1.S1_s_at // Mtr.28547.1.S1_s_at // Mtr.40588.1.S1_at // Mtr.18369.1.S1_at // Mtr.46485.1.S1_at // Mtr.34975.1.S1_at
GO:0051171	P	regulation of nitrogen compound metabolic process	103	1962	1624	31225	0.48	1	// Mtr.51379.1.S1_at // Mtr.12342.1.S1_at // Mtr.35480.1.S1_at // Mtr.12377.1.S1_at // Mtr.7824.1.S1_at // Mtr.8750.1.S1_at // Mtr.10159.1.S1_at // Mtr.18636.1.S1_at // Mtr.8820.1.S1_at // Mtr.44789.1.S1_at // Mtr.4083.1.S1_s_at // Mtr.44416.1.S1_at // Mtr.174.1.S1_at // Mtr.4746.1.S1_at // Mtr.43116.1.S1_at // Mtr.50163.1.S1_at // Mtr.7824.1.S1_s_at // Mtr.43631.1.S1_at // Mtr.47654.1.S1_at // M…
GO:0006732	P	coenzyme metabolic process	27	1962	529	31225	0.88	1	// Mtr.40239.1.S1_at // Mtr.18369.1.S1_at // Mtr.37204.1.S1_at // Mtr.11543.1.S1_at // Mtr.12513.1.S1_at // Mtr.45211.1.S1_at // Mtr.43134.1.S1_at // Mtr.11377.1.S1_at // Mtr.12316.1.S1_at // Mtr.15028.1.S1_at // Mtr.5659.1.S1_at // Mtr.12538.1.S1_at // Mtr.40588.1.S1_at // Mtr.46485.1.S1_at // Mtr.34975.1.S1_at // Mtr.22592.1.S1_at // Mtr.45103.1.S1_at // Mtr.10397.1.S1_at // Mtr.1633.1.S1_x_at …
GO:0009314	P	response to radiation	12	1962	463	31225	1	1	// Mtr.18592.1.S1_at // Mtr.8750.1.S1_at // Mtr.40860.1.S1_at // Mtr.21701.1.S1_s_at // Mtr.4822.1.S1_at // Mtr.33457.1.S1_s_at // Mtr.40094.1.S1_at // Mtr.39499.1.S1_at // Mtr.9175.1.S1_at // Mtr.38100.1.S1_at // Mtr.26083.1.S1_x_at // Mtr.41821.1.S1_at
GO:0006730	P	one-carbon metabolic process	5	1962	143	31225	0.94	1	// Mtr.44405.1.S1_at // Mtr.8857.1.S1_at // Mtr.15522.1.S1_at // Mtr.2868.1.S1_at // Mtr.38270.1.S1_at
GO:0009311	P	oligosaccharide metabolic process	26	1962	367	31225	0.3	1	// Mtr.4561.1.S1_at // Mtr.23736.1.S1_at // Mtr.29494.1.S1_at // Mtr.39291.1.S1_at // Mtr.8508.1.S1_at // Mtr.45228.1.S1_at // Mtr.11288.1.S1_at // Mtr.40195.1.S1_at // Mtr.19888.1.S1_at // Mtr.18650.1.S1_at // Mtr.10845.1.S1_at // Mtr.4467.1.S1_at // Mtr.9704.1.S1_at // Mtr.281.1.S1_at // Mtr.274.1.S1_at // Mtr.10253.1.S1_at // Mtr.45666.1.S1_at // Mtr.30867.1.S1_at // Mtr.37034.1.S1_s_at // Mtr…
GO:0009310	P	amine catabolic process	7	1962	134	31225	0.73	1	// Mtr.8498.1.S1_s_at // Mtr.42984.1.S1_at // Mtr.166.1.S1_at // Mtr.16954.1.S1_at // Mtr.9254.1.S1_at // Mtr.43146.1.S1_at // Mtr.13299.1.S1_at
GO:0070882	P	cellular cell wall organization or biogenesis	8	1962	345	31225	1	1	// Mtr.7581.1.S1_s_at // Mtr.42555.1.S1_at // Mtr.32032.1.S1_at // Mtr.44064.1.S1_at // Mtr.39291.1.S1_at // Mtr.22927.1.S1_at // Mtr.42659.1.S1_at // Mtr.30730.1.S1_at
GO:0009250	P	glucan biosynthetic process	5	1962	120	31225	0.87	1	// Mtr.17996.1.S1_at // Mtr.10253.1.S1_at // Mtr.41091.1.S1_at // Mtr.39291.1.S1_at // Mtr.31491.1.S1_s_at
GO:0019497	P	hexachlorocyclohexane metabolic process	6	1962	46	31225	0.085	1	// Mtr.43575.1.S1_at // Mtr.27743.1.S1_at // Mtr.42850.1.S1_at // Mtr.27743.1.S1_s_at // Mtr.7659.1.S1_at // Mtr.8617.1.S1_at
GO:0051179	P	localization	154	1962	2431	31225	0.47	1	// Mtr.49446.1.S1_at // Mtr.45124.1.S1_at // Mtr.17920.1.S1_s_at // Mtr.20181.1.S1_s_at // Mtr.3808.1.S1_at // Mtr.10556.1.S1_at // Mtr.48951.1.S1_at // Mtr.27944.1.S1_at // Mtr.10221.1.S1_at // Mtr.47094.1.S1_at // Mtr.16117.1.S1_s_at // Mtr.51590.1.S1_at // Mtr.50378.1.S1_s_at // Mtr.43847.1.S1_at // Mtr.20465.1.S1_at // Mtr.37657.1.S1_at // Mtr.45783.1.S1_at // Mtr.41930.1.S1_at // Mtr.39161.1…
GO:0048827	P	phyllome development	5	1962	140	31225	0.93	1	// Mtr.39599.1.S1_at // Mtr.43124.1.S1_at // Mtr.28755.1.S1_at // Mtr.29059.1.S1_at // Mtr.20508.1.S1_s_at
GO:0009926	P	auxin polar transport	6	1962	55	31225	0.15	1	// Mtr.23681.1.S1_x_at // Mtr.50378.1.S1_s_at // Mtr.45124.1.S1_at // Mtr.25476.1.S1_at // Mtr.3808.1.S1_at // Mtr.35388.1.S1_s_at
GO:0006030	P	chitin metabolic process	6	1962	42	31225	0.062	1	// Mtr.331.1.S1_at // Mtr.22903.1.S1_at // Mtr.10547.1.S1_s_at // Mtr.12466.1.S1_at // Mtr.51557.1.S1_at // Mtr.40372.1.S1_at
GO:0006032	P	chitin catabolic process	6	1962	41	31225	0.057	1	// Mtr.331.1.S1_at // Mtr.22903.1.S1_at // Mtr.10547.1.S1_s_at // Mtr.12466.1.S1_at // Mtr.51557.1.S1_at // Mtr.40372.1.S1_at
GO:0048608	P	reproductive structure development	21	1962	560	31225	1	1	// Mtr.10175.1.S1_at // Mtr.50006.1.S1_at // Mtr.22051.1.S1_at // Mtr.44072.1.S1_at // Mtr.20508.1.S1_s_at // Mtr.43175.1.S1_s_at // Mtr.18952.1.S1_at // Mtr.40304.1.S1_at // Mtr.38100.1.S1_at // Mtr.39599.1.S1_at // Mtr.51557.1.S1_at // Mtr.31257.1.S1_at // Mtr.47584.1.S1_at // Mtr.38212.1.S1_at // Mtr.24516.1.S1_at // Mtr.3768.1.S1_s_at // Mtr.25631.1.S1_s_at // Mtr.8508.1.S1_at // Mtr.45116.1.…
GO:0009409	P	response to cold	6	1962	186	31225	0.97	1	// Mtr.18592.1.S1_at // Mtr.18322.1.S1_s_at // Mtr.38212.1.S1_at // Mtr.41091.1.S1_at // Mtr.12653.1.S1_at // Mtr.11047.1.S1_at
GO:0042493	P	response to drug	9	1962	71	31225	0.046	1	// Mtr.39423.1.S1_at // Mtr.22051.1.S1_at // Mtr.43251.1.S1_at // Mtr.50378.1.S1_s_at // Mtr.22050.1.S1_at // Mtr.3808.1.S1_at // Mtr.23681.1.S1_x_at // Mtr.28324.1.S1_at // Mtr.27848.1.S1_at
GO:0033692	P	cellular polysaccharide biosynthetic process	5	1962	133	31225	0.92	1	// Mtr.17996.1.S1_at // Mtr.10253.1.S1_at // Mtr.41091.1.S1_at // Mtr.39291.1.S1_at // Mtr.31491.1.S1_s_at
GO:0048731	P	system development	35	1962	616	31225	0.74	1	// Mtr.39751.1.S1_at // Mtr.39599.1.S1_at // Mtr.4300.1.S1_s_at // Mtr.19910.1.S1_at // Mtr.3808.1.S1_at // Mtr.1584.1.S1_at // Mtr.35388.1.S1_s_at // Mtr.10435.1.S1_s_at // Mtr.31273.1.S1_at // Mtr.50006.1.S1_at // Mtr.38768.1.S1_at // Mtr.20508.1.S1_s_at // Mtr.50378.1.S1_s_at // Mtr.29059.1.S1_at // Mtr.46810.1.S1_at // Mtr.43124.1.S1_at // Mtr.12122.1.S1_at // Mtr.38763.1.S1_at // Mtr.32038.1…
GO:0030243	P	cellulose metabolic process	5	1962	60	31225	0.34	1	// Mtr.17996.1.S1_at // Mtr.10253.1.S1_at // Mtr.39291.1.S1_at // Mtr.44072.1.S1_at // Mtr.31491.1.S1_s_at
GO:0046364	P	monosaccharide biosynthetic process	5	1962	216	31225	1	1	// Mtr.43134.1.S1_at // Mtr.40239.1.S1_at // Mtr.22592.1.S1_at // Mtr.45211.1.S1_at // Mtr.8544.1.S1_at
GO:0009108	P	coenzyme biosynthetic process	6	1962	178	31225	0.96	1	// Mtr.45103.1.S1_at // Mtr.10682.1.S1_at // Mtr.43146.1.S1_at // Mtr.11543.1.S1_at // Mtr.42703.1.S1_at // Mtr.43436.1.S1_at
GO:0042196	P	chlorinated hydrocarbon metabolic process	6	1962	62	31225	0.21	1	// Mtr.43575.1.S1_at // Mtr.27743.1.S1_at // Mtr.42850.1.S1_at // Mtr.27743.1.S1_s_at // Mtr.7659.1.S1_at // Mtr.8617.1.S1_at
GO:0042197	P	halogenated hydrocarbon metabolic process	6	1962	62	31225	0.21	1	// Mtr.43575.1.S1_at // Mtr.27743.1.S1_at // Mtr.42850.1.S1_at // Mtr.27743.1.S1_s_at // Mtr.7659.1.S1_at // Mtr.8617.1.S1_at
GO:0006790	P	sulfur metabolic process	21	1962	322	31225	0.47	1	// Mtr.12513.1.S1_at // Mtr.11377.1.S1_at // Mtr.42710.1.S1_at // Mtr.12316.1.S1_at // Mtr.37204.1.S1_at // Mtr.23789.1.S1_at // Mtr.5659.1.S1_at // Mtr.11080.1.S1_s_at // Mtr.23789.1.S1_s_at // Mtr.31390.1.S1_s_at // Mtr.10502.1.S1_s_at // Mtr.20234.1.S1_at // Mtr.1633.1.S1_x_at // Mtr.15070.1.S1_s_at // Mtr.28547.1.S1_s_at // Mtr.40588.1.S1_at // Mtr.18369.1.S1_at // Mtr.46485.1.S1_at // Mtr.34…
GO:0045934	P	negative regulation of nucleobase, nucleoside, nucleotide and nucleic acid metabolic process	9	1962	129	31225	0.43	1	// Mtr.8604.1.S1_at // Mtr.12528.1.S1_at // Mtr.410.1.S1_s_at // Mtr.12708.1.S1_at // Mtr.39296.1.S1_at // Mtr.24231.1.S1_at // Mtr.30508.1.S1_at // Mtr.10592.1.S1_at // Mtr.32289.1.S1_s_at
GO:0010817	P	regulation of hormone levels	9	1962	138	31225	0.51	1	// Mtr.32034.1.S1_at // Mtr.23681.1.S1_x_at // Mtr.50378.1.S1_s_at // Mtr.45124.1.S1_at // Mtr.25476.1.S1_at // Mtr.12988.1.S1_at // Mtr.35388.1.S1_s_at // Mtr.3808.1.S1_at // Mtr.33181.1.S1_at
GO:0022414	P	reproductive process	33	1962	711	31225	0.97	1	// Mtr.39599.1.S1_at // Mtr.38100.1.S1_at // Mtr.40190.1.S1_at // Mtr.11495.1.S1_at // Mtr.8508.1.S1_at // Mtr.43175.1.S1_s_at // Mtr.25631.1.S1_s_at // Mtr.33556.1.S1_at // Mtr.21466.1.S1_at // Mtr.45116.1.S1_at // Mtr.16849.1.S1_at // Mtr.13698.1.S1_at // Mtr.50006.1.S1_at // Mtr.22051.1.S1_at // Mtr.20508.1.S1_s_at // Mtr.31118.1.S1_at // Mtr.41938.1.S1_at // Mtr.31257.1.S1_at // Mtr.47584.1.S…
GO:0034050	P	host programmed cell death induced by symbiont	5	1962	35	31225	0.085	1	// Mtr.32228.1.S1_at // Mtr.5689.1.S1_at // Mtr.38899.1.S1_at // Mtr.12696.1.S1_at // Mtr.30776.1.S1_at
GO:0008610	P	lipid biosynthetic process	39	1962	494	31225	0.1	1	// Mtr.46870.1.S1_at // Mtr.40190.1.S1_at // Mtr.30415.1.S1_s_at // Mtr.27832.1.S1_at // Mtr.37265.1.S1_at // Mtr.41938.1.S1_at // Mtr.8439.1.S1_s_at // Mtr.31626.1.S1_at // Mtr.50006.1.S1_at // Mtr.13167.1.S1_at // Mtr.15935.1.S1_at // Mtr.16693.1.S1_at // Mtr.43585.1.S1_at // Mtr.37235.1.S1_at // Mtr.46166.1.S1_at // Mtr.12988.1.S1_at // Mtr.25365.1.S1_at // Mtr.46810.1.S1_at // Mtr.46868.1.S1_…
GO:0009628	P	response to abiotic stimulus	46	1962	1051	31225	1	1	// Mtr.35838.1.S1_at // Mtr.1484.1.S1_at // Mtr.45124.1.S1_at // Mtr.41091.1.S1_at // Mtr.42239.1.S1_at // Mtr.3808.1.S1_at // Mtr.37573.1.S1_at // Mtr.25631.1.S1_s_at // Mtr.48601.1.S1_at // Mtr.39499.1.S1_at // Mtr.41821.1.S1_at // Mtr.40821.1.S1_at // Mtr.40555.1.S1_at // Mtr.43780.1.S1_at // Mtr.37569.1.S1_at // Mtr.50378.1.S1_s_at // Mtr.43680.1.S1_at // Mtr.38100.1.S1_at // Mtr.40094.1.S1_a…
GO:0005975	P	carbohydrate metabolic process	89	1962	1422	31225	0.53	1	// Mtr.14499.1.S1_at // Mtr.23736.1.S1_at // Mtr.29494.1.S1_at // Mtr.40478.1.S1_at // Mtr.31491.1.S1_s_at // Mtr.18904.1.S1_at // Mtr.11195.1.S1_at // Mtr.40195.1.S1_at // Mtr.19888.1.S1_at // Mtr.42641.1.S1_s_at // Mtr.12668.1.S1_at // Mtr.42555.1.S1_at // Mtr.9704.1.S1_at // Mtr.281.1.S1_at // Mtr.32730.1.S1_at // Mtr.331.1.S1_at // Mtr.37034.1.S1_s_at // Mtr.3768.1.S1_s_at // Mtr.12466.1.S1_a…
GO:0009820	P	alkaloid metabolic process	6	1962	161	31225	0.93	1	// Mtr.43134.1.S1_at // Mtr.13654.1.S1_at // Mtr.15028.1.S1_at // Mtr.9254.1.S1_at // Mtr.42703.1.S1_at // Mtr.22592.1.S1_at
GO:0006558	P	L-phenylalanine metabolic process	7	1962	125	31225	0.67	1	// Mtr.31622.1.S1_at // Mtr.13654.1.S1_at // Mtr.31575.1.S1_at // Mtr.16615.1.S1_at // Mtr.16954.1.S1_at // Mtr.9254.1.S1_at // Mtr.166.1.S1_at
GO:0005976	P	polysaccharide metabolic process	38	1962	580	31225	0.42	1	// Mtr.4561.1.S1_at // Mtr.331.1.S1_at // Mtr.8522.1.S1_at // Mtr.41091.1.S1_at // Mtr.23736.1.S1_at // Mtr.29494.1.S1_at // Mtr.39291.1.S1_at // Mtr.31491.1.S1_s_at // Mtr.8508.1.S1_at // Mtr.45228.1.S1_at // Mtr.42659.1.S1_at // Mtr.11288.1.S1_at // Mtr.40195.1.S1_at // Mtr.19888.1.S1_at // Mtr.18650.1.S1_at // Mtr.10845.1.S1_at // Mtr.4467.1.S1_at // Mtr.42555.1.S1_at // Mtr.17359.1.S1_at // M…
GO:0009627	P	systemic acquired resistance	5	1962	41	31225	0.13	1	// Mtr.11047.1.S1_at // Mtr.37383.1.S1_at // Mtr.41091.1.S1_at // Mtr.10531.1.S1_at // Mtr.12696.1.S1_at
GO:0009626	P	plant-type hypersensitive response	5	1962	35	31225	0.085	1	// Mtr.32228.1.S1_at // Mtr.5689.1.S1_at // Mtr.38899.1.S1_at // Mtr.12696.1.S1_at // Mtr.30776.1.S1_at
GO:0006399	P	tRNA metabolic process	5	1962	131	31225	0.91	1	// Mtr.35838.1.S1_at // Mtr.5369.1.S1_at // Mtr.14499.1.S1_at // Mtr.27575.1.S1_at // Mtr.10468.1.S1_at
GO:0008299	P	isoprenoid biosynthetic process	8	1962	130	31225	0.57	1	// Mtr.10468.1.S1_at // Mtr.10397.1.S1_at // Mtr.43585.1.S1_at // Mtr.46166.1.S1_at // Mtr.4434.1.S1_s_at // Mtr.31390.1.S1_s_at // Mtr.2484.1.S1_at // Mtr.23207.1.S1_at
GO:0006259	P	DNA metabolic process	5	1962	896	31225	1	1	// Mtr.4738.1.S1_at // Mtr.31269.1.S1_at // Mtr.7595.1.S1_at // Mtr.11922.1.S1_s_at // Mtr.1884.1.S1_s_at
GO:0044403	P	symbiosis, encompassing mutualism through parasitism	7	1962	98	31225	0.43	1	// Mtr.40319.1.S1_at // Mtr.27223.1.S1_s_at // Mtr.51192.1.S1_at // Mtr.50186.1.S1_at // Mtr.6956.1.S1_at // Mtr.8930.1.S1_at // Mtr.44789.1.S1_at
GO:0019222	P	regulation of metabolic process	107	1962	2024	31225	0.97	1	// Mtr.46286.1.S1_at // Mtr.51379.1.S1_at // Mtr.12342.1.S1_at // Mtr.35480.1.S1_at // Mtr.12377.1.S1_at // Mtr.7824.1.S1_at // Mtr.8750.1.S1_at // Mtr.10159.1.S1_at // Mtr.18636.1.S1_at // Mtr.8820.1.S1_at // Mtr.44789.1.S1_at // Mtr.4083.1.S1_s_at // Mtr.44416.1.S1_at // Mtr.174.1.S1_at // Mtr.4746.1.S1_at // Mtr.43116.1.S1_at // Mtr.50163.1.S1_at // Mtr.7824.1.S1_s_at // Mtr.43631.1.S1_at // M…
GO:0006771	P	riboflavin metabolic process	6	1962	55	31225	0.15	1	// Mtr.43575.1.S1_at // Mtr.27743.1.S1_at // Mtr.42850.1.S1_at // Mtr.27743.1.S1_s_at // Mtr.7659.1.S1_at // Mtr.8617.1.S1_at
GO:0006470	P	protein amino acid dephosphorylation	8	1962	198	31225	0.92	1	// Mtr.17718.1.S1_at // Mtr.293.1.S1_at // Mtr.19910.1.S1_at // Mtr.32898.1.S1_at // Mtr.10598.1.S1_at // Mtr.3107.1.S1_at // Mtr.9152.1.S1_at // Mtr.10788.1.S1_at
GO:0048584	P	positive regulation of response to stimulus	5	1962	68	31225	0.43	1	// Mtr.12696.1.S1_at // Mtr.37773.1.S1_at // Mtr.13916.1.S1_at // Mtr.40821.1.S1_at // Mtr.44459.1.S1_at
GO:0048468	P	cell development	5	1962	142	31225	0.94	1	// Mtr.3808.1.S1_at // Mtr.23681.1.S1_x_at // Mtr.19910.1.S1_at // Mtr.50378.1.S1_s_at // Mtr.51989.1.S1_s_at
GO:0042538	P	hyperosmotic salinity response	5	1962	39	31225	0.12	1	// Mtr.37542.1.S1_at // Mtr.18592.1.S1_at // Mtr.43780.1.S1_at // Mtr.51089.1.S1_at // Mtr.44569.1.S1_at
GO:0048869	P	cellular developmental process	13	1962	348	31225	0.98	1	// Mtr.23681.1.S1_x_at // Mtr.32892.1.S1_at // Mtr.43877.1.S1_at // Mtr.40190.1.S1_at // Mtr.12426.1.S1_at // Mtr.33930.1.S1_at // Mtr.19910.1.S1_at // Mtr.41938.1.S1_at // Mtr.3808.1.S1_at // Mtr.9704.1.S1_at // Mtr.50378.1.S1_s_at // Mtr.51989.1.S1_s_at // Mtr.20776.1.S1_at
GO:0060918	P	auxin transport	6	1962	55	31225	0.15	1	// Mtr.23681.1.S1_x_at // Mtr.50378.1.S1_s_at // Mtr.45124.1.S1_at // Mtr.25476.1.S1_at // Mtr.3808.1.S1_at // Mtr.35388.1.S1_s_at
GO:0032446	P	protein modification by small protein conjugation	7	1962	223	31225	0.98	1	// Mtr.45572.1.S1_at // Mtr.35802.1.S1_at // Mtr.23121.1.S1_s_at // Mtr.7255.1.S1_at // Mtr.31924.1.S1_at // Mtr.13782.1.S1_s_at // Mtr.35697.1.S1_s_at
GO:0048513	P	organ development	35	1962	597	31225	0.68	1	// Mtr.39751.1.S1_at // Mtr.39599.1.S1_at // Mtr.4300.1.S1_s_at // Mtr.19910.1.S1_at // Mtr.3808.1.S1_at // Mtr.1584.1.S1_at // Mtr.35388.1.S1_s_at // Mtr.10435.1.S1_s_at // Mtr.31273.1.S1_at // Mtr.50006.1.S1_at // Mtr.38768.1.S1_at // Mtr.20508.1.S1_s_at // Mtr.50378.1.S1_s_at // Mtr.29059.1.S1_at // Mtr.46810.1.S1_at // Mtr.43124.1.S1_at // Mtr.12122.1.S1_at // Mtr.38763.1.S1_at // Mtr.32038.1…
GO:0055086	P	nucleobase, nucleoside and nucleotide metabolic process	14	1962	543	31225	1	1	// Mtr.43134.1.S1_at // Mtr.15545.1.S1_at // Mtr.15028.1.S1_at // Mtr.10397.1.S1_at // Mtr.40235.1.S1_at // Mtr.31269.1.S1_at // Mtr.41173.1.S1_at // Mtr.30867.1.S1_at // Mtr.23736.1.S1_at // Mtr.26397.1.S1_s_at // Mtr.9584.1.S1_at // Mtr.42703.1.S1_at // Mtr.22592.1.S1_at // Mtr.43436.1.S1_at
GO:0006073	P	cellular glucan metabolic process	28	1962	438	31225	0.49	1	// Mtr.4561.1.S1_at // Mtr.8522.1.S1_at // Mtr.41091.1.S1_at // Mtr.23736.1.S1_at // Mtr.29494.1.S1_at // Mtr.39291.1.S1_at // Mtr.31491.1.S1_s_at // Mtr.45228.1.S1_at // Mtr.11288.1.S1_at // Mtr.40195.1.S1_at // Mtr.19888.1.S1_at // Mtr.18650.1.S1_at // Mtr.10845.1.S1_at // Mtr.4467.1.S1_at // Mtr.8508.1.S1_at // Mtr.281.1.S1_at // Mtr.274.1.S1_at // Mtr.10253.1.S1_at // Mtr.45666.1.S1_at // Mtr…
GO:0048518	P	positive regulation of biological process	13	1962	299	31225	0.93	1	// Mtr.38212.1.S1_at // Mtr.39861.1.S1_at // Mtr.37569.1.S1_at // Mtr.20508.1.S1_s_at // Mtr.39599.1.S1_at // Mtr.8750.1.S1_at // Mtr.4822.1.S1_at // Mtr.44459.1.S1_at // Mtr.13916.1.S1_at // Mtr.37773.1.S1_at // Mtr.12696.1.S1_at // Mtr.40821.1.S1_at // Mtr.43436.1.S1_at
GO:0048519	P	negative regulation of biological process	14	1962	329	31225	0.95	1	// Mtr.8604.1.S1_at // Mtr.12528.1.S1_at // Mtr.42239.1.S1_at // Mtr.41196.1.S1_at // Mtr.19910.1.S1_at // Mtr.410.1.S1_s_at // Mtr.12708.1.S1_at // Mtr.39296.1.S1_at // Mtr.38899.1.S1_at // Mtr.24231.1.S1_at // Mtr.30508.1.S1_at // Mtr.10592.1.S1_at // Mtr.5689.1.S1_at // Mtr.32289.1.S1_s_at
GO:0045184	P	establishment of protein localization	6	1962	469	31225	1	1	// Mtr.20181.1.S1_s_at // Mtr.45783.1.S1_at // Mtr.38899.1.S1_at // Mtr.41182.1.S1_at // Mtr.5689.1.S1_at // Mtr.49580.1.S1_at
GO:0003006	P	reproductive developmental process	22	1962	572	31225	0.99	1	// Mtr.39599.1.S1_at // Mtr.38212.1.S1_at // Mtr.11495.1.S1_at // Mtr.43175.1.S1_s_at // Mtr.25631.1.S1_s_at // Mtr.8508.1.S1_at // Mtr.45116.1.S1_at // Mtr.50006.1.S1_at // Mtr.22051.1.S1_at // Mtr.20508.1.S1_s_at // Mtr.38100.1.S1_at // Mtr.31257.1.S1_at // Mtr.47584.1.S1_at // Mtr.3768.1.S1_s_at // Mtr.10175.1.S1_at // Mtr.18952.1.S1_at // Mtr.22050.1.S1_at // Mtr.51557.1.S1_at // Mtr.24516.1.…
GO:0016192	P	vesicle-mediated transport	7	1962	267	31225	1	1	// Mtr.25169.1.S1_at // Mtr.20181.1.S1_s_at // Mtr.50457.1.S1_s_at // Mtr.46130.1.S1_at // Mtr.35965.1.S1_at // Mtr.25168.1.S1_at // Mtr.49580.1.S1_at
GO:0016054	P	organic acid catabolic process	9	1962	172	31225	0.75	1	// Mtr.8498.1.S1_s_at // Mtr.42984.1.S1_at // Mtr.166.1.S1_at // Mtr.33930.1.S1_at // Mtr.16954.1.S1_at // Mtr.9254.1.S1_at // Mtr.43146.1.S1_at // Mtr.13299.1.S1_at // Mtr.32920.1.S1_at
GO:0016052	P	carbohydrate catabolic process	12	1962	427	31225	1	1	// Mtr.11195.1.S1_at // Mtr.331.1.S1_at // Mtr.22903.1.S1_at // Mtr.15028.1.S1_at // Mtr.10547.1.S1_s_at // Mtr.12466.1.S1_at // Mtr.22592.1.S1_at // Mtr.51557.1.S1_at // Mtr.44072.1.S1_at // Mtr.43134.1.S1_at // Mtr.40372.1.S1_at // Mtr.8544.1.S1_at
GO:0016051	P	carbohydrate biosynthetic process	21	1962	509	31225	0.98	1	// Mtr.43134.1.S1_at // Mtr.10253.1.S1_at // Mtr.40239.1.S1_at // Mtr.15028.1.S1_at // Mtr.30867.1.S1_at // Mtr.41091.1.S1_at // Mtr.33457.1.S1_s_at // Mtr.42555.1.S1_at // Mtr.12921.1.S1_at // Mtr.15392.1.S1_at // Mtr.17996.1.S1_at // Mtr.44064.1.S1_at // Mtr.39291.1.S1_at // Mtr.10845.1.S1_at // Mtr.31491.1.S1_s_at // Mtr.22927.1.S1_at // Mtr.42659.1.S1_at // Mtr.281.1.S1_at // Mtr.22592.1.S1_a…
GO:0033554	P	cellular response to stress	15	1962	271	31225	0.72	1	// Mtr.32228.1.S1_at // Mtr.37569.1.S1_at // Mtr.40911.1.S1_s_at // Mtr.31928.1.S1_at // Mtr.28457.1.S1_s_at // Mtr.34175.1.S1_at // Mtr.38899.1.S1_at // Mtr.12696.1.S1_at // Mtr.30776.1.S1_at // Mtr.18461.1.S1_s_at // Mtr.40611.1.S1_at // Mtr.5689.1.S1_at // Mtr.28310.1.S1_at // Mtr.42136.1.S1_at // Mtr.43159.1.S1_at
GO:0009725	P	response to hormone stimulus	44	1962	636	31225	0.29	1	// Mtr.1484.1.S1_at // Mtr.39861.1.S1_at // Mtr.37204.1.S1_at // Mtr.40190.1.S1_at // Mtr.45124.1.S1_at // Mtr.166.1.S1_at // Mtr.46130.1.S1_at // Mtr.6538.1.S1_at // Mtr.13916.1.S1_at // Mtr.45116.1.S1_at // Mtr.26736.1.S1_s_at // Mtr.40821.1.S1_at // Mtr.16117.1.S1_s_at // Mtr.8750.1.S1_at // Mtr.37569.1.S1_at // Mtr.50378.1.S1_s_at // Mtr.43680.1.S1_at // Mtr.10689.1.S1_at // Mtr.40094.1.S1_at…
GO:0032535	P	regulation of cellular component size	10	1962	183	31225	0.71	1	// Mtr.23681.1.S1_x_at // Mtr.50378.1.S1_s_at // Mtr.51989.1.S1_s_at // Mtr.33930.1.S1_at // Mtr.41196.1.S1_at // Mtr.3808.1.S1_at // Mtr.19019.1.S1_at // Mtr.9704.1.S1_at // Mtr.30730.1.S1_at // Mtr.20776.1.S1_at
GO:0009063	P	cellular amino acid catabolic process	7	1962	132	31225	0.72	1	// Mtr.8498.1.S1_s_at // Mtr.42984.1.S1_at // Mtr.166.1.S1_at // Mtr.16954.1.S1_at // Mtr.9254.1.S1_at // Mtr.43146.1.S1_at // Mtr.13299.1.S1_at
GO:0009060	P	aerobic respiration	5	1962	132	31225	0.91	1	// Mtr.40239.1.S1_at // Mtr.30730.1.S1_at // Mtr.42239.1.S1_at // Mtr.45211.1.S1_at // Mtr.32920.1.S1_at
GO:0009066	P	aspartate family amino acid metabolic process	7	1962	278	31225	1	1	// Mtr.8498.1.S1_s_at // Mtr.48422.1.S1_s_at // Mtr.23789.1.S1_at // Mtr.23789.1.S1_s_at // Mtr.20234.1.S1_at // Mtr.13299.1.S1_at // Mtr.28786.1.S1_at
GO:0009064	P	glutamine family amino acid metabolic process	16	1962	187	31225	0.15	1	// Mtr.8498.1.S1_s_at // Mtr.42984.1.S1_at // Mtr.13654.1.S1_at // Mtr.12412.1.S1_at // Mtr.23789.1.S1_at // Mtr.23789.1.S1_s_at // Mtr.42555.1.S1_at // Mtr.40538.1.S1_at // Mtr.35388.1.S1_s_at // Mtr.44064.1.S1_at // Mtr.10682.1.S1_at // Mtr.13299.1.S1_at // Mtr.12958.1.S1_at // Mtr.22927.1.S1_at // Mtr.42659.1.S1_at // Mtr.43193.1.S1_at
GO:0009723	P	response to ethylene stimulus	8	1962	91	31225	0.23	1	// Mtr.39861.1.S1_at // Mtr.45124.1.S1_at // Mtr.16824.1.S1_at // Mtr.1797.1.S1_at // Mtr.13916.1.S1_at // Mtr.37773.1.S1_at // Mtr.5750.1.S1_at // Mtr.16117.1.S1_s_at
GO:0021700	P	developmental maturation	6	1962	53	31225	0.13	1	// Mtr.23681.1.S1_x_at // Mtr.50378.1.S1_s_at // Mtr.51989.1.S1_s_at // Mtr.40304.1.S1_at // Mtr.3808.1.S1_at // Mtr.12426.1.S1_at
GO:0090066	P	regulation of anatomical structure size	10	1962	184	31225	0.72	1	// Mtr.23681.1.S1_x_at // Mtr.50378.1.S1_s_at // Mtr.51989.1.S1_s_at // Mtr.33930.1.S1_at // Mtr.41196.1.S1_at // Mtr.3808.1.S1_at // Mtr.19019.1.S1_at // Mtr.9704.1.S1_at // Mtr.30730.1.S1_at // Mtr.20776.1.S1_at
GO:0006818	P	hydrogen transport	5	1962	207	31225	1	1	// Mtr.9584.1.S1_at // Mtr.44516.1.S1_at // Mtr.16824.1.S1_at // Mtr.30730.1.S1_at // Mtr.26397.1.S1_s_at
GO:0006812	P	cation transport	30	1962	498	31225	0.62	1	// Mtr.49446.1.S1_at // Mtr.35654.1.S1_at // Mtr.10556.1.S1_at // Mtr.13727.1.S1_at // Mtr.16117.1.S1_s_at // Mtr.41323.1.S1_at // Mtr.8893.1.S1_at // Mtr.35354.1.S1_at // Mtr.20927.1.S1_at // Mtr.20465.1.S1_at // Mtr.41930.1.S1_at // Mtr.44516.1.S1_at // Mtr.30741.1.S1_at // Mtr.6916.1.S1_s_at // Mtr.43877.1.S1_at // Mtr.40509.1.S1_at // Mtr.11350.1.S1_at // Mtr.9270.1.S1_at // Mtr.26397.1.S1_s_…
GO:0006811	P	ion transport	42	1962	623	31225	0.35	1	// Mtr.35838.1.S1_at // Mtr.49446.1.S1_at // Mtr.35654.1.S1_at // Mtr.13727.1.S1_at // Mtr.10556.1.S1_at // Mtr.14271.1.S1_at // Mtr.18461.1.S1_s_at // Mtr.13100.1.S1_at // Mtr.12106.1.S1_at // Mtr.16117.1.S1_s_at // Mtr.41323.1.S1_at // Mtr.8893.1.S1_at // Mtr.35354.1.S1_at // Mtr.20927.1.S1_at // Mtr.20465.1.S1_at // Mtr.44243.1.S1_at // Mtr.41930.1.S1_at // Mtr.44516.1.S1_at // Mtr.30741.1.S1_…
GO:0006810	P	transport	153	1962	2382	31225	0.4	1	// Mtr.49446.1.S1_at // Mtr.45124.1.S1_at // Mtr.17920.1.S1_s_at // Mtr.20181.1.S1_s_at // Mtr.3808.1.S1_at // Mtr.10556.1.S1_at // Mtr.48951.1.S1_at // Mtr.27944.1.S1_at // Mtr.10221.1.S1_at // Mtr.47094.1.S1_at // Mtr.16117.1.S1_s_at // Mtr.51590.1.S1_at // Mtr.50378.1.S1_s_at // Mtr.43847.1.S1_at // Mtr.20465.1.S1_at // Mtr.37657.1.S1_at // Mtr.45783.1.S1_at // Mtr.41930.1.S1_at // Mtr.39161.1…
GO:0012501	P	programmed cell death	19	1962	273	31225	0.37	1	// Mtr.32228.1.S1_at // Mtr.12696.1.S1_at // Mtr.27510.1.S1_at // Mtr.44476.1.S1_at // Mtr.3809.1.S1_at // Mtr.2384.1.S1_at // Mtr.20427.1.S1_at // Mtr.33314.1.S1_at // Mtr.42239.1.S1_at // Mtr.4963.1.S1_at // Mtr.45395.1.S1_at // Mtr.30776.1.S1_at // Mtr.38899.1.S1_at // Mtr.41021.1.S1_at // Mtr.13609.1.S1_at // Mtr.31550.1.S1_at // Mtr.5689.1.S1_at // Mtr.16372.1.S1_at // Mtr.49160.1.S1_at
GO:0045333	P	cellular respiration	7	1962	205	31225	0.97	1	// Mtr.8934.1.S1_at // Mtr.18322.1.S1_s_at // Mtr.42239.1.S1_at // Mtr.40239.1.S1_at // Mtr.30730.1.S1_at // Mtr.45211.1.S1_at // Mtr.32920.1.S1_at
GO:0010605	P	negative regulation of macromolecule metabolic process	9	1962	188	31225	0.83	1	// Mtr.8604.1.S1_at // Mtr.12528.1.S1_at // Mtr.410.1.S1_s_at // Mtr.12708.1.S1_at // Mtr.39296.1.S1_at // Mtr.24231.1.S1_at // Mtr.30508.1.S1_at // Mtr.10592.1.S1_at // Mtr.32289.1.S1_s_at
GO:0044275	P	cellular carbohydrate catabolic process	5	1962	305	31225	1	1	// Mtr.11195.1.S1_at // Mtr.43134.1.S1_at // Mtr.8544.1.S1_at // Mtr.22592.1.S1_at // Mtr.15028.1.S1_at
GO:0044271	P	cellular nitrogen compound biosynthetic process	25	1962	536	31225	0.95	1	// Mtr.31575.1.S1_at // Mtr.16615.1.S1_at // Mtr.47488.1.S1_at // Mtr.31390.1.S1_s_at // Mtr.11543.1.S1_at // Mtr.42710.1.S1_at // Mtr.42659.1.S1_at // Mtr.45103.1.S1_at // Mtr.42555.1.S1_at // Mtr.9254.1.S1_at // Mtr.28786.1.S1_at // Mtr.13654.1.S1_at // Mtr.47490.1.S1_s_at // Mtr.10682.1.S1_at // Mtr.22927.1.S1_at // Mtr.8498.1.S1_s_at // Mtr.42984.1.S1_at // Mtr.31622.1.S1_at // Mtr.17324.1.S1…
GO:0010154	P	fruit development	11	1962	280	31225	0.96	1	// Mtr.20508.1.S1_s_at // Mtr.43175.1.S1_s_at // Mtr.18952.1.S1_at // Mtr.38100.1.S1_at // Mtr.51557.1.S1_at // Mtr.31257.1.S1_at // Mtr.47584.1.S1_at // Mtr.3768.1.S1_s_at // Mtr.25631.1.S1_s_at // Mtr.45116.1.S1_at // Mtr.43176.1.S1_s_at
GO:0046907	P	intracellular transport	8	1962	491	31225	1	1	// Mtr.43847.1.S1_at // Mtr.20181.1.S1_s_at // Mtr.46130.1.S1_at // Mtr.45783.1.S1_at // Mtr.38899.1.S1_at // Mtr.51263.1.S1_at // Mtr.5689.1.S1_at // Mtr.49580.1.S1_at
GO:0080134	P	regulation of response to stress	7	1962	65	31225	0.13	1	// Mtr.37773.1.S1_at // Mtr.44459.1.S1_at // Mtr.38899.1.S1_at // Mtr.13916.1.S1_at // Mtr.5689.1.S1_at // Mtr.48109.1.S1_at // Mtr.12696.1.S1_at
GO:0006355	P	regulation of transcription, DNA-dependent	49	1962	779	31225	0.52	1	// Mtr.39861.1.S1_at // Mtr.44598.1.S1_at // Mtr.10987.1.S1_at // Mtr.28167.1.S1_s_at // Mtr.1584.1.S1_at // Mtr.17513.1.S1_s_at // Mtr.12377.1.S1_at // Mtr.7824.1.S1_at // Mtr.40547.1.S1_at // Mtr.15656.1.S1_at // Mtr.5750.1.S1_at // Mtr.33546.1.S1_at // Mtr.17511.1.S1_at // Mtr.43124.1.S1_at // Mtr.37569.1.S1_at // Mtr.32312.1.S1_at // Mtr.22745.1.S1_at // Mtr.5395.1.S1_at // Mtr.37399.1.S1_at …
GO:0006350	P	transcription	105	1962	1644	31225	0.45	1	// Mtr.51379.1.S1_at // Mtr.12342.1.S1_at // Mtr.35480.1.S1_at // Mtr.12377.1.S1_at // Mtr.7824.1.S1_at // Mtr.8750.1.S1_at // Mtr.10159.1.S1_at // Mtr.18636.1.S1_at // Mtr.8820.1.S1_at // Mtr.44789.1.S1_at // Mtr.4083.1.S1_s_at // Mtr.44416.1.S1_at // Mtr.174.1.S1_at // Mtr.4746.1.S1_at // Mtr.43116.1.S1_at // Mtr.50163.1.S1_at // Mtr.7824.1.S1_s_at // Mtr.43631.1.S1_at // Mtr.47654.1.S1_at // M…
GO:0006351	P	transcription, DNA-dependent	50	1962	854	31225	0.71	1	// Mtr.39861.1.S1_at // Mtr.44598.1.S1_at // Mtr.10987.1.S1_at // Mtr.28167.1.S1_s_at // Mtr.1584.1.S1_at // Mtr.17513.1.S1_s_at // Mtr.12377.1.S1_at // Mtr.7824.1.S1_at // Mtr.40547.1.S1_at // Mtr.15656.1.S1_at // Mtr.5750.1.S1_at // Mtr.33546.1.S1_at // Mtr.17511.1.S1_at // Mtr.43124.1.S1_at // Mtr.37569.1.S1_at // Mtr.32312.1.S1_at // Mtr.22745.1.S1_at // Mtr.5395.1.S1_at // Mtr.37399.1.S1_at …
GO:0032774	P	RNA biosynthetic process	50	1962	855	31225	0.71	1	// Mtr.39861.1.S1_at // Mtr.44598.1.S1_at // Mtr.10987.1.S1_at // Mtr.28167.1.S1_s_at // Mtr.1584.1.S1_at // Mtr.17513.1.S1_s_at // Mtr.12377.1.S1_at // Mtr.7824.1.S1_at // Mtr.40547.1.S1_at // Mtr.15656.1.S1_at // Mtr.5750.1.S1_at // Mtr.33546.1.S1_at // Mtr.17511.1.S1_at // Mtr.43124.1.S1_at // Mtr.37569.1.S1_at // Mtr.32312.1.S1_at // Mtr.22745.1.S1_at // Mtr.5395.1.S1_at // Mtr.37399.1.S1_at …
GO:0030154	P	cell differentiation	8	1962	269	31225	0.99	1	// Mtr.23681.1.S1_x_at // Mtr.43877.1.S1_at // Mtr.50378.1.S1_s_at // Mtr.51989.1.S1_s_at // Mtr.40190.1.S1_at // Mtr.19910.1.S1_at // Mtr.41938.1.S1_at // Mtr.3808.1.S1_at
GO:0015837	P	amine transport	8	1962	98	31225	0.29	1	// Mtr.7710.1.S1_at // Mtr.43251.1.S1_at // Mtr.3516.1.S1_at // Mtr.6645.1.S1_at // Mtr.4593.1.S1_at // Mtr.10079.1.S1_at // Mtr.13100.1.S1_at // Mtr.27848.1.S1_at
GO:0046777	P	protein amino acid autophosphorylation	5	1962	30	31225	0.053	1	// Mtr.5751.1.S1_s_at // Mtr.39992.1.S1_s_at // Mtr.10280.1.S1_at // Mtr.36037.1.S1_at // Mtr.11140.1.S1_at
GO:0009719	P	response to endogenous stimulus	53	1962	714	31225	0.13	1	// Mtr.1484.1.S1_at // Mtr.39861.1.S1_at // Mtr.37204.1.S1_at // Mtr.40190.1.S1_at // Mtr.23681.1.S1_x_at // Mtr.45124.1.S1_at // Mtr.166.1.S1_at // Mtr.41091.1.S1_at // Mtr.46130.1.S1_at // Mtr.6538.1.S1_at // Mtr.13916.1.S1_at // Mtr.45116.1.S1_at // Mtr.26736.1.S1_s_at // Mtr.40821.1.S1_at // Mtr.16117.1.S1_s_at // Mtr.8750.1.S1_at // Mtr.37569.1.S1_at // Mtr.50378.1.S1_s_at // Mtr.760.1.S1_s_…
GO:0006139	P	nucleobase, nucleoside, nucleotide and nucleic acid metabolic process	131	1962	3498	31225	1	1	// Mtr.15545.1.S1_at // Mtr.14499.1.S1_at // Mtr.23736.1.S1_at // Mtr.51379.1.S1_at // Mtr.12342.1.S1_at // Mtr.35480.1.S1_at // Mtr.12377.1.S1_at // Mtr.7824.1.S1_at // Mtr.8750.1.S1_at // Mtr.10159.1.S1_at // Mtr.18636.1.S1_at // Mtr.8820.1.S1_at // Mtr.44789.1.S1_at // Mtr.4083.1.S1_s_at // Mtr.44416.1.S1_at // Mtr.11922.1.S1_s_at // Mtr.10468.1.S1_at // Mtr.174.1.S1_at // Mtr.4746.1.S1_at // …
GO:0009116	P	nucleoside metabolic process	5	1962	90	31225	0.67	1	// Mtr.31269.1.S1_at // Mtr.43436.1.S1_at // Mtr.10397.1.S1_at // Mtr.15545.1.S1_at // Mtr.40235.1.S1_at
GO:0005984	P	disaccharide metabolic process	23	1962	359	31225	0.49	1	// Mtr.4561.1.S1_at // Mtr.23736.1.S1_at // Mtr.29494.1.S1_at // Mtr.39291.1.S1_at // Mtr.8508.1.S1_at // Mtr.45228.1.S1_at // Mtr.11288.1.S1_at // Mtr.40195.1.S1_at // Mtr.19888.1.S1_at // Mtr.18650.1.S1_at // Mtr.10845.1.S1_at // Mtr.4467.1.S1_at // Mtr.281.1.S1_at // Mtr.274.1.S1_at // Mtr.10253.1.S1_at // Mtr.45666.1.S1_at // Mtr.30867.1.S1_at // Mtr.37034.1.S1_s_at // Mtr.44072.1.S1_at // Mt…
GO:0005985	P	sucrose metabolic process	23	1962	345	31225	0.42	1	// Mtr.4561.1.S1_at // Mtr.23736.1.S1_at // Mtr.29494.1.S1_at // Mtr.39291.1.S1_at // Mtr.8508.1.S1_at // Mtr.45228.1.S1_at // Mtr.11288.1.S1_at // Mtr.40195.1.S1_at // Mtr.19888.1.S1_at // Mtr.18650.1.S1_at // Mtr.10845.1.S1_at // Mtr.4467.1.S1_at // Mtr.281.1.S1_at // Mtr.274.1.S1_at // Mtr.10253.1.S1_at // Mtr.45666.1.S1_at // Mtr.30867.1.S1_at // Mtr.37034.1.S1_s_at // Mtr.44072.1.S1_at // Mt…
GO:0046365	P	monosaccharide catabolic process	5	1962	320	31225	1	1	// Mtr.11195.1.S1_at // Mtr.43134.1.S1_at // Mtr.8544.1.S1_at // Mtr.22592.1.S1_at // Mtr.15028.1.S1_at
GO:0006508	P	proteolysis	35	1962	851	31225	1	1	// Mtr.37033.1.S1_s_at // Mtr.8558.1.S1_at // Mtr.8611.1.S1_at // Mtr.12715.1.S1_at // Mtr.13603.1.S1_at // Mtr.44573.1.S1_at // Mtr.35524.1.S1_at // Mtr.40589.1.S1_at // Mtr.37502.1.S1_at // Mtr.45116.1.S1_at // Mtr.17239.1.S1_at // Mtr.48829.1.S1_at // Mtr.16958.1.S1_s_at // Mtr.9032.1.S1_at // Mtr.40605.1.S1_at // Mtr.14149.1.S1_at // Mtr.25311.1.S1_at // Mtr.44837.1.S1_at // Mtr.44713.1.S1_at…
GO:0032502	P	developmental process	67	1962	1553	31225	1	1	// Mtr.39751.1.S1_at // Mtr.27223.1.S1_s_at // Mtr.39599.1.S1_at // Mtr.38100.1.S1_at // Mtr.40190.1.S1_at // Mtr.11495.1.S1_at // Mtr.19910.1.S1_at // Mtr.3808.1.S1_at // Mtr.1584.1.S1_at // Mtr.43175.1.S1_s_at // Mtr.35388.1.S1_s_at // Mtr.41938.1.S1_at // Mtr.25631.1.S1_s_at // Mtr.8508.1.S1_at // Mtr.45116.1.S1_at // Mtr.10435.1.S1_s_at // Mtr.31273.1.S1_at // Mtr.50006.1.S1_at // Mtr.22051.1…
GO:0016070	P	RNA metabolic process	57	1962	1352	31225	1	1	// Mtr.35838.1.S1_at // Mtr.39861.1.S1_at // Mtr.44598.1.S1_at // Mtr.10987.1.S1_at // Mtr.28167.1.S1_s_at // Mtr.14499.1.S1_at // Mtr.1584.1.S1_at // Mtr.17513.1.S1_s_at // Mtr.12377.1.S1_at // Mtr.7824.1.S1_at // Mtr.40547.1.S1_at // Mtr.15656.1.S1_at // Mtr.5750.1.S1_at // Mtr.33546.1.S1_at // Mtr.17511.1.S1_at // Mtr.43124.1.S1_at // Mtr.37569.1.S1_at // Mtr.32312.1.S1_at // Mtr.22745.1.S1_at…
GO:0032501	P	multicellular organismal process	74	1962	1443	31225	0.97	1	// Mtr.39751.1.S1_at // Mtr.1484.1.S1_at // Mtr.39599.1.S1_at // Mtr.38100.1.S1_at // Mtr.31118.1.S1_at // Mtr.45124.1.S1_at // Mtr.8508.1.S1_at // Mtr.19910.1.S1_at // Mtr.3808.1.S1_at // Mtr.1584.1.S1_at // Mtr.43175.1.S1_s_at // Mtr.35388.1.S1_s_at // Mtr.43436.1.S1_at // Mtr.41938.1.S1_at // Mtr.25631.1.S1_s_at // Mtr.33556.1.S1_at // Mtr.21466.1.S1_at // Mtr.45116.1.S1_at // Mtr.10435.1.S1_s…
GO:0006721	P	terpenoid metabolic process	11	1962	136	31225	0.25	1	// Mtr.38100.1.S1_at // Mtr.32038.1.S1_at // Mtr.10468.1.S1_at // Mtr.33930.1.S1_at // Mtr.43585.1.S1_at // Mtr.46166.1.S1_at // Mtr.4980.1.S1_at // Mtr.4434.1.S1_s_at // Mtr.31390.1.S1_s_at // Mtr.2484.1.S1_at // Mtr.23207.1.S1_at
GO:0006720	P	isoprenoid metabolic process	13	1962	182	31225	0.37	1	// Mtr.38100.1.S1_at // Mtr.38752.1.S1_at // Mtr.32038.1.S1_at // Mtr.10468.1.S1_at // Mtr.10397.1.S1_at // Mtr.33930.1.S1_at // Mtr.43585.1.S1_at // Mtr.46166.1.S1_at // Mtr.4980.1.S1_at // Mtr.4434.1.S1_s_at // Mtr.31390.1.S1_s_at // Mtr.2484.1.S1_at // Mtr.23207.1.S1_at
GO:0009987	P	cellular process	618	1962	12012	31225	1	1	// Mtr.39751.1.S1_at // Mtr.50931.1.S1_s_at // Mtr.30415.1.S1_s_at // Mtr.37265.1.S1_at // Mtr.31491.1.S1_s_at // Mtr.7824.1.S1_at // Mtr.17341.1.S1_at // Mtr.10743.1.S1_at // Mtr.8750.1.S1_at // Mtr.43713.1.S1_at // Mtr.428.1.S1_s_at // Mtr.42555.1.S1_at // Mtr.31570.1.S1_at // Mtr.12988.1.S1_at // Mtr.42942.1.S1_at // Mtr.38096.1.S1_at // Mtr.10494.1.S1_x_at // Mtr.34975.1.S1_at // Mtr.281.1.S1…
GO:0032870	P	cellular response to hormone stimulus	21	1962	282	31225	0.26	1	// Mtr.16824.1.S1_at // Mtr.39861.1.S1_at // Mtr.23681.1.S1_x_at // Mtr.37204.1.S1_at // Mtr.50378.1.S1_s_at // Mtr.174.1.S1_at // Mtr.166.1.S1_at // Mtr.1633.1.S1_x_at // Mtr.9840.1.S1_at // Mtr.5750.1.S1_at // Mtr.16954.1.S1_at // Mtr.40747.1.S1_at // Mtr.35487.1.S1_at // Mtr.13916.1.S1_at // Mtr.10502.1.S1_s_at // Mtr.37773.1.S1_at // Mtr.3808.1.S1_at // Mtr.22016.1.S1_s_at // Mtr.760.1.S1_s_a…
GO:0016481	P	negative regulation of transcription	9	1962	120	31225	0.35	1	// Mtr.8604.1.S1_at // Mtr.12528.1.S1_at // Mtr.410.1.S1_s_at // Mtr.12708.1.S1_at // Mtr.39296.1.S1_at // Mtr.24231.1.S1_at // Mtr.30508.1.S1_at // Mtr.10592.1.S1_at // Mtr.32289.1.S1_s_at
GO:0050776	P	regulation of immune response	6	1962	40	31225	0.053	1	// Mtr.44459.1.S1_at // Mtr.38899.1.S1_at // Mtr.13916.1.S1_at // Mtr.37773.1.S1_at // Mtr.5689.1.S1_at // Mtr.12696.1.S1_at
GO:0051252	P	regulation of RNA metabolic process	51	1962	845	31225	0.63	1	// Mtr.39861.1.S1_at // Mtr.44598.1.S1_at // Mtr.10987.1.S1_at // Mtr.28167.1.S1_s_at // Mtr.1584.1.S1_at // Mtr.17513.1.S1_s_at // Mtr.12377.1.S1_at // Mtr.7824.1.S1_at // Mtr.40547.1.S1_at // Mtr.15656.1.S1_at // Mtr.5750.1.S1_at // Mtr.33546.1.S1_at // Mtr.17511.1.S1_at // Mtr.43124.1.S1_at // Mtr.37569.1.S1_at // Mtr.32312.1.S1_at // Mtr.22745.1.S1_at // Mtr.5395.1.S1_at // Mtr.37399.1.S1_at …
GO:0006006	P	glucose metabolic process	10	1962	332	31225	1	1	// Mtr.11195.1.S1_at // Mtr.43134.1.S1_at // Mtr.10253.1.S1_at // Mtr.40239.1.S1_at // Mtr.15028.1.S1_at // Mtr.41091.1.S1_at // Mtr.39291.1.S1_at // Mtr.22592.1.S1_at // Mtr.45211.1.S1_at // Mtr.8544.1.S1_at
GO:0006007	P	glucose catabolic process	5	1962	277	31225	1	1	// Mtr.11195.1.S1_at // Mtr.43134.1.S1_at // Mtr.8544.1.S1_at // Mtr.22592.1.S1_at // Mtr.15028.1.S1_at
GO:0016137	P	glycoside metabolic process	24	1962	381	31225	0.53	1	// Mtr.4561.1.S1_at // Mtr.12921.1.S1_at // Mtr.23736.1.S1_at // Mtr.29494.1.S1_at // Mtr.39291.1.S1_at // Mtr.8508.1.S1_at // Mtr.45228.1.S1_at // Mtr.11288.1.S1_at // Mtr.40195.1.S1_at // Mtr.19888.1.S1_at // Mtr.18650.1.S1_at // Mtr.10845.1.S1_at // Mtr.4467.1.S1_at // Mtr.281.1.S1_at // Mtr.274.1.S1_at // Mtr.10253.1.S1_at // Mtr.45666.1.S1_at // Mtr.30867.1.S1_at // Mtr.37034.1.S1_s_at // Mt…
GO:0010556	P	regulation of macromolecule biosynthetic process	103	1962	1699	31225	0.66	1	// Mtr.46286.1.S1_at // Mtr.51379.1.S1_at // Mtr.12342.1.S1_at // Mtr.35480.1.S1_at // Mtr.12377.1.S1_at // Mtr.7824.1.S1_at // Mtr.8750.1.S1_at // Mtr.10159.1.S1_at // Mtr.18636.1.S1_at // Mtr.8820.1.S1_at // Mtr.44789.1.S1_at // Mtr.4083.1.S1_s_at // Mtr.44416.1.S1_at // Mtr.174.1.S1_at // Mtr.4746.1.S1_at // Mtr.43116.1.S1_at // Mtr.50163.1.S1_at // Mtr.7824.1.S1_s_at // Mtr.43631.1.S1_at // M…
GO:0015698	P	inorganic anion transport	8	1962	62	31225	0.054	1	// Mtr.35838.1.S1_at // Mtr.27575.1.S1_at // Mtr.9928.1.S1_at // Mtr.6484.1.S1_at // Mtr.15323.1.S1_s_at // Mtr.5369.1.S1_at // Mtr.18461.1.S1_s_at // Mtr.12106.1.S1_at
GO:0006915	P	apoptosis	12	1962	185	31225	0.5	1	// Mtr.27510.1.S1_at // Mtr.13609.1.S1_at // Mtr.3809.1.S1_at // Mtr.2384.1.S1_at // Mtr.20427.1.S1_at // Mtr.33314.1.S1_at // Mtr.4963.1.S1_at // Mtr.45395.1.S1_at // Mtr.44476.1.S1_at // Mtr.31550.1.S1_at // Mtr.16372.1.S1_at // Mtr.49160.1.S1_at
GO:0009058	P	biosynthetic process	269	1962	4958	31225	1	1	// Mtr.39751.1.S1_at // Mtr.46870.1.S1_at // Mtr.8599.1.S1_s_at // Mtr.33181.1.S1_at // Mtr.40190.1.S1_at // Mtr.31575.1.S1_at // Mtr.14499.1.S1_at // Mtr.46286.1.S1_at // Mtr.51379.1.S1_at // Mtr.37265.1.S1_at // Mtr.12342.1.S1_at // Mtr.35480.1.S1_at // Mtr.12377.1.S1_at // Mtr.7824.1.S1_at // Mtr.39499.1.S1_at // Mtr.10435.1.S1_s_at // Mtr.48826.1.S1_s_at // Mtr.10743.1.S1_at // Mtr.37678.1.S1…
GO:0009110	P	vitamin biosynthetic process	6	1962	105	31225	0.65	1	// Mtr.45103.1.S1_at // Mtr.13654.1.S1_at // Mtr.10682.1.S1_at // Mtr.31390.1.S1_s_at // Mtr.11543.1.S1_at // Mtr.42703.1.S1_at
GO:0009117	P	nucleotide metabolic process	11	1962	398	31225	1	1	// Mtr.43134.1.S1_at // Mtr.15028.1.S1_at // Mtr.30867.1.S1_at // Mtr.31269.1.S1_at // Mtr.41173.1.S1_at // Mtr.10397.1.S1_at // Mtr.23736.1.S1_at // Mtr.9584.1.S1_at // Mtr.42703.1.S1_at // Mtr.22592.1.S1_at // Mtr.43436.1.S1_at
GO:0010118	P	stomatal movement	5	1962	81	31225	0.58	1	// Mtr.16824.1.S1_at // Mtr.43251.1.S1_at // Mtr.27848.1.S1_at // Mtr.40821.1.S1_at // Mtr.16117.1.S1_s_at
GO:0051172	P	negative regulation of nitrogen compound metabolic process	9	1962	129	31225	0.43	1	// Mtr.8604.1.S1_at // Mtr.12528.1.S1_at // Mtr.410.1.S1_s_at // Mtr.12708.1.S1_at // Mtr.39296.1.S1_at // Mtr.24231.1.S1_at // Mtr.30508.1.S1_at // Mtr.10592.1.S1_at // Mtr.32289.1.S1_s_at
GO:0051649	P	establishment of localization in cell	12	1962	561	31225	1	1	// Mtr.25169.1.S1_at // Mtr.43847.1.S1_at // Mtr.20181.1.S1_s_at // Mtr.50457.1.S1_s_at // Mtr.46130.1.S1_at // Mtr.45783.1.S1_at // Mtr.38899.1.S1_at // Mtr.35965.1.S1_at // Mtr.51263.1.S1_at // Mtr.5689.1.S1_at // Mtr.25168.1.S1_at // Mtr.49580.1.S1_at
GO:0009056	P	catabolic process	66	1962	1889	31225	1	1	// Mtr.331.1.S1_at // Mtr.40239.1.S1_at // Mtr.12559.1.S1_s_at // Mtr.6489.1.S1_at // Mtr.37375.1.S1_at // Mtr.31928.1.S1_at // Mtr.19082.1.S1_at // Mtr.51452.1.S1_x_at // Mtr.13916.1.S1_at // Mtr.30776.1.S1_at // Mtr.40611.1.S1_at // Mtr.45116.1.S1_at // Mtr.12513.1.S1_at // Mtr.45211.1.S1_at // Mtr.8544.1.S1_at // Mtr.11195.1.S1_at // Mtr.10272.1.S1_at // Mtr.11377.1.S1_at // Mtr.12316.1.S1_at …
GO:0009057	P	macromolecule catabolic process	15	1962	1357	31225	1	1	// Mtr.11195.1.S1_at // Mtr.331.1.S1_at // Mtr.22903.1.S1_at // Mtr.15028.1.S1_at // Mtr.10547.1.S1_s_at // Mtr.10272.1.S1_at // Mtr.7595.1.S1_at // Mtr.12466.1.S1_at // Mtr.22592.1.S1_at // Mtr.51557.1.S1_at // Mtr.44072.1.S1_at // Mtr.45116.1.S1_at // Mtr.43134.1.S1_at // Mtr.40372.1.S1_at // Mtr.8544.1.S1_at
GO:0046942	P	carboxylic acid transport	9	1962	106	31225	0.24	1	// Mtr.7710.1.S1_at // Mtr.43251.1.S1_at // Mtr.3516.1.S1_at // Mtr.6645.1.S1_at // Mtr.4593.1.S1_at // Mtr.10079.1.S1_at // Mtr.45062.1.S1_at // Mtr.13100.1.S1_at // Mtr.27848.1.S1_at
GO:0080090	P	regulation of primary metabolic process	105	1962	1865	31225	0.88	1	// Mtr.46286.1.S1_at // Mtr.51379.1.S1_at // Mtr.12342.1.S1_at // Mtr.35480.1.S1_at // Mtr.12377.1.S1_at // Mtr.7824.1.S1_at // Mtr.8750.1.S1_at // Mtr.10159.1.S1_at // Mtr.18636.1.S1_at // Mtr.8820.1.S1_at // Mtr.44789.1.S1_at // Mtr.4083.1.S1_s_at // Mtr.44416.1.S1_at // Mtr.174.1.S1_at // Mtr.4746.1.S1_at // Mtr.43116.1.S1_at // Mtr.50163.1.S1_at // Mtr.7824.1.S1_s_at // Mtr.43631.1.S1_at // M…
GO:0006820	P	anion transport	9	1962	102	31225	0.21	1	// Mtr.35838.1.S1_at // Mtr.27575.1.S1_at // Mtr.9928.1.S1_at // Mtr.6484.1.S1_at // Mtr.15323.1.S1_s_at // Mtr.5369.1.S1_at // Mtr.18461.1.S1_s_at // Mtr.13100.1.S1_at // Mtr.12106.1.S1_at
GO:0009755	P	hormone-mediated signaling pathway	21	1962	282	31225	0.26	1	// Mtr.16824.1.S1_at // Mtr.39861.1.S1_at // Mtr.23681.1.S1_x_at // Mtr.37204.1.S1_at // Mtr.50378.1.S1_s_at // Mtr.174.1.S1_at // Mtr.166.1.S1_at // Mtr.1633.1.S1_x_at // Mtr.9840.1.S1_at // Mtr.5750.1.S1_at // Mtr.16954.1.S1_at // Mtr.40747.1.S1_at // Mtr.35487.1.S1_at // Mtr.13916.1.S1_at // Mtr.10502.1.S1_s_at // Mtr.37773.1.S1_at // Mtr.3808.1.S1_at // Mtr.22016.1.S1_s_at // Mtr.760.1.S1_s_a…
GO:0009753	P	response to jasmonic acid stimulus	11	1962	121	31225	0.16	1	// Mtr.41411.1.S1_at // Mtr.37569.1.S1_at // Mtr.41091.1.S1_at // Mtr.42136.1.S1_at // Mtr.11047.1.S1_at // Mtr.1797.1.S1_at // Mtr.38899.1.S1_at // Mtr.35755.1.S1_at // Mtr.28312.1.S1_at // Mtr.5689.1.S1_at // Mtr.45116.1.S1_at
GO:0009617	P	response to bacterium	16	1962	205	31225	0.24	1	// Mtr.38419.1.S1_at // Mtr.52359.1.S1_at // Mtr.22422.1.S1_at // Mtr.37399.1.S1_at // Mtr.44445.1.S1_at // Mtr.48109.1.S1_at // Mtr.40917.1.S1_at // Mtr.13916.1.S1_at // Mtr.43705.1.S1_at // Mtr.12377.1.S1_at // Mtr.37773.1.S1_at // Mtr.37383.1.S1_at // Mtr.1809.1.S1_s_at // Mtr.27087.1.S1_at // Mtr.40821.1.S1_at // Mtr.12696.1.S1_at
GO:0070647	P	protein modification by small protein conjugation or removal	7	1962	267	31225	1	1	// Mtr.45572.1.S1_at // Mtr.35802.1.S1_at // Mtr.23121.1.S1_s_at // Mtr.7255.1.S1_at // Mtr.31924.1.S1_at // Mtr.13782.1.S1_s_at // Mtr.35697.1.S1_s_at
GO:0044419	P	interspecies interaction between organisms	7	1962	98	31225	0.43	1	// Mtr.40319.1.S1_at // Mtr.27223.1.S1_s_at // Mtr.51192.1.S1_at // Mtr.50186.1.S1_at // Mtr.6956.1.S1_at // Mtr.8930.1.S1_at // Mtr.44789.1.S1_at
GO:0042967	P	acyl-carrier-protein biosynthetic process	20	1962	223	31225	0.085	1	// Mtr.36996.1.S1_at // Mtr.49572.1.S1_x_at // Mtr.20185.1.S1_x_at // Mtr.43713.1.S1_at // Mtr.17612.1.S1_x_at // Mtr.33181.1.S1_at // Mtr.32034.1.S1_at // Mtr.45667.1.S1_x_at // Mtr.20186.1.S1_at // Mtr.49423.1.S1_at // Mtr.20187.1.S1_x_at // Mtr.12988.1.S1_at // Mtr.20464.1.S1_x_at // Mtr.15281.1.S1_at // Mtr.20185.1.S1_at // Mtr.16356.1.S1_s_at // Mtr.17616.1.S1_x_at // Mtr.17621.1.S1_x_at // …
GO:0019725	P	cellular homeostasis	11	1962	198	31225	0.7	1	// Mtr.6934.1.S1_at // Mtr.17718.1.S1_at // Mtr.5877.1.S1_at // Mtr.41411.1.S1_at // Mtr.9704.1.S1_at // Mtr.7571.1.S1_at // Mtr.35755.1.S1_at // Mtr.38559.1.S1_at // Mtr.40666.1.S1_at // Mtr.42399.1.S1_at // Mtr.20776.1.S1_at
GO:0006767	P	water-soluble vitamin metabolic process	14	1962	296	31225	0.88	1	// Mtr.10682.1.S1_at // Mtr.43575.1.S1_at // Mtr.8857.1.S1_at // Mtr.45103.1.S1_at // Mtr.44405.1.S1_at // Mtr.27743.1.S1_at // Mtr.42850.1.S1_at // Mtr.27743.1.S1_s_at // Mtr.7659.1.S1_at // Mtr.8617.1.S1_at // Mtr.31390.1.S1_s_at // Mtr.11543.1.S1_at // Mtr.42703.1.S1_at // Mtr.12710.1.S1_at
GO:0006766	P	vitamin metabolic process	15	1962	317	31225	0.89	1	// Mtr.10682.1.S1_at // Mtr.43575.1.S1_at // Mtr.8857.1.S1_at // Mtr.13654.1.S1_at // Mtr.44405.1.S1_at // Mtr.27743.1.S1_at // Mtr.42850.1.S1_at // Mtr.27743.1.S1_s_at // Mtr.7659.1.S1_at // Mtr.8617.1.S1_at // Mtr.31390.1.S1_s_at // Mtr.11543.1.S1_at // Mtr.45103.1.S1_at // Mtr.42703.1.S1_at // Mtr.12710.1.S1_at
GO:0060255	P	regulation of macromolecule metabolic process	105	1962	1908	31225	0.92	1	// Mtr.46286.1.S1_at // Mtr.51379.1.S1_at // Mtr.12342.1.S1_at // Mtr.35480.1.S1_at // Mtr.12377.1.S1_at // Mtr.7824.1.S1_at // Mtr.8750.1.S1_at // Mtr.10159.1.S1_at // Mtr.18636.1.S1_at // Mtr.8820.1.S1_at // Mtr.44789.1.S1_at // Mtr.4083.1.S1_s_at // Mtr.44416.1.S1_at // Mtr.174.1.S1_at // Mtr.4746.1.S1_at // Mtr.43116.1.S1_at // Mtr.50163.1.S1_at // Mtr.7824.1.S1_s_at // Mtr.43631.1.S1_at // M…
GO:0032787	P	monocarboxylic acid metabolic process	60	1962	852	31225	0.21	1	// Mtr.46870.1.S1_at // Mtr.40239.1.S1_at // Mtr.8599.1.S1_s_at // Mtr.40190.1.S1_at // Mtr.39593.1.S1_at // Mtr.18066.1.S1_s_at // Mtr.37265.1.S1_at // Mtr.31390.1.S1_s_at // Mtr.11543.1.S1_at // Mtr.8439.1.S1_s_at // Mtr.41821.1.S1_at // Mtr.45211.1.S1_at // Mtr.8544.1.S1_at // Mtr.43134.1.S1_at // Mtr.50006.1.S1_at // Mtr.43713.1.S1_at // Mtr.13167.1.S1_at // Mtr.15935.1.S1_at // Mtr.41208.1.S…
GO:0043648	P	dicarboxylic acid metabolic process	5	1962	148	31225	0.95	1	// Mtr.31575.1.S1_at // Mtr.28786.1.S1_at // Mtr.31622.1.S1_at // Mtr.13654.1.S1_at // Mtr.16615.1.S1_at
GO:0048878	P	chemical homeostasis	7	1962	128	31225	0.69	1	// Mtr.8857.1.S1_at // Mtr.17718.1.S1_at // Mtr.44405.1.S1_at // Mtr.40094.1.S1_at // Mtr.9704.1.S1_at // Mtr.42399.1.S1_at // Mtr.20776.1.S1_at
GO:0009877	P	nodulation	6	1962	62	31225	0.21	1	// Mtr.27223.1.S1_s_at // Mtr.51192.1.S1_at // Mtr.50186.1.S1_at // Mtr.6956.1.S1_at // Mtr.8930.1.S1_at // Mtr.44789.1.S1_at
GO:0009873	P	ethylene mediated signaling pathway	6	1962	49	31225	0.1	1	// Mtr.39861.1.S1_at // Mtr.16824.1.S1_at // Mtr.13916.1.S1_at // Mtr.37773.1.S1_at // Mtr.5750.1.S1_at // Mtr.16117.1.S1_s_at
GO:0042742	P	defense response to bacterium	14	1962	134	31225	0.056	1	// Mtr.38419.1.S1_at // Mtr.52359.1.S1_at // Mtr.37399.1.S1_at // Mtr.48109.1.S1_at // Mtr.40917.1.S1_at // Mtr.13916.1.S1_at // Mtr.43705.1.S1_at // Mtr.12377.1.S1_at // Mtr.37773.1.S1_at // Mtr.37383.1.S1_at // Mtr.1809.1.S1_s_at // Mtr.27087.1.S1_at // Mtr.40821.1.S1_at // Mtr.12696.1.S1_at
GO:0048589	P	developmental growth	7	1962	120	31225	0.63	1	// Mtr.23681.1.S1_x_at // Mtr.50378.1.S1_s_at // Mtr.51989.1.S1_s_at // Mtr.33930.1.S1_at // Mtr.3808.1.S1_at // Mtr.9704.1.S1_at // Mtr.20776.1.S1_at
GO:0016049	P	cell growth	9	1962	165	31225	0.71	1	// Mtr.23681.1.S1_x_at // Mtr.50378.1.S1_s_at // Mtr.51989.1.S1_s_at // Mtr.33930.1.S1_at // Mtr.3808.1.S1_at // Mtr.19019.1.S1_at // Mtr.9704.1.S1_at // Mtr.30730.1.S1_at // Mtr.20776.1.S1_at
GO:0016043	P	cellular component organization	10	1962	1144	31225	1	1	// Mtr.7581.1.S1_s_at // Mtr.12426.1.S1_at // Mtr.33930.1.S1_at // Mtr.38270.1.S1_at // Mtr.41196.1.S1_at // Mtr.9704.1.S1_at // Mtr.7653.1.S1_at // Mtr.45116.1.S1_at // Mtr.30730.1.S1_at // Mtr.20776.1.S1_at
GO:0016042	P	lipid catabolic process	12	1962	196	31225	0.58	1	// Mtr.32228.1.S1_at // Mtr.32038.1.S1_at // Mtr.12518.1.S1_at // Mtr.40304.1.S1_at // Mtr.33930.1.S1_at // Mtr.37375.1.S1_at // Mtr.42038.1.S1_s_at // Mtr.13916.1.S1_at // Mtr.30776.1.S1_at // Mtr.37773.1.S1_at // Mtr.50250.1.S1_at // Mtr.32920.1.S1_at
GO:0065007	P	biological regulation	218	1962	3842	31225	0.95	1	// Mtr.17718.1.S1_at // Mtr.15817.1.S1_at // Mtr.41172.1.S1_s_at // Mtr.11192.1.S1_at // Mtr.51442.1.S1_at // Mtr.45124.1.S1_at // Mtr.46286.1.S1_at // Mtr.51379.1.S1_at // Mtr.12342.1.S1_at // Mtr.35480.1.S1_at // Mtr.12377.1.S1_at // Mtr.51452.1.S1_x_at // Mtr.7824.1.S1_at // Mtr.45116.1.S1_at // Mtr.39499.1.S1_at // Mtr.16117.1.S1_s_at // Mtr.8750.1.S1_at // Mtr.43124.1.S1_at // Mtr.18636.1.S1…
GO:0065008	P	regulation of biological quality	28	1962	562	31225	0.91	1	// Mtr.6934.1.S1_at // Mtr.44405.1.S1_at // Mtr.45124.1.S1_at // Mtr.3808.1.S1_at // Mtr.41411.1.S1_at // Mtr.35388.1.S1_s_at // Mtr.40666.1.S1_at // Mtr.50378.1.S1_s_at // Mtr.5877.1.S1_at // Mtr.40094.1.S1_at // Mtr.12988.1.S1_at // Mtr.9704.1.S1_at // Mtr.33181.1.S1_at // Mtr.8857.1.S1_at // Mtr.17718.1.S1_at // Mtr.25476.1.S1_at // Mtr.38559.1.S1_at // Mtr.7571.1.S1_at // Mtr.32034.1.S1_at //…
GO:0016265	P	death	26	1962	314	31225	0.11	1	// Mtr.2384.1.S1_at // Mtr.20427.1.S1_at // Mtr.33314.1.S1_at // Mtr.8460.1.S1_s_at // Mtr.42239.1.S1_at // Mtr.4963.1.S1_at // Mtr.15928.1.S1_at // Mtr.41021.1.S1_at // Mtr.30776.1.S1_at // Mtr.9474.1.S1_at // Mtr.34806.1.S1_s_at // Mtr.8460.1.S1_at // Mtr.31550.1.S1_at // Mtr.32228.1.S1_at // Mtr.27510.1.S1_at // Mtr.49160.1.S1_at // Mtr.45395.1.S1_at // Mtr.38899.1.S1_at // Mtr.44476.1.S1_at /…
GO:0010015	P	root morphogenesis	6	1962	89	31225	0.49	1	// Mtr.23681.1.S1_x_at // Mtr.50378.1.S1_s_at // Mtr.51989.1.S1_s_at // Mtr.3808.1.S1_at // Mtr.16958.1.S1_s_at // Mtr.51889.1.S1_s_at
GO:0008152	P	metabolic process	678	1962	11402	31225	0.96	1	// Mtr.39751.1.S1_at // Mtr.50931.1.S1_s_at // Mtr.30415.1.S1_s_at // Mtr.7260.1.S1_at // Mtr.40940.1.S1_s_at // Mtr.37265.1.S1_at // Mtr.31491.1.S1_s_at // Mtr.7824.1.S1_at // Mtr.17341.1.S1_at // Mtr.48826.1.S1_s_at // Mtr.32271.1.S1_at // Mtr.10743.1.S1_at // Mtr.8750.1.S1_at // Mtr.43713.1.S1_at // Mtr.42641.1.S1_s_at // Mtr.42555.1.S1_at // Mtr.31570.1.S1_at // Mtr.12988.1.S1_at // Mtr.42942…
GO:0005982	P	starch metabolic process	23	1962	359	31225	0.49	1	// Mtr.4561.1.S1_at // Mtr.23736.1.S1_at // Mtr.29494.1.S1_at // Mtr.39291.1.S1_at // Mtr.8508.1.S1_at // Mtr.45228.1.S1_at // Mtr.11288.1.S1_at // Mtr.40195.1.S1_at // Mtr.19888.1.S1_at // Mtr.18650.1.S1_at // Mtr.10845.1.S1_at // Mtr.4467.1.S1_at // Mtr.281.1.S1_at // Mtr.274.1.S1_at // Mtr.10253.1.S1_at // Mtr.45666.1.S1_at // Mtr.30867.1.S1_at // Mtr.37034.1.S1_s_at // Mtr.44072.1.S1_at // Mt…
GO:0015931	P	nucleobase, nucleoside, nucleotide and nucleic acid transport	6	1962	57	31225	0.17	1	// Mtr.30741.1.S1_at // Mtr.8893.1.S1_at // Mtr.6916.1.S1_s_at // Mtr.46130.1.S1_at // Mtr.37984.1.S1_at // Mtr.39161.1.S1_at
GO:0006869	P	lipid transport	9	1962	84	31225	0.099	1	// Mtr.5687.1.S1_s_at // Mtr.24396.1.S1_at // Mtr.12213.1.S1_at // Mtr.32740.1.S1_at // Mtr.40136.1.S1_at // Mtr.10837.1.S1_at // Mtr.51082.1.S1_at // Mtr.39619.1.S1_at // Mtr.51360.1.S1_at
GO:0016311	P	dephosphorylation	8	1962	203	31225	0.94	1	// Mtr.17718.1.S1_at // Mtr.293.1.S1_at // Mtr.19910.1.S1_at // Mtr.32898.1.S1_at // Mtr.10598.1.S1_at // Mtr.3107.1.S1_at // Mtr.9152.1.S1_at // Mtr.10788.1.S1_at
GO:0006865	P	amino acid transport	8	1962	87	31225	0.2	1	// Mtr.7710.1.S1_at // Mtr.43251.1.S1_at // Mtr.3516.1.S1_at // Mtr.6645.1.S1_at // Mtr.4593.1.S1_at // Mtr.10079.1.S1_at // Mtr.13100.1.S1_at // Mtr.27848.1.S1_at
GO:0009791	P	post-embryonic development	23	1962	481	31225	0.92	1	// Mtr.27223.1.S1_s_at // Mtr.39599.1.S1_at // Mtr.43175.1.S1_s_at // Mtr.25631.1.S1_s_at // Mtr.45116.1.S1_at // Mtr.50006.1.S1_at // Mtr.20508.1.S1_s_at // Mtr.38100.1.S1_at // Mtr.31257.1.S1_at // Mtr.47584.1.S1_at // Mtr.43176.1.S1_s_at // Mtr.38212.1.S1_at // Mtr.18952.1.S1_at // Mtr.51557.1.S1_at // Mtr.24516.1.S1_at // Mtr.51889.1.S1_s_at // Mtr.15655.1.S1_at // Mtr.3768.1.S1_s_at // Mtr.4…
GO:0009790	P	embryonic development	12	1962	354	31225	0.99	1	// Mtr.20508.1.S1_s_at // Mtr.43175.1.S1_s_at // Mtr.18952.1.S1_at // Mtr.51557.1.S1_at // Mtr.31257.1.S1_at // Mtr.47584.1.S1_at // Mtr.3768.1.S1_s_at // Mtr.25631.1.S1_s_at // Mtr.7653.1.S1_at // Mtr.45116.1.S1_at // Mtr.43176.1.S1_s_at // Mtr.43436.1.S1_at
GO:0034645	P	cellular macromolecule biosynthetic process	123	1962	2950	31225	1	1	// Mtr.14499.1.S1_at // Mtr.46286.1.S1_at // Mtr.51379.1.S1_at // Mtr.12342.1.S1_at // Mtr.35480.1.S1_at // Mtr.31491.1.S1_s_at // Mtr.7824.1.S1_at // Mtr.8750.1.S1_at // Mtr.10159.1.S1_at // Mtr.18636.1.S1_at // Mtr.42555.1.S1_at // Mtr.8820.1.S1_at // Mtr.44789.1.S1_at // Mtr.4083.1.S1_s_at // Mtr.44416.1.S1_at // Mtr.174.1.S1_at // Mtr.4746.1.S1_at // Mtr.43116.1.S1_at // Mtr.50163.1.S1_at // …
GO:0009651	P	response to salt stress	19	1962	242	31225	0.21	1	// Mtr.1484.1.S1_at // Mtr.40555.1.S1_at // Mtr.51089.1.S1_at // Mtr.51989.1.S1_s_at // Mtr.37542.1.S1_at // Mtr.43680.1.S1_at // Mtr.41091.1.S1_at // Mtr.51510.1.S1_at // Mtr.44569.1.S1_at // Mtr.11047.1.S1_at // Mtr.1797.1.S1_at // Mtr.37573.1.S1_at // Mtr.25631.1.S1_s_at // Mtr.48601.1.S1_at // Mtr.8505.1.S1_at // Mtr.43780.1.S1_at // Mtr.48606.1.S1_at // Mtr.40821.1.S1_at // Mtr.18592.1.S1_at
GO:0044242	P	cellular lipid catabolic process	6	1962	154	31225	0.92	1	// Mtr.32038.1.S1_at // Mtr.37375.1.S1_at // Mtr.40304.1.S1_at // Mtr.33930.1.S1_at // Mtr.50250.1.S1_at // Mtr.32920.1.S1_at
GO:0009653	P	anatomical structure morphogenesis	17	1962	461	31225	0.99	1	// Mtr.27223.1.S1_s_at // Mtr.39599.1.S1_at // Mtr.23681.1.S1_x_at // Mtr.32038.1.S1_at // Mtr.28755.1.S1_at // Mtr.51989.1.S1_s_at // Mtr.4300.1.S1_s_at // Mtr.12426.1.S1_at // Mtr.33930.1.S1_at // Mtr.50378.1.S1_s_at // Mtr.29059.1.S1_at // Mtr.3808.1.S1_at // Mtr.16958.1.S1_s_at // Mtr.9704.1.S1_at // Mtr.51889.1.S1_s_at // Mtr.43124.1.S1_at // Mtr.20776.1.S1_at
GO:0009555	P	pollen development	6	1962	59	31225	0.19	1	// Mtr.32892.1.S1_at // Mtr.43877.1.S1_at // Mtr.40190.1.S1_at // Mtr.12426.1.S1_at // Mtr.41938.1.S1_at // Mtr.40304.1.S1_at
GO:0000041	P	transition metal ion transport	7	1962	68	31225	0.15	1	// Mtr.41323.1.S1_at // Mtr.49446.1.S1_at // Mtr.43877.1.S1_at // Mtr.20927.1.S1_at // Mtr.16824.1.S1_at // Mtr.16117.1.S1_s_at // Mtr.44349.1.S1_at
GO:0044238	P	primary metabolic process	553	1962	9765	31225	1	1	// Mtr.39751.1.S1_at // Mtr.50931.1.S1_s_at // Mtr.30415.1.S1_s_at // Mtr.7260.1.S1_at // Mtr.40940.1.S1_s_at // Mtr.37265.1.S1_at // Mtr.31491.1.S1_s_at // Mtr.7824.1.S1_at // Mtr.17341.1.S1_at // Mtr.18904.1.S1_at // Mtr.10743.1.S1_at // Mtr.8750.1.S1_at // Mtr.43713.1.S1_at // Mtr.42641.1.S1_s_at // Mtr.42555.1.S1_at // Mtr.31570.1.S1_at // Mtr.12988.1.S1_at // Mtr.42942.1.S1_at // Mtr.38096.1…
GO:0046165	P	alcohol biosynthetic process	5	1962	233	31225	1	1	// Mtr.43134.1.S1_at // Mtr.40239.1.S1_at // Mtr.22592.1.S1_at // Mtr.45211.1.S1_at // Mtr.8544.1.S1_at
GO:0046164	P	alcohol catabolic process	5	1962	330	31225	1	1	// Mtr.11195.1.S1_at // Mtr.43134.1.S1_at // Mtr.8544.1.S1_at // Mtr.22592.1.S1_at // Mtr.15028.1.S1_at
GO:0048583	P	regulation of response to stimulus	8	1962	112	31225	0.42	1	// Mtr.48109.1.S1_at // Mtr.38899.1.S1_at // Mtr.13916.1.S1_at // Mtr.5689.1.S1_at // Mtr.44459.1.S1_at // Mtr.37773.1.S1_at // Mtr.40821.1.S1_at // Mtr.12696.1.S1_at
GO:0044106	P	cellular amine metabolic process	107	1962	1442	31225	0.052	1	// Mtr.50931.1.S1_s_at // Mtr.11457.1.S1_at // Mtr.31575.1.S1_at // Mtr.14499.1.S1_at // Mtr.11192.1.S1_at // Mtr.142.1.S1_s_at // Mtr.10085.1.S1_at // Mtr.25105.1.S1_at // Mtr.35893.1.S1_at // Mtr.16851.1.S1_at // Mtr.13654.1.S1_at // Mtr.36037.1.S1_at // Mtr.11047.1.S1_at // Mtr.41370.1.S1_at // Mtr.41295.1.S1_at // Mtr.28786.1.S1_at // Mtr.27575.1.S1_at // Mtr.5369.1.S1_at // Mtr.15070.1.S1_s_…
GO:0030001	P	metal ion transport	19	1962	265	31225	0.32	1	// Mtr.13727.1.S1_at // Mtr.41323.1.S1_at // Mtr.49446.1.S1_at // Mtr.40509.1.S1_at // Mtr.43877.1.S1_at // Mtr.51989.1.S1_s_at // Mtr.35654.1.S1_at // Mtr.20927.1.S1_at // Mtr.20465.1.S1_at // Mtr.11350.1.S1_at // Mtr.16824.1.S1_at // Mtr.9270.1.S1_at // Mtr.45062.1.S1_at // Mtr.41930.1.S1_at // Mtr.13824.1.S1_at // Mtr.44516.1.S1_at // Mtr.44349.1.S1_at // Mtr.42399.1.S1_at // Mtr.16117.1.S1_s_…
GO:0045454	P	cell redox homeostasis	7	1962	110	31225	0.54	1	// Mtr.6934.1.S1_at // Mtr.5877.1.S1_at // Mtr.41411.1.S1_at // Mtr.35755.1.S1_at // Mtr.38559.1.S1_at // Mtr.40666.1.S1_at // Mtr.7571.1.S1_at
GO:0055085	P	transmembrane transport	11	1962	208	31225	0.75	1	// Mtr.39423.1.S1_at // Mtr.22051.1.S1_at // Mtr.43251.1.S1_at // Mtr.50378.1.S1_s_at // Mtr.43877.1.S1_at // Mtr.22050.1.S1_at // Mtr.3808.1.S1_at // Mtr.9584.1.S1_at // Mtr.23681.1.S1_x_at // Mtr.28324.1.S1_at // Mtr.27848.1.S1_at
GO:0008202	P	steroid metabolic process	11	1962	133	31225	0.23	1	// Mtr.10468.1.S1_at // Mtr.10397.1.S1_at // Mtr.43585.1.S1_at // Mtr.27832.1.S1_at // Mtr.31626.1.S1_at // Mtr.4434.1.S1_s_at // Mtr.31390.1.S1_s_at // Mtr.9365.1.S1_at // Mtr.28196.1.S1_at // Mtr.16693.1.S1_at // Mtr.46211.1.S1_s_at
GO:0009835	P	ripening	5	1962	33	31225	0.071	1	// Mtr.10175.1.S1_at // Mtr.22050.1.S1_at // Mtr.22051.1.S1_at // Mtr.44072.1.S1_at // Mtr.8508.1.S1_at
GO:0007242	P	intracellular signaling cascade	39	1962	688	31225	0.76	1	// Mtr.39861.1.S1_at // Mtr.37204.1.S1_at // Mtr.166.1.S1_at // Mtr.42136.1.S1_at // Mtr.41091.1.S1_at // Mtr.3808.1.S1_at // Mtr.41411.1.S1_at // Mtr.13916.1.S1_at // Mtr.41182.1.S1_at // Mtr.45116.1.S1_at // Mtr.5750.1.S1_at // Mtr.40821.1.S1_at // Mtr.16117.1.S1_s_at // Mtr.10272.1.S1_at // Mtr.37569.1.S1_at // Mtr.50378.1.S1_s_at // Mtr.760.1.S1_s_at // Mtr.11813.1.S1_at // Mtr.40747.1.S1_at …
GO:0005996	P	monosaccharide metabolic process	17	1962	542	31225	1	1	// Mtr.11195.1.S1_at // Mtr.43134.1.S1_at // Mtr.39599.1.S1_at // Mtr.40239.1.S1_at // Mtr.17180.1.S1_at // Mtr.15028.1.S1_at // Mtr.33457.1.S1_s_at // Mtr.41091.1.S1_at // Mtr.10253.1.S1_at // Mtr.23736.1.S1_at // Mtr.39291.1.S1_at // Mtr.45666.1.S1_at // Mtr.9555.1.S1_at // Mtr.8544.1.S1_at // Mtr.22592.1.S1_at // Mtr.45211.1.S1_at // Mtr.31390.1.S1_s_at
GO:0042364	P	water-soluble vitamin biosynthetic process	5	1962	84	31225	0.61	1	// Mtr.11543.1.S1_at // Mtr.45103.1.S1_at // Mtr.42703.1.S1_at // Mtr.10682.1.S1_at // Mtr.31390.1.S1_s_at
GO:0043170	P	macromolecule metabolic process	358	1962	7536	31225	1	1	// Mtr.50931.1.S1_s_at // Mtr.40940.1.S1_s_at // Mtr.31491.1.S1_s_at // Mtr.7824.1.S1_at // Mtr.17341.1.S1_at // Mtr.36996.1.S1_at // Mtr.8750.1.S1_at // Mtr.43713.1.S1_at // Mtr.42555.1.S1_at // Mtr.12988.1.S1_at // Mtr.281.1.S1_at // Mtr.35893.1.S1_at // Mtr.16851.1.S1_at // Mtr.293.1.S1_at // Mtr.10425.1.S1_at // Mtr.32778.1.S1_at // Mtr.11047.1.S1_at // Mtr.50163.1.S1_at // Mtr.43631.1.S1_at …
GO:0006536	P	glutamate metabolic process	6	1962	51	31225	0.12	1	// Mtr.42984.1.S1_at // Mtr.13654.1.S1_at // Mtr.23789.1.S1_at // Mtr.23789.1.S1_s_at // Mtr.40538.1.S1_at // Mtr.13299.1.S1_at
GO:0031327	P	negative regulation of cellular biosynthetic process	9	1962	124	31225	0.39	1	// Mtr.8604.1.S1_at // Mtr.12528.1.S1_at // Mtr.410.1.S1_s_at // Mtr.12708.1.S1_at // Mtr.39296.1.S1_at // Mtr.24231.1.S1_at // Mtr.30508.1.S1_at // Mtr.10592.1.S1_at // Mtr.32289.1.S1_s_at
GO:0031326	P	regulation of cellular biosynthetic process	103	1962	1715	31225	0.69	1	// Mtr.46286.1.S1_at // Mtr.51379.1.S1_at // Mtr.12342.1.S1_at // Mtr.35480.1.S1_at // Mtr.12377.1.S1_at // Mtr.7824.1.S1_at // Mtr.8750.1.S1_at // Mtr.10159.1.S1_at // Mtr.18636.1.S1_at // Mtr.8820.1.S1_at // Mtr.44789.1.S1_at // Mtr.4083.1.S1_s_at // Mtr.44416.1.S1_at // Mtr.174.1.S1_at // Mtr.4746.1.S1_at // Mtr.43116.1.S1_at // Mtr.50163.1.S1_at // Mtr.7824.1.S1_s_at // Mtr.43631.1.S1_at // M…
GO:0031324	P	negative regulation of cellular metabolic process	9	1962	149	31225	0.59	1	// Mtr.8604.1.S1_at // Mtr.12528.1.S1_at // Mtr.410.1.S1_s_at // Mtr.12708.1.S1_at // Mtr.39296.1.S1_at // Mtr.24231.1.S1_at // Mtr.30508.1.S1_at // Mtr.10592.1.S1_at // Mtr.32289.1.S1_s_at
GO:0031323	P	regulation of cellular metabolic process	106	1962	1910	31225	0.91	1	// Mtr.46286.1.S1_at // Mtr.51379.1.S1_at // Mtr.12342.1.S1_at // Mtr.35480.1.S1_at // Mtr.12377.1.S1_at // Mtr.7824.1.S1_at // Mtr.8750.1.S1_at // Mtr.10159.1.S1_at // Mtr.18636.1.S1_at // Mtr.8820.1.S1_at // Mtr.44789.1.S1_at // Mtr.4083.1.S1_s_at // Mtr.44416.1.S1_at // Mtr.174.1.S1_at // Mtr.4746.1.S1_at // Mtr.43116.1.S1_at // Mtr.50163.1.S1_at // Mtr.7824.1.S1_s_at // Mtr.43631.1.S1_at // M…
GO:0015976	P	carbon utilization	6	1962	208	31225	0.99	1	// Mtr.43134.1.S1_at // Mtr.40239.1.S1_at // Mtr.15522.1.S1_at // Mtr.2868.1.S1_at // Mtr.22592.1.S1_at // Mtr.45211.1.S1_at
GO:0044237	P	cellular metabolic process	509	1962	9500	31225	1	1	// Mtr.39751.1.S1_at // Mtr.50931.1.S1_s_at // Mtr.30415.1.S1_s_at // Mtr.37265.1.S1_at // Mtr.31491.1.S1_s_at // Mtr.7824.1.S1_at // Mtr.17341.1.S1_at // Mtr.10743.1.S1_at // Mtr.8750.1.S1_at // Mtr.43713.1.S1_at // Mtr.42555.1.S1_at // Mtr.31570.1.S1_at // Mtr.12988.1.S1_at // Mtr.42942.1.S1_at // Mtr.38096.1.S1_at // Mtr.10494.1.S1_x_at // Mtr.34975.1.S1_at // Mtr.281.1.S1_at // Mtr.35893.1.S1…
GO:0040007	P	growth	10	1962	262	31225	0.96	1	// Mtr.23681.1.S1_x_at // Mtr.50378.1.S1_s_at // Mtr.51989.1.S1_s_at // Mtr.33930.1.S1_at // Mtr.3808.1.S1_at // Mtr.19019.1.S1_at // Mtr.9704.1.S1_at // Mtr.20776.1.S1_at // Mtr.30730.1.S1_at // Mtr.43436.1.S1_at
GO:0006012	P	galactose metabolic process	5	1962	141	31225	0.94	1	// Mtr.45666.1.S1_at // Mtr.39599.1.S1_at // Mtr.33457.1.S1_s_at // Mtr.17180.1.S1_at // Mtr.9555.1.S1_at
GO:0010467	P	gene expression	113	1962	2841	31225	1	1	// Mtr.14499.1.S1_at // Mtr.46286.1.S1_at // Mtr.51379.1.S1_at // Mtr.12342.1.S1_at // Mtr.35480.1.S1_at // Mtr.12377.1.S1_at // Mtr.7824.1.S1_at // Mtr.8750.1.S1_at // Mtr.10159.1.S1_at // Mtr.18636.1.S1_at // Mtr.8820.1.S1_at // Mtr.44789.1.S1_at // Mtr.4083.1.S1_s_at // Mtr.44416.1.S1_at // Mtr.10468.1.S1_at // Mtr.174.1.S1_at // Mtr.4746.1.S1_at // Mtr.43116.1.S1_at // Mtr.50163.1.S1_at // Mt…
GO:0009908	P	flower development	6	1962	208	31225	0.99	1	// Mtr.38212.1.S1_at // Mtr.39599.1.S1_at // Mtr.20508.1.S1_s_at // Mtr.40304.1.S1_at // Mtr.50006.1.S1_at // Mtr.24516.1.S1_at
GO:0010468	P	regulation of gene expression	103	1962	1785	31225	0.82	1	// Mtr.46286.1.S1_at // Mtr.51379.1.S1_at // Mtr.12342.1.S1_at // Mtr.35480.1.S1_at // Mtr.12377.1.S1_at // Mtr.7824.1.S1_at // Mtr.8750.1.S1_at // Mtr.10159.1.S1_at // Mtr.18636.1.S1_at // Mtr.8820.1.S1_at // Mtr.44789.1.S1_at // Mtr.4083.1.S1_s_at // Mtr.44416.1.S1_at // Mtr.174.1.S1_at // Mtr.4746.1.S1_at // Mtr.43116.1.S1_at // Mtr.50163.1.S1_at // Mtr.7824.1.S1_s_at // Mtr.43631.1.S1_at // M…
GO:0044265	P	cellular macromolecule catabolic process	7	1962	603	31225	1	1	// Mtr.11195.1.S1_at // Mtr.43134.1.S1_at // Mtr.15028.1.S1_at // Mtr.7595.1.S1_at // Mtr.45116.1.S1_at // Mtr.22592.1.S1_at // Mtr.8544.1.S1_at
GO:0007154	P	cell communication	12	1962	1424	31225	1	1	// Mtr.16851.1.S1_at // Mtr.11813.1.S1_at // Mtr.31118.1.S1_at // Mtr.33556.1.S1_at // Mtr.52206.1.S1_at // Mtr.16849.1.S1_at // Mtr.18461.1.S1_s_at // Mtr.21466.1.S1_at // Mtr.29335.1.S1_at // Mtr.13698.1.S1_at // Mtr.42136.1.S1_at // Mtr.40821.1.S1_at
GO:0044085	P	cellular component biogenesis	10	1962	985	31225	1	1	// Mtr.48713.1.S1_at // Mtr.42555.1.S1_at // Mtr.41196.1.S1_at // Mtr.32032.1.S1_at // Mtr.44064.1.S1_at // Mtr.39291.1.S1_at // Mtr.22927.1.S1_at // Mtr.45116.1.S1_at // Mtr.42659.1.S1_at // Mtr.30730.1.S1_at
GO:0015031	P	protein transport	6	1962	469	31225	1	1	// Mtr.20181.1.S1_s_at // Mtr.45783.1.S1_at // Mtr.38899.1.S1_at // Mtr.41182.1.S1_at // Mtr.5689.1.S1_at // Mtr.49580.1.S1_at
GO:0016491	F	oxidoreductase activity	279	1962	1957	31225	7e-34	7.5e-31	// Mtr.39751.1.S1_at // Mtr.46870.1.S1_at // Mtr.10692.1.S1_at // Mtr.5690.1.S1_at // Mtr.10969.1.S1_at // Mtr.34081.1.S1_at // Mtr.37599.1.S1_at // Mtr.11495.1.S1_at // Mtr.8467.1.S1_at // Mtr.8460.1.S1_s_at // Mtr.37235.1.S1_at // Mtr.37265.1.S1_at // Mtr.41495.1.S1_at // Mtr.12513.1.S1_at // Mtr.10435.1.S1_s_at // Mtr.41821.1.S1_at // Mtr.13503.1.S1_at // Mtr.10743.1.S1_at // Mtr.38549.1.S1_at…
GO:0020037	F	heme binding	107	1962	400	31225	3.2e-31	1.7e-28	// Mtr.10692.1.S1_at // Mtr.10969.1.S1_at // Mtr.37599.1.S1_at // Mtr.13532.1.S1_at // Mtr.8460.1.S1_s_at // Mtr.41821.1.S1_at // Mtr.13503.1.S1_at // Mtr.31637.1.S1_at // Mtr.1299.1.S1_s_at // Mtr.12396.1.S1_at // Mtr.15379.1.S1_at // Mtr.38167.1.S1_at // Mtr.8179.1.S1_at // Mtr.10958.1.S1_at // Mtr.43159.1.S1_at // Mtr.25211.1.S1_at // Mtr.10175.1.S1_at // Mtr.11242.1.S1_at // Mtr.10373.1.S1_at…
GO:0046906	F	tetrapyrrole binding	107	1962	447	31225	8.3e-28	3e-25	// Mtr.10692.1.S1_at // Mtr.10969.1.S1_at // Mtr.37599.1.S1_at // Mtr.13532.1.S1_at // Mtr.8460.1.S1_s_at // Mtr.41821.1.S1_at // Mtr.13503.1.S1_at // Mtr.31637.1.S1_at // Mtr.1299.1.S1_s_at // Mtr.12396.1.S1_at // Mtr.15379.1.S1_at // Mtr.38167.1.S1_at // Mtr.8179.1.S1_at // Mtr.10958.1.S1_at // Mtr.43159.1.S1_at // Mtr.25211.1.S1_at // Mtr.10175.1.S1_at // Mtr.11242.1.S1_at // Mtr.10373.1.S1_at…
GO:0005506	F	iron ion binding	138	1962	764	31225	5.8e-25	1.6e-22	// Mtr.46870.1.S1_at // Mtr.10692.1.S1_at // Mtr.10969.1.S1_at // Mtr.37599.1.S1_at // Mtr.13532.1.S1_at // Mtr.8460.1.S1_s_at // Mtr.37265.1.S1_at // Mtr.41821.1.S1_at // Mtr.13503.1.S1_at // Mtr.31637.1.S1_at // Mtr.1299.1.S1_s_at // Mtr.30415.1.S1_at // Mtr.46166.1.S1_at // Mtr.15379.1.S1_at // Mtr.30415.1.S1_s_at // Mtr.38167.1.S1_at // Mtr.8179.1.S1_at // Mtr.10958.1.S1_at // Mtr.8934.1.S1_a…
GO:0004497	F	monooxygenase activity	75	1962	293	31225	2.7e-21	5.8e-19	// Mtr.15793.1.S1_at // Mtr.14172.1.S1_at // Mtr.6667.1.S1_at // Mtr.1858.1.S1_at // Mtr.11725.1.S1_at // Mtr.39593.1.S1_at // Mtr.4652.1.S1_at // Mtr.32021.1.S1_at // Mtr.28546.1.S1_at // Mtr.39199.1.S1_at // Mtr.12696.1.S1_at // Mtr.43143.1.S1_at // Mtr.9392.1.S1_at // Mtr.47488.1.S1_at // Mtr.32012.1.S1_at // Mtr.23217.1.S1_at // Mtr.13960.1.S1_at // Mtr.5109.1.S1_at // Mtr.8948.1.S1_at // Mtr…
GO:0003824	F	catalytic activity	936	1962	11685	31225	1.5e-19	2.6e-17	// Mtr.39751.1.S1_at // Mtr.50931.1.S1_s_at // Mtr.10692.1.S1_at // Mtr.40371.1.S1_at // Mtr.37599.1.S1_at // Mtr.7260.1.S1_at // Mtr.12396.1.S1_at // Mtr.37265.1.S1_at // Mtr.10286.1.S1_at // Mtr.31491.1.S1_s_at // Mtr.1529.1.S1_at // Mtr.40504.1.S1_at // Mtr.17341.1.S1_at // Mtr.18904.1.S1_at // Mtr.32271.1.S1_at // Mtr.10743.1.S1_at // Mtr.43713.1.S1_at // Mtr.27114.1.S1_at // Mtr.10969.1.S1_a…
GO:0008171	F	O-methyltransferase activity	33	1962	74	31225	1.3e-15	2e-13	// Mtr.40504.1.S1_at // Mtr.8599.1.S1_s_at // Mtr.31539.1.S1_at // Mtr.8607.1.S1_at // Mtr.40531.1.S1_at // Mtr.18066.1.S1_s_at // Mtr.18067.1.S1_at // Mtr.39333.1.S1_at // Mtr.22123.1.S1_at // Mtr.10331.1.S1_at // Mtr.41208.1.S1_at // Mtr.51214.1.S1_at // Mtr.28801.1.S1_at // Mtr.44529.1.S1_at // Mtr.8757.1.S1_at // Mtr.4076.1.S1_s_at // Mtr.10649.1.S1_at // Mtr.8608.1.S1_at // Mtr.8599.1.S1_at …
GO:0016684	F	oxidoreductase activity, acting on peroxide as acceptor	48	1962	200	31225	3e-13	3.6e-11	// Mtr.10969.1.S1_at // Mtr.11725.1.S1_at // Mtr.37599.1.S1_at // Mtr.31928.1.S1_at // Mtr.8460.1.S1_s_at // Mtr.42239.1.S1_at // Mtr.47795.1.S1_at // Mtr.10370.1.S1_at // Mtr.12311.1.S1_at // Mtr.42063.1.S1_at // Mtr.40091.1.S1_at // Mtr.51089.1.S1_at // Mtr.8460.1.S1_at // Mtr.38549.1.S1_at // Mtr.12513.1.S1_at // Mtr.38116.1.S1_s_at // Mtr.46047.1.S1_at // Mtr.43780.1.S1_at // Mtr.44569.1.S1_a…
GO:0004601	F	peroxidase activity	48	1962	200	31225	3e-13	3.6e-11	// Mtr.10969.1.S1_at // Mtr.11725.1.S1_at // Mtr.37599.1.S1_at // Mtr.31928.1.S1_at // Mtr.8460.1.S1_s_at // Mtr.42239.1.S1_at // Mtr.47795.1.S1_at // Mtr.10370.1.S1_at // Mtr.12311.1.S1_at // Mtr.42063.1.S1_at // Mtr.40091.1.S1_at // Mtr.51089.1.S1_at // Mtr.8460.1.S1_at // Mtr.38549.1.S1_at // Mtr.12513.1.S1_at // Mtr.38116.1.S1_s_at // Mtr.46047.1.S1_at // Mtr.43780.1.S1_at // Mtr.44569.1.S1_a…
GO:0016209	F	antioxidant activity	49	1962	217	31225	1.2e-12	1.3e-10	// Mtr.10969.1.S1_at // Mtr.11725.1.S1_at // Mtr.37599.1.S1_at // Mtr.31928.1.S1_at // Mtr.8460.1.S1_s_at // Mtr.42239.1.S1_at // Mtr.47795.1.S1_at // Mtr.10370.1.S1_at // Mtr.12311.1.S1_at // Mtr.42063.1.S1_at // Mtr.40091.1.S1_at // Mtr.51089.1.S1_at // Mtr.8460.1.S1_at // Mtr.38549.1.S1_at // Mtr.12513.1.S1_at // Mtr.38116.1.S1_s_at // Mtr.46047.1.S1_at // Mtr.43780.1.S1_at // Mtr.44569.1.S1_a…
GO:0043169	F	cation binding	328	1962	3590	31225	2.1e-11	2.1e-09	// Mtr.46870.1.S1_at // Mtr.51628.1.S1_at // Mtr.40504.1.S1_at // Mtr.10969.1.S1_at // Mtr.37599.1.S1_at // Mtr.13532.1.S1_at // Mtr.8460.1.S1_s_at // Mtr.43780.1.S1_at // Mtr.37235.1.S1_at // Mtr.12925.1.S1_at // Mtr.23284.1.S1_at // Mtr.37265.1.S1_at // Mtr.10692.1.S1_at // Mtr.6299.1.S1_at // Mtr.37676.1.S1_at // Mtr.44122.1.S1_at // Mtr.44162.1.S1_at // Mtr.37734.1.S1_at // Mtr.44569.1.S1_at …
GO:0043167	F	ion binding	328	1962	3595	31225	2.5e-11	2.2e-09	// Mtr.46870.1.S1_at // Mtr.51628.1.S1_at // Mtr.40504.1.S1_at // Mtr.10969.1.S1_at // Mtr.37599.1.S1_at // Mtr.13532.1.S1_at // Mtr.8460.1.S1_s_at // Mtr.43780.1.S1_at // Mtr.37235.1.S1_at // Mtr.12925.1.S1_at // Mtr.23284.1.S1_at // Mtr.37265.1.S1_at // Mtr.10692.1.S1_at // Mtr.6299.1.S1_at // Mtr.37676.1.S1_at // Mtr.44122.1.S1_at // Mtr.44162.1.S1_at // Mtr.37734.1.S1_at // Mtr.44569.1.S1_at …
GO:0004672	F	protein kinase activity	140	1962	1209	31225	5.7e-11	4.7e-09	// Mtr.50931.1.S1_s_at // Mtr.40371.1.S1_at // Mtr.11457.1.S1_at // Mtr.42942.1.S1_at // Mtr.36929.1.S1_s_at // Mtr.4852.1.S1_at // Mtr.28234.1.S1_at // Mtr.16849.1.S1_at // Mtr.17341.1.S1_at // Mtr.1529.1.S1_at // Mtr.23940.1.S1_at // Mtr.27114.1.S1_at // Mtr.11192.1.S1_at // Mtr.41169.1.S1_at // Mtr.10085.1.S1_at // Mtr.25105.1.S1_at // Mtr.34426.1.S1_at // Mtr.49410.1.S1_at // Mtr.30034.1.S1_a…
GO:0046872	F	metal ion binding	303	1962	3401	31225	1.8e-09	1.4e-07	// Mtr.46870.1.S1_at // Mtr.51628.1.S1_at // Mtr.40504.1.S1_at // Mtr.10969.1.S1_at // Mtr.37599.1.S1_at // Mtr.13532.1.S1_at // Mtr.8460.1.S1_s_at // Mtr.43780.1.S1_at // Mtr.37235.1.S1_at // Mtr.12925.1.S1_at // Mtr.23284.1.S1_at // Mtr.37265.1.S1_at // Mtr.10692.1.S1_at // Mtr.6299.1.S1_at // Mtr.37676.1.S1_at // Mtr.44162.1.S1_at // Mtr.37734.1.S1_at // Mtr.44569.1.S1_at // Mtr.41821.1.S1_at …
GO:0016301	F	kinase activity	177	1962	1755	31225	3.4e-09	2.4e-07	// Mtr.50931.1.S1_s_at // Mtr.40371.1.S1_at // Mtr.11192.1.S1_at // Mtr.42942.1.S1_at // Mtr.36929.1.S1_s_at // Mtr.4852.1.S1_at // Mtr.28234.1.S1_at // Mtr.16849.1.S1_at // Mtr.10286.1.S1_at // Mtr.17341.1.S1_at // Mtr.1529.1.S1_at // Mtr.23940.1.S1_at // Mtr.27114.1.S1_at // Mtr.11457.1.S1_at // Mtr.41169.1.S1_at // Mtr.10085.1.S1_at // Mtr.9897.1.S1_at // Mtr.25105.1.S1_at // Mtr.34426.1.S1_at…
GO:0016773	F	phosphotransferase activity, alcohol group as acceptor	142	1962	1387	31225	5.8e-08	3.9e-06	// Mtr.50931.1.S1_s_at // Mtr.40371.1.S1_at // Mtr.11457.1.S1_at // Mtr.42942.1.S1_at // Mtr.36929.1.S1_s_at // Mtr.4852.1.S1_at // Mtr.28234.1.S1_at // Mtr.16849.1.S1_at // Mtr.17341.1.S1_at // Mtr.1529.1.S1_at // Mtr.23940.1.S1_at // Mtr.27114.1.S1_at // Mtr.11192.1.S1_at // Mtr.41169.1.S1_at // Mtr.10085.1.S1_at // Mtr.9897.1.S1_at // Mtr.25105.1.S1_at // Mtr.34426.1.S1_at // Mtr.49410.1.S1_at…
GO:0004857	F	enzyme inhibitor activity	27	1962	123	31225	2.1e-07	1.3e-05	// Mtr.4561.1.S1_at // Mtr.50585.1.S1_at // Mtr.43322.1.S1_s_at // Mtr.29494.1.S1_at // Mtr.10438.1.S1_at // Mtr.8508.1.S1_at // Mtr.45228.1.S1_at // Mtr.11288.1.S1_at // Mtr.40476.1.S1_at // Mtr.21912.1.S1_at // Mtr.16278.1.S1_at // Mtr.4467.1.S1_at // Mtr.17359.1.S1_at // Mtr.44970.1.S1_at // Mtr.274.1.S1_at // Mtr.21910.1.S1_at // Mtr.37034.1.S1_s_at // Mtr.40195.1.S1_at // Mtr.34591.1.S1_s_at…
GO:0005509	F	calcium ion binding	59	1962	439	31225	3.2e-07	1.9e-05	// Mtr.15207.1.S1_at // Mtr.10969.1.S1_at // Mtr.31928.1.S1_at // Mtr.42239.1.S1_at // Mtr.8930.1.S1_at // Mtr.38214.1.S1_at // Mtr.27929.1.S1_at // Mtr.47795.1.S1_at // Mtr.10370.1.S1_at // Mtr.12311.1.S1_at // Mtr.14271.1.S1_at // Mtr.27728.1.S1_s_at // Mtr.40091.1.S1_at // Mtr.26736.1.S1_s_at // Mtr.51089.1.S1_at // Mtr.17718.1.S1_at // Mtr.10272.1.S1_at // Mtr.15028.1.S1_at // Mtr.46047.1.S1_…
GO:0016705	F	oxidoreductase activity, acting on paired donors, with incorporation or reduction of molecular oxygen	36	1962	214	31225	7.3e-07	4.1e-05	// Mtr.39751.1.S1_at // Mtr.6667.1.S1_at // Mtr.38256.1.S1_s_at // Mtr.13532.1.S1_at // Mtr.47488.1.S1_at // Mtr.10435.1.S1_s_at // Mtr.41821.1.S1_at // Mtr.38450.1.S1_at // Mtr.10743.1.S1_at // Mtr.38768.1.S1_at // Mtr.10468.1.S1_at // Mtr.38764.1.S1_at // Mtr.1299.1.S1_s_at // Mtr.38100.1.S1_at // Mtr.46166.1.S1_at // Mtr.43497.1.S1_at // Mtr.12122.1.S1_at // Mtr.38763.1.S1_at // Mtr.17324.1.S1…
GO:0030246	F	carbohydrate binding	34	1962	199	31225	1.1e-06	5.5e-05	// Mtr.331.1.S1_at // Mtr.50505.1.S1_at // Mtr.16854.1.S1_at // Mtr.31118.1.S1_at // Mtr.45279.1.S1_s_at // Mtr.36073.1.S1_s_at // Mtr.33556.1.S1_at // Mtr.21466.1.S1_at // Mtr.13698.1.S1_at // Mtr.40319.1.S1_at // Mtr.44164.1.S1_at // Mtr.11970.1.S1_at // Mtr.50908.1.S1_at // Mtr.16849.1.S1_at // Mtr.16851.1.S1_at // Mtr.38316.1.S1_at // Mtr.29218.1.S1_at // Mtr.39383.1.S1_at // Mtr.51557.1.S1_a…
GO:0046914	F	transition metal ion binding	216	1962	2449	31225	1e-06	5.5e-05	// Mtr.46870.1.S1_at // Mtr.51628.1.S1_at // Mtr.10969.1.S1_at // Mtr.37599.1.S1_at // Mtr.6160.1.S1_at // Mtr.8460.1.S1_s_at // Mtr.41285.1.S1_at // Mtr.12925.1.S1_at // Mtr.37265.1.S1_at // Mtr.10692.1.S1_at // Mtr.6299.1.S1_at // Mtr.37676.1.S1_at // Mtr.44162.1.S1_at // Mtr.37734.1.S1_at // Mtr.44569.1.S1_at // Mtr.41821.1.S1_at // Mtr.13503.1.S1_at // Mtr.43783.1.S1_at // Mtr.31637.1.S1_at /…
GO:0016740	F	transferase activity	386	1962	4856	31225	1.3e-06	6.5e-05	// Mtr.50931.1.S1_s_at // Mtr.40371.1.S1_at // Mtr.51442.1.S1_at // Mtr.10286.1.S1_at // Mtr.9635.1.S1_at // Mtr.17341.1.S1_at // Mtr.36996.1.S1_at // Mtr.43713.1.S1_at // Mtr.27114.1.S1_at // Mtr.12988.1.S1_at // Mtr.42942.1.S1_at // Mtr.10494.1.S1_x_at // Mtr.34975.1.S1_at // Mtr.35893.1.S1_at // Mtr.16851.1.S1_at // Mtr.31288.1.S1_at // Mtr.11047.1.S1_at // Mtr.35413.1.S1_at // Mtr.15251.1.S1_…
GO:0004674	F	protein serine/threonine kinase activity	95	1962	888	31225	1.8e-06	8.4e-05	// Mtr.50931.1.S1_s_at // Mtr.11457.1.S1_at // Mtr.25105.1.S1_at // Mtr.36929.1.S1_s_at // Mtr.4852.1.S1_at // Mtr.27114.1.S1_at // Mtr.11192.1.S1_at // Mtr.142.1.S1_s_at // Mtr.10085.1.S1_at // Mtr.30034.1.S1_at // Mtr.35893.1.S1_at // Mtr.16851.1.S1_at // Mtr.44280.1.S1_at // Mtr.36037.1.S1_at // Mtr.11047.1.S1_at // Mtr.41295.1.S1_at // Mtr.16145.1.S1_s_at // Mtr.4066.1.S1_at // Mtr.6154.1.S1_…
GO:0016210	F	naringenin-chalcone synthase activity	13	1962	34	31225	2.2e-06	9.8e-05	// Mtr.49572.1.S1_x_at // Mtr.20185.1.S1_x_at // Mtr.43713.1.S1_at // Mtr.17612.1.S1_x_at // Mtr.20185.1.S1_at // Mtr.45667.1.S1_x_at // Mtr.20186.1.S1_at // Mtr.49423.1.S1_at // Mtr.20187.1.S1_x_at // Mtr.20464.1.S1_x_at // Mtr.17616.1.S1_x_at // Mtr.17621.1.S1_x_at // Mtr.20187.1.S1_at
GO:0004872	F	receptor activity	44	1962	313	31225	3.5e-06	0.00015	// Mtr.15831.1.S1_s_at // Mtr.28242.1.S1_at // Mtr.45170.1.S1_at // Mtr.31118.1.S1_at // Mtr.40696.1.S1_at // Mtr.142.1.S1_s_at // Mtr.38479.1.S1_at // Mtr.44504.1.S1_at // Mtr.51192.1.S1_at // Mtr.43561.1.S1_s_at // Mtr.33556.1.S1_at // Mtr.51452.1.S1_x_at // Mtr.40178.1.S1_at // Mtr.16849.1.S1_at // Mtr.13698.1.S1_at // Mtr.15817.1.S1_at // Mtr.35727.1.S1_at // Mtr.44000.1.S1_at // Mtr.39914.1.…
GO:0016165	F	lipoxygenase activity	14	1962	43	31225	4.2e-06	0.00017	// Mtr.8460.1.S1_at // Mtr.46870.1.S1_at // Mtr.24198.1.S1_s_at // Mtr.30415.1.S1_s_at // Mtr.8439.1.S1_at // Mtr.8460.1.S1_s_at // Mtr.37235.1.S1_at // Mtr.50427.1.S1_at // Mtr.37265.1.S1_at // Mtr.8452.1.S1_at // Mtr.46810.1.S1_at // Mtr.46868.1.S1_s_at // Mtr.37283.1.S1_s_at // Mtr.46863.1.S1_s_at
GO:0016701	F	oxidoreductase activity, acting on single donors with incorporation of molecular oxygen	22	1962	113	31225	1.4e-05	0.00057	// Mtr.46870.1.S1_at // Mtr.30415.1.S1_s_at // Mtr.8460.1.S1_s_at // Mtr.40329.1.S1_at // Mtr.37265.1.S1_at // Mtr.8439.1.S1_s_at // Mtr.37906.1.S1_at // Mtr.8460.1.S1_at // Mtr.37235.1.S1_at // Mtr.46166.1.S1_at // Mtr.46810.1.S1_at // Mtr.46868.1.S1_s_at // Mtr.46863.1.S1_s_at // Mtr.32038.1.S1_at // Mtr.8439.1.S1_at // Mtr.8452.1.S1_at // Mtr.8467.1.S1_at // Mtr.37283.1.S1_s_at // Mtr.24198.1.…
GO:0016702	F	oxidoreductase activity, acting on single donors with incorporation of molecular oxygen, incorporation of two atoms of oxygen	21	1962	107	31225	2e-05	0.00077	// Mtr.8460.1.S1_at // Mtr.46870.1.S1_at // Mtr.32038.1.S1_at // Mtr.37283.1.S1_s_at // Mtr.50427.1.S1_at // Mtr.30415.1.S1_s_at // Mtr.8439.1.S1_at // Mtr.8460.1.S1_s_at // Mtr.37235.1.S1_at // Mtr.46166.1.S1_at // Mtr.40329.1.S1_at // Mtr.37265.1.S1_at // Mtr.8452.1.S1_at // Mtr.8467.1.S1_at // Mtr.46810.1.S1_at // Mtr.46868.1.S1_s_at // Mtr.8439.1.S1_s_at // Mtr.37906.1.S1_at // Mtr.42838.1.S1…
GO:0051213	F	dioxygenase activity	21	1962	108	31225	2.2e-05	0.00083	// Mtr.8460.1.S1_at // Mtr.46870.1.S1_at // Mtr.32038.1.S1_at // Mtr.37283.1.S1_s_at // Mtr.50427.1.S1_at // Mtr.30415.1.S1_s_at // Mtr.8439.1.S1_at // Mtr.8460.1.S1_s_at // Mtr.37235.1.S1_at // Mtr.46166.1.S1_at // Mtr.40329.1.S1_at // Mtr.37265.1.S1_at // Mtr.8452.1.S1_at // Mtr.8467.1.S1_at // Mtr.46810.1.S1_at // Mtr.46868.1.S1_s_at // Mtr.8439.1.S1_s_at // Mtr.37906.1.S1_at // Mtr.42838.1.S1…
GO:0004713	F	protein tyrosine kinase activity	34	1962	234	31225	2.4e-05	0.00085	// Mtr.50931.1.S1_s_at // Mtr.51192.1.S1_at // Mtr.45170.1.S1_at // Mtr.31118.1.S1_at // Mtr.42942.1.S1_at // Mtr.11155.1.S1_at // Mtr.36929.1.S1_s_at // Mtr.9901.1.S1_at // Mtr.51452.1.S1_x_at // Mtr.11544.1.S1_at // Mtr.15789.1.S1_at // Mtr.41268.1.S1_at // Mtr.45715.1.S1_at // Mtr.11770.1.S1_s_at // Mtr.142.1.S1_s_at // Mtr.99.1.S1_at // Mtr.9279.1.S1_at // Mtr.39992.1.S1_s_at // Mtr.16145.1.S…
GO:0016706	F	oxidoreductase activity, acting on paired donors, with incorporation or reduction of molecular oxygen, 2-oxoglutarate as one donor, and incorporation of one atom each of oxygen into both donors	19	1962	94	31225	3.4e-05	0.0012	// Mtr.39751.1.S1_at // Mtr.10743.1.S1_at // Mtr.38768.1.S1_at // Mtr.9867.1.S1_at // Mtr.38450.1.S1_at // Mtr.10433.1.S1_at // Mtr.8779.1.S1_at // Mtr.40209.1.S1_at // Mtr.41115.1.S1_at // Mtr.46166.1.S1_at // Mtr.43497.1.S1_at // Mtr.31273.1.S1_at // Mtr.9446.1.S1_at // Mtr.38763.1.S1_at // Mtr.42838.1.S1_at // Mtr.12122.1.S1_at // Mtr.10435.1.S1_s_at // Mtr.35127.1.S1_s_at // Mtr.38256.1.S1_s_…
GO:0047763	F	caffeate O-methyltransferase activity	7	1962	11	31225	4.5e-05	0.0015	// Mtr.8599.1.S1_s_at // Mtr.8599.1.S1_at // Mtr.41208.1.S1_at // Mtr.10220.1.S1_s_at // Mtr.44529.1.S1_at // Mtr.12678.1.S1_at // Mtr.18066.1.S1_s_at
GO:0016206	F	catechol O-methyltransferase activity	7	1962	13	31225	9.8e-05	0.0032	// Mtr.5939.1.S1_s_at // Mtr.51214.1.S1_at // Mtr.8599.1.S1_at // Mtr.22960.1.S1_at // Mtr.41370.1.S1_at // Mtr.43098.1.S1_at // Mtr.22958.1.S1_at
GO:0008146	F	sulfotransferase activity	8	1962	19	31225	0.00012	0.0037	// Mtr.4840.1.S1_at // Mtr.31772.1.S1_s_at // Mtr.605.1.S1_s_at // Mtr.31772.1.S1_at // Mtr.21334.1.S1_at // Mtr.4841.1.S1_at // Mtr.12550.1.S1_at // Mtr.19030.1.S1_at
GO:0008422	F	beta-glucosidase activity	9	1962	25	31225	0.00012	0.0037	// Mtr.45398.1.S1_at // Mtr.43280.1.S1_x_at // Mtr.39689.1.S1_at // Mtr.4832.1.S1_x_at // Mtr.40478.1.S1_at // Mtr.4832.1.S1_at // Mtr.49019.1.S1_at // Mtr.31923.1.S1_at // Mtr.33545.1.S1_s_at
GO:0016757	F	transferase activity, transferring glycosyl groups	65	1962	624	31225	0.00015	0.0043	// Mtr.4074.1.S1_at // Mtr.39291.1.S1_at // Mtr.41054.1.S1_at // Mtr.31575.1.S1_at // Mtr.11640.1.S1_at // Mtr.20354.1.S1_at // Mtr.43961.1.S1_at // Mtr.4056.1.S1_at // Mtr.42348.1.S1_at // Mtr.40636.1.S1_at // Mtr.45566.1.S1_s_at // Mtr.16942.1.S1_at // Mtr.37456.1.S1_at // Mtr.31491.1.S1_s_at // Mtr.41983.1.S1_at // Mtr.40247.1.S1_at // Mtr.35968.1.S1_at // Mtr.43514.1.S1_s_at // Mtr.28421.1.S1…
GO:0004866	F	endopeptidase inhibitor activity	15	1962	71	31225	0.00015	0.0043	// Mtr.40476.1.S1_at // Mtr.21905.1.S1_at // Mtr.16278.1.S1_at // Mtr.21910.1.S1_at // Mtr.34584.1.S1_at // Mtr.50585.1.S1_at // Mtr.16277.1.S1_at // Mtr.14224.1.S1_at // Mtr.48353.1.S1_s_at // Mtr.43322.1.S1_s_at // Mtr.10438.1.S1_at // Mtr.21912.1.S1_at // Mtr.35688.1.S1_at // Mtr.44970.1.S1_at // Mtr.34591.1.S1_s_at
GO:0030414	F	peptidase inhibitor activity	15	1962	73	31225	0.00019	0.0054	// Mtr.40476.1.S1_at // Mtr.21905.1.S1_at // Mtr.16278.1.S1_at // Mtr.21910.1.S1_at // Mtr.34584.1.S1_at // Mtr.50585.1.S1_at // Mtr.16277.1.S1_at // Mtr.14224.1.S1_at // Mtr.48353.1.S1_s_at // Mtr.43322.1.S1_s_at // Mtr.10438.1.S1_at // Mtr.21912.1.S1_at // Mtr.35688.1.S1_at // Mtr.44970.1.S1_at // Mtr.34591.1.S1_s_at
GO:0005516	F	calmodulin binding	25	1962	170	31225	0.00023	0.0063	// Mtr.166.1.S1_at // Mtr.41091.1.S1_at // Mtr.8930.1.S1_at // Mtr.17513.1.S1_s_at // Mtr.12377.1.S1_at // Mtr.51042.1.S1_at // Mtr.23789.1.S1_at // Mtr.760.1.S1_s_at // Mtr.20927.1.S1_at // Mtr.39499.1.S1_at // Mtr.40747.1.S1_at // Mtr.1809.1.S1_s_at // Mtr.44516.1.S1_at // Mtr.8751.1.S1_at // Mtr.37399.1.S1_at // Mtr.16954.1.S1_at // Mtr.35487.1.S1_at // Mtr.31517.1.S1_s_at // Mtr.40860.1.S1_at…
GO:0060089	F	molecular transducer activity	52	1962	477	31225	0.00025	0.0065	// Mtr.20203.1.S1_at // Mtr.15831.1.S1_s_at // Mtr.28242.1.S1_at // Mtr.45170.1.S1_at // Mtr.31118.1.S1_at // Mtr.40696.1.S1_at // Mtr.142.1.S1_s_at // Mtr.41091.1.S1_at // Mtr.38479.1.S1_at // Mtr.44504.1.S1_at // Mtr.51192.1.S1_at // Mtr.43561.1.S1_s_at // Mtr.33556.1.S1_at // Mtr.51452.1.S1_x_at // Mtr.40178.1.S1_at // Mtr.16849.1.S1_at // Mtr.13698.1.S1_at // Mtr.15817.1.S1_at // Mtr.35727.1.…
GO:0004871	F	signal transducer activity	52	1962	477	31225	0.00025	0.0065	// Mtr.20203.1.S1_at // Mtr.15831.1.S1_s_at // Mtr.28242.1.S1_at // Mtr.45170.1.S1_at // Mtr.31118.1.S1_at // Mtr.40696.1.S1_at // Mtr.142.1.S1_s_at // Mtr.41091.1.S1_at // Mtr.38479.1.S1_at // Mtr.44504.1.S1_at // Mtr.51192.1.S1_at // Mtr.43561.1.S1_s_at // Mtr.33556.1.S1_at // Mtr.51452.1.S1_x_at // Mtr.40178.1.S1_at // Mtr.16849.1.S1_at // Mtr.13698.1.S1_at // Mtr.15817.1.S1_at // Mtr.35727.1.…
GO:0004364	F	glutathione transferase activity	13	1962	59	31225	0.00028	0.0071	// Mtr.11377.1.S1_at // Mtr.12513.1.S1_at // Mtr.12316.1.S1_at // Mtr.37204.1.S1_at // Mtr.5659.1.S1_at // Mtr.11080.1.S1_s_at // Mtr.1633.1.S1_x_at // Mtr.10502.1.S1_s_at // Mtr.28547.1.S1_s_at // Mtr.40588.1.S1_at // Mtr.18369.1.S1_at // Mtr.46485.1.S1_at // Mtr.34975.1.S1_at
GO:0045735	F	nutrient reservoir activity	20	1962	124	31225	0.00033	0.0082	// Mtr.32228.1.S1_at // Mtr.27787.1.S1_at // Mtr.42967.1.S1_at // Mtr.40021.1.S1_at // Mtr.11694.1.S1_at // Mtr.42382.1.S1_at // Mtr.51248.1.S1_at // Mtr.38836.1.S1_at // Mtr.35616.1.S1_at // Mtr.23132.1.S1_s_at // Mtr.1156.1.S1_at // Mtr.31270.1.S1_at // Mtr.40046.1.S1_at // Mtr.44162.1.S1_at // Mtr.30776.1.S1_at // Mtr.50075.1.S1_s_at // Mtr.43572.1.S1_at // Mtr.42985.1.S1_at // Mtr.24519.1.S1_…
GO:0008168	F	methyltransferase activity	39	1962	332	31225	0.00038	0.0094	// Mtr.40504.1.S1_at // Mtr.8599.1.S1_s_at // Mtr.31539.1.S1_at // Mtr.4850.1.S1_at // Mtr.8607.1.S1_at // Mtr.40531.1.S1_at // Mtr.18066.1.S1_s_at // Mtr.46508.1.S1_at // Mtr.39333.1.S1_at // Mtr.22123.1.S1_at // Mtr.21051.1.S1_at // Mtr.49074.1.S1_at // Mtr.41208.1.S1_at // Mtr.51214.1.S1_at // Mtr.28801.1.S1_at // Mtr.44529.1.S1_at // Mtr.8757.1.S1_at // Mtr.35413.1.S1_at // Mtr.4076.1.S1_s_at…
GO:0008194	F	UDP-glycosyltransferase activity	31	1962	242	31225	0.0004	0.0095	// Mtr.41054.1.S1_at // Mtr.20354.1.S1_at // Mtr.43961.1.S1_at // Mtr.39291.1.S1_at // Mtr.37456.1.S1_at // Mtr.42402.1.S1_at // Mtr.37944.1.S1_at // Mtr.31406.1.S1_at // Mtr.30867.1.S1_at // Mtr.37455.1.S1_at // Mtr.22003.1.S1_at // Mtr.20358.1.S1_at // Mtr.10253.1.S1_at // Mtr.4441.1.S1_at // Mtr.31406.1.S1_x_at // Mtr.3097.1.S1_at // Mtr.44435.1.S1_at // Mtr.33457.1.S1_s_at // Mtr.1550.1.S1_at…
GO:0005529	F	sugar binding	19	1962	117	31225	0.00042	0.0099	// Mtr.40319.1.S1_at // Mtr.16851.1.S1_at // Mtr.39383.1.S1_at // Mtr.38316.1.S1_at // Mtr.31118.1.S1_at // Mtr.2280.1.S1_at // Mtr.45279.1.S1_s_at // Mtr.50908.1.S1_at // Mtr.52206.1.S1_at // Mtr.17910.1.S1_at // Mtr.45010.1.S1_at // Mtr.20699.1.S1_at // Mtr.36073.1.S1_s_at // Mtr.33556.1.S1_at // Mtr.21466.1.S1_at // Mtr.4415.1.S1_s_at // Mtr.29335.1.S1_at // Mtr.13698.1.S1_at // Mtr.50032.1.S1…
GO:0016741	F	transferase activity, transferring one-carbon groups	39	1962	338	31225	0.00052	0.012	// Mtr.40504.1.S1_at // Mtr.8599.1.S1_s_at // Mtr.31539.1.S1_at // Mtr.4850.1.S1_at // Mtr.8607.1.S1_at // Mtr.40531.1.S1_at // Mtr.18066.1.S1_s_at // Mtr.46508.1.S1_at // Mtr.39333.1.S1_at // Mtr.22123.1.S1_at // Mtr.21051.1.S1_at // Mtr.49074.1.S1_at // Mtr.41208.1.S1_at // Mtr.51214.1.S1_at // Mtr.28801.1.S1_at // Mtr.44529.1.S1_at // Mtr.8757.1.S1_at // Mtr.35413.1.S1_at // Mtr.4076.1.S1_s_at…
GO:0050224	F	prunasin beta-glucosidase activity	5	1962	8	31225	0.00062	0.014	// Mtr.12161.1.S1_at // Mtr.4832.1.S1_at // Mtr.31923.1.S1_at // Mtr.4832.1.S1_x_at // Mtr.49019.1.S1_at
GO:0015926	F	glucosidase activity	10	1962	41	31225	0.0007	0.015	// Mtr.37382.1.S1_at // Mtr.43280.1.S1_x_at // Mtr.39689.1.S1_at // Mtr.4832.1.S1_x_at // Mtr.45398.1.S1_at // Mtr.40478.1.S1_at // Mtr.4832.1.S1_at // Mtr.49019.1.S1_at // Mtr.31923.1.S1_at // Mtr.33545.1.S1_s_at
GO:0016758	F	transferase activity, transferring hexosyl groups	47	1962	442	31225	0.00077	0.017	// Mtr.39291.1.S1_at // Mtr.20354.1.S1_at // Mtr.43961.1.S1_at // Mtr.4056.1.S1_at // Mtr.42348.1.S1_at // Mtr.40636.1.S1_at // Mtr.45566.1.S1_s_at // Mtr.16942.1.S1_at // Mtr.37456.1.S1_at // Mtr.31491.1.S1_s_at // Mtr.41983.1.S1_at // Mtr.43514.1.S1_s_at // Mtr.42402.1.S1_at // Mtr.37944.1.S1_at // Mtr.31406.1.S1_at // Mtr.17996.1.S1_at // Mtr.30867.1.S1_at // Mtr.28421.1.S1_x_at // Mtr.26951.1…
GO:0004867	F	serine-type endopeptidase inhibitor activity	9	1962	36	31225	0.0011	0.023	// Mtr.40476.1.S1_at // Mtr.21912.1.S1_at // Mtr.21910.1.S1_at // Mtr.16277.1.S1_at // Mtr.14224.1.S1_at // Mtr.48353.1.S1_s_at // Mtr.43322.1.S1_s_at // Mtr.10438.1.S1_at // Mtr.34591.1.S1_s_at
GO:0030554	F	adenyl nucleotide binding	159	1962	1968	31225	0.0013	0.026	// Mtr.50931.1.S1_s_at // Mtr.44476.1.S1_at // Mtr.11192.1.S1_at // Mtr.42942.1.S1_at // Mtr.14499.1.S1_at // Mtr.3808.1.S1_at // Mtr.10514.1.S1_at // Mtr.47094.1.S1_at // Mtr.1529.1.S1_at // Mtr.17341.1.S1_at // Mtr.16117.1.S1_s_at // Mtr.23940.1.S1_at // Mtr.51590.1.S1_at // Mtr.50378.1.S1_s_at // Mtr.11457.1.S1_at // Mtr.142.1.S1_s_at // Mtr.10085.1.S1_at // Mtr.10984.1.S1_at // Mtr.25105.1.S1…
GO:0001883	F	purine nucleoside binding	159	1962	1970	31225	0.0013	0.026	// Mtr.50931.1.S1_s_at // Mtr.44476.1.S1_at // Mtr.11192.1.S1_at // Mtr.42942.1.S1_at // Mtr.14499.1.S1_at // Mtr.3808.1.S1_at // Mtr.10514.1.S1_at // Mtr.47094.1.S1_at // Mtr.1529.1.S1_at // Mtr.17341.1.S1_at // Mtr.16117.1.S1_s_at // Mtr.23940.1.S1_at // Mtr.51590.1.S1_at // Mtr.50378.1.S1_s_at // Mtr.11457.1.S1_at // Mtr.142.1.S1_s_at // Mtr.10085.1.S1_at // Mtr.10984.1.S1_at // Mtr.25105.1.S1…
GO:0001882	F	nucleoside binding	159	1962	1970	31225	0.0013	0.026	// Mtr.50931.1.S1_s_at // Mtr.44476.1.S1_at // Mtr.11192.1.S1_at // Mtr.42942.1.S1_at // Mtr.14499.1.S1_at // Mtr.3808.1.S1_at // Mtr.10514.1.S1_at // Mtr.47094.1.S1_at // Mtr.1529.1.S1_at // Mtr.17341.1.S1_at // Mtr.16117.1.S1_s_at // Mtr.23940.1.S1_at // Mtr.51590.1.S1_at // Mtr.50378.1.S1_s_at // Mtr.11457.1.S1_at // Mtr.142.1.S1_s_at // Mtr.10085.1.S1_at // Mtr.10984.1.S1_at // Mtr.25105.1.S1…
GO:0016782	F	transferase activity, transferring sulfur-containing groups	8	1962	31	31225	0.0017	0.034	// Mtr.4840.1.S1_at // Mtr.31772.1.S1_s_at // Mtr.605.1.S1_s_at // Mtr.31772.1.S1_at // Mtr.21334.1.S1_at // Mtr.4841.1.S1_at // Mtr.12550.1.S1_at // Mtr.19030.1.S1_at
GO:0032559	F	adenyl ribonucleotide binding	148	1962	1831	31225	0.0018	0.035	// Mtr.50931.1.S1_s_at // Mtr.44476.1.S1_at // Mtr.11192.1.S1_at // Mtr.42942.1.S1_at // Mtr.14499.1.S1_at // Mtr.3808.1.S1_at // Mtr.10514.1.S1_at // Mtr.47094.1.S1_at // Mtr.1529.1.S1_at // Mtr.17341.1.S1_at // Mtr.16117.1.S1_s_at // Mtr.23940.1.S1_at // Mtr.51590.1.S1_at // Mtr.50378.1.S1_s_at // Mtr.11457.1.S1_at // Mtr.142.1.S1_s_at // Mtr.10085.1.S1_at // Mtr.25105.1.S1_at // Mtr.34426.1.S1…
GO:0030599	F	pectinesterase activity	11	1962	57	31225	0.002	0.037	// Mtr.4561.1.S1_at // Mtr.274.1.S1_at // Mtr.40195.1.S1_at // Mtr.11288.1.S1_at // Mtr.17359.1.S1_at // Mtr.37034.1.S1_s_at // Mtr.4467.1.S1_at // Mtr.29494.1.S1_at // Mtr.8508.1.S1_at // Mtr.45228.1.S1_at // Mtr.43259.1.S1_at
GO:0016798	F	hydrolase activity, acting on glycosyl bonds	50	1962	503	31225	0.002	0.037	// Mtr.39599.1.S1_at // Mtr.28242.1.S1_at // Mtr.14499.1.S1_at // Mtr.8522.1.S1_at // Mtr.4832.1.S1_x_at // Mtr.44504.1.S1_at // Mtr.4832.1.S1_at // Mtr.40478.1.S1_at // Mtr.38714.1.S1_at // Mtr.18904.1.S1_at // Mtr.45398.1.S1_at // Mtr.19888.1.S1_at // Mtr.28316.1.S1_at // Mtr.42641.1.S1_s_at // Mtr.11684.1.S1_at // Mtr.12668.1.S1_at // Mtr.40322.1.S1_at // Mtr.49019.1.S1_at // Mtr.32730.1.S1_at…
GO:0005524	F	ATP binding	147	1962	1822	31225	0.002	0.037	// Mtr.50931.1.S1_s_at // Mtr.44476.1.S1_at // Mtr.11192.1.S1_at // Mtr.42942.1.S1_at // Mtr.14499.1.S1_at // Mtr.3808.1.S1_at // Mtr.47094.1.S1_at // Mtr.1529.1.S1_at // Mtr.17341.1.S1_at // Mtr.16117.1.S1_s_at // Mtr.23940.1.S1_at // Mtr.51590.1.S1_at // Mtr.50378.1.S1_s_at // Mtr.11457.1.S1_at // Mtr.142.1.S1_s_at // Mtr.10085.1.S1_at // Mtr.25105.1.S1_at // Mtr.34426.1.S1_at // Mtr.49410.1.S1…
GO:0016207	F	4-coumarate-CoA ligase activity	5	1962	12	31225	0.0024	0.044	// Mtr.32034.1.S1_at // Mtr.33181.1.S1_at // Mtr.9793.1.S1_at // Mtr.41031.1.S1_at // Mtr.12988.1.S1_at
GO:0050594	F	tabersonine 16-hydroxylase activity	5	1962	13	31225	0.0032	0.057	// Mtr.17324.1.S1_at // Mtr.47488.1.S1_at // Mtr.17321.1.S1_x_at // Mtr.39968.1.S1_at // Mtr.47490.1.S1_s_at
GO:0008131	F	amine oxidase activity	6	1962	20	31225	0.0035	0.061	// Mtr.44039.1.S1_at // Mtr.41610.1.S1_at // Mtr.12168.1.S1_at // Mtr.47774.1.S1_at // Mtr.38252.1.S1_at // Mtr.11675.1.S1_at
GO:0003700	F	transcription factor activity	57	1962	612	31225	0.0038	0.065	// Mtr.5750.1.S1_at // Mtr.39861.1.S1_at // Mtr.35363.1.S1_at // Mtr.10987.1.S1_at // Mtr.35994.1.S1_at // Mtr.4300.1.S1_s_at // Mtr.36431.1.S1_at // Mtr.8750.1.S1_at // Mtr.1584.1.S1_at // Mtr.17513.1.S1_s_at // Mtr.35480.1.S1_at // Mtr.12377.1.S1_at // Mtr.9291.1.S1_s_at // Mtr.52359.1.S1_at // Mtr.11697.1.S1_at // Mtr.33546.1.S1_at // Mtr.17511.1.S1_at // Mtr.43124.1.S1_at // Mtr.32312.1.S1_at…
GO:0046527	F	glucosyltransferase activity	18	1962	135	31225	0.0042	0.07	// Mtr.42402.1.S1_at // Mtr.31406.1.S1_x_at // Mtr.21701.1.S1_s_at // Mtr.31406.1.S1_at // Mtr.44435.1.S1_at // Mtr.20354.1.S1_at // Mtr.43961.1.S1_at // Mtr.20354.1.S1_x_at // Mtr.9175.1.S1_at // Mtr.17996.1.S1_at // Mtr.39291.1.S1_at // Mtr.31491.1.S1_s_at // Mtr.28194.1.S1_at // Mtr.22003.1.S1_at // Mtr.4074.1.S1_at // Mtr.10253.1.S1_at // Mtr.12921.1.S1_at // Mtr.4441.1.S1_at
GO:0030234	F	enzyme regulator activity	27	1962	240	31225	0.0047	0.079	// Mtr.4561.1.S1_at // Mtr.50585.1.S1_at // Mtr.43322.1.S1_s_at // Mtr.29494.1.S1_at // Mtr.10438.1.S1_at // Mtr.8508.1.S1_at // Mtr.45228.1.S1_at // Mtr.11288.1.S1_at // Mtr.40476.1.S1_at // Mtr.21912.1.S1_at // Mtr.16278.1.S1_at // Mtr.4467.1.S1_at // Mtr.17359.1.S1_at // Mtr.44970.1.S1_at // Mtr.274.1.S1_at // Mtr.21910.1.S1_at // Mtr.37034.1.S1_s_at // Mtr.40195.1.S1_at // Mtr.34591.1.S1_s_at…
GO:0016765	F	transferase activity, transferring alkyl or aryl (other than methyl) groups	19	1962	149	31225	0.0051	0.082	// Mtr.12513.1.S1_at // Mtr.11377.1.S1_at // Mtr.42710.1.S1_at // Mtr.12316.1.S1_at // Mtr.37204.1.S1_at // Mtr.38752.1.S1_at // Mtr.5659.1.S1_at // Mtr.11080.1.S1_s_at // Mtr.1633.1.S1_x_at // Mtr.35388.1.S1_s_at // Mtr.8962.1.S1_at // Mtr.15070.1.S1_s_at // Mtr.28547.1.S1_s_at // Mtr.40588.1.S1_at // Mtr.18369.1.S1_at // Mtr.46485.1.S1_at // Mtr.34975.1.S1_at // Mtr.10502.1.S1_s_at // Mtr.48422…
GO:0015294	F	solute:cation symporter activity	17	1962	127	31225	0.0051	0.082	// Mtr.30741.1.S1_at // Mtr.21449.1.S1_at // Mtr.8893.1.S1_at // Mtr.36115.1.S1_at // Mtr.6916.1.S1_s_at // Mtr.39031.1.S1_at // Mtr.38200.1.S1_at // Mtr.19796.1.S1_at // Mtr.28089.1.S1_at // Mtr.27606.1.S1_at // Mtr.38695.1.S1_at // Mtr.10221.1.S1_at // Mtr.12675.1.S1_at // Mtr.27913.1.S1_at // Mtr.31375.1.S1_at // Mtr.45062.1.S1_at // Mtr.47843.1.S1_at
GO:0005215	F	transporter activity	106	1962	1293	31225	0.0053	0.084	// Mtr.49446.1.S1_at // Mtr.45124.1.S1_at // Mtr.17920.1.S1_s_at // Mtr.12092.1.S1_at // Mtr.3429.1.S1_at // Mtr.3052.1.S1_at // Mtr.3808.1.S1_at // Mtr.10556.1.S1_at // Mtr.27944.1.S1_at // Mtr.10221.1.S1_at // Mtr.16117.1.S1_s_at // Mtr.27913.1.S1_at // Mtr.51590.1.S1_at // Mtr.50378.1.S1_s_at // Mtr.43847.1.S1_at // Mtr.37657.1.S1_at // Mtr.39161.1.S1_at // Mtr.43251.1.S1_at // Mtr.37085.1.S1_…
GO:0046915	F	transition metal ion transmembrane transporter activity	7	1962	30	31225	0.0054	0.084	// Mtr.41323.1.S1_at // Mtr.49446.1.S1_at // Mtr.43877.1.S1_at // Mtr.20927.1.S1_at // Mtr.16824.1.S1_at // Mtr.16117.1.S1_s_at // Mtr.44349.1.S1_at
GO:0016211	F	ammonia ligase activity	7	1962	31	31225	0.0063	0.095	// Mtr.166.1.S1_at // Mtr.42555.1.S1_at // Mtr.16954.1.S1_at // Mtr.44064.1.S1_at // Mtr.9254.1.S1_at // Mtr.22927.1.S1_at // Mtr.42659.1.S1_at
GO:0016880	F	acid-ammonia (or amide) ligase activity	7	1962	31	31225	0.0063	0.095	// Mtr.166.1.S1_at // Mtr.42555.1.S1_at // Mtr.16954.1.S1_at // Mtr.44064.1.S1_at // Mtr.9254.1.S1_at // Mtr.22927.1.S1_at // Mtr.42659.1.S1_at
GO:0004194	F	pepsin A activity	11	1962	68	31225	0.0066	0.1	// Mtr.9032.1.S1_at // Mtr.8558.1.S1_at // Mtr.44968.1.S1_at // Mtr.12715.1.S1_at // Mtr.8559.1.S1_at // Mtr.40605.1.S1_at // Mtr.25311.1.S1_at // Mtr.37043.1.S1_at // Mtr.48831.1.S1_at // Mtr.48829.1.S1_at // Mtr.44837.1.S1_at
GO:0035251	F	UDP-glucosyltransferase activity	16	1962	121	31225	0.0071	0.1	// Mtr.42402.1.S1_at // Mtr.31406.1.S1_x_at // Mtr.21701.1.S1_s_at // Mtr.31406.1.S1_at // Mtr.44435.1.S1_at // Mtr.20354.1.S1_at // Mtr.43961.1.S1_at // Mtr.20354.1.S1_x_at // Mtr.9175.1.S1_at // Mtr.39291.1.S1_at // Mtr.28194.1.S1_at // Mtr.22003.1.S1_at // Mtr.4074.1.S1_at // Mtr.10253.1.S1_at // Mtr.12921.1.S1_at // Mtr.4441.1.S1_at
GO:0015293	F	symporter activity	17	1962	132	31225	0.0071	0.1	// Mtr.30741.1.S1_at // Mtr.21449.1.S1_at // Mtr.8893.1.S1_at // Mtr.36115.1.S1_at // Mtr.6916.1.S1_s_at // Mtr.39031.1.S1_at // Mtr.38200.1.S1_at // Mtr.19796.1.S1_at // Mtr.28089.1.S1_at // Mtr.27606.1.S1_at // Mtr.38695.1.S1_at // Mtr.10221.1.S1_at // Mtr.12675.1.S1_at // Mtr.27913.1.S1_at // Mtr.31375.1.S1_at // Mtr.45062.1.S1_at // Mtr.47843.1.S1_at
GO:0016638	F	oxidoreductase activity, acting on the CH-NH2 group of donors	8	1962	41	31225	0.0076	0.11	// Mtr.44039.1.S1_at // Mtr.12412.1.S1_at // Mtr.41610.1.S1_at // Mtr.12168.1.S1_at // Mtr.47774.1.S1_at // Mtr.38252.1.S1_at // Mtr.11675.1.S1_at // Mtr.43193.1.S1_at
GO:0004553	F	hydrolase activity, hydrolyzing O-glycosyl compounds	42	1962	438	31225	0.0075	0.11	// Mtr.39599.1.S1_at // Mtr.14499.1.S1_at // Mtr.8522.1.S1_at // Mtr.4832.1.S1_x_at // Mtr.12161.1.S1_at // Mtr.4832.1.S1_at // Mtr.40478.1.S1_at // Mtr.38714.1.S1_at // Mtr.45398.1.S1_at // Mtr.19888.1.S1_at // Mtr.18650.1.S1_at // Mtr.42641.1.S1_s_at // Mtr.11684.1.S1_at // Mtr.12668.1.S1_at // Mtr.40322.1.S1_at // Mtr.49019.1.S1_at // Mtr.32730.1.S1_at // Mtr.331.1.S1_at // Mtr.50583.1.S1_at /…
GO:0030528	F	transcription regulator activity	76	1962	892	31225	0.0074	0.11	// Mtr.5750.1.S1_at // Mtr.39861.1.S1_at // Mtr.35363.1.S1_at // Mtr.44598.1.S1_at // Mtr.10987.1.S1_at // Mtr.35994.1.S1_at // Mtr.4300.1.S1_s_at // Mtr.35480.1.S1_at // Mtr.8750.1.S1_at // Mtr.7448.1.S1_s_at // Mtr.1584.1.S1_at // Mtr.12342.1.S1_at // Mtr.17513.1.S1_s_at // Mtr.24231.1.S1_at // Mtr.43116.1.S1_at // Mtr.12377.1.S1_at // Mtr.9291.1.S1_s_at // Mtr.39499.1.S1_at // Mtr.11697.1.S1_a…
GO:0015082	F	di-, tri-valent inorganic cation transmembrane transporter activity	10	1962	60	31225	0.0079	0.11	// Mtr.41323.1.S1_at // Mtr.49446.1.S1_at // Mtr.43877.1.S1_at // Mtr.44516.1.S1_at // Mtr.20927.1.S1_at // Mtr.3052.1.S1_at // Mtr.16824.1.S1_at // Mtr.44349.1.S1_at // Mtr.42399.1.S1_at // Mtr.16117.1.S1_s_at
GO:0004888	F	transmembrane receptor activity	15	1962	113	31225	0.0087	0.12	// Mtr.11368.1.S1_at // Mtr.15831.1.S1_s_at // Mtr.49160.1.S1_at // Mtr.31118.1.S1_at // Mtr.51997.1.S1_at // Mtr.45395.1.S1_at // Mtr.15817.1.S1_at // Mtr.39914.1.S1_at // Mtr.45558.1.S1_at // Mtr.38502.1.S1_at // Mtr.31550.1.S1_at // Mtr.4963.1.S1_at // Mtr.16849.1.S1_at // Mtr.16372.1.S1_at // Mtr.35727.1.S1_at
GO:0008757	F	S-adenosylmethionine-dependent methyltransferase activity	14	1962	104	31225	0.0099	0.13	// Mtr.41208.1.S1_at // Mtr.8599.1.S1_at // Mtr.5939.1.S1_s_at // Mtr.22960.1.S1_at // Mtr.51214.1.S1_at // Mtr.31539.1.S1_at // Mtr.28801.1.S1_at // Mtr.44529.1.S1_at // Mtr.41370.1.S1_at // Mtr.12678.1.S1_at // Mtr.43098.1.S1_at // Mtr.49862.1.S1_at // Mtr.40868.1.S1_at // Mtr.22958.1.S1_at
GO:0022857	F	transmembrane transporter activity	73	1962	868	31225	0.011	0.15	// Mtr.35838.1.S1_at // Mtr.7710.1.S1_at // Mtr.49446.1.S1_at // Mtr.37984.1.S1_at // Mtr.45124.1.S1_at // Mtr.6645.1.S1_at // Mtr.3429.1.S1_at // Mtr.3052.1.S1_at // Mtr.4593.1.S1_at // Mtr.10556.1.S1_at // Mtr.12675.1.S1_at // Mtr.3501.1.S1_s_at // Mtr.10221.1.S1_at // Mtr.44349.1.S1_at // Mtr.13100.1.S1_at // Mtr.23679.1.S1_x_at // Mtr.44649.1.S1_at // Mtr.25576.1.S1_at // Mtr.27848.1.S1_at //…
GO:0016747	F	transferase activity, transferring acyl groups other than amino-acyl groups	28	1962	273	31225	0.012	0.16	// Mtr.49572.1.S1_x_at // Mtr.20187.1.S1_at // Mtr.17612.1.S1_x_at // Mtr.49423.1.S1_at // Mtr.40711.1.S1_at // Mtr.20464.1.S1_x_at // Mtr.15678.1.S1_s_at // Mtr.42078.1.S1_at // Mtr.36996.1.S1_at // Mtr.43713.1.S1_at // Mtr.20185.1.S1_at // Mtr.13471.1.S1_at // Mtr.37316.1.S1_at // Mtr.12988.1.S1_at // Mtr.37046.1.S1_at // Mtr.17616.1.S1_x_at // Mtr.17621.1.S1_x_at // Mtr.33181.1.S1_at // Mtr.20…
GO:0005507	F	copper ion binding	17	1962	141	31225	0.012	0.16	// Mtr.9478.1.S1_at // Mtr.44039.1.S1_at // Mtr.18118.1.S1_at // Mtr.41610.1.S1_at // Mtr.41285.1.S1_at // Mtr.16824.1.S1_at // Mtr.12168.1.S1_at // Mtr.24516.1.S1_at // Mtr.8601.1.S1_at // Mtr.9645.1.S1_at // Mtr.25731.1.S1_at // Mtr.12502.1.S1_at // Mtr.23022.1.S1_at // Mtr.9921.1.S1_at // Mtr.44621.1.S1_at // Mtr.12710.1.S1_at // Mtr.38252.1.S1_at
GO:0015144	F	carbohydrate transmembrane transporter activity	15	1962	119	31225	0.013	0.17	// Mtr.21449.1.S1_at // Mtr.36115.1.S1_at // Mtr.27606.1.S1_at // Mtr.39031.1.S1_at // Mtr.38200.1.S1_at // Mtr.19796.1.S1_at // Mtr.28089.1.S1_at // Mtr.38205.1.S1_at // Mtr.38695.1.S1_at // Mtr.10221.1.S1_at // Mtr.31375.1.S1_at // Mtr.12675.1.S1_at // Mtr.27913.1.S1_at // Mtr.43895.1.S1_at // Mtr.47843.1.S1_at
GO:0016709	F	oxidoreductase activity, acting on paired donors, with incorporation or reduction of molecular oxygen, NADH or NADPH as one donor, and incorporation of one atom of oxygen	10	1962	67	31225	0.015	0.19	// Mtr.43009.1.S1_s_at // Mtr.17324.1.S1_at // Mtr.1299.1.S1_s_at // Mtr.38100.1.S1_at // Mtr.4980.1.S1_at // Mtr.47488.1.S1_at // Mtr.17321.1.S1_x_at // Mtr.47490.1.S1_s_at // Mtr.32642.1.S1_at // Mtr.39968.1.S1_at
GO:0016641	F	oxidoreductase activity, acting on the CH-NH2 group of donors, oxygen as acceptor	6	1962	29	31225	0.016	0.2	// Mtr.44039.1.S1_at // Mtr.41610.1.S1_at // Mtr.12168.1.S1_at // Mtr.47774.1.S1_at // Mtr.38252.1.S1_at // Mtr.11675.1.S1_at
GO:0005351	F	sugar:hydrogen symporter activity	13	1962	100	31225	0.016	0.2	// Mtr.21449.1.S1_at // Mtr.36115.1.S1_at // Mtr.39031.1.S1_at // Mtr.38200.1.S1_at // Mtr.19796.1.S1_at // Mtr.28089.1.S1_at // Mtr.27606.1.S1_at // Mtr.38695.1.S1_at // Mtr.10221.1.S1_at // Mtr.12675.1.S1_at // Mtr.27913.1.S1_at // Mtr.31375.1.S1_at // Mtr.47843.1.S1_at
GO:0005402	F	cation:sugar symporter activity	13	1962	100	31225	0.016	0.2	// Mtr.21449.1.S1_at // Mtr.36115.1.S1_at // Mtr.39031.1.S1_at // Mtr.38200.1.S1_at // Mtr.19796.1.S1_at // Mtr.28089.1.S1_at // Mtr.27606.1.S1_at // Mtr.38695.1.S1_at // Mtr.10221.1.S1_at // Mtr.12675.1.S1_at // Mtr.27913.1.S1_at // Mtr.31375.1.S1_at // Mtr.47843.1.S1_at
GO:0016405	F	CoA-ligase activity	5	1962	22	31225	0.02	0.24	// Mtr.32034.1.S1_at // Mtr.33181.1.S1_at // Mtr.9793.1.S1_at // Mtr.41031.1.S1_at // Mtr.12988.1.S1_at
GO:0045330	F	aspartyl esterase activity	5	1962	23	31225	0.023	0.27	// Mtr.274.1.S1_at // Mtr.40195.1.S1_at // Mtr.29494.1.S1_at // Mtr.45228.1.S1_at // Mtr.8508.1.S1_at
GO:0043565	F	sequence-specific DNA binding	23	1962	226	31225	0.023	0.27	// Mtr.28167.1.S1_s_at // Mtr.17513.1.S1_s_at // Mtr.12377.1.S1_at // Mtr.48513.1.S1_at // Mtr.8750.1.S1_at // Mtr.29902.1.S1_at // Mtr.38750.1.S1_at // Mtr.32312.1.S1_at // Mtr.37399.1.S1_at // Mtr.33546.1.S1_at // Mtr.38096.1.S1_at // Mtr.44416.1.S1_at // Mtr.14692.1.S1_at // Mtr.38212.1.S1_at // Mtr.48397.1.S1_at // Mtr.44598.1.S1_at // Mtr.41187.1.S1_at // Mtr.15655.1.S1_at // Mtr.41637.1.S1_…
GO:0051119	F	sugar transmembrane transporter activity	13	1962	106	31225	0.024	0.28	// Mtr.21449.1.S1_at // Mtr.36115.1.S1_at // Mtr.39031.1.S1_at // Mtr.38200.1.S1_at // Mtr.19796.1.S1_at // Mtr.28089.1.S1_at // Mtr.27606.1.S1_at // Mtr.38695.1.S1_at // Mtr.10221.1.S1_at // Mtr.12675.1.S1_at // Mtr.27913.1.S1_at // Mtr.31375.1.S1_at // Mtr.47843.1.S1_at
GO:0022804	F	active transmembrane transporter activity	49	1962	575	31225	0.027	0.31	// Mtr.7710.1.S1_at // Mtr.37984.1.S1_at // Mtr.19796.1.S1_at // Mtr.6645.1.S1_at // Mtr.3052.1.S1_at // Mtr.4593.1.S1_at // Mtr.16824.1.S1_at // Mtr.12675.1.S1_at // Mtr.10221.1.S1_at // Mtr.13100.1.S1_at // Mtr.23679.1.S1_x_at // Mtr.44649.1.S1_at // Mtr.27848.1.S1_at // Mtr.16117.1.S1_s_at // Mtr.43343.1.S1_at // Mtr.8893.1.S1_at // Mtr.22051.1.S1_at // Mtr.39031.1.S1_at // Mtr.50378.1.S1_s_at…
GO:0015295	F	solute:hydrogen symporter activity	13	1962	108	31225	0.027	0.31	// Mtr.21449.1.S1_at // Mtr.36115.1.S1_at // Mtr.39031.1.S1_at // Mtr.38200.1.S1_at // Mtr.19796.1.S1_at // Mtr.28089.1.S1_at // Mtr.27606.1.S1_at // Mtr.38695.1.S1_at // Mtr.10221.1.S1_at // Mtr.12675.1.S1_at // Mtr.27913.1.S1_at // Mtr.31375.1.S1_at // Mtr.47843.1.S1_at
GO:0016746	F	transferase activity, transferring acyl groups	29	1962	310	31225	0.03	0.34	// Mtr.49572.1.S1_x_at // Mtr.20187.1.S1_at // Mtr.17612.1.S1_x_at // Mtr.49423.1.S1_at // Mtr.40711.1.S1_at // Mtr.20464.1.S1_x_at // Mtr.15678.1.S1_s_at // Mtr.42078.1.S1_at // Mtr.36996.1.S1_at // Mtr.43713.1.S1_at // Mtr.20185.1.S1_at // Mtr.13471.1.S1_at // Mtr.37316.1.S1_at // Mtr.12988.1.S1_at // Mtr.37046.1.S1_at // Mtr.17616.1.S1_x_at // Mtr.17621.1.S1_x_at // Mtr.33181.1.S1_at // Mtr.20…
GO:0017076	F	purine nucleotide binding	164	1962	2260	31225	0.037	0.42	// Mtr.50931.1.S1_s_at // Mtr.44476.1.S1_at // Mtr.11192.1.S1_at // Mtr.42942.1.S1_at // Mtr.14499.1.S1_at // Mtr.46286.1.S1_at // Mtr.10514.1.S1_at // Mtr.47094.1.S1_at // Mtr.1529.1.S1_at // Mtr.17341.1.S1_at // Mtr.16117.1.S1_s_at // Mtr.23940.1.S1_at // Mtr.51590.1.S1_at // Mtr.50378.1.S1_s_at // Mtr.11457.1.S1_at // Mtr.142.1.S1_s_at // Mtr.10085.1.S1_at // Mtr.10984.1.S1_at // Mtr.2280.1.S1…
GO:0046873	F	metal ion transmembrane transporter activity	12	1962	102	31225	0.037	0.42	// Mtr.41323.1.S1_at // Mtr.49446.1.S1_at // Mtr.43877.1.S1_at // Mtr.51989.1.S1_s_at // Mtr.40509.1.S1_at // Mtr.20927.1.S1_at // Mtr.3052.1.S1_at // Mtr.16824.1.S1_at // Mtr.44516.1.S1_at // Mtr.44349.1.S1_at // Mtr.42399.1.S1_at // Mtr.16117.1.S1_s_at
GO:0022891	F	substrate-specific transmembrane transporter activity	55	1962	679	31225	0.043	0.47	// Mtr.35838.1.S1_at // Mtr.7710.1.S1_at // Mtr.49446.1.S1_at // Mtr.45124.1.S1_at // Mtr.6645.1.S1_at // Mtr.3429.1.S1_at // Mtr.3052.1.S1_at // Mtr.4593.1.S1_at // Mtr.10556.1.S1_at // Mtr.12675.1.S1_at // Mtr.10221.1.S1_at // Mtr.44349.1.S1_at // Mtr.13100.1.S1_at // Mtr.16117.1.S1_s_at // Mtr.41323.1.S1_at // Mtr.8893.1.S1_at // Mtr.27913.1.S1_at // Mtr.39031.1.S1_at // Mtr.38200.1.S1_at // M…
GO:0016878	F	acid-thiol ligase activity	5	1962	28	31225	0.043	0.47	// Mtr.32034.1.S1_at // Mtr.33181.1.S1_at // Mtr.9793.1.S1_at // Mtr.41031.1.S1_at // Mtr.12988.1.S1_at
GO:0032553	F	ribonucleotide binding	153	1962	2117	31225	0.048	0.51	// Mtr.50931.1.S1_s_at // Mtr.44476.1.S1_at // Mtr.11192.1.S1_at // Mtr.42942.1.S1_at // Mtr.14499.1.S1_at // Mtr.46286.1.S1_at // Mtr.10514.1.S1_at // Mtr.47094.1.S1_at // Mtr.1529.1.S1_at // Mtr.17341.1.S1_at // Mtr.16117.1.S1_s_at // Mtr.23940.1.S1_at // Mtr.51590.1.S1_at // Mtr.50378.1.S1_s_at // Mtr.11457.1.S1_at // Mtr.142.1.S1_s_at // Mtr.10085.1.S1_at // Mtr.2280.1.S1_at // Mtr.34426.1.S1…
GO:0032555	F	purine ribonucleotide binding	153	1962	2117	31225	0.048	0.51	// Mtr.50931.1.S1_s_at // Mtr.44476.1.S1_at // Mtr.11192.1.S1_at // Mtr.42942.1.S1_at // Mtr.14499.1.S1_at // Mtr.46286.1.S1_at // Mtr.10514.1.S1_at // Mtr.47094.1.S1_at // Mtr.1529.1.S1_at // Mtr.17341.1.S1_at // Mtr.16117.1.S1_s_at // Mtr.23940.1.S1_at // Mtr.51590.1.S1_at // Mtr.50378.1.S1_s_at // Mtr.11457.1.S1_at // Mtr.142.1.S1_s_at // Mtr.10085.1.S1_at // Mtr.2280.1.S1_at // Mtr.34426.1.S1…
GO:0043492	F	ATPase activity, coupled to movement of substances	20	1962	206	31225	0.047	0.51	// Mtr.43343.1.S1_at // Mtr.16824.1.S1_at // Mtr.43251.1.S1_at // Mtr.51590.1.S1_at // Mtr.50378.1.S1_s_at // Mtr.23681.1.S1_x_at // Mtr.5817.1.S1_at // Mtr.44516.1.S1_at // Mtr.3052.1.S1_at // Mtr.3808.1.S1_at // Mtr.28766.1.S1_at // Mtr.47369.1.S1_at // Mtr.27848.1.S1_at // Mtr.26397.1.S1_s_at // Mtr.23679.1.S1_x_at // Mtr.17382.1.S1_x_at // Mtr.44649.1.S1_at // Mtr.21802.1.S1_x_at // Mtr.42399…
GO:0008324	F	cation transmembrane transporter activity	35	1962	407	31225	0.049	0.52	// Mtr.49446.1.S1_at // Mtr.19796.1.S1_at // Mtr.3052.1.S1_at // Mtr.10556.1.S1_at // Mtr.10221.1.S1_at // Mtr.44349.1.S1_at // Mtr.12675.1.S1_at // Mtr.16117.1.S1_s_at // Mtr.41323.1.S1_at // Mtr.8893.1.S1_at // Mtr.39031.1.S1_at // Mtr.38200.1.S1_at // Mtr.28089.1.S1_at // Mtr.20927.1.S1_at // Mtr.38695.1.S1_at // Mtr.44516.1.S1_at // Mtr.36115.1.S1_at // Mtr.47843.1.S1_at // Mtr.30741.1.S1_at …
GO:0005488	F	binding	818	1962	12434	31225	0.053	0.55	// Mtr.50931.1.S1_s_at // Mtr.10692.1.S1_at // Mtr.10969.1.S1_at // Mtr.37599.1.S1_at // Mtr.12396.1.S1_at // Mtr.12925.1.S1_at // Mtr.37265.1.S1_at // Mtr.1529.1.S1_at // Mtr.17341.1.S1_at // Mtr.8750.1.S1_at // Mtr.9921.1.S1_at // Mtr.428.1.S1_s_at // Mtr.20465.1.S1_at // Mtr.30415.1.S1_s_at // Mtr.18605.1.S1_at // Mtr.27222.1.S1_at // Mtr.35893.1.S1_at // Mtr.32730.1.S1_at // Mtr.16851.1.S1_at…
GO:0015291	F	secondary active transmembrane transporter activity	24	1962	264	31225	0.058	0.59	// Mtr.19796.1.S1_at // Mtr.10221.1.S1_at // Mtr.12675.1.S1_at // Mtr.8893.1.S1_at // Mtr.22051.1.S1_at // Mtr.39031.1.S1_at // Mtr.38200.1.S1_at // Mtr.31375.1.S1_at // Mtr.38695.1.S1_at // Mtr.36115.1.S1_at // Mtr.22050.1.S1_at // Mtr.47843.1.S1_at // Mtr.30741.1.S1_at // Mtr.21449.1.S1_at // Mtr.6916.1.S1_s_at // Mtr.9928.1.S1_at // Mtr.15323.1.S1_s_at // Mtr.27606.1.S1_at // Mtr.37984.1.S1_at…
GO:0016820	F	hydrolase activity, acting on acid anhydrides, catalyzing transmembrane movement of substances	20	1962	212	31225	0.059	0.6	// Mtr.43343.1.S1_at // Mtr.16824.1.S1_at // Mtr.43251.1.S1_at // Mtr.51590.1.S1_at // Mtr.50378.1.S1_s_at // Mtr.3798.1.S1_at // Mtr.23681.1.S1_x_at // Mtr.44516.1.S1_at // Mtr.3052.1.S1_at // Mtr.3808.1.S1_at // Mtr.28766.1.S1_at // Mtr.47369.1.S1_at // Mtr.27848.1.S1_at // Mtr.26397.1.S1_s_at // Mtr.23679.1.S1_x_at // Mtr.17382.1.S1_x_at // Mtr.44649.1.S1_at // Mtr.21802.1.S1_x_at // Mtr.42399…
GO:0015075	F	ion transmembrane transporter activity	42	1962	513	31225	0.061	0.62	// Mtr.35838.1.S1_at // Mtr.49446.1.S1_at // Mtr.19796.1.S1_at // Mtr.3052.1.S1_at // Mtr.10556.1.S1_at // Mtr.10221.1.S1_at // Mtr.44349.1.S1_at // Mtr.12675.1.S1_at // Mtr.16117.1.S1_s_at // Mtr.41323.1.S1_at // Mtr.8893.1.S1_at // Mtr.39031.1.S1_at // Mtr.38200.1.S1_at // Mtr.28089.1.S1_at // Mtr.20927.1.S1_at // Mtr.38695.1.S1_at // Mtr.44516.1.S1_at // Mtr.36115.1.S1_at // Mtr.47843.1.S1_at …
GO:0030145	F	manganese ion binding	10	1962	89	31225	0.068	0.67	// Mtr.43572.1.S1_at // Mtr.40021.1.S1_at // Mtr.41610.1.S1_at // Mtr.1156.1.S1_at // Mtr.40046.1.S1_at // Mtr.44039.1.S1_at // Mtr.38252.1.S1_at // Mtr.44162.1.S1_at // Mtr.50075.1.S1_s_at // Mtr.42985.1.S1_at
GO:0004568	F	chitinase activity	6	1962	43	31225	0.068	0.67	// Mtr.331.1.S1_at // Mtr.22903.1.S1_at // Mtr.10547.1.S1_s_at // Mtr.12466.1.S1_at // Mtr.51557.1.S1_at // Mtr.40372.1.S1_at
GO:0000166	F	nucleotide binding	202	1962	2891	31225	0.069	0.68	// Mtr.50931.1.S1_s_at // Mtr.44476.1.S1_at // Mtr.11192.1.S1_at // Mtr.42942.1.S1_at // Mtr.14499.1.S1_at // Mtr.20181.1.S1_s_at // Mtr.38312.1.S1_at // Mtr.46286.1.S1_at // Mtr.11654.1.S1_at // Mtr.10514.1.S1_at // Mtr.47094.1.S1_at // Mtr.1529.1.S1_at // Mtr.17341.1.S1_at // Mtr.45211.1.S1_at // Mtr.16117.1.S1_s_at // Mtr.11195.1.S1_at // Mtr.23940.1.S1_at // Mtr.51590.1.S1_at // Mtr.50378.1.S…
GO:0042626	F	ATPase activity, coupled to transmembrane movement of substances	19	1962	204	31225	0.071	0.69	// Mtr.43343.1.S1_at // Mtr.16824.1.S1_at // Mtr.43251.1.S1_at // Mtr.51590.1.S1_at // Mtr.50378.1.S1_s_at // Mtr.23681.1.S1_x_at // Mtr.44516.1.S1_at // Mtr.3052.1.S1_at // Mtr.3808.1.S1_at // Mtr.28766.1.S1_at // Mtr.47369.1.S1_at // Mtr.27848.1.S1_at // Mtr.26397.1.S1_s_at // Mtr.23679.1.S1_x_at // Mtr.17382.1.S1_x_at // Mtr.44649.1.S1_at // Mtr.21802.1.S1_x_at // Mtr.42399.1.S1_at // Mtr.1611…
GO:0004091	F	carboxylesterase activity	22	1962	246	31225	0.076	0.73	// Mtr.4561.1.S1_at // Mtr.38795.1.S1_at // Mtr.29494.1.S1_at // Mtr.8508.1.S1_at // Mtr.45228.1.S1_at // Mtr.11288.1.S1_at // Mtr.40195.1.S1_at // Mtr.12518.1.S1_at // Mtr.4467.1.S1_at // Mtr.10989.1.S1_at // Mtr.42038.1.S1_s_at // Mtr.13241.1.S1_at // Mtr.17359.1.S1_at // Mtr.274.1.S1_at // Mtr.43797.1.S1_at // Mtr.37034.1.S1_s_at // Mtr.10940.1.S1_at // Mtr.38253.1.S1_at // Mtr.992.1.S1_at // …
GO:0003993	F	acid phosphatase activity	6	1962	46	31225	0.085	0.81	// Mtr.43575.1.S1_at // Mtr.27743.1.S1_at // Mtr.42850.1.S1_at // Mtr.27743.1.S1_s_at // Mtr.7659.1.S1_at // Mtr.8617.1.S1_at
GO:0005544	F	calcium-dependent phospholipid binding	5	1962	36	31225	0.093	0.88	// Mtr.12060.1.S1_at // Mtr.20368.1.S1_at // Mtr.43390.1.S1_at // Mtr.43391.1.S1_at // Mtr.51258.1.S1_at
GO:0010181	F	FMN binding	6	1962	48	31225	0.098	0.92	// Mtr.320.1.S1_at // Mtr.320.1.S1_x_at // Mtr.12528.1.S1_at // Mtr.39296.1.S1_at // Mtr.25365.1.S1_at // Mtr.318.1.S1_at
GO:0016667	F	oxidoreductase activity, acting on sulfur group of donors	6	1962	89	31225	0.49	1	// Mtr.6934.1.S1_at // Mtr.14545.1.S1_at // Mtr.41411.1.S1_at // Mtr.267.1.S1_at // Mtr.35755.1.S1_at // Mtr.44155.1.S1_at
GO:0008509	F	anion transmembrane transporter activity	5	1962	82	31225	0.59	1	// Mtr.35838.1.S1_at // Mtr.5369.1.S1_at // Mtr.9928.1.S1_at // Mtr.27575.1.S1_at // Mtr.15323.1.S1_s_at
GO:0016818	F	hydrolase activity, acting on acid anhydrides, in phosphorus-containing anhydrides	41	1962	968	31225	1	1	// Mtr.47369.1.S1_s_at // Mtr.41504.1.S1_at // Mtr.9101.1.S1_at // Mtr.38312.1.S1_at // Mtr.3052.1.S1_at // Mtr.46286.1.S1_at // Mtr.16824.1.S1_at // Mtr.32240.1.S1_at // Mtr.49450.1.S1_at // Mtr.47094.1.S1_at // Mtr.23679.1.S1_x_at // Mtr.44649.1.S1_at // Mtr.27848.1.S1_at // Mtr.16117.1.S1_s_at // Mtr.43343.1.S1_at // Mtr.26698.1.S1_at // Mtr.51590.1.S1_at // Mtr.30729.1.S1_at // Mtr.31550.1.S1…
GO:0016817	F	hydrolase activity, acting on acid anhydrides	43	1962	976	31225	0.99	1	// Mtr.47369.1.S1_s_at // Mtr.41504.1.S1_at // Mtr.49446.1.S1_at // Mtr.9101.1.S1_at // Mtr.38312.1.S1_at // Mtr.3052.1.S1_at // Mtr.46286.1.S1_at // Mtr.16824.1.S1_at // Mtr.32240.1.S1_at // Mtr.49450.1.S1_at // Mtr.47094.1.S1_at // Mtr.23679.1.S1_x_at // Mtr.44649.1.S1_at // Mtr.27848.1.S1_at // Mtr.16117.1.S1_s_at // Mtr.43343.1.S1_at // Mtr.26698.1.S1_at // Mtr.51590.1.S1_at // Mtr.30729.1.S1…
GO:0016874	F	ligase activity	25	1962	513	31225	0.91	1	// Mtr.35838.1.S1_at // Mtr.166.1.S1_at // Mtr.31924.1.S1_at // Mtr.40589.1.S1_at // Mtr.13782.1.S1_s_at // Mtr.42659.1.S1_at // Mtr.13167.1.S1_at // Mtr.9793.1.S1_at // Mtr.42555.1.S1_at // Mtr.12988.1.S1_at // Mtr.9254.1.S1_at // Mtr.35802.1.S1_at // Mtr.14499.1.S1_at // Mtr.33181.1.S1_at // Mtr.8498.1.S1_s_at // Mtr.23121.1.S1_s_at // Mtr.35697.1.S1_s_at // Mtr.16954.1.S1_at // Mtr.41031.1.S1_…
GO:0015399	F	primary active transmembrane transporter activity	19	1962	248	31225	0.23	1	// Mtr.43343.1.S1_at // Mtr.16824.1.S1_at // Mtr.43251.1.S1_at // Mtr.51590.1.S1_at // Mtr.50378.1.S1_s_at // Mtr.23681.1.S1_x_at // Mtr.44516.1.S1_at // Mtr.3052.1.S1_at // Mtr.3808.1.S1_at // Mtr.28766.1.S1_at // Mtr.47369.1.S1_at // Mtr.27848.1.S1_at // Mtr.26397.1.S1_s_at // Mtr.23679.1.S1_x_at // Mtr.17382.1.S1_x_at // Mtr.44649.1.S1_at // Mtr.21802.1.S1_x_at // Mtr.42399.1.S1_at // Mtr.1611…
GO:0016787	F	hydrolase activity	198	1962	3418	31225	0.89	1	// Mtr.35740.1.S1_at // Mtr.5521.1.S1_at // Mtr.49446.1.S1_at // Mtr.11589.1.S1_at // Mtr.14499.1.S1_at // Mtr.7260.1.S1_at // Mtr.38312.1.S1_at // Mtr.3052.1.S1_at // Mtr.46286.1.S1_at // Mtr.40589.1.S1_at // Mtr.29494.1.S1_at // Mtr.40478.1.S1_at // Mtr.47094.1.S1_at // Mtr.18904.1.S1_at // Mtr.16117.1.S1_s_at // Mtr.10989.1.S1_at // Mtr.40195.1.S1_at // Mtr.19888.1.S1_at // Mtr.51590.1.S1_at /…
GO:0016788	F	hydrolase activity, acting on ester bonds	56	1962	961	31225	0.73	1	// Mtr.4561.1.S1_at // Mtr.274.1.S1_at // Mtr.35740.1.S1_at // Mtr.27743.1.S1_at // Mtr.43575.1.S1_at // Mtr.37375.1.S1_at // Mtr.7260.1.S1_at // Mtr.19910.1.S1_at // Mtr.52092.1.S1_s_at // Mtr.29494.1.S1_at // Mtr.13916.1.S1_at // Mtr.30776.1.S1_at // Mtr.38795.1.S1_at // Mtr.9152.1.S1_at // Mtr.45228.1.S1_at // Mtr.37773.1.S1_at // Mtr.12538.1.S1_at // Mtr.17718.1.S1_at // Mtr.11288.1.S1_at // …
GO:0016877	F	ligase activity, forming carbon-sulfur bonds	6	1962	50	31225	0.11	1	// Mtr.32034.1.S1_at // Mtr.13167.1.S1_at // Mtr.9793.1.S1_at // Mtr.12988.1.S1_at // Mtr.41031.1.S1_at // Mtr.33181.1.S1_at
GO:0016772	F	transferase activity, transferring phosphorus-containing groups	181	1962	2798	31225	0.36	1	// Mtr.50931.1.S1_s_at // Mtr.40371.1.S1_at // Mtr.11192.1.S1_at // Mtr.42942.1.S1_at // Mtr.36929.1.S1_s_at // Mtr.4852.1.S1_at // Mtr.28234.1.S1_at // Mtr.16849.1.S1_at // Mtr.10286.1.S1_at // Mtr.17341.1.S1_at // Mtr.1529.1.S1_at // Mtr.23940.1.S1_at // Mtr.27114.1.S1_at // Mtr.11457.1.S1_at // Mtr.41169.1.S1_at // Mtr.10085.1.S1_at // Mtr.9897.1.S1_at // Mtr.25105.1.S1_at // Mtr.34426.1.S1_at…
GO:0008415	F	acyltransferase activity	21	1962	245	31225	0.11	1	// Mtr.36996.1.S1_at // Mtr.49572.1.S1_x_at // Mtr.20185.1.S1_x_at // Mtr.43713.1.S1_at // Mtr.17612.1.S1_x_at // Mtr.40711.1.S1_at // Mtr.32034.1.S1_at // Mtr.45667.1.S1_x_at // Mtr.20186.1.S1_at // Mtr.49423.1.S1_at // Mtr.20187.1.S1_x_at // Mtr.12988.1.S1_at // Mtr.20464.1.S1_x_at // Mtr.15281.1.S1_at // Mtr.20185.1.S1_at // Mtr.33181.1.S1_at // Mtr.16356.1.S1_s_at // Mtr.17616.1.S1_x_at // Mt…
GO:0005342	F	organic acid transmembrane transporter activity	6	1962	63	31225	0.22	1	// Mtr.3516.1.S1_at // Mtr.6645.1.S1_at // Mtr.3429.1.S1_at // Mtr.4593.1.S1_at // Mtr.13100.1.S1_at // Mtr.45062.1.S1_at
GO:0000287	F	magnesium ion binding	10	1962	232	31225	0.91	1	// Mtr.41727.1.S1_at // Mtr.8764.1.S1_at // Mtr.15028.1.S1_at // Mtr.32898.1.S1_at // Mtr.28801.1.S1_at // Mtr.12433.1.S1_at // Mtr.26397.1.S1_s_at // Mtr.27355.1.S1_s_at // Mtr.42399.1.S1_at // Mtr.8544.1.S1_at
GO:0022890	F	inorganic cation transmembrane transporter activity	15	1962	221	31225	0.42	1	// Mtr.41323.1.S1_at // Mtr.16824.1.S1_at // Mtr.49446.1.S1_at // Mtr.43877.1.S1_at // Mtr.40509.1.S1_at // Mtr.20927.1.S1_at // Mtr.3052.1.S1_at // Mtr.10556.1.S1_at // Mtr.26397.1.S1_s_at // Mtr.44516.1.S1_at // Mtr.25576.1.S1_at // Mtr.44349.1.S1_at // Mtr.30730.1.S1_at // Mtr.42399.1.S1_at // Mtr.16117.1.S1_s_at
GO:0008289	F	lipid binding	13	1962	299	31225	0.93	1	// Mtr.24396.1.S1_at // Mtr.12060.1.S1_at // Mtr.51258.1.S1_at // Mtr.50760.1.S1_at // Mtr.51082.1.S1_at // Mtr.18605.1.S1_at // Mtr.43391.1.S1_at // Mtr.18605.1.S1_x_at // Mtr.38421.1.S1_at // Mtr.39619.1.S1_at // Mtr.20368.1.S1_at // Mtr.43390.1.S1_at // Mtr.46211.1.S1_s_at
GO:0022892	F	substrate-specific transporter activity	59	1962	828	31225	0.19	1	// Mtr.35838.1.S1_at // Mtr.7710.1.S1_at // Mtr.49446.1.S1_at // Mtr.45124.1.S1_at // Mtr.6645.1.S1_at // Mtr.14686.1.S1_at // Mtr.3052.1.S1_at // Mtr.4593.1.S1_at // Mtr.10556.1.S1_at // Mtr.12675.1.S1_at // Mtr.10221.1.S1_at // Mtr.44349.1.S1_at // Mtr.13100.1.S1_at // Mtr.16117.1.S1_s_at // Mtr.41323.1.S1_at // Mtr.8893.1.S1_at // Mtr.27913.1.S1_at // Mtr.39031.1.S1_at // Mtr.38200.1.S1_at // …
GO:0016853	F	isomerase activity	10	1962	270	31225	0.97	1	// Mtr.20117.1.S1_s_at // Mtr.8531.1.S1_at // Mtr.31570.1.S1_at // Mtr.23736.1.S1_at // Mtr.31626.1.S1_at // Mtr.40331.1.S1_at // Mtr.4434.1.S1_s_at // Mtr.2484.1.S1_at // Mtr.9365.1.S1_at // Mtr.28196.1.S1_at
GO:0046983	F	protein dimerization activity	22	1962	262	31225	0.12	1	// Mtr.8599.1.S1_s_at // Mtr.42571.1.S1_at // Mtr.40531.1.S1_at // Mtr.17513.1.S1_s_at // Mtr.18067.1.S1_at // Mtr.41208.1.S1_at // Mtr.51214.1.S1_at // Mtr.33546.1.S1_at // Mtr.44529.1.S1_at // Mtr.8757.1.S1_at // Mtr.43954.1.S1_at // Mtr.38750.1.S1_at // Mtr.41187.1.S1_at // Mtr.8599.1.S1_at // Mtr.22960.1.S1_at // Mtr.41370.1.S1_at // Mtr.18066.1.S1_s_at // Mtr.49862.1.S1_at // Mtr.8652.1.S1_a…
GO:0070011	F	peptidase activity, acting on L-amino acid peptides	12	1962	431	31225	1	1	// Mtr.37033.1.S1_s_at // Mtr.44713.1.S1_at // Mtr.11589.1.S1_at // Mtr.35430.1.S1_s_at // Mtr.44573.1.S1_at // Mtr.43536.1.S1_at // Mtr.14149.1.S1_at // Mtr.40589.1.S1_at // Mtr.29843.1.S1_s_at // Mtr.46023.1.S1_at // Mtr.17239.1.S1_at // Mtr.7567.1.S1_s_at
GO:0005543	F	phospholipid binding	5	1962	84	31225	0.61	1	// Mtr.12060.1.S1_at // Mtr.20368.1.S1_at // Mtr.43390.1.S1_at // Mtr.43391.1.S1_at // Mtr.51258.1.S1_at
GO:0004222	F	metalloendopeptidase activity	6	1962	75	31225	0.35	1	// Mtr.37033.1.S1_s_at // Mtr.44573.1.S1_at // Mtr.35430.1.S1_s_at // Mtr.14149.1.S1_at // Mtr.17239.1.S1_at // Mtr.7567.1.S1_s_at
GO:0016564	F	transcription repressor activity	7	1962	70	31225	0.17	1	// Mtr.8604.1.S1_at // Mtr.410.1.S1_s_at // Mtr.12708.1.S1_at // Mtr.24231.1.S1_at // Mtr.30508.1.S1_at // Mtr.10592.1.S1_at // Mtr.32289.1.S1_s_at
GO:0016298	F	lipase activity	8	1962	108	31225	0.38	1	// Mtr.32228.1.S1_at // Mtr.12518.1.S1_at // Mtr.40304.1.S1_at // Mtr.42038.1.S1_s_at // Mtr.13916.1.S1_at // Mtr.30776.1.S1_at // Mtr.37773.1.S1_at // Mtr.50250.1.S1_at
GO:0009055	F	electron carrier activity	6	1962	226	31225	0.99	1	// Mtr.6934.1.S1_at // Mtr.41411.1.S1_at // Mtr.40400.1.S1_at // Mtr.46883.1.S1_at // Mtr.24516.1.S1_at // Mtr.35755.1.S1_at
GO:0019001	F	guanyl nucleotide binding	5	1962	327	31225	1	1	// Mtr.46130.1.S1_at // Mtr.41182.1.S1_at // Mtr.12426.1.S1_at // Mtr.46286.1.S1_at // Mtr.49580.1.S1_at
GO:0016791	F	phosphatase activity	18	1962	317	31225	0.7	1	// Mtr.43575.1.S1_at // Mtr.17718.1.S1_at // Mtr.293.1.S1_at // Mtr.42850.1.S1_at // Mtr.10845.1.S1_at // Mtr.9819.1.S1_at // Mtr.19910.1.S1_at // Mtr.32898.1.S1_at // Mtr.10598.1.S1_at // Mtr.7659.1.S1_at // Mtr.8617.1.S1_at // Mtr.27743.1.S1_at // Mtr.3107.1.S1_at // Mtr.27743.1.S1_s_at // Mtr.9152.1.S1_at // Mtr.281.1.S1_at // Mtr.22592.1.S1_at // Mtr.10788.1.S1_at
GO:0070279	F	vitamin B6 binding	6	1962	128	31225	0.81	1	// Mtr.13654.1.S1_at // Mtr.48422.1.S1_s_at // Mtr.23789.1.S1_at // Mtr.23789.1.S1_s_at // Mtr.5838.1.S1_at // Mtr.20234.1.S1_at
GO:0032561	F	guanyl ribonucleotide binding	5	1962	323	31225	1	1	// Mtr.46130.1.S1_at // Mtr.41182.1.S1_at // Mtr.12426.1.S1_at // Mtr.46286.1.S1_at // Mtr.49580.1.S1_at
GO:0016881	F	acid-amino acid ligase activity	5	1962	200	31225	0.99	1	// Mtr.23121.1.S1_s_at // Mtr.35802.1.S1_at // Mtr.13782.1.S1_s_at // Mtr.35697.1.S1_s_at // Mtr.31924.1.S1_at
GO:0005515	F	protein binding	156	1962	3255	31225	1	1	// Mtr.18026.1.S1_at // Mtr.41172.1.S1_s_at // Mtr.8599.1.S1_s_at // Mtr.25105.1.S1_at // Mtr.10280.1.S1_at // Mtr.40589.1.S1_at // Mtr.18067.1.S1_at // Mtr.12377.1.S1_at // Mtr.45116.1.S1_at // Mtr.32032.1.S1_at // Mtr.428.1.S1_s_at // Mtr.41208.1.S1_at // Mtr.33546.1.S1_at // Mtr.40747.1.S1_at // Mtr.7591.1.S1_at // Mtr.8757.1.S1_at // Mtr.33370.1.S1_at // Mtr.5195.1.S1_at // Mtr.47298.1.S1_at …
GO:0030170	F	pyridoxal phosphate binding	6	1962	128	31225	0.81	1	// Mtr.13654.1.S1_at // Mtr.48422.1.S1_s_at // Mtr.23789.1.S1_at // Mtr.23789.1.S1_s_at // Mtr.5838.1.S1_at // Mtr.20234.1.S1_at
GO:0004175	F	endopeptidase activity	9	1962	266	31225	0.98	1	// Mtr.37033.1.S1_s_at // Mtr.44713.1.S1_at // Mtr.11589.1.S1_at // Mtr.35430.1.S1_s_at // Mtr.44573.1.S1_at // Mtr.14149.1.S1_at // Mtr.29843.1.S1_s_at // Mtr.17239.1.S1_at // Mtr.7567.1.S1_s_at
GO:0016887	F	ATPase activity	28	1962	522	31225	0.82	1	// Mtr.47369.1.S1_s_at // Mtr.41504.1.S1_at // Mtr.9101.1.S1_at // Mtr.3052.1.S1_at // Mtr.3808.1.S1_at // Mtr.16824.1.S1_at // Mtr.47094.1.S1_at // Mtr.23679.1.S1_x_at // Mtr.44649.1.S1_at // Mtr.27848.1.S1_at // Mtr.16117.1.S1_s_at // Mtr.43343.1.S1_at // Mtr.51590.1.S1_at // Mtr.30729.1.S1_at // Mtr.21802.1.S1_x_at // Mtr.43251.1.S1_at // Mtr.44516.1.S1_at // Mtr.28766.1.S1_at // Mtr.47369.1.S…
GO:0003677	F	DNA binding	97	1962	1678	31225	0.81	1	// Mtr.35994.1.S1_at // Mtr.36431.1.S1_at // Mtr.51379.1.S1_at // Mtr.12342.1.S1_at // Mtr.35480.1.S1_at // Mtr.12377.1.S1_at // Mtr.9291.1.S1_s_at // Mtr.47863.1.S1_s_at // Mtr.38751.1.S1_at // Mtr.8750.1.S1_at // Mtr.10159.1.S1_at // Mtr.22093.1.S1_s_at // Mtr.7267.1.S1_at // Mtr.8820.1.S1_at // Mtr.44789.1.S1_at // Mtr.4083.1.S1_s_at // Mtr.44416.1.S1_at // Mtr.174.1.S1_at // Mtr.43116.1.S1_at…
GO:0017111	F	nucleoside-triphosphatase activity	39	1962	942	31225	1	1	// Mtr.47369.1.S1_s_at // Mtr.41504.1.S1_at // Mtr.9101.1.S1_at // Mtr.38312.1.S1_at // Mtr.3052.1.S1_at // Mtr.46286.1.S1_at // Mtr.16824.1.S1_at // Mtr.32240.1.S1_at // Mtr.49450.1.S1_at // Mtr.47094.1.S1_at // Mtr.23679.1.S1_x_at // Mtr.44649.1.S1_at // Mtr.27848.1.S1_at // Mtr.16117.1.S1_s_at // Mtr.43343.1.S1_at // Mtr.26698.1.S1_at // Mtr.51590.1.S1_at // Mtr.30729.1.S1_at // Mtr.31550.1.S1…
GO:0015405	F	P-P-bond-hydrolysis-driven transmembrane transporter activity	19	1962	243	31225	0.21	1	// Mtr.43343.1.S1_at // Mtr.16824.1.S1_at // Mtr.43251.1.S1_at // Mtr.51590.1.S1_at // Mtr.50378.1.S1_s_at // Mtr.23681.1.S1_x_at // Mtr.44516.1.S1_at // Mtr.3052.1.S1_at // Mtr.3808.1.S1_at // Mtr.28766.1.S1_at // Mtr.47369.1.S1_at // Mtr.27848.1.S1_at // Mtr.26397.1.S1_s_at // Mtr.23679.1.S1_x_at // Mtr.17382.1.S1_x_at // Mtr.44649.1.S1_at // Mtr.21802.1.S1_x_at // Mtr.42399.1.S1_at // Mtr.1611…
GO:0003676	F	nucleic acid binding	110	1962	3028	31225	1	1	// Mtr.35994.1.S1_at // Mtr.36431.1.S1_at // Mtr.46286.1.S1_at // Mtr.51379.1.S1_at // Mtr.12342.1.S1_at // Mtr.35480.1.S1_at // Mtr.12377.1.S1_at // Mtr.9291.1.S1_s_at // Mtr.47863.1.S1_s_at // Mtr.38751.1.S1_at // Mtr.8750.1.S1_at // Mtr.10159.1.S1_at // Mtr.22093.1.S1_s_at // Mtr.7267.1.S1_at // Mtr.8820.1.S1_at // Mtr.44789.1.S1_at // Mtr.4083.1.S1_s_at // Mtr.44416.1.S1_at // Mtr.174.1.S1_at…
GO:0042625	F	ATPase activity, coupled to transmembrane movement of ions	6	1962	122	31225	0.77	1	// Mtr.44516.1.S1_at // Mtr.3052.1.S1_at // Mtr.16824.1.S1_at // Mtr.26397.1.S1_s_at // Mtr.42399.1.S1_at // Mtr.16117.1.S1_s_at
GO:0042623	F	ATPase activity, coupled	20	1962	404	31225	0.88	1	// Mtr.43343.1.S1_at // Mtr.16824.1.S1_at // Mtr.43251.1.S1_at // Mtr.51590.1.S1_at // Mtr.50378.1.S1_s_at // Mtr.23681.1.S1_x_at // Mtr.5817.1.S1_at // Mtr.44516.1.S1_at // Mtr.3052.1.S1_at // Mtr.3808.1.S1_at // Mtr.28766.1.S1_at // Mtr.47369.1.S1_at // Mtr.27848.1.S1_at // Mtr.26397.1.S1_s_at // Mtr.23679.1.S1_x_at // Mtr.17382.1.S1_x_at // Mtr.44649.1.S1_at // Mtr.21802.1.S1_x_at // Mtr.42399…
GO:0005525	F	GTP binding	5	1962	322	31225	1	1	// Mtr.46130.1.S1_at // Mtr.41182.1.S1_at // Mtr.12426.1.S1_at // Mtr.46286.1.S1_at // Mtr.49580.1.S1_at
GO:0016835	F	carbon-oxygen lyase activity	11	1962	157	31225	0.41	1	// Mtr.8857.1.S1_at // Mtr.23207.1.S1_at // Mtr.15522.1.S1_at // Mtr.44405.1.S1_at // Mtr.16615.1.S1_at // Mtr.2868.1.S1_at // Mtr.39781.1.S1_at // Mtr.38613.1.S1_at // Mtr.15070.1.S1_s_at // Mtr.28786.1.S1_at // Mtr.42710.1.S1_at
GO:0016830	F	carbon-carbon lyase activity	11	1962	155	31225	0.39	1	// Mtr.43134.1.S1_at // Mtr.50006.1.S1_at // Mtr.40239.1.S1_at // Mtr.23789.1.S1_at // Mtr.5838.1.S1_at // Mtr.23789.1.S1_s_at // Mtr.23736.1.S1_at // Mtr.20234.1.S1_at // Mtr.15392.1.S1_at // Mtr.45211.1.S1_at // Mtr.8544.1.S1_at
GO:0042578	F	phosphoric ester hydrolase activity	20	1962	386	31225	0.83	1	// Mtr.43575.1.S1_at // Mtr.17718.1.S1_at // Mtr.293.1.S1_at // Mtr.42850.1.S1_at // Mtr.10845.1.S1_at // Mtr.9819.1.S1_at // Mtr.19910.1.S1_at // Mtr.50250.1.S1_at // Mtr.37375.1.S1_at // Mtr.10598.1.S1_at // Mtr.7659.1.S1_at // Mtr.8617.1.S1_at // Mtr.27743.1.S1_at // Mtr.3107.1.S1_at // Mtr.27743.1.S1_s_at // Mtr.9152.1.S1_at // Mtr.32898.1.S1_at // Mtr.281.1.S1_at // Mtr.22592.1.S1_at // Mtr.…
GO:0016627	F	oxidoreductase activity, acting on the CH-CH group of donors	5	1962	90	31225	0.67	1	// Mtr.410.1.S1_s_at // Mtr.11495.1.S1_at // Mtr.25365.1.S1_at // Mtr.32892.1.S1_at // Mtr.30508.1.S1_at
GO:0008233	F	peptidase activity	19	1962	555	31225	1	1	// Mtr.37033.1.S1_s_at // Mtr.44713.1.S1_at // Mtr.5521.1.S1_at // Mtr.44316.1.S1_at // Mtr.11589.1.S1_at // Mtr.35430.1.S1_s_at // Mtr.14224.1.S1_at // Mtr.44573.1.S1_at // Mtr.43536.1.S1_at // Mtr.14149.1.S1_at // Mtr.13963.1.S1_at // Mtr.13103.1.S1_at // Mtr.29843.1.S1_s_at // Mtr.34591.1.S1_s_at // Mtr.35524.1.S1_at // Mtr.46023.1.S1_at // Mtr.17239.1.S1_at // Mtr.40589.1.S1_at // Mtr.7567.1.…
GO:0008237	F	metallopeptidase activity	6	1962	122	31225	0.77	1	// Mtr.37033.1.S1_s_at // Mtr.44573.1.S1_at // Mtr.35430.1.S1_s_at // Mtr.14149.1.S1_at // Mtr.17239.1.S1_at // Mtr.7567.1.S1_s_at
GO:0016655	F	oxidoreductase activity, acting on NADH or NADPH, quinone or similar compound as acceptor	6	1962	71	31225	0.3	1	// Mtr.8857.1.S1_at // Mtr.44405.1.S1_at // Mtr.12528.1.S1_at // Mtr.27832.1.S1_at // Mtr.39296.1.S1_at // Mtr.16693.1.S1_at
GO:0016651	F	oxidoreductase activity, acting on NADH or NADPH	7	1962	106	31225	0.51	1	// Mtr.8857.1.S1_at // Mtr.44405.1.S1_at // Mtr.12528.1.S1_at // Mtr.27832.1.S1_at // Mtr.42239.1.S1_at // Mtr.39296.1.S1_at // Mtr.16693.1.S1_at
GO:0016836	F	hydro-lyase activity	6	1962	105	31225	0.65	1	// Mtr.8857.1.S1_at // Mtr.15522.1.S1_at // Mtr.44405.1.S1_at // Mtr.16615.1.S1_at // Mtr.2868.1.S1_at // Mtr.28786.1.S1_at
GO:0016831	F	carboxy-lyase activity	9	1962	109	31225	0.26	1	// Mtr.40239.1.S1_at // Mtr.23789.1.S1_at // Mtr.5838.1.S1_at // Mtr.23789.1.S1_s_at // Mtr.23736.1.S1_at // Mtr.20234.1.S1_at // Mtr.15392.1.S1_at // Mtr.45211.1.S1_at // Mtr.8544.1.S1_at
GO:0016879	F	ligase activity, forming carbon-nitrogen bonds	15	1962	307	31225	0.86	1	// Mtr.40489.1.S1_at // Mtr.8498.1.S1_s_at // Mtr.35802.1.S1_at // Mtr.23121.1.S1_s_at // Mtr.166.1.S1_at // Mtr.42555.1.S1_at // Mtr.31924.1.S1_at // Mtr.16954.1.S1_at // Mtr.40589.1.S1_at // Mtr.44064.1.S1_at // Mtr.9254.1.S1_at // Mtr.13782.1.S1_s_at // Mtr.22927.1.S1_at // Mtr.35697.1.S1_s_at // Mtr.42659.1.S1_at
GO:0046943	F	carboxylic acid transmembrane transporter activity	6	1962	63	31225	0.22	1	// Mtr.3516.1.S1_at // Mtr.6645.1.S1_at // Mtr.3429.1.S1_at // Mtr.4593.1.S1_at // Mtr.13100.1.S1_at // Mtr.45062.1.S1_at
GO:0016679	F	oxidoreductase activity, acting on diphenols and related substances as donors	5	1962	47	31225	0.19	1	// Mtr.8934.1.S1_at // Mtr.18322.1.S1_s_at // Mtr.30730.1.S1_at // Mtr.41285.1.S1_at // Mtr.12710.1.S1_at
GO:0019842	F	vitamin binding	8	1962	181	31225	0.88	1	// Mtr.13654.1.S1_at // Mtr.48422.1.S1_s_at // Mtr.23789.1.S1_at // Mtr.23789.1.S1_s_at // Mtr.5838.1.S1_at // Mtr.20234.1.S1_at // Mtr.42838.1.S1_at // Mtr.8544.1.S1_at
GO:0008270	F	zinc ion binding	53	1962	1448	31225	1	1	// Mtr.37033.1.S1_s_at // Mtr.51628.1.S1_at // Mtr.15522.1.S1_at // Mtr.41544.1.S1_at // Mtr.44405.1.S1_at // Mtr.38736.1.S1_at // Mtr.15673.1.S1_at // Mtr.8518.1.S1_s_at // Mtr.9970.1.S1_at // Mtr.12925.1.S1_at // Mtr.6299.1.S1_at // Mtr.1205.1.S1_at // Mtr.37734.1.S1_at // Mtr.45489.1.S1_s_at // Mtr.49462.1.S1_s_at // Mtr.43783.1.S1_at // Mtr.43814.1.S1_s_at // Mtr.26540.1.S1_at // Mtr.8516.1.S…
GO:0016614	F	oxidoreductase activity, acting on CH-OH group of donors	11	1962	225	31225	0.83	1	// Mtr.7063.1.S1_at // Mtr.10397.1.S1_at // Mtr.8518.1.S1_s_at // Mtr.8517.1.S1_at // Mtr.12708.1.S1_at // Mtr.45783.1.S1_at // Mtr.24231.1.S1_at // Mtr.14697.1.S1_at // Mtr.32289.1.S1_s_at // Mtr.37340.1.S1_at // Mtr.24228.1.S1_at
GO:0016616	F	oxidoreductase activity, acting on the CH-OH group of donors, NAD or NADP as acceptor	11	1962	206	31225	0.74	1	// Mtr.7063.1.S1_at // Mtr.10397.1.S1_at // Mtr.8518.1.S1_s_at // Mtr.8517.1.S1_at // Mtr.12708.1.S1_at // Mtr.45783.1.S1_at // Mtr.24231.1.S1_at // Mtr.14697.1.S1_at // Mtr.32289.1.S1_s_at // Mtr.37340.1.S1_at // Mtr.24228.1.S1_at
GO:0019787	F	small conjugating protein ligase activity	5	1962	182	31225	0.99	1	// Mtr.23121.1.S1_s_at // Mtr.35802.1.S1_at // Mtr.13782.1.S1_s_at // Mtr.35697.1.S1_s_at // Mtr.31924.1.S1_at
GO:0004722	F	protein serine/threonine phosphatase activity	8	1962	150	31225	0.72	1	// Mtr.17718.1.S1_at // Mtr.293.1.S1_at // Mtr.19910.1.S1_at // Mtr.32898.1.S1_at // Mtr.10598.1.S1_at // Mtr.3107.1.S1_at // Mtr.9152.1.S1_at // Mtr.10788.1.S1_at
GO:0004721	F	phosphoprotein phosphatase activity	8	1962	208	31225	0.95	1	// Mtr.17718.1.S1_at // Mtr.293.1.S1_at // Mtr.19910.1.S1_at // Mtr.32898.1.S1_at // Mtr.10598.1.S1_at // Mtr.3107.1.S1_at // Mtr.9152.1.S1_at // Mtr.10788.1.S1_at
GO:0016462	F	pyrophosphatase activity	41	1962	965	31225	1	1	// Mtr.47369.1.S1_s_at // Mtr.41504.1.S1_at // Mtr.9101.1.S1_at // Mtr.38312.1.S1_at // Mtr.3052.1.S1_at // Mtr.46286.1.S1_at // Mtr.16824.1.S1_at // Mtr.32240.1.S1_at // Mtr.49450.1.S1_at // Mtr.47094.1.S1_at // Mtr.23679.1.S1_x_at // Mtr.44649.1.S1_at // Mtr.27848.1.S1_at // Mtr.16117.1.S1_s_at // Mtr.43343.1.S1_at // Mtr.26698.1.S1_at // Mtr.51590.1.S1_at // Mtr.30729.1.S1_at // Mtr.31550.1.S1…
GO:0015662	F	ATPase activity, coupled to transmembrane movement of ions, phosphorylative mechanism	6	1962	82	31225	0.42	1	// Mtr.44516.1.S1_at // Mtr.3052.1.S1_at // Mtr.16824.1.S1_at // Mtr.26397.1.S1_s_at // Mtr.42399.1.S1_at // Mtr.16117.1.S1_s_at
GO:0016829	F	lyase activity	37	1962	505	31225	0.2	1	// Mtr.40239.1.S1_at // Mtr.48422.1.S1_s_at // Mtr.15522.1.S1_at // Mtr.44405.1.S1_at // Mtr.16615.1.S1_at // Mtr.12953.1.S1_at // Mtr.5838.1.S1_at // Mtr.23736.1.S1_at // Mtr.12433.1.S1_at // Mtr.27355.1.S1_s_at // Mtr.42710.1.S1_at // Mtr.45211.1.S1_at // Mtr.8544.1.S1_at // Mtr.43134.1.S1_at // Mtr.50006.1.S1_at // Mtr.23789.1.S1_at // Mtr.31626.1.S1_at // Mtr.20234.1.S1_at // Mtr.15392.1.S1_a…
GO:0015297	F	antiporter activity	5	1962	107	31225	0.8	1	// Mtr.39423.1.S1_at // Mtr.28324.1.S1_at // Mtr.22051.1.S1_at // Mtr.22050.1.S1_at // Mtr.37984.1.S1_at
GO:0050662	F	coenzyme binding	25	1962	422	31225	0.64	1	// Mtr.7754.1.S1_s_at // Mtr.31383.1.S1_s_at // Mtr.42571.1.S1_at // Mtr.42239.1.S1_at // Mtr.23736.1.S1_at // Mtr.39431.1.S1_at // Mtr.318.1.S1_at // Mtr.8544.1.S1_at // Mtr.11195.1.S1_at // Mtr.10468.1.S1_at // Mtr.40498.1.S1_at // Mtr.25365.1.S1_at // Mtr.52190.1.S1_at // Mtr.10397.1.S1_at // Mtr.12528.1.S1_at // Mtr.25021.1.S1_at // Mtr.39296.1.S1_at // Mtr.40399.1.S1_at // Mtr.10984.1.S1_at …
GO:0050660	F	FAD binding	11	1962	137	31225	0.26	1	// Mtr.52190.1.S1_at // Mtr.10468.1.S1_at // Mtr.31383.1.S1_s_at // Mtr.42239.1.S1_at // Mtr.40498.1.S1_at // Mtr.689.1.S1_at // Mtr.11719.1.S1_at // Mtr.40399.1.S1_at // Mtr.12984.1.S1_at // Mtr.10984.1.S1_at // Mtr.13510.1.S1_at
GO:0015103	F	inorganic anion transmembrane transporter activity	5	1962	47	31225	0.19	1	// Mtr.35838.1.S1_at // Mtr.5369.1.S1_at // Mtr.9928.1.S1_at // Mtr.27575.1.S1_at // Mtr.15323.1.S1_s_at
GO:0005275	F	amine transmembrane transporter activity	6	1962	71	31225	0.3	1	// Mtr.7710.1.S1_at // Mtr.3516.1.S1_at // Mtr.6645.1.S1_at // Mtr.4593.1.S1_at // Mtr.10079.1.S1_at // Mtr.13100.1.S1_at
GO:0004842	F	ubiquitin-protein ligase activity	5	1962	167	31225	0.98	1	// Mtr.23121.1.S1_s_at // Mtr.35802.1.S1_at // Mtr.13782.1.S1_s_at // Mtr.35697.1.S1_s_at // Mtr.31924.1.S1_at
GO:0048037	F	cofactor binding	35	1962	593	31225	0.67	1	// Mtr.7754.1.S1_s_at // Mtr.48422.1.S1_s_at // Mtr.41610.1.S1_at // Mtr.31383.1.S1_s_at // Mtr.42571.1.S1_at // Mtr.5838.1.S1_at // Mtr.42239.1.S1_at // Mtr.23736.1.S1_at // Mtr.39431.1.S1_at // Mtr.318.1.S1_at // Mtr.8544.1.S1_at // Mtr.11195.1.S1_at // Mtr.10468.1.S1_at // Mtr.23789.1.S1_at // Mtr.40498.1.S1_at // Mtr.44039.1.S1_at // Mtr.25365.1.S1_at // Mtr.20234.1.S1_at // Mtr.52190.1.S1_at…
GO:0015036	F	disulfide oxidoreductase activity	5	1962	66	31225	0.41	1	// Mtr.14545.1.S1_at // Mtr.6934.1.S1_at // Mtr.44155.1.S1_at // Mtr.35755.1.S1_at // Mtr.41411.1.S1_at
GO:0016023	C	cytoplasmic membrane-bounded vesicle	195	1962	1782	31225	8.4e-13	1.4e-10	// Mtr.20739.1.S1_s_at // Mtr.15053.1.S1_at // Mtr.41172.1.S1_s_at // Mtr.10969.1.S1_at // Mtr.11192.1.S1_at // Mtr.37599.1.S1_at // Mtr.11495.1.S1_at // Mtr.14499.1.S1_at // Mtr.40940.1.S1_s_at // Mtr.15545.1.S1_at // Mtr.40589.1.S1_at // Mtr.51452.1.S1_x_at // Mtr.28423.1.S1_at // Mtr.44349.1.S1_at // Mtr.44162.1.S1_at // Mtr.44569.1.S1_at // Mtr.18290.1.S1_at // Mtr.7148.1.S1_at // Mtr.428.1.S…
GO:0031988	C	membrane-bounded vesicle	195	1962	1783	31225	8.8e-13	1.4e-10	// Mtr.20739.1.S1_s_at // Mtr.15053.1.S1_at // Mtr.41172.1.S1_s_at // Mtr.10969.1.S1_at // Mtr.11192.1.S1_at // Mtr.37599.1.S1_at // Mtr.11495.1.S1_at // Mtr.14499.1.S1_at // Mtr.40940.1.S1_s_at // Mtr.15545.1.S1_at // Mtr.40589.1.S1_at // Mtr.51452.1.S1_x_at // Mtr.28423.1.S1_at // Mtr.44349.1.S1_at // Mtr.44162.1.S1_at // Mtr.44569.1.S1_at // Mtr.18290.1.S1_at // Mtr.7148.1.S1_at // Mtr.428.1.S…
GO:0031982	C	vesicle	195	1962	1799	31225	1.8e-12	1.4e-10	// Mtr.20739.1.S1_s_at // Mtr.15053.1.S1_at // Mtr.41172.1.S1_s_at // Mtr.10969.1.S1_at // Mtr.11192.1.S1_at // Mtr.37599.1.S1_at // Mtr.11495.1.S1_at // Mtr.14499.1.S1_at // Mtr.40940.1.S1_s_at // Mtr.15545.1.S1_at // Mtr.40589.1.S1_at // Mtr.51452.1.S1_x_at // Mtr.28423.1.S1_at // Mtr.44349.1.S1_at // Mtr.44162.1.S1_at // Mtr.44569.1.S1_at // Mtr.18290.1.S1_at // Mtr.7148.1.S1_at // Mtr.428.1.S…
GO:0031410	C	cytoplasmic vesicle	195	1962	1798	31225	1.7e-12	1.4e-10	// Mtr.20739.1.S1_s_at // Mtr.15053.1.S1_at // Mtr.41172.1.S1_s_at // Mtr.10969.1.S1_at // Mtr.11192.1.S1_at // Mtr.37599.1.S1_at // Mtr.11495.1.S1_at // Mtr.14499.1.S1_at // Mtr.40940.1.S1_s_at // Mtr.15545.1.S1_at // Mtr.40589.1.S1_at // Mtr.51452.1.S1_x_at // Mtr.28423.1.S1_at // Mtr.44349.1.S1_at // Mtr.44162.1.S1_at // Mtr.44569.1.S1_at // Mtr.18290.1.S1_at // Mtr.7148.1.S1_at // Mtr.428.1.S…
GO:0031224	C	intrinsic to membrane	114	1962	1298	31225	0.00046	0.029	// Mtr.15817.1.S1_at // Mtr.21662.1.S1_at // Mtr.45124.1.S1_at // Mtr.10556.1.S1_at // Mtr.10221.1.S1_at // Mtr.47094.1.S1_at // Mtr.40751.1.S1_at // Mtr.27169.1.S1_at // Mtr.35545.1.S1_at // Mtr.16117.1.S1_s_at // Mtr.43090.1.S1_at // Mtr.51590.1.S1_at // Mtr.50378.1.S1_s_at // Mtr.43847.1.S1_at // Mtr.1299.1.S1_s_at // Mtr.42461.1.S1_at // Mtr.11495.1.S1_at // Mtr.20215.1.S1_at // Mtr.38502.1.S…
GO:0005886	C	plasma membrane	96	1962	1084	31225	0.00098	0.052	// Mtr.40190.1.S1_at // Mtr.12715.1.S1_at // Mtr.3808.1.S1_at // Mtr.10556.1.S1_at // Mtr.11654.1.S1_at // Mtr.41938.1.S1_at // Mtr.47094.1.S1_at // Mtr.428.1.S1_s_at // Mtr.50378.1.S1_s_at // Mtr.27847.1.S1_at // Mtr.51734.1.S1_s_at // Mtr.43251.1.S1_at // Mtr.37378.1.S1_at // Mtr.36037.1.S1_at // Mtr.27913.1.S1_at // Mtr.16009.1.S1_s_at // Mtr.51989.1.S1_s_at // Mtr.20492.1.S1_at // Mtr.4390.1.…
GO:0016021	C	integral to membrane	99	1962	1196	31225	0.0054	0.22	// Mtr.45124.1.S1_at // Mtr.10556.1.S1_at // Mtr.10221.1.S1_at // Mtr.47094.1.S1_at // Mtr.40751.1.S1_at // Mtr.27169.1.S1_at // Mtr.35545.1.S1_at // Mtr.16117.1.S1_s_at // Mtr.43090.1.S1_at // Mtr.51590.1.S1_at // Mtr.50378.1.S1_s_at // Mtr.43847.1.S1_at // Mtr.1299.1.S1_s_at // Mtr.42461.1.S1_at // Mtr.11495.1.S1_at // Mtr.20215.1.S1_at // Mtr.10175.1.S1_at // Mtr.43251.1.S1_at // Mtr.27606.1.S…
GO:0016020	C	membrane	353	1962	4938	31225	0.0064	0.22	// Mtr.20739.1.S1_s_at // Mtr.31825.1.S1_at // Mtr.36965.1.S1_at // Mtr.10556.1.S1_at // Mtr.10221.1.S1_at // Mtr.31491.1.S1_s_at // Mtr.428.1.S1_s_at // Mtr.44384.1.S1_at // Mtr.43508.1.S1_at // Mtr.43251.1.S1_at // Mtr.43830.1.S1_at // Mtr.15212.1.S1_at // Mtr.27606.1.S1_at // Mtr.39140.1.S1_at // Mtr.8948.1.S1_at // Mtr.30787.1.S1_at // Mtr.27575.1.S1_at // Mtr.20492.1.S1_at // Mtr.38820.1.S1_…
GO:0005576	C	extracellular region	44	1962	459	31225	0.0064	0.22	// Mtr.37033.1.S1_s_at // Mtr.15275.1.S1_at // Mtr.20976.1.S1_at // Mtr.4067.1.S1_at // Mtr.44405.1.S1_at // Mtr.31928.1.S1_at // Mtr.8522.1.S1_at // Mtr.13603.1.S1_at // Mtr.44573.1.S1_at // Mtr.35524.1.S1_at // Mtr.46735.1.S1_x_at // Mtr.44162.1.S1_at // Mtr.40195.1.S1_at // Mtr.8508.1.S1_at // Mtr.50075.1.S1_s_at // Mtr.45228.1.S1_at // Mtr.38485.1.S1_at // Mtr.40046.1.S1_at // Mtr.40476.1.S1_…
GO:0009986	C	cell surface	8	1962	44	31225	0.011	0.34	// Mtr.39383.1.S1_at // Mtr.14184.1.S1_s_at // Mtr.20804.1.S1_at // Mtr.45768.1.S1_at // Mtr.20368.1.S1_at // Mtr.30730.1.S1_at // Mtr.26736.1.S1_s_at // Mtr.26731.1.S1_s_at
GO:0043190	C	ATP-binding cassette (ABC) transporter complex	7	1962	36	31225	0.012	0.35	// Mtr.43343.1.S1_at // Mtr.23681.1.S1_x_at // Mtr.50378.1.S1_s_at // Mtr.47369.1.S1_at // Mtr.23679.1.S1_x_at // Mtr.44649.1.S1_at // Mtr.21802.1.S1_x_at
GO:0009505	C	plant-type cell wall	17	1962	161	31225	0.035	0.92	// Mtr.44456.1.S1_at // Mtr.274.1.S1_at // Mtr.33373.1.S1_at // Mtr.37542.1.S1_at // Mtr.30730.1.S1_at // Mtr.27563.1.S1_at // Mtr.4467.1.S1_at // Mtr.39599.1.S1_at // Mtr.52092.1.S1_s_at // Mtr.29494.1.S1_at // Mtr.13033.1.S1_at // Mtr.39291.1.S1_at // Mtr.28556.1.S1_at // Mtr.45228.1.S1_at // Mtr.43259.1.S1_at // Mtr.41986.1.S1_at // Mtr.20776.1.S1_at
GO:0044432	C	endoplasmic reticulum part	5	1962	139	31225	0.93	1	// Mtr.43090.1.S1_at // Mtr.42343.1.S1_at // Mtr.11675.1.S1_at // Mtr.42399.1.S1_at // Mtr.10397.1.S1_at
GO:0009507	C	chloroplast	37	1962	1860	31225	1	1	// Mtr.17556.1.S1_at // Mtr.48422.1.S1_s_at // Mtr.42942.1.S1_at // Mtr.44280.1.S1_at // Mtr.43955.1.S1_at // Mtr.31390.1.S1_s_at // Mtr.35915.1.S1_at // Mtr.11697.1.S1_at // Mtr.35464.1.S1_at // Mtr.40547.1.S1_at // Mtr.15028.1.S1_at // Mtr.47490.1.S1_s_at // Mtr.5877.1.S1_at // Mtr.19399.1.S1_at // Mtr.25105.1.S1_at // Mtr.12417.1.S1_s_at // Mtr.15392.1.S1_at // Mtr.10701.1.S1_at // Mtr.31805.1…
GO:0044428	C	nuclear part	64	1962	1093	31225	0.73	1	// Mtr.5750.1.S1_at // Mtr.39861.1.S1_at // Mtr.35363.1.S1_at // Mtr.10987.1.S1_at // Mtr.28167.1.S1_s_at // Mtr.4300.1.S1_s_at // Mtr.7448.1.S1_s_at // Mtr.46130.1.S1_at // Mtr.1584.1.S1_at // Mtr.33546.1.S1_at // Mtr.17513.1.S1_s_at // Mtr.24231.1.S1_at // Mtr.43116.1.S1_at // Mtr.12377.1.S1_at // Mtr.39499.1.S1_at // Mtr.11697.1.S1_at // Mtr.29072.1.S1_s_at // Mtr.410.1.S1_s_at // Mtr.17511.1.…
GO:0044429	C	mitochondrial part	11	1962	363	31225	1	1	// Mtr.8934.1.S1_at // Mtr.18322.1.S1_s_at // Mtr.12412.1.S1_at // Mtr.43847.1.S1_at // Mtr.10397.1.S1_at // Mtr.37579.1.S1_at // Mtr.43193.1.S1_at // Mtr.37984.1.S1_at // Mtr.11974.1.S1_at // Mtr.30730.1.S1_at // Mtr.10984.1.S1_at
GO:0044424	C	intracellular part	647	1962	12954	31225	1	1	// Mtr.20739.1.S1_s_at // Mtr.50931.1.S1_s_at // Mtr.40371.1.S1_at // Mtr.37599.1.S1_at // Mtr.40940.1.S1_s_at // Mtr.42989.1.S1_at // Mtr.42626.1.S1_at // Mtr.37265.1.S1_at // Mtr.10221.1.S1_at // Mtr.44349.1.S1_at // Mtr.31491.1.S1_s_at // Mtr.24341.1.S1_at // Mtr.32032.1.S1_at // Mtr.4586.1.S1_at // Mtr.8750.1.S1_at // Mtr.43713.1.S1_at // Mtr.37437.1.S1_at // Mtr.10969.1.S1_at // Mtr.42641.1.…
GO:0044425	C	membrane part	121	1962	1829	31225	0.3	1	// Mtr.15817.1.S1_at // Mtr.45124.1.S1_at // Mtr.10556.1.S1_at // Mtr.11654.1.S1_at // Mtr.10221.1.S1_at // Mtr.47094.1.S1_at // Mtr.40751.1.S1_at // Mtr.27169.1.S1_at // Mtr.35545.1.S1_at // Mtr.16117.1.S1_s_at // Mtr.43090.1.S1_at // Mtr.51590.1.S1_at // Mtr.50378.1.S1_s_at // Mtr.43847.1.S1_at // Mtr.1299.1.S1_s_at // Mtr.42461.1.S1_at // Mtr.11495.1.S1_at // Mtr.20215.1.S1_at // Mtr.38502.1.S…
GO:0044464	C	cell part	984	1962	16657	31225	1	1	// Mtr.44512.1.S1_at // Mtr.50931.1.S1_s_at // Mtr.31825.1.S1_at // Mtr.30787.1.S1_at // Mtr.40371.1.S1_at // Mtr.40860.1.S1_at // Mtr.37599.1.S1_at // Mtr.43116.1.S1_at // Mtr.36965.1.S1_at // Mtr.40940.1.S1_s_at // Mtr.42989.1.S1_at // Mtr.10556.1.S1_at // Mtr.42626.1.S1_at // Mtr.37265.1.S1_at // Mtr.10221.1.S1_at // Mtr.44349.1.S1_at // Mtr.31491.1.S1_s_at // Mtr.1529.1.S1_at // Mtr.24341.1.S…
GO:0005743	C	mitochondrial inner membrane	7	1962	241	31225	0.99	1	// Mtr.8934.1.S1_at // Mtr.18322.1.S1_s_at // Mtr.43847.1.S1_at // Mtr.37984.1.S1_at // Mtr.11974.1.S1_at // Mtr.30730.1.S1_at // Mtr.10984.1.S1_at
GO:0005654	C	nucleoplasm	55	1962	766	31225	0.18	1	// Mtr.5750.1.S1_at // Mtr.39861.1.S1_at // Mtr.35363.1.S1_at // Mtr.10987.1.S1_at // Mtr.28167.1.S1_s_at // Mtr.4300.1.S1_s_at // Mtr.7448.1.S1_s_at // Mtr.1584.1.S1_at // Mtr.33546.1.S1_at // Mtr.17513.1.S1_s_at // Mtr.24231.1.S1_at // Mtr.43116.1.S1_at // Mtr.12377.1.S1_at // Mtr.39499.1.S1_at // Mtr.11697.1.S1_at // Mtr.410.1.S1_s_at // Mtr.17511.1.S1_at // Mtr.43124.1.S1_at // Mtr.32312.1.S1…
GO:0008287	C	protein serine/threonine phosphatase complex	9	1962	172	31225	0.75	1	// Mtr.11959.1.S1_at // Mtr.17718.1.S1_at // Mtr.293.1.S1_at // Mtr.19910.1.S1_at // Mtr.32898.1.S1_at // Mtr.10598.1.S1_at // Mtr.3107.1.S1_at // Mtr.9152.1.S1_at // Mtr.10788.1.S1_at
GO:0030312	C	external encapsulating structure	28	1962	322	31225	0.065	1	// Mtr.274.1.S1_at // Mtr.39599.1.S1_at // Mtr.8522.1.S1_at // Mtr.52092.1.S1_s_at // Mtr.29494.1.S1_at // Mtr.39291.1.S1_at // Mtr.8526.1.S1_at // Mtr.28556.1.S1_at // Mtr.45228.1.S1_at // Mtr.37393.1.S1_at // Mtr.40195.1.S1_at // Mtr.4467.1.S1_at // Mtr.8508.1.S1_at // Mtr.32032.1.S1_at // Mtr.13033.1.S1_at // Mtr.44456.1.S1_at // Mtr.33373.1.S1_at // Mtr.27563.1.S1_at // Mtr.10682.1.S1_at // M…
GO:0019866	C	organelle inner membrane	7	1962	269	31225	1	1	// Mtr.8934.1.S1_at // Mtr.18322.1.S1_s_at // Mtr.43847.1.S1_at // Mtr.37984.1.S1_at // Mtr.11974.1.S1_at // Mtr.30730.1.S1_at // Mtr.10984.1.S1_at
GO:0005737	C	cytoplasm	552	1962	10535	31225	1	1	// Mtr.20739.1.S1_s_at // Mtr.50931.1.S1_s_at // Mtr.40371.1.S1_at // Mtr.40860.1.S1_at // Mtr.37599.1.S1_at // Mtr.40940.1.S1_s_at // Mtr.42989.1.S1_at // Mtr.37265.1.S1_at // Mtr.44349.1.S1_at // Mtr.31491.1.S1_s_at // Mtr.24341.1.S1_at // Mtr.8750.1.S1_at // Mtr.43713.1.S1_at // Mtr.10969.1.S1_at // Mtr.42641.1.S1_s_at // Mtr.12988.1.S1_at // Mtr.30415.1.S1_s_at // Mtr.2040.1.S1_at // Mtr.3077…
GO:0005618	C	cell wall	28	1962	310	31225	0.046	1	// Mtr.274.1.S1_at // Mtr.39599.1.S1_at // Mtr.8522.1.S1_at // Mtr.52092.1.S1_s_at // Mtr.29494.1.S1_at // Mtr.39291.1.S1_at // Mtr.8526.1.S1_at // Mtr.28556.1.S1_at // Mtr.45228.1.S1_at // Mtr.37393.1.S1_at // Mtr.40195.1.S1_at // Mtr.4467.1.S1_at // Mtr.8508.1.S1_at // Mtr.32032.1.S1_at // Mtr.13033.1.S1_at // Mtr.44456.1.S1_at // Mtr.33373.1.S1_at // Mtr.27563.1.S1_at // Mtr.10682.1.S1_at // M…
GO:0070013	C	intracellular organelle lumen	69	1962	1060	31225	0.4	1	// Mtr.5750.1.S1_at // Mtr.39861.1.S1_at // Mtr.35363.1.S1_at // Mtr.10987.1.S1_at // Mtr.12412.1.S1_at // Mtr.4300.1.S1_s_at // Mtr.7448.1.S1_s_at // Mtr.29072.1.S1_s_at // Mtr.1584.1.S1_at // Mtr.40589.1.S1_at // Mtr.33546.1.S1_at // Mtr.17513.1.S1_s_at // Mtr.24231.1.S1_at // Mtr.43116.1.S1_at // Mtr.12377.1.S1_at // Mtr.39499.1.S1_at // Mtr.11697.1.S1_at // Mtr.410.1.S1_s_at // Mtr.17511.1.S1…
GO:0043234	C	protein complex	95	1962	2442	31225	1	1	// Mtr.11654.1.S1_at // Mtr.35480.1.S1_at // Mtr.12377.1.S1_at // Mtr.45116.1.S1_at // Mtr.8750.1.S1_at // Mtr.50378.1.S1_s_at // Mtr.12988.1.S1_at // Mtr.33546.1.S1_at // Mtr.44789.1.S1_at // Mtr.35802.1.S1_at // Mtr.44416.1.S1_at // Mtr.293.1.S1_at // Mtr.10425.1.S1_at // Mtr.43116.1.S1_at // Mtr.47369.1.S1_at // Mtr.50163.1.S1_at // Mtr.7824.1.S1_s_at // Mtr.51989.1.S1_s_at // Mtr.50457.1.S1_s…
GO:0043231	C	intracellular membrane-bounded organelle	581	1962	11132	31225	1	1	// Mtr.20739.1.S1_s_at // Mtr.50931.1.S1_s_at // Mtr.40371.1.S1_at // Mtr.37599.1.S1_at // Mtr.40940.1.S1_s_at // Mtr.42989.1.S1_at // Mtr.42626.1.S1_at // Mtr.10221.1.S1_at // Mtr.44349.1.S1_at // Mtr.31491.1.S1_s_at // Mtr.24341.1.S1_at // Mtr.32032.1.S1_at // Mtr.4586.1.S1_at // Mtr.8750.1.S1_at // Mtr.31583.1.S1_at // Mtr.37437.1.S1_at // Mtr.10969.1.S1_at // Mtr.42641.1.S1_s_at // Mtr.12988.…
GO:0043232	C	intracellular non-membrane-bounded organelle	11	1962	1423	31225	1	1	// Mtr.48713.1.S1_at // Mtr.10280.1.S1_at // Mtr.5751.1.S1_s_at // Mtr.14261.1.S1_at // Mtr.11140.1.S1_at // Mtr.46286.1.S1_at // Mtr.28330.1.S1_at // Mtr.36037.1.S1_at // Mtr.19090.1.S1_at // Mtr.39992.1.S1_s_at // Mtr.45116.1.S1_at
GO:0005829	C	cytosol	18	1962	611	31225	1	1	// Mtr.46130.1.S1_at // Mtr.32034.1.S1_at // Mtr.8750.1.S1_at // Mtr.10649.1.S1_at // Mtr.37594.1.S1_at // Mtr.38949.1.S1_at // Mtr.10689.1.S1_at // Mtr.38949.1.S1_x_at // Mtr.9120.1.S1_at // Mtr.35947.1.S1_at // Mtr.12428.1.S1_at // Mtr.12988.1.S1_at // Mtr.31269.1.S1_at // Mtr.23284.1.S1_at // Mtr.7635.1.S1_at // Mtr.26083.1.S1_x_at // Mtr.42571.1.S1_at // Mtr.33181.1.S1_at
GO:0044435	C	plastid part	6	1962	521	31225	1	1	// Mtr.42626.1.S1_at // Mtr.10397.1.S1_at // Mtr.32038.1.S1_at // Mtr.15392.1.S1_at // Mtr.23207.1.S1_at // Mtr.15028.1.S1_at
GO:0044434	C	chloroplast part	5	1962	473	31225	1	1	// Mtr.15392.1.S1_at // Mtr.42626.1.S1_at // Mtr.23207.1.S1_at // Mtr.15028.1.S1_at // Mtr.32038.1.S1_at
GO:0044422	C	organelle part	92	1962	2951	31225	1	1	// Mtr.23736.1.S1_at // Mtr.40589.1.S1_at // Mtr.35480.1.S1_at // Mtr.12377.1.S1_at // Mtr.45116.1.S1_at // Mtr.8750.1.S1_at // Mtr.3501.1.S1_s_at // Mtr.43847.1.S1_at // Mtr.10984.1.S1_at // Mtr.33546.1.S1_at // Mtr.38096.1.S1_at // Mtr.44789.1.S1_at // Mtr.44416.1.S1_at // Mtr.32038.1.S1_at // Mtr.10425.1.S1_at // Mtr.43116.1.S1_at // Mtr.36037.1.S1_at // Mtr.50163.1.S1_at // Mtr.29072.1.S1_s_a…
GO:0031090	C	organelle membrane	17	1962	832	31225	1	1	// Mtr.8934.1.S1_at // Mtr.18322.1.S1_s_at // Mtr.15028.1.S1_at // Mtr.10397.1.S1_at // Mtr.17244.1.S1_at // Mtr.43847.1.S1_at // Mtr.11974.1.S1_at // Mtr.23736.1.S1_at // Mtr.46130.1.S1_at // Mtr.42343.1.S1_at // Mtr.37984.1.S1_at // Mtr.44789.1.S1_at // Mtr.3501.1.S1_s_at // Mtr.30730.1.S1_at // Mtr.10984.1.S1_at // Mtr.42399.1.S1_at // Mtr.43090.1.S1_at
GO:0043228	C	non-membrane-bounded organelle	11	1962	1423	31225	1	1	// Mtr.48713.1.S1_at // Mtr.10280.1.S1_at // Mtr.5751.1.S1_s_at // Mtr.14261.1.S1_at // Mtr.11140.1.S1_at // Mtr.46286.1.S1_at // Mtr.28330.1.S1_at // Mtr.36037.1.S1_at // Mtr.19090.1.S1_at // Mtr.39992.1.S1_s_at // Mtr.45116.1.S1_at
GO:0048046	C	apoplast	14	1962	138	31225	0.067	1	// Mtr.42985.1.S1_at // Mtr.40021.1.S1_at // Mtr.4067.1.S1_at // Mtr.12507.1.S1_at // Mtr.8522.1.S1_at // Mtr.13603.1.S1_at // Mtr.1156.1.S1_at // Mtr.35524.1.S1_at // Mtr.40046.1.S1_at // Mtr.44162.1.S1_at // Mtr.43572.1.S1_at // Mtr.50075.1.S1_s_at // Mtr.43514.1.S1_s_at // Mtr.35815.1.S1_at
GO:0005634	C	nucleus	121	1962	2722	31225	1	1	// Mtr.37599.1.S1_at // Mtr.13258.1.S1_at // Mtr.51379.1.S1_at // Mtr.12342.1.S1_at // Mtr.35480.1.S1_at // Mtr.12377.1.S1_at // Mtr.45116.1.S1_at // Mtr.4083.1.S1_at // Mtr.8750.1.S1_at // Mtr.10159.1.S1_at // Mtr.4591.1.S1_at // Mtr.50674.1.S1_at // Mtr.33546.1.S1_at // Mtr.44789.1.S1_at // Mtr.4083.1.S1_s_at // Mtr.44416.1.S1_at // Mtr.10425.1.S1_at // Mtr.43116.1.S1_at // Mtr.36037.1.S1_at //…
GO:0009536	C	plastid	157	1962	4239	31225	1	1	// Mtr.5690.1.S1_at // Mtr.40371.1.S1_at // Mtr.40190.1.S1_at // Mtr.42942.1.S1_at // Mtr.12342.1.S1_at // Mtr.27605.1.S1_at // Mtr.31491.1.S1_s_at // Mtr.7136.1.S1_at // Mtr.42703.1.S1_at // Mtr.19399.1.S1_at // Mtr.12988.1.S1_at // Mtr.25105.1.S1_at // Mtr.32845.1.S1_at // Mtr.10701.1.S1_at // Mtr.281.1.S1_at // Mtr.44713.1.S1_at // Mtr.43251.1.S1_at // Mtr.32038.1.S1_at // Mtr.719.1.S1_at // M…
GO:0043227	C	membrane-bounded organelle	581	1962	11138	31225	1	1	// Mtr.20739.1.S1_s_at // Mtr.50931.1.S1_s_at // Mtr.40371.1.S1_at // Mtr.37599.1.S1_at // Mtr.40940.1.S1_s_at // Mtr.42989.1.S1_at // Mtr.42626.1.S1_at // Mtr.10221.1.S1_at // Mtr.44349.1.S1_at // Mtr.31491.1.S1_s_at // Mtr.24341.1.S1_at // Mtr.32032.1.S1_at // Mtr.4586.1.S1_at // Mtr.8750.1.S1_at // Mtr.31583.1.S1_at // Mtr.37437.1.S1_at // Mtr.10969.1.S1_at // Mtr.42641.1.S1_s_at // Mtr.12988.…
GO:0017053	C	transcriptional repressor complex	7	1962	60	31225	0.1	1	// Mtr.8604.1.S1_at // Mtr.410.1.S1_s_at // Mtr.12708.1.S1_at // Mtr.24231.1.S1_at // Mtr.30508.1.S1_at // Mtr.10592.1.S1_at // Mtr.32289.1.S1_s_at
GO:0005783	C	endoplasmic reticulum	29	1962	484	31225	0.63	1	// Mtr.46130.1.S1_at // Mtr.47488.1.S1_at // Mtr.51263.1.S1_at // Mtr.43780.1.S1_at // Mtr.50006.1.S1_at // Mtr.41530.1.S1_s_at // Mtr.44569.1.S1_at // Mtr.42343.1.S1_at // Mtr.14323.1.S1_at // Mtr.44789.1.S1_at // Mtr.9523.1.S1_at // Mtr.10175.1.S1_at // Mtr.17324.1.S1_at // Mtr.10397.1.S1_at // Mtr.44516.1.S1_at // Mtr.4980.1.S1_at // Mtr.11511.1.S1_at // Mtr.1854.1.S1_at // Mtr.17321.1.S1_x_at…
GO:0031974	C	membrane-enclosed lumen	69	1962	1070	31225	0.43	1	// Mtr.5750.1.S1_at // Mtr.39861.1.S1_at // Mtr.35363.1.S1_at // Mtr.10987.1.S1_at // Mtr.12412.1.S1_at // Mtr.4300.1.S1_s_at // Mtr.7448.1.S1_s_at // Mtr.29072.1.S1_s_at // Mtr.1584.1.S1_at // Mtr.40589.1.S1_at // Mtr.33546.1.S1_at // Mtr.17513.1.S1_s_at // Mtr.24231.1.S1_at // Mtr.43116.1.S1_at // Mtr.12377.1.S1_at // Mtr.39499.1.S1_at // Mtr.11697.1.S1_at // Mtr.410.1.S1_s_at // Mtr.17511.1.S1…
GO:0031975	C	envelope	10	1962	514	31225	1	1	// Mtr.8934.1.S1_at // Mtr.18322.1.S1_s_at // Mtr.10397.1.S1_at // Mtr.43847.1.S1_at // Mtr.44789.1.S1_at // Mtr.46130.1.S1_at // Mtr.37984.1.S1_at // Mtr.11974.1.S1_at // Mtr.30730.1.S1_at // Mtr.10984.1.S1_at
GO:0005773	C	vacuole	24	1962	266	31225	0.061	1	// Mtr.42989.1.S1_at // Mtr.40589.1.S1_at // Mtr.10959.1.S1_at // Mtr.37437.1.S1_at // Mtr.50075.1.S1_s_at // Mtr.11543.1.S1_at // Mtr.18650.1.S1_at // Mtr.48889.1.S1_at // Mtr.27698.1.S1_at // Mtr.35611.1.S1_at // Mtr.41049.1.S1_at // Mtr.331.1.S1_at // Mtr.42072.1.S1_at // Mtr.17244.1.S1_at // Mtr.44308.1.S1_at // Mtr.39724.1.S1_at // Mtr.10682.1.S1_at // Mtr.3501.1.S1_s_at // Mtr.40085.1.S1_s_…
GO:0005777	C	peroxisome	10	1962	135	31225	0.35	1	// Mtr.32034.1.S1_at // Mtr.9793.1.S1_at // Mtr.13058.1.S1_at // Mtr.12988.1.S1_at // Mtr.27929.1.S1_at // Mtr.35768.1.S1_at // Mtr.11974.1.S1_at // Mtr.33181.1.S1_at // Mtr.43455.1.S1_at // Mtr.32920.1.S1_at
GO:0043229	C	intracellular organelle	584	1962	11885	31225	1	1	// Mtr.20739.1.S1_s_at // Mtr.50931.1.S1_s_at // Mtr.40371.1.S1_at // Mtr.37599.1.S1_at // Mtr.40940.1.S1_s_at // Mtr.42989.1.S1_at // Mtr.42626.1.S1_at // Mtr.10221.1.S1_at // Mtr.44349.1.S1_at // Mtr.31491.1.S1_s_at // Mtr.24341.1.S1_at // Mtr.32032.1.S1_at // Mtr.4586.1.S1_at // Mtr.8750.1.S1_at // Mtr.31583.1.S1_at // Mtr.37437.1.S1_at // Mtr.10969.1.S1_at // Mtr.42641.1.S1_s_at // Mtr.12988.…
GO:0043226	C	organelle	584	1962	11887	31225	1	1	// Mtr.20739.1.S1_s_at // Mtr.50931.1.S1_s_at // Mtr.40371.1.S1_at // Mtr.37599.1.S1_at // Mtr.40940.1.S1_s_at // Mtr.42989.1.S1_at // Mtr.42626.1.S1_at // Mtr.10221.1.S1_at // Mtr.44349.1.S1_at // Mtr.31491.1.S1_s_at // Mtr.24341.1.S1_at // Mtr.32032.1.S1_at // Mtr.4586.1.S1_at // Mtr.8750.1.S1_at // Mtr.31583.1.S1_at // Mtr.37437.1.S1_at // Mtr.10969.1.S1_at // Mtr.42641.1.S1_s_at // Mtr.12988.…
GO:0012505	C	endomembrane system	78	1962	1247	31225	0.53	1	// Mtr.38635.1.S1_at // Mtr.4738.1.S1_s_at // Mtr.38938.1.S1_at // Mtr.10969.1.S1_at // Mtr.31928.1.S1_at // Mtr.12481.1.S1_at // Mtr.40940.1.S1_s_at // Mtr.31347.1.S1_at // Mtr.23736.1.S1_at // Mtr.46130.1.S1_at // Mtr.47795.1.S1_at // Mtr.28318.1.S1_at // Mtr.5573.1.S1_at // Mtr.39781.1.S1_at // Mtr.33556.1.S1_at // Mtr.41405.1.S1_at // Mtr.50505.1.S1_at // Mtr.7148.1.S1_at // Mtr.1529.1.S1_at …
GO:0044446	C	intracellular organelle part	92	1962	2945	31225	1	1	// Mtr.23736.1.S1_at // Mtr.40589.1.S1_at // Mtr.35480.1.S1_at // Mtr.12377.1.S1_at // Mtr.45116.1.S1_at // Mtr.8750.1.S1_at // Mtr.3501.1.S1_s_at // Mtr.43847.1.S1_at // Mtr.10984.1.S1_at // Mtr.33546.1.S1_at // Mtr.38096.1.S1_at // Mtr.44789.1.S1_at // Mtr.44416.1.S1_at // Mtr.32038.1.S1_at // Mtr.10425.1.S1_at // Mtr.43116.1.S1_at // Mtr.36037.1.S1_at // Mtr.50163.1.S1_at // Mtr.29072.1.S1_s_a…
GO:0044444	C	cytoplasmic part	505	1962	9802	31225	1	1	// Mtr.20739.1.S1_s_at // Mtr.50931.1.S1_s_at // Mtr.40371.1.S1_at // Mtr.40860.1.S1_at // Mtr.37599.1.S1_at // Mtr.40940.1.S1_s_at // Mtr.42989.1.S1_at // Mtr.44349.1.S1_at // Mtr.31491.1.S1_s_at // Mtr.24341.1.S1_at // Mtr.8750.1.S1_at // Mtr.9921.1.S1_at // Mtr.10969.1.S1_at // Mtr.42641.1.S1_s_at // Mtr.12988.1.S1_at // Mtr.2040.1.S1_at // Mtr.43508.1.S1_at // Mtr.281.1.S1_at // Mtr.16851.1.S…
GO:0042579	C	microbody	10	1962	135	31225	0.35	1	// Mtr.32034.1.S1_at // Mtr.9793.1.S1_at // Mtr.13058.1.S1_at // Mtr.12988.1.S1_at // Mtr.27929.1.S1_at // Mtr.35768.1.S1_at // Mtr.11974.1.S1_at // Mtr.33181.1.S1_at // Mtr.43455.1.S1_at // Mtr.32920.1.S1_at
GO:0005730	C	nucleolus	6	1962	172	31225	0.96	1	// Mtr.10280.1.S1_at // Mtr.36037.1.S1_at // Mtr.28330.1.S1_at // Mtr.11140.1.S1_at // Mtr.5751.1.S1_s_at // Mtr.39992.1.S1_s_at
GO:0005739	C	mitochondrion	144	1962	2976	31225	1	1	// Mtr.50931.1.S1_s_at // Mtr.15053.1.S1_at // Mtr.40371.1.S1_at // Mtr.40190.1.S1_at // Mtr.42942.1.S1_at // Mtr.43508.1.S1_at // Mtr.46081.1.S1_at // Mtr.40940.1.S1_s_at // Mtr.23863.1.S1_at // Mtr.40589.1.S1_at // Mtr.15545.1.S1_at // Mtr.37579.1.S1_at // Mtr.44349.1.S1_at // Mtr.12377.1.S1_at // Mtr.24341.1.S1_at // Mtr.4834.1.S1_at // Mtr.12654.1.S1_at // Mtr.18822.1.S1_at // Mtr.10969.1.S1_…
GO:0005740	C	mitochondrial envelope	8	1962	292	31225	1	1	// Mtr.8934.1.S1_at // Mtr.18322.1.S1_s_at // Mtr.10397.1.S1_at // Mtr.43847.1.S1_at // Mtr.37984.1.S1_at // Mtr.11974.1.S1_at // Mtr.30730.1.S1_at // Mtr.10984.1.S1_at
GO:0031966	C	mitochondrial membrane	8	1962	277	31225	1	1	// Mtr.8934.1.S1_at // Mtr.18322.1.S1_s_at // Mtr.10397.1.S1_at // Mtr.43847.1.S1_at // Mtr.37984.1.S1_at // Mtr.11974.1.S1_at // Mtr.30730.1.S1_at // Mtr.10984.1.S1_at
GO:0005794	C	Golgi apparatus	6	1962	381	31225	1	1	// Mtr.38205.1.S1_at // Mtr.23736.1.S1_at // Mtr.46961.1.S1_at // Mtr.39291.1.S1_at // Mtr.46962.1.S1_at // Mtr.11488.1.S1_at
GO:0031967	C	organelle envelope	10	1962	503	31225	1	1	// Mtr.8934.1.S1_at // Mtr.18322.1.S1_s_at // Mtr.10397.1.S1_at // Mtr.43847.1.S1_at // Mtr.44789.1.S1_at // Mtr.46130.1.S1_at // Mtr.37984.1.S1_at // Mtr.11974.1.S1_at // Mtr.30730.1.S1_at // Mtr.10984.1.S1_at
GO:0043233	C	organelle lumen	69	1962	1060	31225	0.4	1	// Mtr.5750.1.S1_at // Mtr.39861.1.S1_at // Mtr.35363.1.S1_at // Mtr.10987.1.S1_at // Mtr.12412.1.S1_at // Mtr.4300.1.S1_s_at // Mtr.7448.1.S1_s_at // Mtr.29072.1.S1_s_at // Mtr.1584.1.S1_at // Mtr.40589.1.S1_at // Mtr.33546.1.S1_at // Mtr.17513.1.S1_s_at // Mtr.24231.1.S1_at // Mtr.43116.1.S1_at // Mtr.12377.1.S1_at // Mtr.39499.1.S1_at // Mtr.11697.1.S1_at // Mtr.410.1.S1_s_at // Mtr.17511.1.S1…
GO:0005667	C	transcription factor complex	48	1962	603	31225	0.069	1	// Mtr.5750.1.S1_at // Mtr.39861.1.S1_at // Mtr.35363.1.S1_at // Mtr.10987.1.S1_at // Mtr.28167.1.S1_s_at // Mtr.4300.1.S1_s_at // Mtr.1584.1.S1_at // Mtr.17513.1.S1_s_at // Mtr.35480.1.S1_at // Mtr.12377.1.S1_at // Mtr.39499.1.S1_at // Mtr.11697.1.S1_at // Mtr.33546.1.S1_at // Mtr.17511.1.S1_at // Mtr.29902.1.S1_at // Mtr.32312.1.S1_at // Mtr.5395.1.S1_at // Mtr.37399.1.S1_at // Mtr.44598.1.S1_a…
GO:0044451	C	nucleoplasm part	55	1962	756	31225	0.16	1	// Mtr.5750.1.S1_at // Mtr.39861.1.S1_at // Mtr.35363.1.S1_at // Mtr.10987.1.S1_at // Mtr.28167.1.S1_s_at // Mtr.4300.1.S1_s_at // Mtr.7448.1.S1_s_at // Mtr.1584.1.S1_at // Mtr.33546.1.S1_at // Mtr.17513.1.S1_s_at // Mtr.24231.1.S1_at // Mtr.43116.1.S1_at // Mtr.12377.1.S1_at // Mtr.39499.1.S1_at // Mtr.11697.1.S1_at // Mtr.410.1.S1_s_at // Mtr.17511.1.S1_at // Mtr.43124.1.S1_at // Mtr.32312.1.S1…
GO:0044459	C	plasma membrane part	5	1962	179	31225	0.99	1	// Mtr.30730.1.S1_at // Mtr.11654.1.S1_at // Mtr.42388.1.S1_at // Mtr.7653.1.S1_at // Mtr.51989.1.S1_s_at
GO:0032991	C	macromolecular complex	99	1962	3373	31225	1	1	// Mtr.46286.1.S1_at // Mtr.11654.1.S1_at // Mtr.35480.1.S1_at // Mtr.12377.1.S1_at // Mtr.45116.1.S1_at // Mtr.8750.1.S1_at // Mtr.50378.1.S1_s_at // Mtr.12988.1.S1_at // Mtr.33546.1.S1_at // Mtr.44789.1.S1_at // Mtr.35802.1.S1_at // Mtr.44416.1.S1_at // Mtr.293.1.S1_at // Mtr.10425.1.S1_at // Mtr.43116.1.S1_at // Mtr.47369.1.S1_at // Mtr.50163.1.S1_at // Mtr.7824.1.S1_s_at // Mtr.48713.1.S1_at …
GO:0005623	C	cell	984	1962	16659	31225	1	1	// Mtr.44512.1.S1_at // Mtr.50931.1.S1_s_at // Mtr.31825.1.S1_at // Mtr.30787.1.S1_at // Mtr.40371.1.S1_at // Mtr.40860.1.S1_at // Mtr.37599.1.S1_at // Mtr.43116.1.S1_at // Mtr.36965.1.S1_at // Mtr.40940.1.S1_s_at // Mtr.42989.1.S1_at // Mtr.10556.1.S1_at // Mtr.42626.1.S1_at // Mtr.37265.1.S1_at // Mtr.10221.1.S1_at // Mtr.44349.1.S1_at // Mtr.31491.1.S1_s_at // Mtr.1529.1.S1_at // Mtr.24341.1.S…
GO:0031981	C	nuclear lumen	63	1962	898	31225	0.21	1	// Mtr.5750.1.S1_at // Mtr.39861.1.S1_at // Mtr.35363.1.S1_at // Mtr.10987.1.S1_at // Mtr.28167.1.S1_s_at // Mtr.4300.1.S1_s_at // Mtr.7448.1.S1_s_at // Mtr.29072.1.S1_s_at // Mtr.1584.1.S1_at // Mtr.33546.1.S1_at // Mtr.17513.1.S1_s_at // Mtr.24231.1.S1_at // Mtr.43116.1.S1_at // Mtr.12377.1.S1_at // Mtr.39499.1.S1_at // Mtr.11697.1.S1_at // Mtr.410.1.S1_s_at // Mtr.17511.1.S1_at // Mtr.10462.1.…
GO:0005622	C	intracellular	652	1962	13174	31225	1	1	// Mtr.20739.1.S1_s_at // Mtr.50931.1.S1_s_at // Mtr.40371.1.S1_at // Mtr.37599.1.S1_at // Mtr.40940.1.S1_s_at // Mtr.42989.1.S1_at // Mtr.42626.1.S1_at // Mtr.37265.1.S1_at // Mtr.10221.1.S1_at // Mtr.44349.1.S1_at // Mtr.31491.1.S1_s_at // Mtr.24341.1.S1_at // Mtr.32032.1.S1_at // Mtr.4586.1.S1_at // Mtr.8750.1.S1_at // Mtr.43713.1.S1_at // Mtr.37437.1.S1_at // Mtr.10969.1.S1_at // Mtr.42641.1.…
