# Supplementary material for: Identification and Network-Enabled Characterization of Auxin Response Factor Genes in Medicago truncatula
Source: Front Plant Sci. 2016 Dec 9;7:1857. doi: 10.3389/fpls.2016.01857 (PMC5145899; doi:10.3389/fpls.2016.01857)
Supplement: Supplementary Table 4 — GO enrichment of the primary (largest) cluster of the full MGCN using a MCL inflation parameter of 1.2. [file Table4.XLSX]

## Sheet: Sup_Table_4
GO_acc	term_type	Term	queryitem	querytotal	refitem	reftotal	pvalue	FDR	entries	entries_ref
GO:0016192	P	vesicle-mediated transport	26	1393	27	2615	1.1e-06	0.00049	// Medtr2g028790 // Medtr7g110640 // Medtr1g105605 // Medtr5g034780 // Medtr8g011270 // Medtr7g068810 // Medtr4g056480 // Medtr2g084610 // Medtr8g063690 // Medtr4g094405 // Medtr6g084580 // Medtr7g108785 // Medtr1g111910 // Medtr3g116480 // Medtr4g052930 // Medtr7g087440 // Medtr4g080110 // Medtr1g112310 // Medtr4g076210 // Medtr5g089370 // Medtr5g082840 // Medtr4g118010 // Medtr4g069920 // Medtr…	// Medtr2g028790 // Medtr7g110640 // Medtr1g105605 // Medtr5g034780 // Medtr8g011270 // Medtr7g068810 // Medtr4g056480 // Medtr2g084610 // Medtr8g063690 // Medtr4g094405 // Medtr6g084580 // Medtr7g108785 // Medtr1g111910 // Medtr3g116480 // Medtr4g052930 // Medtr7g087440 // Medtr4g080110 // Medtr1g112310 // Medtr4g076210 // Medtr5g089370 // Medtr5g012010 // Medtr5g082840 // Medtr4g118010 // Medtr…
GO:0051603	P	proteolysis involved in cellular protein catabolic process	21	1393	21	2615	1.9e-06	0.00049	// Medtr1g010040 // Medtr4g077490 // Medtr2g071620 // Medtr2g081180 // Medtr1g041240 // Medtr1g014680 // Medtr3g087140 // Medtr5g086700 // Medtr2g437390 // Medtr2g060050 // Medtr2g070390 // Medtr6g053620 // Medtr4g107470 // Medtr3g079840 // Medtr8g056030 // Medtr3g070310 // Medtr4g130940 // Medtr3g100480 // Medtr8g092350 // Medtr7g106570 // Medtr7g108340	// Medtr1g010040 // Medtr4g077490 // Medtr3g070310 // Medtr5g086700 // Medtr2g437390 // Medtr2g081180 // Medtr1g041240 // Medtr1g014680 // Medtr3g079840 // Medtr3g087140 // Medtr2g071620 // Medtr2g060050 // Medtr2g070390 // Medtr6g053620 // Medtr4g107470 // Medtr8g056030 // Medtr4g130940 // Medtr3g100480 // Medtr8g092350 // Medtr7g106570 // Medtr7g108340
GO:0006511	P	ubiquitin-dependent protein catabolic process	21	1393	21	2615	1.9e-06	0.00049	// Medtr1g010040 // Medtr4g077490 // Medtr2g071620 // Medtr2g081180 // Medtr1g041240 // Medtr1g014680 // Medtr3g087140 // Medtr5g086700 // Medtr2g437390 // Medtr2g060050 // Medtr2g070390 // Medtr6g053620 // Medtr4g107470 // Medtr3g079840 // Medtr8g056030 // Medtr3g070310 // Medtr4g130940 // Medtr3g100480 // Medtr8g092350 // Medtr7g106570 // Medtr7g108340	// Medtr1g010040 // Medtr4g077490 // Medtr3g070310 // Medtr5g086700 // Medtr2g437390 // Medtr2g081180 // Medtr1g041240 // Medtr1g014680 // Medtr3g079840 // Medtr3g087140 // Medtr2g071620 // Medtr2g060050 // Medtr2g070390 // Medtr6g053620 // Medtr4g107470 // Medtr8g056030 // Medtr4g130940 // Medtr3g100480 // Medtr8g092350 // Medtr7g106570 // Medtr7g108340
GO:0044257	P	cellular protein catabolic process	21	1393	21	2615	1.9e-06	0.00049	// Medtr1g010040 // Medtr4g077490 // Medtr2g071620 // Medtr2g081180 // Medtr1g041240 // Medtr1g014680 // Medtr3g087140 // Medtr5g086700 // Medtr2g437390 // Medtr2g060050 // Medtr2g070390 // Medtr6g053620 // Medtr4g107470 // Medtr3g079840 // Medtr8g056030 // Medtr3g070310 // Medtr4g130940 // Medtr3g100480 // Medtr8g092350 // Medtr7g106570 // Medtr7g108340	// Medtr1g010040 // Medtr4g077490 // Medtr3g070310 // Medtr5g086700 // Medtr2g437390 // Medtr2g081180 // Medtr1g041240 // Medtr1g014680 // Medtr3g079840 // Medtr3g087140 // Medtr2g071620 // Medtr2g060050 // Medtr2g070390 // Medtr6g053620 // Medtr4g107470 // Medtr8g056030 // Medtr4g130940 // Medtr3g100480 // Medtr8g092350 // Medtr7g106570 // Medtr7g108340
GO:0043632	P	modification-dependent macromolecule catabolic process	21	1393	21	2615	1.9e-06	0.00049	// Medtr1g010040 // Medtr4g077490 // Medtr2g071620 // Medtr2g081180 // Medtr1g041240 // Medtr1g014680 // Medtr3g087140 // Medtr5g086700 // Medtr2g437390 // Medtr2g060050 // Medtr2g070390 // Medtr6g053620 // Medtr4g107470 // Medtr3g079840 // Medtr8g056030 // Medtr3g070310 // Medtr4g130940 // Medtr3g100480 // Medtr8g092350 // Medtr7g106570 // Medtr7g108340	// Medtr1g010040 // Medtr4g077490 // Medtr3g070310 // Medtr5g086700 // Medtr2g437390 // Medtr2g081180 // Medtr1g041240 // Medtr1g014680 // Medtr3g079840 // Medtr3g087140 // Medtr2g071620 // Medtr2g060050 // Medtr2g070390 // Medtr6g053620 // Medtr4g107470 // Medtr8g056030 // Medtr4g130940 // Medtr3g100480 // Medtr8g092350 // Medtr7g106570 // Medtr7g108340
GO:0019941	P	modification-dependent protein catabolic process	21	1393	21	2615	1.9e-06	0.00049	// Medtr1g010040 // Medtr4g077490 // Medtr2g071620 // Medtr2g081180 // Medtr1g041240 // Medtr1g014680 // Medtr3g087140 // Medtr5g086700 // Medtr2g437390 // Medtr2g060050 // Medtr2g070390 // Medtr6g053620 // Medtr4g107470 // Medtr3g079840 // Medtr8g056030 // Medtr3g070310 // Medtr4g130940 // Medtr3g100480 // Medtr8g092350 // Medtr7g106570 // Medtr7g108340	// Medtr1g010040 // Medtr4g077490 // Medtr3g070310 // Medtr5g086700 // Medtr2g437390 // Medtr2g081180 // Medtr1g041240 // Medtr1g014680 // Medtr3g079840 // Medtr3g087140 // Medtr2g071620 // Medtr2g060050 // Medtr2g070390 // Medtr6g053620 // Medtr4g107470 // Medtr8g056030 // Medtr4g130940 // Medtr3g100480 // Medtr8g092350 // Medtr7g106570 // Medtr7g108340
GO:0006886	P	intracellular protein transport	37	1393	44	2615	2.1e-05	0.0039	// Medtr7g110640 // Medtr8g027450 // Medtr1g082380 // Medtr5g034780 // Medtr8g011270 // Medtr3g097280 // Medtr8g063690 // Medtr2g084610 // Medtr2g027660 // Medtr4g077660 // Medtr8g099785 // Medtr3g491860 // Medtr2g006750 // Medtr4g052930 // Medtr4g010050 // Medtr1g105605 // Medtr1g111910 // Medtr8g085950 // Medtr3g116480 // Medtr0071s0030 // Medtr1g026840 // Medtr4g118010 // Medtr8g013720 // Medt…	// Medtr6g087980 // Medtr7g110640 // Medtr8g027450 // Medtr5g016540 // Medtr1g082380 // Medtr5g034780 // Medtr8g011270 // Medtr1g086050 // Medtr3g097280 // Medtr8g063690 // Medtr2g084610 // Medtr5g007820 // Medtr2g005510 // Medtr4g077660 // Medtr8g099785 // Medtr3g491860 // Medtr2g006750 // Medtr4g052930 // Medtr4g010050 // Medtr1g105605 // Medtr1g111910 // Medtr8g085950 // Medtr3g116480 // Medtr…
GO:0046907	P	intracellular transport	37	1393	44	2615	2.1e-05	0.0039	// Medtr7g110640 // Medtr8g027450 // Medtr1g082380 // Medtr5g034780 // Medtr8g011270 // Medtr3g097280 // Medtr8g063690 // Medtr2g084610 // Medtr2g027660 // Medtr4g077660 // Medtr8g099785 // Medtr3g491860 // Medtr2g006750 // Medtr4g052930 // Medtr4g010050 // Medtr1g105605 // Medtr1g111910 // Medtr8g085950 // Medtr3g116480 // Medtr0071s0030 // Medtr1g026840 // Medtr4g118010 // Medtr8g013720 // Medt…	// Medtr6g087980 // Medtr7g110640 // Medtr8g027450 // Medtr5g016540 // Medtr1g082380 // Medtr5g034780 // Medtr8g011270 // Medtr1g086050 // Medtr3g097280 // Medtr8g063690 // Medtr2g084610 // Medtr5g007820 // Medtr2g005510 // Medtr4g077660 // Medtr8g099785 // Medtr3g491860 // Medtr2g006750 // Medtr4g052930 // Medtr4g010050 // Medtr1g105605 // Medtr1g111910 // Medtr8g085950 // Medtr3g116480 // Medtr…
GO:0070727	P	cellular macromolecule localization	38	1393	46	2615	3.6e-05	0.0053	// Medtr7g110640 // Medtr8g027450 // Medtr4g107330 // Medtr1g082380 // Medtr5g034780 // Medtr8g011270 // Medtr3g097280 // Medtr8g063690 // Medtr2g084610 // Medtr2g027660 // Medtr4g077660 // Medtr8g099785 // Medtr3g491860 // Medtr2g006750 // Medtr4g052930 // Medtr4g010050 // Medtr1g105605 // Medtr1g111910 // Medtr8g085950 // Medtr3g116480 // Medtr0071s0030 // Medtr1g026840 // Medtr4g118010 // Medt…	// Medtr6g087980 // Medtr7g110640 // Medtr8g027450 // Medtr4g107330 // Medtr5g016540 // Medtr1g082380 // Medtr4g063705 // Medtr5g034780 // Medtr8g011270 // Medtr1g086050 // Medtr3g097280 // Medtr8g063690 // Medtr2g084610 // Medtr5g007820 // Medtr2g005510 // Medtr4g077660 // Medtr8g099785 // Medtr3g491860 // Medtr2g006750 // Medtr4g052930 // Medtr4g010050 // Medtr1g105605 // Medtr1g111910 // Medtr…
GO:0034613	P	cellular protein localization	38	1393	46	2615	3.6e-05	0.0053	// Medtr7g110640 // Medtr8g027450 // Medtr4g107330 // Medtr1g082380 // Medtr5g034780 // Medtr8g011270 // Medtr3g097280 // Medtr8g063690 // Medtr2g084610 // Medtr2g027660 // Medtr4g077660 // Medtr8g099785 // Medtr3g491860 // Medtr2g006750 // Medtr4g052930 // Medtr4g010050 // Medtr1g105605 // Medtr1g111910 // Medtr8g085950 // Medtr3g116480 // Medtr0071s0030 // Medtr1g026840 // Medtr4g118010 // Medt…	// Medtr6g087980 // Medtr7g110640 // Medtr8g027450 // Medtr4g107330 // Medtr5g016540 // Medtr1g082380 // Medtr4g063705 // Medtr5g034780 // Medtr8g011270 // Medtr1g086050 // Medtr3g097280 // Medtr8g063690 // Medtr2g084610 // Medtr5g007820 // Medtr2g005510 // Medtr4g077660 // Medtr8g099785 // Medtr3g491860 // Medtr2g006750 // Medtr4g052930 // Medtr4g010050 // Medtr1g105605 // Medtr1g111910 // Medtr…
GO:0051649	P	establishment of localization in cell	40	1393	49	2615	3.8e-05	0.0053	// Medtr7g110640 // Medtr8g027450 // Medtr1g082380 // Medtr5g034780 // Medtr8g011270 // Medtr3g097280 // Medtr8g063690 // Medtr2g084610 // Medtr2g027660 // Medtr4g077660 // Medtr8g099785 // Medtr3g491860 // Medtr2g006750 // Medtr4g094405 // Medtr4g052930 // Medtr4g010050 // Medtr1g105605 // Medtr7g108785 // Medtr1g111910 // Medtr8g085950 // Medtr3g116480 // Medtr0071s0030 // Medtr1g026840 // Medt…	// Medtr6g087980 // Medtr1g100220 // Medtr7g110640 // Medtr8g027450 // Medtr5g016540 // Medtr1g082380 // Medtr5g034780 // Medtr8g011270 // Medtr1g086050 // Medtr3g097280 // Medtr8g063690 // Medtr1g080910 // Medtr2g084610 // Medtr5g007820 // Medtr2g005510 // Medtr4g077660 // Medtr8g099785 // Medtr3g491860 // Medtr2g006750 // Medtr4g094405 // Medtr4g052930 // Medtr4g010050 // Medtr1g105605 // Medtr…
GO:0051641	P	cellular localization	42	1393	53	2615	9.3e-05	0.012	// Medtr7g110640 // Medtr8g027450 // Medtr4g107330 // Medtr1g082380 // Medtr5g034780 // Medtr8g011270 // Medtr3g097280 // Medtr8g063690 // Medtr2g084610 // Medtr2g027660 // Medtr4g077660 // Medtr8g099785 // Medtr3g491860 // Medtr2g006750 // Medtr4g094405 // Medtr4g052930 // Medtr4g010050 // Medtr1g105605 // Medtr7g108785 // Medtr1g111910 // Medtr8g085950 // Medtr3g116480 // Medtr0071s0030 // Medt…	// Medtr6g087980 // Medtr1g100220 // Medtr7g110640 // Medtr8g027450 // Medtr4g107330 // Medtr5g016540 // Medtr1g082380 // Medtr4g063705 // Medtr5g034780 // Medtr8g011270 // Medtr1g086050 // Medtr3g097280 // Medtr8g063690 // Medtr1g080910 // Medtr2g084610 // Medtr5g007820 // Medtr2g005510 // Medtr4g077660 // Medtr8g099785 // Medtr3g491860 // Medtr2g006750 // Medtr4g094405 // Medtr4g052930 // Medtr…
GO:0030163	P	protein catabolic process	26	1393	30	2615	0.00013	0.015	// Medtr4g077490 // Medtr3g070310 // Medtr3g087140 // Medtr5g086700 // Medtr3g104470 // Medtr2g437390 // Medtr7g096060 // Medtr1g014680 // Medtr4g107470 // Medtr8g056030 // Medtr3g100480 // Medtr4g130940 // Medtr1g010040 // Medtr3g079840 // Medtr2g060050 // Medtr2g070390 // Medtr2g071620 // Medtr2g081180 // Medtr3g462930 // Medtr8g023550 // Medtr1g041240 // Medtr4g078780 // Medtr7g108340 // Medtr…	// Medtr4g077490 // Medtr3g070310 // Medtr3g087140 // Medtr5g086700 // Medtr3g104470 // Medtr1g014680 // Medtr7g096060 // Medtr2g437390 // Medtr4g107470 // Medtr8g056030 // Medtr3g100480 // Medtr4g130940 // Medtr1g010040 // Medtr1g028390 // Medtr5g069780 // Medtr4g094662 // Medtr3g079840 // Medtr2g060050 // Medtr8g023550 // Medtr3g115110 // Medtr2g071620 // Medtr2g081180 // Medtr3g462930 // Medtr…
GO:0007154	P	cell communication	14	1393	14	2615	0.00015	0.017	// Medtr5g080650 // Medtr7g020860 // Medtr6g027300 // Medtr6g086630 // Medtr2g037930 // Medtr4g074170 // Medtr3g092100 // Medtr2g104070 // Medtr2g083220 // Medtr1g007590 // Medtr8g085300 // Medtr5g099310 // Medtr3g077620 // Medtr4g124430	// Medtr5g080650 // Medtr7g020860 // Medtr6g027300 // Medtr4g074170 // Medtr2g037930 // Medtr6g086630 // Medtr3g092100 // Medtr2g104070 // Medtr2g083220 // Medtr1g007590 // Medtr8g085300 // Medtr5g099310 // Medtr3g077620 // Medtr4g124430
GO:0007242	P	intracellular signaling cascade	17	1393	18	2615	0.00021	0.02	// Medtr1g082870 // Medtr5g080650 // Medtr6g086630 // Medtr7g020860 // Medtr6g027300 // Medtr1g079790 // Medtr2g037930 // Medtr2g027660 // Medtr3g092100 // Medtr3g086980 // Medtr4g124430 // Medtr1g007590 // Medtr8g085300 // Medtr5g099310 // Medtr2g005510 // Medtr4g074170 // Medtr2g083220	// Medtr6g087980 // Medtr1g079790 // Medtr5g080650 // Medtr6g086630 // Medtr7g020860 // Medtr6g027300 // Medtr4g074170 // Medtr2g037930 // Medtr2g027660 // Medtr3g092100 // Medtr3g086980 // Medtr2g083220 // Medtr1g007590 // Medtr8g085300 // Medtr5g099310 // Medtr1g082870 // Medtr2g005510 // Medtr4g124430
GO:0044265	P	cellular macromolecule catabolic process	34	1393	42	2615	0.0002	0.02	// Medtr4g077490 // Medtr5g065880 // Medtr3g087140 // Medtr5g086700 // Medtr8g062670 // Medtr1g014680 // Medtr3g070310 // Medtr7g017900 // Medtr7g006560 // Medtr8g069040 // Medtr2g437390 // Medtr4g107470 // Medtr8g056030 // Medtr2g025020 // Medtr3g100480 // Medtr4g130940 // Medtr1g010040 // Medtr6g009330 // Medtr6g004020 // Medtr3g079840 // Medtr6g034195 // Medtr1g076540 // Medtr2g060050 // Medtr…	// Medtr4g077490 // Medtr3g070310 // Medtr7g114900 // Medtr3g087140 // Medtr5g086700 // Medtr8g062670 // Medtr4g057670 // Medtr5g065880 // Medtr7g017900 // Medtr5g096670 // Medtr7g006560 // Medtr8g069040 // Medtr2g437390 // Medtr4g107470 // Medtr4g071880 // Medtr8g056030 // Medtr2g025020 // Medtr3g100480 // Medtr4g130940 // Medtr1g010040 // Medtr6g009330 // Medtr2g066110 // Medtr1g014680 // Medtr…
GO:0007264	P	small GTPase mediated signal transduction	16	1393	17	2615	0.00037	0.033	// Medtr1g082870 // Medtr5g080650 // Medtr6g086630 // Medtr7g020860 // Medtr6g027300 // Medtr4g074170 // Medtr2g037930 // Medtr2g027660 // Medtr3g092100 // Medtr3g086980 // Medtr2g083220 // Medtr1g007590 // Medtr8g085300 // Medtr5g099310 // Medtr2g005510 // Medtr4g124430	// Medtr6g087980 // Medtr1g082870 // Medtr5g080650 // Medtr6g086630 // Medtr7g020860 // Medtr6g027300 // Medtr4g074170 // Medtr2g037930 // Medtr2g027660 // Medtr3g092100 // Medtr3g086980 // Medtr2g083220 // Medtr1g007590 // Medtr8g085300 // Medtr5g099310 // Medtr2g005510 // Medtr4g124430
GO:0009966	P	regulation of signal transduction	12	1393	12	2615	0.00054	0.035	// Medtr5g080650 // Medtr7g020860 // Medtr6g027300 // Medtr6g086630 // Medtr2g037930 // Medtr4g074170 // Medtr3g092100 // Medtr2g083220 // Medtr1g007590 // Medtr8g085300 // Medtr5g099310 // Medtr4g124430	// Medtr5g080650 // Medtr7g020860 // Medtr6g027300 // Medtr4g074170 // Medtr2g037930 // Medtr6g086630 // Medtr3g092100 // Medtr2g083220 // Medtr1g007590 // Medtr8g085300 // Medtr5g099310 // Medtr4g124430
GO:0007265	P	Ras protein signal transduction	12	1393	12	2615	0.00054	0.035	// Medtr5g080650 // Medtr7g020860 // Medtr6g027300 // Medtr6g086630 // Medtr2g037930 // Medtr4g074170 // Medtr3g092100 // Medtr2g083220 // Medtr1g007590 // Medtr8g085300 // Medtr5g099310 // Medtr4g124430	// Medtr5g080650 // Medtr7g020860 // Medtr6g027300 // Medtr4g074170 // Medtr2g037930 // Medtr6g086630 // Medtr3g092100 // Medtr2g083220 // Medtr1g007590 // Medtr8g085300 // Medtr5g099310 // Medtr4g124430
GO:0051056	P	regulation of small GTPase mediated signal transduction	12	1393	12	2615	0.00054	0.035	// Medtr5g080650 // Medtr7g020860 // Medtr6g027300 // Medtr6g086630 // Medtr2g037930 // Medtr4g074170 // Medtr3g092100 // Medtr2g083220 // Medtr1g007590 // Medtr8g085300 // Medtr5g099310 // Medtr4g124430	// Medtr5g080650 // Medtr7g020860 // Medtr6g027300 // Medtr4g074170 // Medtr2g037930 // Medtr6g086630 // Medtr3g092100 // Medtr2g083220 // Medtr1g007590 // Medtr8g085300 // Medtr5g099310 // Medtr4g124430
GO:0046578	P	regulation of Ras protein signal transduction	12	1393	12	2615	0.00054	0.035	// Medtr5g080650 // Medtr7g020860 // Medtr6g027300 // Medtr6g086630 // Medtr2g037930 // Medtr4g074170 // Medtr3g092100 // Medtr2g083220 // Medtr1g007590 // Medtr8g085300 // Medtr5g099310 // Medtr4g124430	// Medtr5g080650 // Medtr7g020860 // Medtr6g027300 // Medtr4g074170 // Medtr2g037930 // Medtr6g086630 // Medtr3g092100 // Medtr2g083220 // Medtr1g007590 // Medtr8g085300 // Medtr5g099310 // Medtr4g124430
GO:0023051	P	regulation of signaling process	12	1393	12	2615	0.00054	0.035	// Medtr5g080650 // Medtr7g020860 // Medtr6g027300 // Medtr6g086630 // Medtr2g037930 // Medtr4g074170 // Medtr3g092100 // Medtr2g083220 // Medtr1g007590 // Medtr8g085300 // Medtr5g099310 // Medtr4g124430	// Medtr5g080650 // Medtr7g020860 // Medtr6g027300 // Medtr4g074170 // Medtr2g037930 // Medtr6g086630 // Medtr3g092100 // Medtr2g083220 // Medtr1g007590 // Medtr8g085300 // Medtr5g099310 // Medtr4g124430
GO:0010646	P	regulation of cell communication	12	1393	12	2615	0.00054	0.035	// Medtr5g080650 // Medtr7g020860 // Medtr6g027300 // Medtr6g086630 // Medtr2g037930 // Medtr4g074170 // Medtr3g092100 // Medtr2g083220 // Medtr1g007590 // Medtr8g085300 // Medtr5g099310 // Medtr4g124430	// Medtr5g080650 // Medtr7g020860 // Medtr6g027300 // Medtr4g074170 // Medtr2g037930 // Medtr6g086630 // Medtr3g092100 // Medtr2g083220 // Medtr1g007590 // Medtr8g085300 // Medtr5g099310 // Medtr4g124430
GO:0009057	P	macromolecule catabolic process	40	1393	53	2615	0.00083	0.053	// Medtr4g077490 // Medtr5g065880 // Medtr3g087140 // Medtr5g086700 // Medtr3g104470 // Medtr8g062670 // Medtr1g014680 // Medtr3g070310 // Medtr7g017900 // Medtr7g096060 // Medtr7g006560 // Medtr8g069040 // Medtr2g437390 // Medtr5g026210 // Medtr4g107470 // Medtr8g056030 // Medtr2g025020 // Medtr3g100480 // Medtr4g130940 // Medtr1g010040 // Medtr6g009330 // Medtr6g004020 // Medtr3g079840 // Medtr…	// Medtr4g077490 // Medtr3g070310 // Medtr7g114900 // Medtr3g087140 // Medtr5g086700 // Medtr3g104470 // Medtr8g062670 // Medtr4g057670 // Medtr5g065880 // Medtr7g017900 // Medtr8g099775 // Medtr5g096670 // Medtr7g096060 // Medtr7g006560 // Medtr8g069040 // Medtr2g437390 // Medtr5g026210 // Medtr4g107470 // Medtr4g071880 // Medtr8g056030 // Medtr2g025020 // Medtr3g100480 // Medtr4g130940 // Medtr…
GO:0016568	P	chromatin modification	11	1393	11	2615	0.001	0.061	// Medtr3g077160 // Medtr4g089070 // Medtr3g117490 // Medtr3g118535 // Medtr5g021500 // Medtr5g080780 // Medtr5g004640 // Medtr4g118845 // Medtr4g055080 // Medtr3g011440 // Medtr2g020000	// Medtr3g077160 // Medtr4g089070 // Medtr3g117490 // Medtr3g118535 // Medtr5g021500 // Medtr5g080780 // Medtr5g004640 // Medtr4g118845 // Medtr4g055080 // Medtr3g011440 // Medtr2g020000
GO:0045184	P	establishment of protein localization	39	1393	52	2615	0.0012	0.067	// Medtr7g110640 // Medtr8g027450 // Medtr1g082870 // Medtr1g082380 // Medtr5g034780 // Medtr8g011270 // Medtr3g097280 // Medtr8g063690 // Medtr2g084610 // Medtr2g027660 // Medtr4g077660 // Medtr8g099785 // Medtr3g491860 // Medtr2g006750 // Medtr4g052930 // Medtr4g010050 // Medtr1g105605 // Medtr1g111910 // Medtr8g085950 // Medtr3g116480 // Medtr0071s0030 // Medtr1g026840 // Medtr4g118010 // Medt…	// Medtr6g087980 // Medtr1g100220 // Medtr7g110640 // Medtr8g027450 // Medtr1g082870 // Medtr4g068280 // Medtr5g016540 // Medtr1g082380 // Medtr2g460600 // Medtr5g034780 // Medtr8g011270 // Medtr1g086050 // Medtr3g097280 // Medtr8g063690 // Medtr1g080910 // Medtr2g084610 // Medtr5g007820 // Medtr2g005510 // Medtr4g077660 // Medtr8g099785 // Medtr3g491860 // Medtr2g006750 // Medtr4g052930 // Medtr…
GO:0015031	P	protein transport	39	1393	52	2615	0.0012	0.067	// Medtr7g110640 // Medtr8g027450 // Medtr1g082870 // Medtr1g082380 // Medtr5g034780 // Medtr8g011270 // Medtr3g097280 // Medtr8g063690 // Medtr2g084610 // Medtr2g027660 // Medtr4g077660 // Medtr8g099785 // Medtr3g491860 // Medtr2g006750 // Medtr4g052930 // Medtr4g010050 // Medtr1g105605 // Medtr1g111910 // Medtr8g085950 // Medtr3g116480 // Medtr0071s0030 // Medtr1g026840 // Medtr4g118010 // Medt…	// Medtr6g087980 // Medtr1g100220 // Medtr7g110640 // Medtr8g027450 // Medtr1g082870 // Medtr4g068280 // Medtr5g016540 // Medtr1g082380 // Medtr2g460600 // Medtr5g034780 // Medtr8g011270 // Medtr1g086050 // Medtr3g097280 // Medtr8g063690 // Medtr1g080910 // Medtr2g084610 // Medtr5g007820 // Medtr2g005510 // Medtr4g077660 // Medtr8g099785 // Medtr3g491860 // Medtr2g006750 // Medtr4g052930 // Medtr…
GO:0044248	P	cellular catabolic process	53	1393	75	2615	0.0018	0.099	// Medtr2g031310 // Medtr4g084110 // Medtr4g077490 // Medtr3g070310 // Medtr3g086980 // Medtr4g096770 // Medtr8g085980 // Medtr3g087140 // Medtr5g086700 // Medtr8g062670 // Medtr1g014680 // Medtr3g095490 // Medtr5g065880 // Medtr7g017900 // Medtr7g117050 // Medtr2g006820 // Medtr2g005510 // Medtr7g006560 // Medtr8g069040 // Medtr1g106005 // Medtr2g437390 // Medtr2g027660 // Medtr4g107470 // Medtr…	// Medtr6g087980 // Medtr2g031310 // Medtr4g077490 // Medtr3g070310 // Medtr3g086980 // Medtr4g096770 // Medtr8g085980 // Medtr3g462760 // Medtr3g087140 // Medtr5g086700 // Medtr7g458880 // Medtr8g062670 // Medtr4g132700 // Medtr7g065980 // Medtr4g057670 // Medtr3g095490 // Medtr5g065880 // Medtr7g017900 // Medtr7g117050 // Medtr2g006820 // Medtr2g005510 // Medtr2g081180 // Medtr7g104500 // Medtr…
GO:0008104	P	protein localization	41	1393	56	2615	0.002	0.1	// Medtr7g110640 // Medtr4g107330 // Medtr8g027450 // Medtr1g082870 // Medtr1g082380 // Medtr5g034780 // Medtr8g011270 // Medtr3g097280 // Medtr8g063690 // Medtr2g084610 // Medtr2g027660 // Medtr4g077660 // Medtr8g099785 // Medtr3g491860 // Medtr2g006750 // Medtr4g052930 // Medtr4g010050 // Medtr1g105605 // Medtr1g111910 // Medtr8g085950 // Medtr3g116480 // Medtr0071s0030 // Medtr1g026840 // Medt…	// Medtr6g087980 // Medtr1g100220 // Medtr7g110640 // Medtr4g107330 // Medtr8g027450 // Medtr1g082870 // Medtr4g068280 // Medtr5g016540 // Medtr1g082380 // Medtr2g460600 // Medtr3g109922 // Medtr4g063705 // Medtr5g034780 // Medtr8g011270 // Medtr1g086050 // Medtr3g097280 // Medtr8g063690 // Medtr1g080910 // Medtr2g084610 // Medtr5g007820 // Medtr2g005510 // Medtr4g077660 // Medtr8g099785 // Medtr…
GO:0043087	P	regulation of GTPase activity	9	1393	9	2615	0.0035	0.17	// Medtr7g020860 // Medtr6g027300 // Medtr6g086630 // Medtr2g037930 // Medtr4g074170 // Medtr3g092100 // Medtr2g083220 // Medtr1g007590 // Medtr8g085300	// Medtr7g020860 // Medtr6g027300 // Medtr6g086630 // Medtr2g037930 // Medtr4g074170 // Medtr3g092100 // Medtr2g083220 // Medtr1g007590 // Medtr8g085300
GO:0051336	P	regulation of hydrolase activity	9	1393	9	2615	0.0035	0.17	// Medtr7g020860 // Medtr6g027300 // Medtr6g086630 // Medtr2g037930 // Medtr4g074170 // Medtr3g092100 // Medtr2g083220 // Medtr1g007590 // Medtr8g085300	// Medtr7g020860 // Medtr6g027300 // Medtr6g086630 // Medtr2g037930 // Medtr4g074170 // Medtr3g092100 // Medtr2g083220 // Medtr1g007590 // Medtr8g085300
GO:0032318	P	regulation of Ras GTPase activity	9	1393	9	2615	0.0035	0.17	// Medtr7g020860 // Medtr6g027300 // Medtr6g086630 // Medtr2g037930 // Medtr4g074170 // Medtr3g092100 // Medtr2g083220 // Medtr1g007590 // Medtr8g085300	// Medtr7g020860 // Medtr6g027300 // Medtr6g086630 // Medtr2g037930 // Medtr4g074170 // Medtr3g092100 // Medtr2g083220 // Medtr1g007590 // Medtr8g085300
GO:0044260	P	cellular macromolecule metabolic process	385	1393	654	2615	0.0057	0.26	// Medtr3g060690 // Medtr6g003970 // Medtr1g086350 // Medtr7g017900 // Medtr4g080120 // Medtr3g012040 // Medtr1g021435 // Medtr1g106040 // Medtr7g110660 // Medtr5g089870 // Medtr3g452710 // Medtr5g011910 // Medtr8g106170 // Medtr4g032680 // Medtr6g004020 // Medtr2g098510 // Medtr3g107660 // Medtr3g011440 // Medtr6g043510 // Medtr3g106220 // Medtr2g105380 // Medtr2g031760 // Medtr3g058530 // Medtr…	// Medtr3g060690 // Medtr6g003970 // Medtr1g075610 // Medtr8g024590 // Medtr1g086350 // Medtr7g017900 // Medtr4g051410 // Medtr4g080120 // Medtr3g012040 // Medtr1g021435 // Medtr2g100030 // Medtr1g106040 // Medtr7g110660 // Medtr5g089870 // Medtr3g452710 // Medtr5g011910 // Medtr8g106170 // Medtr7g073530 // Medtr6g004020 // Medtr4g130900 // Medtr3g079860 // Medtr4g115120 // Medtr3g107660 // Medtr…
GO:0016570	P	histone modification	8	1393	8	2615	0.0066	0.28	// Medtr3g077160 // Medtr4g089070 // Medtr3g117490 // Medtr3g118535 // Medtr5g021500 // Medtr5g004640 // Medtr4g055080 // Medtr3g011440	// Medtr3g077160 // Medtr4g089070 // Medtr3g117490 // Medtr3g118535 // Medtr5g021500 // Medtr5g004640 // Medtr4g055080 // Medtr3g011440
GO:0016569	P	covalent chromatin modification	8	1393	8	2615	0.0066	0.28	// Medtr3g077160 // Medtr4g089070 // Medtr3g117490 // Medtr3g118535 // Medtr5g021500 // Medtr5g004640 // Medtr4g055080 // Medtr3g011440	// Medtr3g077160 // Medtr4g089070 // Medtr3g117490 // Medtr3g118535 // Medtr5g021500 // Medtr5g004640 // Medtr4g055080 // Medtr3g011440
GO:0009056	P	catabolic process	59	1393	89	2615	0.0098	0.41	// Medtr2g031310 // Medtr4g084110 // Medtr4g077490 // Medtr3g070310 // Medtr3g086980 // Medtr4g096770 // Medtr8g085980 // Medtr3g087140 // Medtr5g086700 // Medtr3g104470 // Medtr8g062670 // Medtr1g014680 // Medtr3g095490 // Medtr5g065880 // Medtr7g017900 // Medtr7g117050 // Medtr2g006820 // Medtr2g005510 // Medtr7g096060 // Medtr7g006560 // Medtr8g069040 // Medtr1g106005 // Medtr2g437390 // Medtr…	// Medtr2g031310 // Medtr7g114900 // Medtr7g017900 // Medtr2g005510 // Medtr7g096060 // Medtr4g107470 // Medtr2g025020 // Medtr3g100480 // Medtr6g009330 // Medtr4g094662 // Medtr5g073210 // Medtr1g076540 // Medtr7g104500 // Medtr8g101550 // Medtr4g107500 // Medtr5g023740 // Medtr7g106570 // Medtr4g132700 // Medtr4g084110 // Medtr4g077490 // Medtr5g065880 // Medtr4g096770 // Medtr3g462760 // Medtr…
GO:0032012	P	regulation of ARF protein signal transduction	7	1393	7	2615	0.012	0.49	// Medtr5g080650 // Medtr7g020860 // Medtr6g027300 // Medtr6g086630 // Medtr4g074170 // Medtr5g099310 // Medtr4g124430	// Medtr5g080650 // Medtr7g020860 // Medtr6g027300 // Medtr4g074170 // Medtr6g086630 // Medtr5g099310 // Medtr4g124430
GO:0032011	P	ARF protein signal transduction	7	1393	7	2615	0.012	0.49	// Medtr5g080650 // Medtr7g020860 // Medtr6g027300 // Medtr6g086630 // Medtr4g074170 // Medtr5g099310 // Medtr4g124430	// Medtr5g080650 // Medtr7g020860 // Medtr6g027300 // Medtr4g074170 // Medtr6g086630 // Medtr5g099310 // Medtr4g124430
GO:0016070	P	RNA metabolic process	117	1393	191	2615	0.019	0.75	// Medtr3g060690 // Medtr7g110660 // Medtr4g127040 // Medtr3g117490 // Medtr1g021435 // Medtr1g114000 // Medtr5g078330 // Medtr1g106040 // Medtr1g082850 // Medtr5g089870 // Medtr5g075390 // Medtr8g079492 // Medtr4g130900 // Medtr4g077700 // Medtr2g036510 // Medtr5g028850 // Medtr3g009470 // Medtr3g106220 // Medtr2g105380 // Medtr2g013130 // Medtr3g058530 // Medtr1g090720 // Medtr2g104400 // Medtr…	// Medtr8g006955 // Medtr3g060690 // Medtr7g110660 // Medtr5g069430 // Medtr8g104740 // Medtr4g086165 // Medtr6g029180 // Medtr7g016600 // Medtr4g127040 // Medtr3g117490 // Medtr1g021435 // Medtr1g114000 // Medtr3g099470 // Medtr3g005530 // Medtr1g106040 // Medtr1g082850 // Medtr5g089870 // Medtr3g089910 // Medtr7g101940 // Medtr5g075390 // Medtr8g106170 // Medtr4g130900 // Medtr3g079860 // Medtr…
GO:0044267	P	cellular protein metabolic process	258	1393	440	2615	0.021	0.78	// Medtr8g079690 // Medtr2g078740 // Medtr6g003970 // Medtr3g078370 // Medtr7g033640 // Medtr1g047130 // Medtr5g004640 // Medtr5g079840 // Medtr8g076780 // Medtr4g121877 // Medtr1g086350 // Medtr4g006830 // Medtr7g111610 // Medtr5g013540 // Medtr3g108640 // Medtr5g021500 // Medtr7g111590 // Medtr3g117490 // Medtr5g081705 // Medtr8g093680 // Medtr7g057770 // Medtr7g111750 // Medtr4g068740 // Medtr…	// Medtr6g003970 // Medtr1g075610 // Medtr8g024590 // Medtr1g086350 // Medtr4g051410 // Medtr4g080120 // Medtr3g012040 // Medtr2g100030 // Medtr1g106040 // Medtr7g110660 // Medtr1g057860 // Medtr3g452710 // Medtr5g011910 // Medtr7g073530 // Medtr7g077150 // Medtr4g115120 // Medtr3g107660 // Medtr3g072800 // Medtr8g090185 // Medtr3g011440 // Medtr6g043510 // Medtr8g061350 // Medtr3g008040 // Medtr…
GO:0034728	P	nucleosome organization	6	1393	27	2615	1	1	// Medtr4g071180 // Medtr4g063275 // Medtr5g078330 // Medtr1g071040 // Medtr7g096280 // Medtr4g128150	// Medtr4g088150 // Medtr1g071040 // Medtr8g063500 // Medtr7g096280 // Medtr1g492910 // Medtr4g061920 // Medtr4g071150 // Medtr4g063275 // Medtr5g078330 // Medtr5g029820 // Medtr3g061440 // Medtr4g071180 // Medtr8g038460 // Medtr7g099610 // Medtr8g103245 // Medtr5g063620 // Medtr4g063220 // Medtr4g065990 // Medtr7g108320 // Medtr1g070390 // Medtr2g096610 // Medtr3g070920 // Medtr4g064005 // Medtr…
GO:0080090	P	regulation of primary metabolic process	56	1393	107	2615	0.61	1	// Medtr5g029680 // Medtr7g089800 // Medtr1g023050 // Medtr5g094430 // Medtr3g089910 // Medtr2g083870 // Medtr3g056100 // Medtr2g014490 // Medtr3g093050 // Medtr1g108610 // Medtr2g101350 // Medtr8g070820 // Medtr7g085350 // Medtr2g081810 // Medtr4g088375 // Medtr8g030550 // Medtr4g127040 // Medtr1g021435 // Medtr6g087000 // Medtr5g078330 // Medtr8g105780 // Medtr2g005240 // Medtr1g097300 // Medtr…	// Medtr6g029180 // Medtr7g016600 // Medtr8g062700 // Medtr4g127040 // Medtr1g021435 // Medtr5g078330 // Medtr3g005530 // Medtr5g089870 // Medtr5g075390 // Medtr8g079492 // Medtr5g076270 // Medtr2g036510 // Medtr7g100510 // Medtr5g028850 // Medtr3g009470 // Medtr6g084430 // Medtr3g106220 // Medtr2g105380 // Medtr5g010910 // Medtr3g033150 // Medtr1g090720 // Medtr2g104400 // Medtr5g029680 // Medtr…
GO:0019222	P	regulation of metabolic process	58	1393	115	2615	0.76	1	// Medtr5g029680 // Medtr7g089800 // Medtr1g023050 // Medtr5g094430 // Medtr3g089910 // Medtr2g083870 // Medtr3g056100 // Medtr2g014490 // Medtr3g093050 // Medtr6g004070 // Medtr1g108610 // Medtr2g101350 // Medtr8g070820 // Medtr7g085350 // Medtr2g081810 // Medtr4g088375 // Medtr8g030550 // Medtr4g127040 // Medtr1g021435 // Medtr6g087000 // Medtr5g078330 // Medtr8g105780 // Medtr2g005240 // Medtr…	// Medtr8g074000 // Medtr6g029180 // Medtr7g016600 // Medtr4g127040 // Medtr1g021435 // Medtr5g078330 // Medtr3g005530 // Medtr5g089870 // Medtr5g075390 // Medtr8g079492 // Medtr8g062700 // Medtr5g076270 // Medtr2g036510 // Medtr7g100510 // Medtr5g028850 // Medtr3g009470 // Medtr6g084430 // Medtr3g106220 // Medtr2g105380 // Medtr5g010910 // Medtr3g033150 // Medtr1g090720 // Medtr2g104400 // Medtr…
GO:0006519	P	cellular amino acid and derivative metabolic process	44	1393	94	2615	0.91	1	// Medtr7g110660 // Medtr5g064500 // Medtr5g022580 // Medtr8g102050 // Medtr4g074640 // Medtr6g015630 // Medtr3g095490 // Medtr8g088600 // Medtr6g033260 // Medtr4g070040 // Medtr8g023140 // Medtr3g079640 // Medtr7g075090 // Medtr5g023050 // Medtr3g052850 // Medtr1g106040 // Medtr5g067060 // Medtr6g071070 // Medtr8g083210 // Medtr1g057860 // Medtr5g034820 // Medtr5g099180 // Medtr4g084110 // Medtr…	// Medtr1g101400 // Medtr8g006955 // Medtr7g110660 // Medtr3g107320 // Medtr8g104740 // Medtr6g033260 // Medtr5g023050 // Medtr8g023140 // Medtr3g099470 // Medtr7g075090 // Medtr1g106040 // Medtr1g082850 // Medtr7g101940 // Medtr2g013120 // Medtr5g073210 // Medtr4g077700 // Medtr5g093570 // Medtr6g027620 // Medtr3g100910 // Medtr3g048190 // Medtr3g058530 // Medtr7g062310 // Medtr3g462760 // Medtr…
GO:0006470	P	protein amino acid dephosphorylation	9	1393	12	2615	0.11	1	// Medtr2g033910 // Medtr3g105880 // Medtr6g087000 // Medtr4g100510 // Medtr3g104710 // Medtr7g023250 // Medtr1g086350 // Medtr3g452710 // Medtr4g125810	// Medtr3g491830 // Medtr2g033910 // Medtr4g100510 // Medtr4g055030 // Medtr2g033000 // Medtr6g087000 // Medtr3g105880 // Medtr3g104710 // Medtr7g023250 // Medtr1g086350 // Medtr3g452710 // Medtr4g125810
GO:0009156	P	ribonucleoside monophosphate biosynthetic process	6	1393	7	2615	0.087	1	// Medtr4g016980 // Medtr3g017580 // Medtr8g093860 // Medtr6g071210 // Medtr8g100045 // Medtr8g098325	// Medtr8g009660 // Medtr4g016980 // Medtr3g017580 // Medtr8g093860 // Medtr6g071210 // Medtr8g100045 // Medtr8g098325
GO:0042254	P	ribosome biogenesis	9	1393	11	2615	0.052	1	// Medtr6g047580 // Medtr7g085640 // Medtr4g074260 // Medtr1g114000 // Medtr3g007750 // Medtr3g112090 // Medtr4g105590 // Medtr3g460700 // Medtr3g115250	// Medtr6g047580 // Medtr7g085640 // Medtr1g114000 // Medtr4g074260 // Medtr8g088030 // Medtr3g007750 // Medtr8g064490 // Medtr3g112090 // Medtr4g105590 // Medtr3g460700 // Medtr3g115250
GO:0009166	P	nucleotide catabolic process	11	1393	15	2615	0.096	1	// Medtr2g031310 // Medtr4g096770 // Medtr8g085980 // Medtr4g107500 // Medtr1g106005 // Medtr2g027660 // Medtr3g086980 // Medtr7g104500 // Medtr7g117050 // Medtr2g005510 // Medtr4g019110	// Medtr6g087980 // Medtr2g031310 // Medtr3g110720 // Medtr4g096770 // Medtr8g085980 // Medtr4g107500 // Medtr5g094120 // Medtr1g106005 // Medtr2g027660 // Medtr3g086980 // Medtr7g104500 // Medtr7g117050 // Medtr8g032340 // Medtr2g005510 // Medtr4g019110
GO:0009165	P	nucleotide biosynthetic process	13	1393	23	2615	0.46	1	// Medtr8g446910 // Medtr4g016980 // Medtr4g107500 // Medtr3g017580 // Medtr8g093860 // Medtr6g071210 // Medtr5g095820 // Medtr5g022790 // Medtr8g100045 // Medtr6g015630 // Medtr7g092860 // Medtr5g065270 // Medtr8g098325	// Medtr5g090760 // Medtr4g051097 // Medtr8g093860 // Medtr6g071210 // Medtr6g015630 // Medtr4g103330 // Medtr8g098325 // Medtr5g033300 // Medtr3g013710 // Medtr7g033755 // Medtr8g100045 // Medtr4g051103 // Medtr4g016980 // Medtr1g030750 // Medtr7g092860 // Medtr8g093330 // Medtr8g009660 // Medtr8g446910 // Medtr4g107500 // Medtr3g017580 // Medtr5g095820 // Medtr5g022790 // Medtr5g065270
GO:0007165	P	signal transduction	33	1393	53	2615	0.12	1	// Medtr6g071360 // Medtr6g022720 // Medtr3g086010 // Medtr4g122160 // Medtr1g007590 // Medtr7g104900 // Medtr2g005510 // Medtr4g074170 // Medtr5g080650 // Medtr4g029530 // Medtr5g018510 // Medtr7g020860 // Medtr6g027300 // Medtr3g092100 // Medtr2g037930 // Medtr2g027660 // Medtr2g083220 // Medtr1g062950 // Medtr5g067150 // Medtr7g102900 // Medtr1g082870 // Medtr6g086630 // Medtr1g079790 // Medtr…	// Medtr6g087980 // Medtr6g074470 // Medtr6g071360 // Medtr2g083520 // Medtr6g027300 // Medtr6g022720 // Medtr3g086010 // Medtr3g070720 // Medtr4g122160 // Medtr7g102900 // Medtr8g024590 // Medtr7g104900 // Medtr2g005510 // Medtr5g080650 // Medtr5g018510 // Medtr6g086630 // Medtr7g020860 // Medtr5g037700 // Medtr3g092100 // Medtr2g037930 // Medtr2g027660 // Medtr8g012180 // Medtr8g070530 // Medtr…
GO:0044282	P	small molecule catabolic process	15	1393	32	2615	0.82	1	// Medtr4g084110 // Medtr6g009330 // Medtr5g065880 // Medtr6g004020 // Medtr8g069040 // Medtr6g034195 // Medtr1g076540 // Medtr8g062670 // Medtr7g103620 // Medtr3g095490 // Medtr7g017900 // Medtr2g025020 // Medtr7g006560 // Medtr4g101130 // Medtr4g132700	// Medtr5g065880 // Medtr7g062310 // Medtr7g114900 // Medtr3g462760 // Medtr7g458880 // Medtr8g062670 // Medtr4g057670 // Medtr3g095490 // Medtr7g017900 // Medtr5g096670 // Medtr7g006560 // Medtr8g069040 // Medtr4g132360 // Medtr4g071880 // Medtr5g014260 // Medtr2g025020 // Medtr6g004020 // Medtr5g020600 // Medtr4g084110 // Medtr6g009330 // Medtr2g066110 // Medtr7g065980 // Medtr5g073210 // Medtr…
GO:0044283	P	small molecule biosynthetic process	39	1393	70	2615	0.39	1	// Medtr4g096690 // Medtr5g065880 // Medtr4g094130 // Medtr5g025310 // Medtr4g461070 // Medtr5g022580 // Medtr6g015630 // Medtr8g088600 // Medtr6g033260 // Medtr8g023140 // Medtr4g133928 // Medtr3g079640 // Medtr7g075090 // Medtr3g052850 // Medtr7g013100 // Medtr7g080390 // Medtr6g071070 // Medtr8g083210 // Medtr1g115820 // Medtr6g009330 // Medtr5g042880 // Medtr4g092620 // Medtr3g085740 // Medtr…	// Medtr5g015300 // Medtr1g101400 // Medtr2g090140 // Medtr4g020090 // Medtr4g094130 // Medtr5g025310 // Medtr4g461070 // Medtr3g100890 // Medtr5g022580 // Medtr5g042880 // Medtr4g087520 // Medtr8g091320 // Medtr6g013425 // Medtr8g088600 // Medtr5g065880 // Medtr3g108460 // Medtr6g033260 // Medtr4g034770 // Medtr8g023140 // Medtr5g033230 // Medtr2g017520 // Medtr4g133928 // Medtr3g079640 // Medtr…
GO:0045454	P	cell redox homeostasis	11	1393	22	2615	0.7	1	// Medtr3g088220 // Medtr4g059450 // Medtr2g094180 // Medtr6g069420 // Medtr1g108590 // Medtr8g038440 // Medtr4g123070 // Medtr3g114070 // Medtr4g121880 // Medtr5g084930 // Medtr4g088905	// Medtr2g079420 // Medtr1g069255 // Medtr2g094180 // Medtr8g059015 // Medtr4g059450 // Medtr3g114070 // Medtr6g092700 // Medtr1g114290 // Medtr4g121880 // Medtr5g084930 // Medtr4g088905 // Medtr3g088220 // Medtr7g104720 // Medtr3g089065 // Medtr1g108590 // Medtr8g038440 // Medtr1g098660 // Medtr6g069420 // Medtr1g070505 // Medtr7g079520 // Medtr4g123070 // Medtr4g016930
GO:0051716	P	cellular response to stimulus	10	1393	13	2615	0.075	1	// Medtr1g116980 // Medtr3g075220 // Medtr8g447310 // Medtr1g079790 // Medtr2g084735 // Medtr5g024900 // Medtr3g111890 // Medtr8g098675 // Medtr5g005030 // Medtr1g085130	// Medtr8g066040 // Medtr1g116980 // Medtr1g053160 // Medtr3g075220 // Medtr8g447310 // Medtr1g079790 // Medtr5g005030 // Medtr5g024900 // Medtr3g111890 // Medtr8g098675 // Medtr1g088420 // Medtr2g084735 // Medtr1g085130
GO:0000160	P	two-component signal transduction system (phosphorelay)	5	1393	8	2615	0.44	1	// Medtr2g034960 // Medtr3g085130 // Medtr3g106220 // Medtr1g079790 // Medtr4g121020	// Medtr1g066850 // Medtr1g079790 // Medtr3g106220 // Medtr4g071650 // Medtr4g121020 // Medtr2g034960 // Medtr3g085130 // Medtr8g070530
GO:0070647	P	protein modification by small protein conjugation or removal	10	1393	15	2615	0.22	1	// Medtr4g094468 // Medtr2g018010 // Medtr3g466220 // Medtr4g063800 // Medtr1g100820 // Medtr3g091510 // Medtr6g013690 // Medtr3g115670 // Medtr4g131690 // Medtr8g080280	// Medtr4g094468 // Medtr2g018010 // Medtr3g466220 // Medtr4g063800 // Medtr5g061290 // Medtr1g056870 // Medtr1g100820 // Medtr1g056880 // Medtr3g091510 // Medtr6g013690 // Medtr5g048050 // Medtr6g071340 // Medtr3g115670 // Medtr4g131690 // Medtr8g080280
GO:0044275	P	cellular carbohydrate catabolic process	13	1393	20	2615	0.21	1	// Medtr6g009330 // Medtr5g065880 // Medtr6g004020 // Medtr8g069040 // Medtr6g034195 // Medtr1g076540 // Medtr8g062670 // Medtr7g103620 // Medtr7g017900 // Medtr2g025020 // Medtr7g006560 // Medtr4g101130 // Medtr4g132700	// Medtr6g009330 // Medtr2g066110 // Medtr5g065880 // Medtr7g114900 // Medtr6g004020 // Medtr8g069040 // Medtr6g034195 // Medtr1g076540 // Medtr5g096670 // Medtr7g006560 // Medtr8g062670 // Medtr4g132700 // Medtr1g028330 // Medtr4g071880 // Medtr4g057670 // Medtr7g103620 // Medtr2g025020 // Medtr7g017900 // Medtr4g101130 // Medtr2g066120
GO:0032446	P	protein modification by small protein conjugation	10	1393	15	2615	0.22	1	// Medtr4g094468 // Medtr2g018010 // Medtr3g466220 // Medtr4g063800 // Medtr1g100820 // Medtr3g091510 // Medtr6g013690 // Medtr3g115670 // Medtr4g131690 // Medtr8g080280	// Medtr4g094468 // Medtr2g018010 // Medtr3g466220 // Medtr4g063800 // Medtr5g061290 // Medtr1g056870 // Medtr1g100820 // Medtr1g056880 // Medtr3g091510 // Medtr6g013690 // Medtr5g048050 // Medtr6g071340 // Medtr3g115670 // Medtr4g131690 // Medtr8g080280
GO:0009199	P	ribonucleoside triphosphate metabolic process	12	1393	21	2615	0.45	1	// Medtr2g031310 // Medtr4g096770 // Medtr8g085980 // Medtr4g107500 // Medtr1g106005 // Medtr2g027660 // Medtr5g022790 // Medtr3g086980 // Medtr7g104500 // Medtr7g117050 // Medtr2g005510 // Medtr4g019110	// Medtr6g087980 // Medtr2g031310 // Medtr3g110720 // Medtr5g090760 // Medtr4g096770 // Medtr4g051097 // Medtr4g107500 // Medtr5g094120 // Medtr7g033755 // Medtr1g106005 // Medtr8g085980 // Medtr2g027660 // Medtr5g022790 // Medtr3g086980 // Medtr7g104500 // Medtr4g103330 // Medtr4g051103 // Medtr7g117050 // Medtr8g032340 // Medtr2g005510 // Medtr4g019110
GO:0034621	P	cellular macromolecular complex subunit organization	15	1393	43	2615	0.99	1	// Medtr2g031310 // Medtr1g112900 // Medtr4g115900 // Medtr4g071180 // Medtr8g085980 // Medtr4g063275 // Medtr5g078330 // Medtr1g071040 // Medtr7g096280 // Medtr1g106005 // Medtr3g112090 // Medtr7g104500 // Medtr7g117050 // Medtr4g019110 // Medtr4g128150	// Medtr4g088150 // Medtr2g031310 // Medtr7g099610 // Medtr8g085980 // Medtr7g080430 // Medtr1g071040 // Medtr8g063500 // Medtr7g096280 // Medtr4g098830 // Medtr7g117050 // Medtr1g492910 // Medtr4g061920 // Medtr4g071150 // Medtr4g102230 // Medtr4g063275 // Medtr5g078330 // Medtr1g106005 // Medtr5g029820 // Medtr4g019110 // Medtr4g115900 // Medtr3g061440 // Medtr3g110720 // Medtr4g071180 // Medtr…
GO:0033036	P	macromolecule localization	45	1393	81	2615	0.39	1	// Medtr7g110640 // Medtr4g107330 // Medtr8g027450 // Medtr1g082870 // Medtr1g082380 // Medtr5g034780 // Medtr8g011270 // Medtr8g087430 // Medtr3g097280 // Medtr8g063690 // Medtr7g073480 // Medtr1g083810 // Medtr2g084610 // Medtr2g027660 // Medtr4g077660 // Medtr8g099785 // Medtr3g491860 // Medtr2g006750 // Medtr4g052930 // Medtr4g010050 // Medtr1g105605 // Medtr1g111910 // Medtr8g085950 // Medtr…	// Medtr6g087980 // Medtr5g093800 // Medtr1g071720 // Medtr1g100220 // Medtr7g110640 // Medtr4g107330 // Medtr8g027450 // Medtr3g109922 // Medtr7g072810 // Medtr4g068280 // Medtr5g016540 // Medtr1g082380 // Medtr2g460600 // Medtr7g073120 // Medtr3g106750 // Medtr4g063705 // Medtr5g034780 // Medtr8g011270 // Medtr1g086050 // Medtr3g097280 // Medtr8g063690 // Medtr7g073480 // Medtr4g056480 // Medtr…
GO:0019725	P	cellular homeostasis	13	1393	24	2615	0.55	1	// Medtr1g082870 // Medtr3g088220 // Medtr4g059450 // Medtr2g094180 // Medtr6g069420 // Medtr1g108590 // Medtr8g038440 // Medtr4g033850 // Medtr4g123070 // Medtr3g114070 // Medtr4g121880 // Medtr5g084930 // Medtr4g088905	// Medtr2g079420 // Medtr1g069255 // Medtr2g094180 // Medtr8g059015 // Medtr4g059450 // Medtr3g114070 // Medtr6g092700 // Medtr1g114290 // Medtr4g121880 // Medtr5g084930 // Medtr4g088905 // Medtr1g082870 // Medtr3g088220 // Medtr3g089065 // Medtr7g104720 // Medtr6g069420 // Medtr1g108590 // Medtr8g038440 // Medtr1g098660 // Medtr1g070505 // Medtr4g033850 // Medtr7g079520 // Medtr4g123070 // Medtr…
GO:0009205	P	purine ribonucleoside triphosphate metabolic process	12	1393	21	2615	0.45	1	// Medtr2g031310 // Medtr4g096770 // Medtr8g085980 // Medtr4g107500 // Medtr1g106005 // Medtr2g027660 // Medtr5g022790 // Medtr3g086980 // Medtr7g104500 // Medtr7g117050 // Medtr2g005510 // Medtr4g019110	// Medtr6g087980 // Medtr2g031310 // Medtr3g110720 // Medtr5g090760 // Medtr4g096770 // Medtr4g051097 // Medtr4g107500 // Medtr5g094120 // Medtr7g033755 // Medtr1g106005 // Medtr8g085980 // Medtr2g027660 // Medtr5g022790 // Medtr3g086980 // Medtr7g104500 // Medtr4g103330 // Medtr4g051103 // Medtr7g117050 // Medtr8g032340 // Medtr2g005510 // Medtr4g019110
GO:0009203	P	ribonucleoside triphosphate catabolic process	11	1393	15	2615	0.096	1	// Medtr2g031310 // Medtr4g096770 // Medtr8g085980 // Medtr4g107500 // Medtr1g106005 // Medtr2g027660 // Medtr3g086980 // Medtr7g104500 // Medtr7g117050 // Medtr2g005510 // Medtr4g019110	// Medtr6g087980 // Medtr2g031310 // Medtr3g110720 // Medtr4g096770 // Medtr8g085980 // Medtr4g107500 // Medtr5g094120 // Medtr1g106005 // Medtr2g027660 // Medtr3g086980 // Medtr7g104500 // Medtr7g117050 // Medtr8g032340 // Medtr2g005510 // Medtr4g019110
GO:0009154	P	purine ribonucleotide catabolic process	11	1393	15	2615	0.096	1	// Medtr2g031310 // Medtr4g096770 // Medtr8g085980 // Medtr4g107500 // Medtr1g106005 // Medtr2g027660 // Medtr3g086980 // Medtr7g104500 // Medtr7g117050 // Medtr2g005510 // Medtr4g019110	// Medtr6g087980 // Medtr2g031310 // Medtr3g110720 // Medtr4g096770 // Medtr8g085980 // Medtr4g107500 // Medtr5g094120 // Medtr1g106005 // Medtr2g027660 // Medtr3g086980 // Medtr7g104500 // Medtr7g117050 // Medtr8g032340 // Medtr2g005510 // Medtr4g019110
GO:0006281	P	DNA repair	8	1393	10	2615	0.082	1	// Medtr1g116980 // Medtr3g075220 // Medtr8g447310 // Medtr2g084735 // Medtr3g111890 // Medtr8g098675 // Medtr5g005030 // Medtr1g085130	// Medtr8g066040 // Medtr1g116980 // Medtr3g075220 // Medtr8g447310 // Medtr5g005030 // Medtr3g111890 // Medtr8g098675 // Medtr1g088420 // Medtr2g084735 // Medtr1g085130
GO:0060255	P	regulation of macromolecule metabolic process	57	1393	111	2615	0.69	1	// Medtr5g029680 // Medtr7g089800 // Medtr1g023050 // Medtr5g094430 // Medtr3g089910 // Medtr2g083870 // Medtr3g056100 // Medtr2g014490 // Medtr3g093050 // Medtr1g108610 // Medtr2g101350 // Medtr8g070820 // Medtr7g085350 // Medtr2g081810 // Medtr4g088375 // Medtr8g030550 // Medtr4g127040 // Medtr1g021435 // Medtr6g087000 // Medtr5g078330 // Medtr8g105780 // Medtr2g005240 // Medtr1g097300 // Medtr…	// Medtr6g029180 // Medtr7g016600 // Medtr8g062700 // Medtr4g127040 // Medtr1g021435 // Medtr5g078330 // Medtr3g005530 // Medtr5g089870 // Medtr5g075390 // Medtr8g079492 // Medtr5g076270 // Medtr2g036510 // Medtr7g100510 // Medtr5g028850 // Medtr3g009470 // Medtr6g084430 // Medtr3g106220 // Medtr2g105380 // Medtr5g010910 // Medtr3g033150 // Medtr1g090720 // Medtr2g104400 // Medtr5g029680 // Medtr…
GO:0032787	P	monocarboxylic acid metabolic process	17	1393	23	2615	0.037	1	// Medtr4g096690 // Medtr3g109010 // Medtr5g065880 // Medtr4g076870 // Medtr3g085740 // Medtr8g023140 // Medtr4g100640 // Medtr4g133928 // Medtr8g018770 // Medtr6g015020 // Medtr1g091037 // Medtr4g094265 // Medtr6g009330 // Medtr1g103020 // Medtr7g013100 // Medtr7g080390 // Medtr5g012920	// Medtr4g096690 // Medtr5g065880 // Medtr1g110930 // Medtr5g012920 // Medtr1g091037 // Medtr4g034770 // Medtr8g023140 // Medtr4g133928 // Medtr7g013100 // Medtr7g080390 // Medtr6g009330 // Medtr3g085740 // Medtr5g056510 // Medtr4g100640 // Medtr3g109010 // Medtr4g087440 // Medtr5g033230 // Medtr4g069030 // Medtr6g015020 // Medtr4g094265 // Medtr1g103020 // Medtr4g076870 // Medtr8g018770
GO:0032483	P	regulation of Rab protein signal transduction	5	1393	5	2615	0.043	1	// Medtr1g007590 // Medtr8g085300 // Medtr2g083220 // Medtr2g037930 // Medtr3g092100	// Medtr1g007590 // Medtr8g085300 // Medtr2g083220 // Medtr2g037930 // Medtr3g092100
GO:0043436	P	oxoacid metabolic process	62	1393	110	2615	0.3	1	// Medtr4g096690 // Medtr5g065880 // Medtr7g110660 // Medtr5g064500 // Medtr5g022580 // Medtr8g102050 // Medtr4g074640 // Medtr6g015630 // Medtr3g095490 // Medtr8g088600 // Medtr8g463760 // Medtr5g012920 // Medtr6g033260 // Medtr8g032040 // Medtr4g070040 // Medtr8g023140 // Medtr5g068710 // Medtr4g133928 // Medtr3g079640 // Medtr2g062840 // Medtr1g091037 // Medtr3g052850 // Medtr1g106040 // Medtr…	// Medtr4g096690 // Medtr1g101400 // Medtr8g006955 // Medtr7g110660 // Medtr8g104740 // Medtr8g463760 // Medtr6g033260 // Medtr4g034770 // Medtr8g023140 // Medtr3g099470 // Medtr7g075090 // Medtr1g106040 // Medtr1g082850 // Medtr7g101940 // Medtr2g013120 // Medtr6g009330 // Medtr5g056510 // Medtr4g100640 // Medtr4g077700 // Medtr3g109010 // Medtr5g093570 // Medtr8g102620 // Medtr6g027620 // Medtr…
GO:0046486	P	glycerolipid metabolic process	6	1393	10	2615	0.46	1	// Medtr8g023080 // Medtr4g085090 // Medtr5g023050 // Medtr4g124590 // Medtr1g078100 // Medtr1g062740	// Medtr1g078100 // Medtr0151s0030 // Medtr2g026060 // Medtr3g107320 // Medtr4g085090 // Medtr5g023050 // Medtr4g124590 // Medtr3g077990 // Medtr1g062740 // Medtr8g023080
GO:0046128	P	purine ribonucleoside metabolic process	5	1393	8	2615	0.44	1	// Medtr4g461070 // Medtr3g077740 // Medtr4g128240 // Medtr5g087550 // Medtr8g064850	// Medtr5g007870 // Medtr8g064850 // Medtr4g123930 // Medtr4g128240 // Medtr4g461070 // Medtr7g108940 // Medtr5g087550 // Medtr3g077740
GO:0055114	P	oxidation reduction	52	1393	208	2615	1	1	// Medtr2g009810 // Medtr1g061240 // Medtr2g042330 // Medtr4g091240 // Medtr6g071210 // Medtr6g087670 // Medtr8g062670 // Medtr1g022235 // Medtr6g015630 // Medtr4g093170 // Medtr2g065470 // Medtr4g079780 // Medtr7g017900 // Medtr8g463760 // Medtr5g012920 // Medtr8g032040 // Medtr2g098030 // Medtr2g060550 // Medtr7g030020 // Medtr1g050720 // Medtr1g102950 // Medtr7g012950 // Medtr2g062840 // Medtr…	// Medtr8g098435 // Medtr4g094495 // Medtr1g061240 // Medtr1g101400 // Medtr1g072570 // Medtr4g091240 // Medtr7g078010 // Medtr5g070010 // Medtr5g024020 // Medtr2g065470 // Medtr3g054410 // Medtr7g017900 // Medtr8g463760 // Medtr4g098490 // Medtr2g060550 // Medtr1g042730 // Medtr1g102950 // Medtr7g088340 // Medtr8g044160 // Medtr3g079180 // Medtr8g018620 // Medtr1g043775 // Medtr5g031360 // Medtr…
GO:0046483	P	heterocycle metabolic process	34	1393	71	2615	0.85	1	// Medtr2g031310 // Medtr4g096770 // Medtr8g085980 // Medtr8g093860 // Medtr6g071210 // Medtr4g461070 // Medtr6g015630 // Medtr7g092860 // Medtr7g117050 // Medtr2g005510 // Medtr8g098325 // Medtr1g106005 // Medtr2g027660 // Medtr3g052850 // Medtr8g100045 // Medtr1g114590 // Medtr4g019110 // Medtr4g019850 // Medtr4g016980 // Medtr5g025310 // Medtr3g109010 // Medtr7g104500 // Medtr3g108460 // Medtr…	// Medtr6g087980 // Medtr2g031310 // Medtr4g103330 // Medtr3g013710 // Medtr2g090140 // Medtr5g090760 // Medtr4g020090 // Medtr4g051097 // Medtr7g033755 // Medtr8g093860 // Medtr6g071210 // Medtr4g461070 // Medtr5g095820 // Medtr8g093330 // Medtr6g015630 // Medtr7g092860 // Medtr3g110720 // Medtr8g098325 // Medtr2g005510 // Medtr7g117050 // Medtr1g114520 // Medtr2g076340 // Medtr4g096770 // Medtr…
GO:0043648	P	dicarboxylic acid metabolic process	9	1393	17	2615	0.61	1	// Medtr7g075090 // Medtr4g092620 // Medtr5g064500 // Medtr5g022580 // Medtr8g028145 // Medtr8g102620 // Medtr8g463760 // Medtr1g088775 // Medtr8g032040	// Medtr8g005980 // Medtr1g101400 // Medtr4g092620 // Medtr7g075090 // Medtr8g463760 // Medtr6g013425 // Medtr5g064500 // Medtr5g022580 // Medtr4g061070 // Medtr8g028145 // Medtr1g088775 // Medtr2g009080 // Medtr4g092690 // Medtr8g102620 // Medtr1g114520 // Medtr1g090730 // Medtr8g032040
GO:0006418	P	tRNA aminoacylation for protein translation	13	1393	24	2615	0.55	1	// Medtr4g070040 // Medtr1g053270 // Medtr4g074640 // Medtr5g068710 // Medtr7g110660 // Medtr4g076850 // Medtr4g077700 // Medtr1g082850 // Medtr1g106040 // Medtr8g102050 // Medtr3g058530 // Medtr5g034820 // Medtr1g057860	// Medtr8g006955 // Medtr7g110660 // Medtr8g104740 // Medtr8g102050 // Medtr4g070040 // Medtr3g099470 // Medtr1g106040 // Medtr1g082850 // Medtr2g436760 // Medtr7g101940 // Medtr1g115295 // Medtr1g053270 // Medtr4g074640 // Medtr5g068710 // Medtr8g009900 // Medtr4g077700 // Medtr1g057860 // Medtr5g034820 // Medtr4g076850 // Medtr6g027620 // Medtr3g100910 // Medtr3g118360 // Medtr3g048190 // Medtr…
GO:0019538	P	protein metabolic process	291	1393	537	2615	0.37	1	// Medtr8g079690 // Medtr2g078740 // Medtr3g111630 // Medtr1g082850 // Medtr6g003970 // Medtr3g078370 // Medtr7g033640 // Medtr1g047130 // Medtr8g023550 // Medtr5g079840 // Medtr8g076780 // Medtr4g121877 // Medtr1g086350 // Medtr8g017420 // Medtr4g006830 // Medtr7g111610 // Medtr5g013540 // Medtr7g096060 // Medtr5g021500 // Medtr7g111590 // Medtr1g084020 // Medtr5g081705 // Medtr8g093680 // Medtr…	// Medtr6g003970 // Medtr8g038280 // Medtr1g075610 // Medtr8g024590 // Medtr1g086350 // Medtr4g051410 // Medtr4g080120 // Medtr3g012040 // Medtr6g055410 // Medtr2g100030 // Medtr1g106040 // Medtr7g110660 // Medtr1g057860 // Medtr3g452710 // Medtr5g011910 // Medtr4g094662 // Medtr7g077150 // Medtr2g075830 // Medtr4g115120 // Medtr3g107660 // Medtr3g072800 // Medtr8g090185 // Medtr3g011440 // Medtr…
GO:0016052	P	carbohydrate catabolic process	14	1393	22	2615	0.23	1	// Medtr6g009330 // Medtr5g065880 // Medtr6g004020 // Medtr8g069040 // Medtr6g034195 // Medtr1g076540 // Medtr8g062670 // Medtr5g026210 // Medtr7g103620 // Medtr7g017900 // Medtr2g025020 // Medtr7g006560 // Medtr4g101130 // Medtr4g132700	// Medtr5g065880 // Medtr7g114900 // Medtr8g062670 // Medtr4g057670 // Medtr7g017900 // Medtr8g099775 // Medtr5g096670 // Medtr7g006560 // Medtr8g069040 // Medtr5g026210 // Medtr4g071880 // Medtr2g025020 // Medtr6g009330 // Medtr2g066110 // Medtr6g004020 // Medtr6g034195 // Medtr1g076540 // Medtr7g103620 // Medtr1g028330 // Medtr2g066120 // Medtr4g101130 // Medtr4g132700
GO:0016053	P	organic acid biosynthetic process	30	1393	52	2615	0.31	1	// Medtr4g096690 // Medtr5g064500 // Medtr5g022580 // Medtr6g015630 // Medtr8g088600 // Medtr6g033260 // Medtr4g133928 // Medtr3g079640 // Medtr7g075090 // Medtr3g052850 // Medtr7g013100 // Medtr7g080390 // Medtr6g071070 // Medtr8g083210 // Medtr5g042880 // Medtr4g092620 // Medtr3g085740 // Medtr2g104610 // Medtr1g116500 // Medtr7g086300 // Medtr8g028145 // Medtr1g081620 // Medtr4g103680 // Medtr…	// Medtr5g015300 // Medtr1g101400 // Medtr2g090140 // Medtr1g110930 // Medtr5g064500 // Medtr5g022580 // Medtr4g087520 // Medtr6g015630 // Medtr6g013425 // Medtr8g088600 // Medtr3g108460 // Medtr6g033260 // Medtr4g034770 // Medtr4g133928 // Medtr3g079640 // Medtr7g075090 // Medtr3g052850 // Medtr7g013100 // Medtr7g080390 // Medtr6g071070 // Medtr8g083210 // Medtr0417s0020 // Medtr3g099190 // Medt…
GO:0016051	P	carbohydrate biosynthetic process	5	1393	11	2615	0.79	1	// Medtr7g079490 // Medtr6g009330 // Medtr5g065880 // Medtr1g032730 // Medtr4g080160	// Medtr6g009330 // Medtr5g065880 // Medtr4g131760 // Medtr8g105740 // Medtr3g082150 // Medtr1g032730 // Medtr3g091570 // Medtr4g080160 // Medtr8g091320 // Medtr7g079490 // Medtr8g063790
GO:0006163	P	purine nucleotide metabolic process	19	1393	29	2615	0.13	1	// Medtr2g031310 // Medtr4g016980 // Medtr7g117050 // Medtr4g096770 // Medtr8g085980 // Medtr4g107500 // Medtr8g093860 // Medtr5g095820 // Medtr2g027660 // Medtr5g022790 // Medtr8g100045 // Medtr7g104500 // Medtr7g092860 // Medtr5g065270 // Medtr3g086980 // Medtr1g106005 // Medtr8g098325 // Medtr2g005510 // Medtr4g019110	// Medtr6g087980 // Medtr2g031310 // Medtr4g103330 // Medtr5g090760 // Medtr4g096770 // Medtr4g051097 // Medtr8g093860 // Medtr7g092860 // Medtr7g117050 // Medtr2g005510 // Medtr8g098325 // Medtr3g013710 // Medtr7g033755 // Medtr1g106005 // Medtr2g027660 // Medtr8g085980 // Medtr8g100045 // Medtr4g051103 // Medtr4g019110 // Medtr3g110720 // Medtr4g016980 // Medtr7g104500 // Medtr8g032340 // Medtr…
GO:0016567	P	protein ubiquitination	9	1393	14	2615	0.29	1	// Medtr4g094468 // Medtr2g018010 // Medtr3g466220 // Medtr4g063800 // Medtr1g100820 // Medtr3g091510 // Medtr6g013690 // Medtr3g115670 // Medtr8g080280	// Medtr4g094468 // Medtr2g018010 // Medtr3g466220 // Medtr4g063800 // Medtr5g061290 // Medtr1g056870 // Medtr1g100820 // Medtr1g056880 // Medtr3g091510 // Medtr6g013690 // Medtr5g048050 // Medtr6g071340 // Medtr3g115670 // Medtr8g080280
GO:0043038	P	amino acid activation	13	1393	24	2615	0.55	1	// Medtr4g070040 // Medtr1g053270 // Medtr4g074640 // Medtr5g068710 // Medtr7g110660 // Medtr4g076850 // Medtr4g077700 // Medtr1g082850 // Medtr1g106040 // Medtr8g102050 // Medtr3g058530 // Medtr5g034820 // Medtr1g057860	// Medtr8g006955 // Medtr7g110660 // Medtr8g104740 // Medtr8g102050 // Medtr4g070040 // Medtr3g099470 // Medtr1g106040 // Medtr1g082850 // Medtr2g436760 // Medtr7g101940 // Medtr1g115295 // Medtr1g053270 // Medtr4g074640 // Medtr5g068710 // Medtr8g009900 // Medtr4g077700 // Medtr1g057860 // Medtr5g034820 // Medtr4g076850 // Medtr6g027620 // Medtr3g100910 // Medtr3g118360 // Medtr3g048190 // Medtr…
GO:0043039	P	tRNA aminoacylation	13	1393	24	2615	0.55	1	// Medtr4g070040 // Medtr1g053270 // Medtr4g074640 // Medtr5g068710 // Medtr7g110660 // Medtr4g076850 // Medtr4g077700 // Medtr1g082850 // Medtr1g106040 // Medtr8g102050 // Medtr3g058530 // Medtr5g034820 // Medtr1g057860	// Medtr8g006955 // Medtr7g110660 // Medtr8g104740 // Medtr8g102050 // Medtr4g070040 // Medtr3g099470 // Medtr1g106040 // Medtr1g082850 // Medtr2g436760 // Medtr7g101940 // Medtr1g115295 // Medtr1g053270 // Medtr4g074640 // Medtr5g068710 // Medtr8g009900 // Medtr4g077700 // Medtr1g057860 // Medtr5g034820 // Medtr4g076850 // Medtr6g027620 // Medtr3g100910 // Medtr3g118360 // Medtr3g048190 // Medtr…
GO:0033554	P	cellular response to stress	9	1393	12	2615	0.11	1	// Medtr1g116980 // Medtr3g075220 // Medtr8g447310 // Medtr2g084735 // Medtr5g024900 // Medtr3g111890 // Medtr8g098675 // Medtr5g005030 // Medtr1g085130	// Medtr8g066040 // Medtr1g116980 // Medtr1g053160 // Medtr3g075220 // Medtr8g447310 // Medtr5g005030 // Medtr5g024900 // Medtr3g111890 // Medtr8g098675 // Medtr1g088420 // Medtr2g084735 // Medtr1g085130
GO:0006164	P	purine nucleotide biosynthetic process	9	1393	15	2615	0.4	1	// Medtr4g016980 // Medtr4g107500 // Medtr8g093860 // Medtr5g095820 // Medtr5g022790 // Medtr8g100045 // Medtr7g092860 // Medtr5g065270 // Medtr8g098325	// Medtr4g016980 // Medtr4g103330 // Medtr5g090760 // Medtr4g051097 // Medtr7g033755 // Medtr3g013710 // Medtr8g093860 // Medtr5g095820 // Medtr5g022790 // Medtr5g065270 // Medtr8g100045 // Medtr7g092860 // Medtr4g107500 // Medtr4g051103 // Medtr8g098325
GO:0019637	P	organophosphate metabolic process	9	1393	18	2615	0.7	1	// Medtr6g018970 // Medtr8g023080 // Medtr1g050720 // Medtr4g085090 // Medtr5g023050 // Medtr2g008190 // Medtr4g124590 // Medtr1g078100 // Medtr1g062740	// Medtr6g018970 // Medtr3g009730 // Medtr1g078100 // Medtr0151s0030 // Medtr4g069030 // Medtr1g050720 // Medtr2g026060 // Medtr3g107320 // Medtr4g085090 // Medtr5g023050 // Medtr2g008190 // Medtr8g091320 // Medtr1g062740 // Medtr8g101550 // Medtr4g124590 // Medtr3g077990 // Medtr6g091750 // Medtr8g023080
GO:0019438	P	aromatic compound biosynthetic process	5	1393	15	2615	0.97	1	// Medtr8g023140 // Medtr5g022580 // Medtr1g115820 // Medtr1g114590 // Medtr5g064500	// Medtr1g115890 // Medtr1g048970 // Medtr8g023140 // Medtr5g033230 // Medtr6g013425 // Medtr3g462950 // Medtr5g064500 // Medtr7g102180 // Medtr5g022580 // Medtr1g115870 // Medtr4g061070 // Medtr2g009080 // Medtr1g114520 // Medtr1g114590 // Medtr1g115820
GO:0044281	P	small molecule metabolic process	122	1393	232	2615	0.61	1	// Medtr2g031310 // Medtr4g096690 // Medtr7g110660 // Medtr4g059450 // Medtr2g065470 // Medtr7g017900 // Medtr8g463760 // Medtr2g005510 // Medtr3g077740 // Medtr2g060550 // Medtr3g108640 // Medtr8g023140 // Medtr7g075090 // Medtr1g106040 // Medtr1g082850 // Medtr2g025020 // Medtr6g009330 // Medtr5g099180 // Medtr4g094315 // Medtr4g016980 // Medtr6g004020 // Medtr4g100640 // Medtr1g076540 // Medtr…	// Medtr2g031310 // Medtr1g101400 // Medtr8g006955 // Medtr1g069320 // Medtr4g051097 // Medtr7g110660 // Medtr3g107320 // Medtr8g059015 // Medtr8g104740 // Medtr4g096690 // Medtr4g059450 // Medtr2g065470 // Medtr7g017900 // Medtr5g033300 // Medtr2g005510 // Medtr3g077740 // Medtr2g060550 // Medtr3g108640 // Medtr4g034770 // Medtr4g132360 // Medtr8g023140 // Medtr7g029110 // Medtr7g075090 // Medtr…
GO:0071103	P	DNA conformation change	7	1393	30	2615	1	1	// Medtr2g098510 // Medtr4g071180 // Medtr4g063275 // Medtr5g078330 // Medtr1g071040 // Medtr7g096280 // Medtr4g128150	// Medtr4g088150 // Medtr5g078330 // Medtr1g071040 // Medtr8g063500 // Medtr7g096280 // Medtr1g492910 // Medtr4g061920 // Medtr4g071150 // Medtr4g063275 // Medtr1g051230 // Medtr5g029820 // Medtr3g061440 // Medtr2g098510 // Medtr4g071180 // Medtr8g038460 // Medtr7g099610 // Medtr8g103245 // Medtr5g063620 // Medtr4g063220 // Medtr4g065990 // Medtr3g031040 // Medtr7g108320 // Medtr1g070390 // Medtr…
GO:0019320	P	hexose catabolic process	13	1393	20	2615	0.21	1	// Medtr6g009330 // Medtr5g065880 // Medtr6g004020 // Medtr8g069040 // Medtr6g034195 // Medtr1g076540 // Medtr8g062670 // Medtr7g103620 // Medtr7g017900 // Medtr2g025020 // Medtr7g006560 // Medtr4g101130 // Medtr4g132700	// Medtr6g009330 // Medtr2g066110 // Medtr5g065880 // Medtr7g114900 // Medtr6g004020 // Medtr8g069040 // Medtr6g034195 // Medtr1g076540 // Medtr5g096670 // Medtr7g006560 // Medtr8g062670 // Medtr4g132700 // Medtr1g028330 // Medtr4g071880 // Medtr4g057670 // Medtr7g103620 // Medtr2g025020 // Medtr7g017900 // Medtr4g101130 // Medtr2g066120
GO:0022607	P	cellular component assembly	19	1393	49	2615	0.98	1	// Medtr2g031310 // Medtr1g112900 // Medtr4g115900 // Medtr4g063275 // Medtr4g089070 // Medtr4g071180 // Medtr8g085980 // Medtr5g021500 // Medtr3g117490 // Medtr5g078330 // Medtr1g071040 // Medtr7g096280 // Medtr2g025590 // Medtr3g112090 // Medtr7g104500 // Medtr1g106005 // Medtr7g117050 // Medtr4g019110 // Medtr4g128150	// Medtr4g088150 // Medtr2g031310 // Medtr7g099610 // Medtr8g085980 // Medtr1g071040 // Medtr8g063500 // Medtr7g096280 // Medtr4g098830 // Medtr7g117050 // Medtr3g118290 // Medtr4g061920 // Medtr4g071150 // Medtr3g117490 // Medtr1g492910 // Medtr4g063275 // Medtr5g078330 // Medtr1g106005 // Medtr5g029820 // Medtr2g025590 // Medtr4g088800 // Medtr4g019110 // Medtr5g021500 // Medtr4g115900 // Medtr…
GO:0006457	P	protein folding	31	1393	51	2615	0.18	1	// Medtr7g067470 // Medtr1g090130 // Medtr2g010020 // Medtr3g077350 // Medtr1g083960 // Medtr2g087660 // Medtr5g087560 // Medtr5g097320 // Medtr7g089300 // Medtr8g088270 // Medtr6g032870 // Medtr1g090140 // Medtr8g079690 // Medtr7g110980 // Medtr5g013540 // Medtr3g054220 // Medtr8g017080 // Medtr7g116340 // Medtr4g055500 // Medtr8g012340 // Medtr4g032680 // Medtr1g030650 // Medtr4g023470 // Medtr…	// Medtr4g094785 // Medtr1g090130 // Medtr3g107660 // Medtr2g010020 // Medtr3g077350 // Medtr1g083960 // Medtr4g068280 // Medtr2g087660 // Medtr7g087250 // Medtr5g097320 // Medtr3g110030 // Medtr8g009280 // Medtr8g088270 // Medtr6g032870 // Medtr8g091410 // Medtr4g057970 // Medtr6g007607 // Medtr1g090140 // Medtr8g079690 // Medtr7g110980 // Medtr4g068080 // Medtr5g013540 // Medtr4g068190 // Medtr…
GO:0031497	P	chromatin assembly	6	1393	27	2615	1	1	// Medtr4g071180 // Medtr4g063275 // Medtr5g078330 // Medtr1g071040 // Medtr7g096280 // Medtr4g128150	// Medtr4g088150 // Medtr1g071040 // Medtr8g063500 // Medtr7g096280 // Medtr1g492910 // Medtr4g061920 // Medtr4g071150 // Medtr4g063275 // Medtr5g078330 // Medtr5g029820 // Medtr3g061440 // Medtr4g071180 // Medtr8g038460 // Medtr7g099610 // Medtr8g103245 // Medtr5g063620 // Medtr4g063220 // Medtr4g065990 // Medtr7g108320 // Medtr1g070390 // Medtr2g096610 // Medtr3g070920 // Medtr4g064005 // Medtr…
GO:0009141	P	nucleoside triphosphate metabolic process	12	1393	22	2615	0.54	1	// Medtr2g031310 // Medtr4g096770 // Medtr8g085980 // Medtr4g107500 // Medtr1g106005 // Medtr2g027660 // Medtr5g022790 // Medtr3g086980 // Medtr7g104500 // Medtr7g117050 // Medtr2g005510 // Medtr4g019110	// Medtr6g087980 // Medtr2g031310 // Medtr5g090760 // Medtr4g096770 // Medtr4g051097 // Medtr4g103330 // Medtr7g117050 // Medtr2g005510 // Medtr7g033755 // Medtr1g106005 // Medtr2g027660 // Medtr8g085980 // Medtr4g051103 // Medtr4g019110 // Medtr3g110720 // Medtr7g104500 // Medtr8g032340 // Medtr4g107500 // Medtr5g094120 // Medtr5g022790 // Medtr3g086980 // Medtr3g063110
GO:0009143	P	nucleoside triphosphate catabolic process	11	1393	15	2615	0.096	1	// Medtr2g031310 // Medtr4g096770 // Medtr8g085980 // Medtr4g107500 // Medtr1g106005 // Medtr2g027660 // Medtr3g086980 // Medtr7g104500 // Medtr7g117050 // Medtr2g005510 // Medtr4g019110	// Medtr6g087980 // Medtr2g031310 // Medtr3g110720 // Medtr4g096770 // Medtr8g085980 // Medtr4g107500 // Medtr5g094120 // Medtr1g106005 // Medtr2g027660 // Medtr3g086980 // Medtr7g104500 // Medtr7g117050 // Medtr8g032340 // Medtr2g005510 // Medtr4g019110
GO:0009144	P	purine nucleoside triphosphate metabolic process	12	1393	21	2615	0.45	1	// Medtr2g031310 // Medtr4g096770 // Medtr8g085980 // Medtr4g107500 // Medtr1g106005 // Medtr2g027660 // Medtr5g022790 // Medtr3g086980 // Medtr7g104500 // Medtr7g117050 // Medtr2g005510 // Medtr4g019110	// Medtr6g087980 // Medtr2g031310 // Medtr3g110720 // Medtr5g090760 // Medtr4g096770 // Medtr4g051097 // Medtr4g107500 // Medtr5g094120 // Medtr7g033755 // Medtr1g106005 // Medtr8g085980 // Medtr2g027660 // Medtr5g022790 // Medtr3g086980 // Medtr7g104500 // Medtr4g103330 // Medtr4g051103 // Medtr7g117050 // Medtr8g032340 // Medtr2g005510 // Medtr4g019110
GO:0009146	P	purine nucleoside triphosphate catabolic process	11	1393	15	2615	0.096	1	// Medtr2g031310 // Medtr4g096770 // Medtr8g085980 // Medtr4g107500 // Medtr1g106005 // Medtr2g027660 // Medtr3g086980 // Medtr7g104500 // Medtr7g117050 // Medtr2g005510 // Medtr4g019110	// Medtr6g087980 // Medtr2g031310 // Medtr3g110720 // Medtr4g096770 // Medtr8g085980 // Medtr4g107500 // Medtr5g094120 // Medtr1g106005 // Medtr2g027660 // Medtr3g086980 // Medtr7g104500 // Medtr7g117050 // Medtr8g032340 // Medtr2g005510 // Medtr4g019110
GO:0006807	P	nitrogen compound metabolic process	203	1393	358	2615	0.12	1	// Medtr2g031310 // Medtr3g060690 // Medtr7g110660 // Medtr2g025590 // Medtr7g017900 // Medtr2g005510 // Medtr3g077740 // Medtr1g116980 // Medtr4g127040 // Medtr3g117490 // Medtr8g023140 // Medtr1g114000 // Medtr5g078330 // Medtr7g075090 // Medtr1g106040 // Medtr1g088775 // Medtr1g082850 // Medtr8g100045 // Medtr5g089870 // Medtr1g114590 // Medtr5g075390 // Medtr8g106170 // Medtr4g016980 // Medtr…	// Medtr2g031310 // Medtr3g060690 // Medtr3g107320 // Medtr7g017900 // Medtr2g005510 // Medtr6g033260 // Medtr1g021435 // Medtr7g088340 // Medtr7g075090 // Medtr1g106040 // Medtr5g089870 // Medtr4g035170 // Medtr8g106170 // Medtr4g130900 // Medtr3g079860 // Medtr7g104500 // Medtr6g084430 // Medtr3g031040 // Medtr3g106220 // Medtr2g105380 // Medtr0140s0050 // Medtr3g100910 // Medtr3g048190 // Medt…
GO:0009067	P	aspartate family amino acid biosynthetic process	7	1393	9	2615	0.13	1	// Medtr4g092620 // Medtr3g079640 // Medtr7g075090 // Medtr7g086300 // Medtr8g028145 // Medtr8g083210 // Medtr1g088775	// Medtr1g101400 // Medtr4g092620 // Medtr3g079640 // Medtr7g075090 // Medtr7g086300 // Medtr8g028145 // Medtr8g083210 // Medtr6g027920 // Medtr1g088775
GO:0009066	P	aspartate family amino acid metabolic process	9	1393	12	2615	0.11	1	// Medtr4g092620 // Medtr8g023140 // Medtr3g079640 // Medtr7g075090 // Medtr7g086300 // Medtr8g028145 // Medtr5g099180 // Medtr8g083210 // Medtr1g088775	// Medtr1g101400 // Medtr4g092620 // Medtr8g023140 // Medtr5g033230 // Medtr3g079640 // Medtr7g075090 // Medtr7g086300 // Medtr8g028145 // Medtr1g088775 // Medtr8g083210 // Medtr6g027920 // Medtr5g099180
GO:0009064	P	glutamine family amino acid metabolic process	6	1393	8	2615	0.19	1	// Medtr5g042880 // Medtr3g095490 // Medtr4g103680 // Medtr6g071070 // Medtr3g108460 // Medtr1g012540	// Medtr5g015300 // Medtr5g042880 // Medtr3g095490 // Medtr4g103680 // Medtr6g071070 // Medtr3g108460 // Medtr0417s0020 // Medtr1g012540
GO:0034660	P	ncRNA metabolic process	20	1393	35	2615	0.39	1	// Medtr6g047580 // Medtr4g070040 // Medtr1g053270 // Medtr4g074640 // Medtr5g068710 // Medtr7g110660 // Medtr3g117580 // Medtr4g076850 // Medtr3g007750 // Medtr4g077700 // Medtr1g114000 // Medtr4g105590 // Medtr3g460700 // Medtr8g102050 // Medtr1g106040 // Medtr3g058530 // Medtr5g034820 // Medtr3g109360 // Medtr1g082850 // Medtr1g057860	// Medtr8g006955 // Medtr7g110660 // Medtr8g064490 // Medtr8g104740 // Medtr8g102050 // Medtr3g109360 // Medtr4g070040 // Medtr8g094030 // Medtr1g114000 // Medtr3g099470 // Medtr1g106040 // Medtr1g082850 // Medtr4g105590 // Medtr3g460700 // Medtr5g034820 // Medtr7g101940 // Medtr1g115295 // Medtr1g053270 // Medtr4g074640 // Medtr5g068710 // Medtr8g009900 // Medtr3g007750 // Medtr4g077700 // Medtr…
GO:0009069	P	serine family amino acid metabolic process	5	1393	12	2615	0.86	1	// Medtr5g067060 // Medtr4g084110 // Medtr1g081620 // Medtr2g018290 // Medtr6g015630	// Medtr5g030950 // Medtr4g084110 // Medtr3g083980 // Medtr2g018290 // Medtr4g132360 // Medtr1g016230 // Medtr1g081620 // Medtr5g014260 // Medtr4g087520 // Medtr6g015630 // Medtr5g067060 // Medtr7g087110
GO:0006195	P	purine nucleotide catabolic process	11	1393	15	2615	0.096	1	// Medtr2g031310 // Medtr4g096770 // Medtr8g085980 // Medtr4g107500 // Medtr1g106005 // Medtr2g027660 // Medtr3g086980 // Medtr7g104500 // Medtr7g117050 // Medtr2g005510 // Medtr4g019110	// Medtr6g087980 // Medtr2g031310 // Medtr3g110720 // Medtr4g096770 // Medtr8g085980 // Medtr4g107500 // Medtr5g094120 // Medtr1g106005 // Medtr2g027660 // Medtr3g086980 // Medtr7g104500 // Medtr7g117050 // Medtr8g032340 // Medtr2g005510 // Medtr4g019110
GO:0050789	P	regulation of biological process	101	1393	188	2615	0.48	1	// Medtr1g007590 // Medtr4g059450 // Medtr3g114070 // Medtr2g005510 // Medtr5g080650 // Medtr4g127040 // Medtr1g021435 // Medtr7g020860 // Medtr5g078330 // Medtr2g037930 // Medtr5g089870 // Medtr4g121880 // Medtr5g075390 // Medtr8g079492 // Medtr2g094180 // Medtr4g130900 // Medtr4g074170 // Medtr2g036510 // Medtr5g028850 // Medtr3g009470 // Medtr3g106220 // Medtr2g105380 // Medtr7g102900 // Medtr…	// Medtr8g074000 // Medtr2g083520 // Medtr8g059015 // Medtr8g024590 // Medtr4g059450 // Medtr3g114070 // Medtr6g029180 // Medtr2g005510 // Medtr5g038560 // Medtr5g080650 // Medtr4g127040 // Medtr1g021435 // Medtr7g020860 // Medtr5g037700 // Medtr2g037930 // Medtr3g005530 // Medtr1g114290 // Medtr3g058880 // Medtr5g089870 // Medtr4g121880 // Medtr5g075390 // Medtr8g079492 // Medtr2g094180 // Medtr…
GO:0034470	P	ncRNA processing	7	1393	11	2615	0.35	1	// Medtr6g047580 // Medtr3g117580 // Medtr1g114000 // Medtr3g007750 // Medtr4g105590 // Medtr3g109360 // Medtr3g460700	// Medtr6g047580 // Medtr1g114000 // Medtr8g094030 // Medtr3g117580 // Medtr8g088030 // Medtr3g007750 // Medtr8g064490 // Medtr8g009680 // Medtr4g105590 // Medtr3g109360 // Medtr3g460700
GO:0051186	P	cofactor metabolic process	16	1393	39	2615	0.95	1	// Medtr3g048920 // Medtr3g109010 // Medtr7g031310 // Medtr4g076870 // Medtr2g060550 // Medtr8g064850 // Medtr7g006560 // Medtr4g019850 // Medtr4g128240 // Medtr1g114590 // Medtr5g020050 // Medtr5g087550 // Medtr7g017900 // Medtr2g006820 // Medtr5g023740 // Medtr3g077740	// Medtr2g090140 // Medtr7g114900 // Medtr7g109850 // Medtr7g017900 // Medtr2g006820 // Medtr3g077740 // Medtr8g092030 // Medtr2g005900 // Medtr8g064850 // Medtr2g076340 // Medtr4g019850 // Medtr7g088340 // Medtr2g060550 // Medtr8g019500 // Medtr3g072330 // Medtr1g114590 // Medtr8g100120 // Medtr5g014290 // Medtr8g095320 // Medtr2g017520 // Medtr3g466000 // Medtr1g030750 // Medtr5g020050 // Medtr…
GO:0006888	P	ER to Golgi vesicle-mediated transport	5	1393	5	2615	0.043	1	// Medtr1g112310 // Medtr1g105605 // Medtr8g011270 // Medtr4g052930 // Medtr7g110640	// Medtr1g112310 // Medtr1g105605 // Medtr8g011270 // Medtr4g052930 // Medtr7g110640
GO:0032313	P	regulation of Rab GTPase activity	5	1393	5	2615	0.043	1	// Medtr1g007590 // Medtr8g085300 // Medtr2g083220 // Medtr2g037930 // Medtr3g092100	// Medtr1g007590 // Medtr8g085300 // Medtr2g083220 // Medtr2g037930 // Medtr3g092100
GO:0051188	P	cofactor biosynthetic process	6	1393	25	2615	1	1	// Medtr7g031310 // Medtr4g019850 // Medtr8g064850 // Medtr2g060550 // Medtr1g114590 // Medtr3g077740	// Medtr2g090140 // Medtr7g109850 // Medtr3g077740 // Medtr8g092030 // Medtr2g005900 // Medtr8g064850 // Medtr2g076340 // Medtr2g017520 // Medtr7g088340 // Medtr2g060550 // Medtr8g019500 // Medtr3g072330 // Medtr1g114590 // Medtr8g100120 // Medtr8g095320 // Medtr4g019850 // Medtr1g030750 // Medtr2g036690 // Medtr1g106190 // Medtr7g031310 // Medtr2g015390 // Medtr7g102180 // Medtr5g014290 // Medtr…
GO:0016043	P	cellular component organization	35	1393	75	2615	0.89	1	// Medtr2g031310 // Medtr4g069960 // Medtr3g118535 // Medtr1g071040 // Medtr5g004640 // Medtr4g055080 // Medtr4g128150 // Medtr7g117050 // Medtr1g116980 // Medtr3g117490 // Medtr4g063275 // Medtr5g078330 // Medtr1g106005 // Medtr7g096280 // Medtr8g085980 // Medtr2g020000 // Medtr4g019110 // Medtr4g115900 // Medtr4g107330 // Medtr4g071180 // Medtr7g087440 // Medtr1g112900 // Medtr1g051825 // Medtr…	// Medtr4g045980 // Medtr4g088150 // Medtr7g099610 // Medtr3g118535 // Medtr1g051230 // Medtr7g080430 // Medtr3g061440 // Medtr1g106005 // Medtr8g063500 // Medtr7g096280 // Medtr4g098830 // Medtr4g063705 // Medtr4g069960 // Medtr3g031040 // Medtr4g102230 // Medtr4g107330 // Medtr4g061920 // Medtr7g117050 // Medtr4g071150 // Medtr3g117490 // Medtr3g118290 // Medtr4g063275 // Medtr5g078330 // Medtr…
GO:0065003	P	macromolecular complex assembly	19	1393	48	2615	0.98	1	// Medtr2g031310 // Medtr1g112900 // Medtr4g115900 // Medtr4g063275 // Medtr4g089070 // Medtr4g071180 // Medtr8g085980 // Medtr5g021500 // Medtr3g117490 // Medtr5g078330 // Medtr1g071040 // Medtr7g096280 // Medtr2g025590 // Medtr3g112090 // Medtr7g104500 // Medtr1g106005 // Medtr7g117050 // Medtr4g019110 // Medtr4g128150	// Medtr4g088150 // Medtr2g031310 // Medtr7g099610 // Medtr8g085980 // Medtr1g071040 // Medtr8g063500 // Medtr7g096280 // Medtr4g098830 // Medtr7g117050 // Medtr3g118290 // Medtr4g061920 // Medtr4g071150 // Medtr3g117490 // Medtr1g492910 // Medtr4g063275 // Medtr5g078330 // Medtr1g106005 // Medtr5g029820 // Medtr2g025590 // Medtr4g019110 // Medtr5g021500 // Medtr4g115900 // Medtr3g061440 // Medtr…
GO:0065007	P	biological regulation	105	1393	194	2615	0.44	1	// Medtr1g007590 // Medtr4g059450 // Medtr3g114070 // Medtr2g005510 // Medtr5g080650 // Medtr4g127040 // Medtr1g021435 // Medtr7g020860 // Medtr5g078330 // Medtr2g037930 // Medtr5g089870 // Medtr4g121880 // Medtr5g075390 // Medtr8g079492 // Medtr2g094180 // Medtr4g130900 // Medtr4g074170 // Medtr2g036510 // Medtr5g028850 // Medtr3g009470 // Medtr3g106220 // Medtr2g105380 // Medtr7g102900 // Medtr…	// Medtr8g074000 // Medtr2g083520 // Medtr8g059015 // Medtr8g024590 // Medtr4g059450 // Medtr3g114070 // Medtr6g029180 // Medtr2g005510 // Medtr5g038560 // Medtr5g080650 // Medtr4g127040 // Medtr1g021435 // Medtr7g020860 // Medtr5g037700 // Medtr2g037930 // Medtr3g005530 // Medtr1g114290 // Medtr3g058880 // Medtr5g089870 // Medtr4g121880 // Medtr5g075390 // Medtr8g079492 // Medtr2g094180 // Medtr…
GO:0006364	P	rRNA processing	5	1393	7	2615	0.28	1	// Medtr6g047580 // Medtr3g460700 // Medtr1g114000 // Medtr4g105590 // Medtr3g007750	// Medtr6g047580 // Medtr1g114000 // Medtr8g088030 // Medtr3g007750 // Medtr8g064490 // Medtr4g105590 // Medtr3g460700
GO:0065004	P	protein-DNA complex assembly	6	1393	27	2615	1	1	// Medtr4g071180 // Medtr4g063275 // Medtr5g078330 // Medtr1g071040 // Medtr7g096280 // Medtr4g128150	// Medtr4g088150 // Medtr1g071040 // Medtr8g063500 // Medtr7g096280 // Medtr1g492910 // Medtr4g061920 // Medtr4g071150 // Medtr4g063275 // Medtr5g078330 // Medtr5g029820 // Medtr3g061440 // Medtr4g071180 // Medtr8g038460 // Medtr7g099610 // Medtr8g103245 // Medtr5g063620 // Medtr4g063220 // Medtr4g065990 // Medtr7g108320 // Medtr1g070390 // Medtr2g096610 // Medtr3g070920 // Medtr4g064005 // Medtr…
GO:0065009	P	regulation of molecular function	10	1393	13	2615	0.075	1	// Medtr7g020860 // Medtr6g027300 // Medtr6g086630 // Medtr2g037930 // Medtr4g074170 // Medtr3g092100 // Medtr2g083220 // Medtr1g007590 // Medtr8g085300 // Medtr6g004070	// Medtr8g074000 // Medtr7g020860 // Medtr6g027300 // Medtr4g074170 // Medtr2g037930 // Medtr6g086630 // Medtr3g092100 // Medtr6g004070 // Medtr1g007590 // Medtr5g088980 // Medtr3g102530 // Medtr8g085300 // Medtr2g083220
GO:0065008	P	regulation of biological quality	18	1393	33	2615	0.51	1	// Medtr4g115900 // Medtr1g082870 // Medtr3g088220 // Medtr1g116980 // Medtr4g059450 // Medtr2g094180 // Medtr6g069420 // Medtr1g108590 // Medtr8g038440 // Medtr1g081900 // Medtr1g112900 // Medtr4g033850 // Medtr8g087430 // Medtr4g123070 // Medtr3g114070 // Medtr4g121880 // Medtr5g084930 // Medtr4g088905	// Medtr2g079420 // Medtr1g098660 // Medtr2g094180 // Medtr4g115900 // Medtr8g059015 // Medtr1g081900 // Medtr4g059450 // Medtr3g114070 // Medtr3g055600 // Medtr1g116980 // Medtr6g092700 // Medtr1g114290 // Medtr1g069255 // Medtr4g121880 // Medtr5g084930 // Medtr4g088905 // Medtr1g082870 // Medtr3g088220 // Medtr3g089065 // Medtr4g051375 // Medtr7g104720 // Medtr6g069420 // Medtr1g108590 // Medtr…
GO:0009150	P	purine ribonucleotide metabolic process	17	1393	26	2615	0.15	1	// Medtr2g031310 // Medtr4g016980 // Medtr7g117050 // Medtr4g096770 // Medtr8g085980 // Medtr4g107500 // Medtr8g093860 // Medtr1g106005 // Medtr2g027660 // Medtr5g022790 // Medtr8g100045 // Medtr7g104500 // Medtr7g092860 // Medtr3g086980 // Medtr8g098325 // Medtr2g005510 // Medtr4g019110	// Medtr6g087980 // Medtr2g031310 // Medtr4g103330 // Medtr5g090760 // Medtr4g096770 // Medtr4g051097 // Medtr8g093860 // Medtr7g092860 // Medtr7g117050 // Medtr2g005510 // Medtr8g098325 // Medtr7g033755 // Medtr1g106005 // Medtr2g027660 // Medtr8g085980 // Medtr8g100045 // Medtr4g051103 // Medtr4g019110 // Medtr3g110720 // Medtr4g016980 // Medtr7g104500 // Medtr8g032340 // Medtr4g107500 // Medtr…
GO:0018130	P	heterocycle biosynthetic process	7	1393	25	2615	1	1	// Medtr7g031310 // Medtr4g019850 // Medtr4g461070 // Medtr3g052850 // Medtr4g076870 // Medtr3g108460 // Medtr1g114590	// Medtr2g090140 // Medtr4g461070 // Medtr1g106190 // Medtr2g076340 // Medtr7g088340 // Medtr3g052850 // Medtr3g072330 // Medtr1g114590 // Medtr8g100120 // Medtr8g095320 // Medtr3g088610 // Medtr4g130680 // Medtr4g019850 // Medtr3g108460 // Medtr1g114520 // Medtr7g031310 // Medtr1g048970 // Medtr3g118070 // Medtr3g462950 // Medtr2g015390 // Medtr7g102180 // Medtr4g076870 // Medtr1g050432 // Medtr…
GO:0006810	P	transport	85	1393	188	2615	0.99	1	// Medtr5g082840 // Medtr8g005040 // Medtr2g028790 // Medtr7g110640 // Medtr5g005990 // Medtr8g027450 // Medtr4g118010 // Medtr1g082870 // Medtr1g081900 // Medtr1g082380 // Medtr3g116060 // Medtr4g077660 // Medtr3g109922 // Medtr2g105640 // Medtr4g008150 // Medtr5g034780 // Medtr4g115970 // Medtr8g011270 // Medtr1g112870 // Medtr2g005510 // Medtr7g068810 // Medtr7g076700 // Medtr7g073480 // Medtr…	// Medtr5g093800 // Medtr8g092080 // Medtr4g051097 // Medtr1g105605 // Medtr3g116060 // Medtr2g460600 // Medtr2g105640 // Medtr5g034780 // Medtr8g011270 // Medtr1g112870 // Medtr2g005510 // Medtr7g006540 // Medtr4g033850 // Medtr6g027190 // Medtr6g012770 // Medtr6g011680 // Medtr5g007820 // Medtr2g460590 // Medtr8g018747 // Medtr4g094405 // Medtr4g094232 // Medtr4g028360 // Medtr4g011460 // Medtr…
GO:0006629	P	lipid metabolic process	23	1393	50	2615	0.88	1	// Medtr4g096690 // Medtr1g112230 // Medtr5g012920 // Medtr1g062740 // Medtr6g018970 // Medtr8g023080 // Medtr4g133928 // Medtr4g094265 // Medtr4g085090 // Medtr5g023050 // Medtr7g013100 // Medtr7g080390 // Medtr3g085740 // Medtr4g100640 // Medtr1g072720 // Medtr5g087550 // Medtr4g124590 // Medtr3g107740 // Medtr6g015020 // Medtr2g008190 // Medtr1g103020 // Medtr7g080060 // Medtr1g078100	// Medtr4g096690 // Medtr0151s0030 // Medtr1g112230 // Medtr7g090150 // Medtr2g026060 // Medtr1g081290 // Medtr3g107320 // Medtr8g012565 // Medtr3g070720 // Medtr5g094230 // Medtr8g078070 // Medtr8g091320 // Medtr5g012920 // Medtr1g062740 // Medtr6g018970 // Medtr2g094160 // Medtr4g034770 // Medtr8g023080 // Medtr4g133928 // Medtr4g094265 // Medtr4g085090 // Medtr5g023050 // Medtr7g013100 // Medt…
GO:0009308	P	amine metabolic process	45	1393	86	2615	0.61	1	// Medtr7g110660 // Medtr5g064500 // Medtr5g022580 // Medtr8g102050 // Medtr4g074640 // Medtr6g015630 // Medtr3g095490 // Medtr8g088600 // Medtr6g033260 // Medtr4g070040 // Medtr8g023140 // Medtr3g079640 // Medtr7g075090 // Medtr5g023050 // Medtr3g052850 // Medtr1g106040 // Medtr5g067060 // Medtr6g071070 // Medtr8g083210 // Medtr1g057860 // Medtr5g034820 // Medtr5g099180 // Medtr4g084110 // Medtr…	// Medtr1g101400 // Medtr8g006955 // Medtr7g110660 // Medtr3g107320 // Medtr8g104740 // Medtr6g033260 // Medtr5g023050 // Medtr8g023140 // Medtr3g099470 // Medtr7g075090 // Medtr1g106040 // Medtr1g082850 // Medtr7g101940 // Medtr2g013120 // Medtr4g077700 // Medtr5g093570 // Medtr6g027620 // Medtr0140s0050 // Medtr3g100910 // Medtr3g048190 // Medtr3g058530 // Medtr5g022580 // Medtr4g074640 // Medt…
GO:0009309	P	amine biosynthetic process	21	1393	36	2615	0.33	1	// Medtr1g081620 // Medtr7g075090 // Medtr5g042880 // Medtr4g092620 // Medtr6g033260 // Medtr1g088775 // Medtr1g116500 // Medtr3g079640 // Medtr2g104610 // Medtr5g022580 // Medtr7g086300 // Medtr3g052850 // Medtr8g028145 // Medtr5g064500 // Medtr4g103680 // Medtr8g088600 // Medtr6g071070 // Medtr3g108460 // Medtr8g083210 // Medtr6g015630 // Medtr1g012540	// Medtr5g015300 // Medtr1g101400 // Medtr5g064500 // Medtr5g022580 // Medtr4g087520 // Medtr6g015630 // Medtr6g013425 // Medtr8g088600 // Medtr6g033260 // Medtr3g079640 // Medtr7g075090 // Medtr3g052850 // Medtr6g071070 // Medtr8g083210 // Medtr0417s0020 // Medtr3g099190 // Medtr2g013120 // Medtr5g042880 // Medtr4g130680 // Medtr4g092620 // Medtr2g104610 // Medtr2g089340 // Medtr7g086300 // Medt…
GO:0006812	P	cation transport	16	1393	37	2615	0.92	1	// Medtr7g073480 // Medtr7g076700 // Medtr4g107500 // Medtr4g115970 // Medtr3g097560 // Medtr1g081900 // Medtr2g460590 // Medtr5g022790 // Medtr4g008150 // Medtr2g099690 // Medtr2g105640 // Medtr4g005280 // Medtr4g130820 // Medtr1g112870 // Medtr7g100110 // Medtr2g038310	// Medtr4g103330 // Medtr5g090760 // Medtr4g051097 // Medtr3g097560 // Medtr4g115970 // Medtr1g081900 // Medtr4g092790 // Medtr2g105640 // Medtr4g008150 // Medtr1g112870 // Medtr7g076700 // Medtr4g117140 // Medtr7g073480 // Medtr3g055600 // Medtr5g070330 // Medtr7g033755 // Medtr2g460590 // Medtr8g018747 // Medtr6g007887 // Medtr4g130820 // Medtr4g051103 // Medtr4g094232 // Medtr4g101820 // Medtr…
GO:0006811	P	ion transport	20	1393	44	2615	0.88	1	// Medtr7g073480 // Medtr3g009530 // Medtr7g076700 // Medtr4g033850 // Medtr5g005990 // Medtr4g107500 // Medtr2g048510 // Medtr4g115970 // Medtr3g097560 // Medtr1g081900 // Medtr2g460590 // Medtr5g022790 // Medtr4g008150 // Medtr2g099690 // Medtr2g105640 // Medtr4g005280 // Medtr4g130820 // Medtr1g112870 // Medtr7g100110 // Medtr2g038310	// Medtr4g103330 // Medtr5g090760 // Medtr4g033850 // Medtr4g051097 // Medtr3g097560 // Medtr4g115970 // Medtr1g081900 // Medtr4g092790 // Medtr2g105640 // Medtr4g008150 // Medtr1g112870 // Medtr7g076700 // Medtr4g117140 // Medtr7g073480 // Medtr3g055600 // Medtr5g070330 // Medtr5g022790 // Medtr7g033755 // Medtr2g460590 // Medtr5g005990 // Medtr8g018747 // Medtr6g007887 // Medtr4g130820 // Medtr…
GO:0050790	P	regulation of catalytic activity	10	1393	13	2615	0.075	1	// Medtr7g020860 // Medtr6g027300 // Medtr6g086630 // Medtr2g037930 // Medtr4g074170 // Medtr3g092100 // Medtr2g083220 // Medtr1g007590 // Medtr8g085300 // Medtr6g004070	// Medtr8g074000 // Medtr7g020860 // Medtr6g027300 // Medtr4g074170 // Medtr2g037930 // Medtr6g086630 // Medtr3g092100 // Medtr6g004070 // Medtr1g007590 // Medtr5g088980 // Medtr3g102530 // Medtr8g085300 // Medtr2g083220
GO:0009889	P	regulation of biosynthetic process	54	1393	105	2615	0.68	1	// Medtr5g029680 // Medtr7g089800 // Medtr1g023050 // Medtr5g094430 // Medtr3g089910 // Medtr2g083870 // Medtr3g056100 // Medtr2g014490 // Medtr3g093050 // Medtr1g108610 // Medtr2g101350 // Medtr8g070820 // Medtr2g081810 // Medtr4g088375 // Medtr8g030550 // Medtr4g127040 // Medtr1g021435 // Medtr7g085350 // Medtr5g078330 // Medtr8g105780 // Medtr2g005240 // Medtr1g097300 // Medtr5g069030 // Medtr…	// Medtr6g029180 // Medtr7g016600 // Medtr8g062700 // Medtr4g127040 // Medtr1g021435 // Medtr5g078330 // Medtr3g005530 // Medtr5g089870 // Medtr5g075390 // Medtr8g079492 // Medtr5g076270 // Medtr2g036510 // Medtr7g100510 // Medtr5g028850 // Medtr3g009470 // Medtr6g084430 // Medtr3g106220 // Medtr2g105380 // Medtr5g010910 // Medtr3g033150 // Medtr1g090720 // Medtr2g104400 // Medtr5g029680 // Medtr…
GO:0009152	P	purine ribonucleotide biosynthetic process	7	1393	12	2615	0.48	1	// Medtr4g016980 // Medtr4g107500 // Medtr8g093860 // Medtr5g022790 // Medtr8g100045 // Medtr7g092860 // Medtr8g098325	// Medtr4g016980 // Medtr4g103330 // Medtr5g090760 // Medtr4g051097 // Medtr7g033755 // Medtr8g093860 // Medtr5g022790 // Medtr8g100045 // Medtr7g092860 // Medtr4g107500 // Medtr4g051103 // Medtr8g098325
GO:0050794	P	regulation of cellular process	99	1393	182	2615	0.41	1	// Medtr1g007590 // Medtr4g059450 // Medtr3g114070 // Medtr2g005510 // Medtr5g080650 // Medtr4g127040 // Medtr1g021435 // Medtr7g020860 // Medtr5g078330 // Medtr2g037930 // Medtr5g089870 // Medtr4g121880 // Medtr5g075390 // Medtr8g079492 // Medtr2g094180 // Medtr4g130900 // Medtr4g074170 // Medtr2g036510 // Medtr5g028850 // Medtr3g009470 // Medtr3g106220 // Medtr2g105380 // Medtr7g102900 // Medtr…	// Medtr8g074000 // Medtr2g083520 // Medtr8g059015 // Medtr8g024590 // Medtr4g059450 // Medtr3g114070 // Medtr6g029180 // Medtr2g005510 // Medtr5g038560 // Medtr5g080650 // Medtr4g127040 // Medtr1g021435 // Medtr7g020860 // Medtr5g078330 // Medtr2g037930 // Medtr3g005530 // Medtr1g114290 // Medtr3g058880 // Medtr5g089870 // Medtr4g121880 // Medtr5g075390 // Medtr8g079492 // Medtr2g094180 // Medtr…
GO:0009261	P	ribonucleotide catabolic process	11	1393	15	2615	0.096	1	// Medtr2g031310 // Medtr4g096770 // Medtr8g085980 // Medtr4g107500 // Medtr1g106005 // Medtr2g027660 // Medtr3g086980 // Medtr7g104500 // Medtr7g117050 // Medtr2g005510 // Medtr4g019110	// Medtr6g087980 // Medtr2g031310 // Medtr3g110720 // Medtr4g096770 // Medtr8g085980 // Medtr4g107500 // Medtr5g094120 // Medtr1g106005 // Medtr2g027660 // Medtr3g086980 // Medtr7g104500 // Medtr7g117050 // Medtr8g032340 // Medtr2g005510 // Medtr4g019110
GO:0009260	P	ribonucleotide biosynthetic process	9	1393	15	2615	0.4	1	// Medtr4g016980 // Medtr4g107500 // Medtr3g017580 // Medtr8g093860 // Medtr6g071210 // Medtr5g022790 // Medtr8g100045 // Medtr7g092860 // Medtr8g098325	// Medtr4g016980 // Medtr8g009660 // Medtr4g103330 // Medtr5g090760 // Medtr4g051097 // Medtr7g033755 // Medtr3g017580 // Medtr8g093860 // Medtr6g071210 // Medtr5g022790 // Medtr8g100045 // Medtr7g092860 // Medtr4g107500 // Medtr4g051103 // Medtr8g098325
GO:0043412	P	macromolecule modification	127	1393	229	2615	0.29	1	// Medtr2g078740 // Medtr8g095440 // Medtr7g033640 // Medtr5g004640 // Medtr5g079840 // Medtr1g086350 // Medtr7g111610 // Medtr3g108640 // Medtr3g117490 // Medtr4g068740 // Medtr7g009320 // Medtr3g099767 // Medtr1g041150 // Medtr8g071230 // Medtr3g452710 // Medtr7g089480 // Medtr3g105880 // Medtr7g077150 // Medtr6g013690 // Medtr3g011440 // Medtr6g043510 // Medtr2g085200 // Medtr6g016040 // Medtr…	// Medtr2g033910 // Medtr2g078740 // Medtr8g095440 // Medtr3g105880 // Medtr4g014070 // Medtr5g004640 // Medtr5g079840 // Medtr2g087680 // Medtr1g075610 // Medtr3g064080 // Medtr8g024590 // Medtr1g086350 // Medtr3g079850 // Medtr4g128990 // Medtr7g100630 // Medtr3g108640 // Medtr3g117490 // Medtr4g068740 // Medtr5g053450 // Medtr2g100030 // Medtr3g099767 // Medtr2g028580 // Medtr1g041150 // Medtr…
GO:0016311	P	dephosphorylation	10	1393	13	2615	0.075	1	// Medtr2g033910 // Medtr3g105880 // Medtr6g087000 // Medtr4g100510 // Medtr3g104710 // Medtr7g023250 // Medtr1g086350 // Medtr1g078100 // Medtr3g452710 // Medtr4g125810	// Medtr3g491830 // Medtr2g033910 // Medtr4g100510 // Medtr4g055030 // Medtr2g033000 // Medtr6g087000 // Medtr3g105880 // Medtr3g104710 // Medtr7g023250 // Medtr1g086350 // Medtr1g078100 // Medtr3g452710 // Medtr4g125810
GO:0008152	P	metabolic process	600	1393	1293	2615	1	1	// Medtr2g031310 // Medtr1g102550 // Medtr3g060690 // Medtr6g003970 // Medtr4g091240 // Medtr1g086350 // Medtr7g017900 // Medtr2g005510 // Medtr6g033260 // Medtr4g094708 // Medtr1g021435 // Medtr1g102950 // Medtr7g075090 // Medtr1g106040 // Medtr3g077350 // Medtr5g089870 // Medtr3g452710 // Medtr5g011910 // Medtr8g106170 // Medtr4g032680 // Medtr6g004020 // Medtr2g098510 // Medtr7g081220 // Medtr…	// Medtr2g031310 // Medtr4g094495 // Medtr1g102550 // Medtr1g069320 // Medtr3g060690 // Medtr6g003970 // Medtr4g091240 // Medtr7g021720 // Medtr3g107320 // Medtr8g038280 // Medtr1g094980 // Medtr1g075610 // Medtr1g056880 // Medtr3g010000 // Medtr1g086350 // Medtr4g048590 // Medtr3g054410 // Medtr0110s0030 // Medtr4g051410 // Medtr2g005510 // Medtr6g033260 // Medtr4g098490 // Medtr2g062840 // Medt…
GO:0006184	P	GTP catabolic process	10	1393	14	2615	0.14	1	// Medtr2g031310 // Medtr4g096770 // Medtr8g085980 // Medtr1g106005 // Medtr2g027660 // Medtr3g086980 // Medtr7g104500 // Medtr7g117050 // Medtr2g005510 // Medtr4g019110	// Medtr6g087980 // Medtr2g031310 // Medtr3g110720 // Medtr4g096770 // Medtr8g085980 // Medtr5g094120 // Medtr1g106005 // Medtr2g027660 // Medtr3g086980 // Medtr7g104500 // Medtr7g117050 // Medtr8g032340 // Medtr2g005510 // Medtr4g019110
GO:0051234	P	establishment of localization	85	1393	188	2615	0.99	1	// Medtr5g082840 // Medtr8g005040 // Medtr2g028790 // Medtr7g110640 // Medtr5g005990 // Medtr8g027450 // Medtr4g118010 // Medtr1g082870 // Medtr1g081900 // Medtr1g082380 // Medtr3g116060 // Medtr4g077660 // Medtr3g109922 // Medtr2g105640 // Medtr4g008150 // Medtr5g034780 // Medtr4g115970 // Medtr8g011270 // Medtr1g112870 // Medtr2g005510 // Medtr7g068810 // Medtr7g076700 // Medtr7g073480 // Medtr…	// Medtr5g093800 // Medtr8g092080 // Medtr4g051097 // Medtr1g105605 // Medtr3g116060 // Medtr2g460600 // Medtr2g105640 // Medtr5g034780 // Medtr8g011270 // Medtr1g112870 // Medtr2g005510 // Medtr7g006540 // Medtr4g033850 // Medtr6g027190 // Medtr6g012770 // Medtr6g011680 // Medtr5g007820 // Medtr2g460590 // Medtr8g018747 // Medtr4g094405 // Medtr4g094232 // Medtr4g028360 // Medtr4g011460 // Medtr…
GO:0016072	P	rRNA metabolic process	5	1393	7	2615	0.28	1	// Medtr6g047580 // Medtr3g460700 // Medtr1g114000 // Medtr4g105590 // Medtr3g007750	// Medtr6g047580 // Medtr1g114000 // Medtr8g088030 // Medtr3g007750 // Medtr8g064490 // Medtr4g105590 // Medtr3g460700
GO:0044271	P	cellular nitrogen compound biosynthetic process	31	1393	60	2615	0.65	1	// Medtr4g094130 // Medtr5g025310 // Medtr5g064500 // Medtr5g022580 // Medtr6g015630 // Medtr3g095490 // Medtr8g088600 // Medtr6g033260 // Medtr3g079640 // Medtr7g075090 // Medtr3g052850 // Medtr6g071070 // Medtr8g083210 // Medtr1g114590 // Medtr5g042880 // Medtr4g092620 // Medtr4g019850 // Medtr2g104610 // Medtr1g116500 // Medtr7g086300 // Medtr8g028145 // Medtr4g461070 // Medtr4g103680 // Medtr…	// Medtr5g015300 // Medtr1g101400 // Medtr4g020090 // Medtr4g094130 // Medtr5g025310 // Medtr4g461070 // Medtr5g022580 // Medtr4g087520 // Medtr6g015630 // Medtr3g095490 // Medtr6g013425 // Medtr8g088600 // Medtr6g033260 // Medtr2g076340 // Medtr7g088340 // Medtr3g079640 // Medtr7g075090 // Medtr3g052850 // Medtr3g072330 // Medtr6g071070 // Medtr8g083210 // Medtr0417s0020 // Medtr3g099190 // Medt…
GO:0032482	P	Rab protein signal transduction	5	1393	5	2615	0.043	1	// Medtr1g007590 // Medtr8g085300 // Medtr2g083220 // Medtr2g037930 // Medtr3g092100	// Medtr1g007590 // Medtr8g085300 // Medtr2g083220 // Medtr2g037930 // Medtr3g092100
GO:0046394	P	carboxylic acid biosynthetic process	30	1393	52	2615	0.31	1	// Medtr4g096690 // Medtr5g064500 // Medtr5g022580 // Medtr6g015630 // Medtr8g088600 // Medtr6g033260 // Medtr4g133928 // Medtr3g079640 // Medtr7g075090 // Medtr3g052850 // Medtr7g013100 // Medtr7g080390 // Medtr6g071070 // Medtr8g083210 // Medtr5g042880 // Medtr4g092620 // Medtr3g085740 // Medtr2g104610 // Medtr1g116500 // Medtr7g086300 // Medtr8g028145 // Medtr1g081620 // Medtr4g103680 // Medtr…	// Medtr5g015300 // Medtr1g101400 // Medtr2g090140 // Medtr1g110930 // Medtr5g064500 // Medtr5g022580 // Medtr4g087520 // Medtr6g015630 // Medtr6g013425 // Medtr8g088600 // Medtr3g108460 // Medtr6g033260 // Medtr4g034770 // Medtr4g133928 // Medtr3g079640 // Medtr7g075090 // Medtr3g052850 // Medtr7g013100 // Medtr7g080390 // Medtr6g071070 // Medtr8g083210 // Medtr0417s0020 // Medtr3g099190 // Medt…
GO:0050896	P	response to stimulus	13	1393	81	2615	1	1	// Medtr1g116980 // Medtr5g024900 // Medtr3g075220 // Medtr8g447310 // Medtr1g079790 // Medtr2g084735 // Medtr5g097320 // Medtr1g085130 // Medtr5g088850 // Medtr3g111890 // Medtr8g098675 // Medtr5g005030 // Medtr3g071070	// Medtr3g056320 // Medtr6g074470 // Medtr2g034040 // Medtr5g014100 // Medtr2g083520 // Medtr2g035120 // Medtr1g072570 // Medtr2g035100 // Medtr8g095375 // Medtr3g020340 // Medtr3g467600 // Medtr6g007767 // Medtr5g028070 // Medtr1g014210 // Medtr5g097320 // Medtr8g012835 // Medtr4g029190 // Medtr3g071070 // Medtr8g012080 // Medtr6g046930 // Medtr1g116980 // Medtr6g027190 // Medtr6g047590 // Medtr…
GO:0006950	P	response to stress	12	1393	75	2615	1	1	// Medtr1g116980 // Medtr5g024900 // Medtr3g075220 // Medtr8g447310 // Medtr2g084735 // Medtr5g097320 // Medtr1g085130 // Medtr5g088850 // Medtr3g111890 // Medtr8g098675 // Medtr5g005030 // Medtr3g071070	// Medtr3g056320 // Medtr6g074470 // Medtr5g014100 // Medtr2g083520 // Medtr2g035120 // Medtr1g072570 // Medtr2g035100 // Medtr8g095375 // Medtr3g020340 // Medtr3g467600 // Medtr6g007767 // Medtr5g028070 // Medtr1g014210 // Medtr5g097320 // Medtr8g012835 // Medtr4g029190 // Medtr3g071070 // Medtr8g012080 // Medtr6g046930 // Medtr1g116980 // Medtr5g064610 // Medtr4g116060 // Medtr5g036240 // Medtr…
GO:0006355	P	regulation of transcription, DNA-dependent	54	1393	103	2615	0.61	1	// Medtr5g029680 // Medtr7g089800 // Medtr1g023050 // Medtr5g094430 // Medtr3g089910 // Medtr2g083870 // Medtr3g056100 // Medtr2g014490 // Medtr3g093050 // Medtr1g108610 // Medtr2g101350 // Medtr8g070820 // Medtr2g081810 // Medtr4g088375 // Medtr8g030550 // Medtr4g127040 // Medtr1g021435 // Medtr7g085350 // Medtr5g078330 // Medtr8g105780 // Medtr2g005240 // Medtr1g097300 // Medtr5g069030 // Medtr…	// Medtr6g029180 // Medtr7g016600 // Medtr4g127040 // Medtr1g021435 // Medtr5g078330 // Medtr3g005530 // Medtr5g089870 // Medtr5g075390 // Medtr8g079492 // Medtr5g076270 // Medtr2g036510 // Medtr7g100510 // Medtr5g028850 // Medtr3g009470 // Medtr6g084430 // Medtr3g106220 // Medtr2g105380 // Medtr5g010910 // Medtr3g033150 // Medtr1g090720 // Medtr2g104400 // Medtr5g029680 // Medtr1g023050 // Medtr…
GO:0006350	P	transcription	73	1393	124	2615	0.13	1	// Medtr6g007787 // Medtr2g089170 // Medtr7g089800 // Medtr1g023050 // Medtr5g075390 // Medtr3g060690 // Medtr5g094430 // Medtr3g089910 // Medtr2g083870 // Medtr3g056100 // Medtr8g105780 // Medtr3g093050 // Medtr5g029680 // Medtr1g108610 // Medtr2g101350 // Medtr7g089140 // Medtr2g025590 // Medtr2g014490 // Medtr8g023445 // Medtr1g072790 // Medtr8g030550 // Medtr4g127040 // Medtr3g117490 // Medtr…	// Medtr3g060690 // Medtr6g029180 // Medtr7g016600 // Medtr4g127040 // Medtr3g117490 // Medtr1g021435 // Medtr5g078330 // Medtr3g005530 // Medtr5g089870 // Medtr5g075390 // Medtr8g079492 // Medtr5g076270 // Medtr2g036510 // Medtr7g100510 // Medtr5g028850 // Medtr3g009470 // Medtr6g084430 // Medtr3g106220 // Medtr2g105380 // Medtr5g010910 // Medtr3g033150 // Medtr1g090720 // Medtr2g104400 // Medtr…
GO:0006351	P	transcription, DNA-dependent	73	1393	124	2615	0.13	1	// Medtr6g007787 // Medtr2g089170 // Medtr7g089800 // Medtr1g023050 // Medtr5g075390 // Medtr3g060690 // Medtr5g094430 // Medtr3g089910 // Medtr2g083870 // Medtr3g056100 // Medtr8g105780 // Medtr3g093050 // Medtr5g029680 // Medtr1g108610 // Medtr2g101350 // Medtr7g089140 // Medtr2g025590 // Medtr2g014490 // Medtr8g023445 // Medtr1g072790 // Medtr8g030550 // Medtr4g127040 // Medtr3g117490 // Medtr…	// Medtr3g060690 // Medtr6g029180 // Medtr7g016600 // Medtr4g127040 // Medtr3g117490 // Medtr1g021435 // Medtr5g078330 // Medtr3g005530 // Medtr5g089870 // Medtr5g075390 // Medtr8g079492 // Medtr5g076270 // Medtr2g036510 // Medtr7g100510 // Medtr5g028850 // Medtr3g009470 // Medtr6g084430 // Medtr3g106220 // Medtr2g105380 // Medtr5g010910 // Medtr3g033150 // Medtr1g090720 // Medtr2g104400 // Medtr…
GO:0009161	P	ribonucleoside monophosphate metabolic process	6	1393	7	2615	0.087	1	// Medtr4g016980 // Medtr3g017580 // Medtr8g093860 // Medtr6g071210 // Medtr8g100045 // Medtr8g098325	// Medtr8g009660 // Medtr4g016980 // Medtr3g017580 // Medtr8g093860 // Medtr6g071210 // Medtr8g100045 // Medtr8g098325
GO:0006752	P	group transfer coenzyme metabolic process	5	1393	5	2615	0.043	1	// Medtr3g109010 // Medtr3g077740 // Medtr4g128240 // Medtr5g087550 // Medtr8g064850	// Medtr3g109010 // Medtr3g077740 // Medtr4g128240 // Medtr5g087550 // Medtr8g064850
GO:0006753	P	nucleoside phosphate metabolic process	30	1393	53	2615	0.37	1	// Medtr2g031310 // Medtr4g096770 // Medtr8g085980 // Medtr8g093860 // Medtr6g071210 // Medtr4g128240 // Medtr6g015630 // Medtr7g092860 // Medtr7g017900 // Medtr7g117050 // Medtr2g005510 // Medtr3g077740 // Medtr8g098325 // Medtr8g064850 // Medtr7g006560 // Medtr1g106005 // Medtr2g027660 // Medtr8g100045 // Medtr4g019110 // Medtr4g016980 // Medtr7g104500 // Medtr5g087550 // Medtr8g446910 // Medtr…	// Medtr6g087980 // Medtr2g031310 // Medtr4g103330 // Medtr5g090760 // Medtr4g096770 // Medtr4g051097 // Medtr7g033755 // Medtr8g093860 // Medtr6g071210 // Medtr5g095820 // Medtr6g015630 // Medtr7g092860 // Medtr7g017900 // Medtr8g098325 // Medtr5g033300 // Medtr2g005510 // Medtr3g077740 // Medtr7g117050 // Medtr8g064850 // Medtr4g123930 // Medtr3g013710 // Medtr7g029110 // Medtr1g106005 // Medtr…
GO:0051171	P	regulation of nitrogen compound metabolic process	54	1393	104	2615	0.64	1	// Medtr5g029680 // Medtr7g089800 // Medtr1g023050 // Medtr5g094430 // Medtr3g089910 // Medtr2g083870 // Medtr3g056100 // Medtr2g014490 // Medtr3g093050 // Medtr1g108610 // Medtr2g101350 // Medtr8g070820 // Medtr2g081810 // Medtr4g088375 // Medtr8g030550 // Medtr4g127040 // Medtr1g021435 // Medtr7g085350 // Medtr5g078330 // Medtr8g105780 // Medtr2g005240 // Medtr1g097300 // Medtr5g069030 // Medtr…	// Medtr6g029180 // Medtr7g016600 // Medtr4g127040 // Medtr1g021435 // Medtr5g078330 // Medtr3g005530 // Medtr5g089870 // Medtr5g075390 // Medtr8g079492 // Medtr5g076270 // Medtr2g036510 // Medtr7g100510 // Medtr5g028850 // Medtr3g009470 // Medtr6g084430 // Medtr3g106220 // Medtr2g105380 // Medtr5g010910 // Medtr3g033150 // Medtr1g090720 // Medtr2g104400 // Medtr5g029680 // Medtr1g023050 // Medtr…
GO:0006633	P	fatty acid biosynthetic process	8	1393	12	2615	0.26	1	// Medtr4g096690 // Medtr3g085740 // Medtr4g133928 // Medtr6g015020 // Medtr4g094265 // Medtr1g103020 // Medtr7g013100 // Medtr7g080390	// Medtr4g096690 // Medtr4g034770 // Medtr3g085740 // Medtr5g056510 // Medtr1g110930 // Medtr4g133928 // Medtr6g015020 // Medtr4g094265 // Medtr4g087440 // Medtr1g103020 // Medtr7g013100 // Medtr7g080390
GO:0006631	P	fatty acid metabolic process	10	1393	14	2615	0.14	1	// Medtr4g096690 // Medtr3g085740 // Medtr4g100640 // Medtr4g133928 // Medtr6g015020 // Medtr4g094265 // Medtr1g103020 // Medtr7g013100 // Medtr7g080390 // Medtr5g012920	// Medtr4g096690 // Medtr1g110930 // Medtr3g085740 // Medtr5g056510 // Medtr4g100640 // Medtr4g133928 // Medtr6g015020 // Medtr4g034770 // Medtr4g094265 // Medtr4g087440 // Medtr1g103020 // Medtr7g013100 // Medtr7g080390 // Medtr5g012920
GO:0032774	P	RNA biosynthetic process	73	1393	125	2615	0.15	1	// Medtr6g007787 // Medtr2g089170 // Medtr7g089800 // Medtr1g023050 // Medtr5g075390 // Medtr3g060690 // Medtr5g094430 // Medtr3g089910 // Medtr2g083870 // Medtr3g056100 // Medtr8g105780 // Medtr3g093050 // Medtr5g029680 // Medtr1g108610 // Medtr2g101350 // Medtr7g089140 // Medtr2g025590 // Medtr2g014490 // Medtr8g023445 // Medtr1g072790 // Medtr8g030550 // Medtr4g127040 // Medtr3g117490 // Medtr…	// Medtr3g060690 // Medtr6g029180 // Medtr7g016600 // Medtr4g127040 // Medtr3g117490 // Medtr1g021435 // Medtr5g078330 // Medtr3g005530 // Medtr5g089870 // Medtr5g075390 // Medtr8g079492 // Medtr5g076270 // Medtr2g036510 // Medtr7g100510 // Medtr5g028850 // Medtr3g009470 // Medtr6g084430 // Medtr3g062490 // Medtr3g106220 // Medtr2g105380 // Medtr5g010910 // Medtr3g033150 // Medtr1g090720 // Medtr…
GO:0070271	P	protein complex biogenesis	12	1393	20	2615	0.36	1	// Medtr2g031310 // Medtr4g115900 // Medtr4g089070 // Medtr3g117490 // Medtr8g085980 // Medtr5g021500 // Medtr1g106005 // Medtr2g025590 // Medtr1g112900 // Medtr7g104500 // Medtr7g117050 // Medtr4g019110	// Medtr2g031310 // Medtr4g115900 // Medtr4g089070 // Medtr3g031040 // Medtr8g085980 // Medtr3g117490 // Medtr0172s0030 // Medtr5g094120 // Medtr1g106005 // Medtr2g025590 // Medtr1g112900 // Medtr1g007370 // Medtr7g104500 // Medtr4g098830 // Medtr3g033150 // Medtr3g110720 // Medtr7g117050 // Medtr3g118290 // Medtr4g019110 // Medtr5g021500
GO:0006732	P	coenzyme metabolic process	13	1393	23	2615	0.46	1	// Medtr3g048920 // Medtr3g109010 // Medtr8g064850 // Medtr7g006560 // Medtr2g060550 // Medtr4g128240 // Medtr1g114590 // Medtr5g020050 // Medtr5g087550 // Medtr7g017900 // Medtr2g006820 // Medtr5g023740 // Medtr3g077740	// Medtr2g090140 // Medtr7g114900 // Medtr7g017900 // Medtr2g006820 // Medtr3g077740 // Medtr8g064850 // Medtr7g006560 // Medtr2g060550 // Medtr1g114590 // Medtr2g017520 // Medtr1g050432 // Medtr1g030750 // Medtr5g020050 // Medtr5g087550 // Medtr1g106190 // Medtr3g048920 // Medtr3g109010 // Medtr4g128240 // Medtr7g102180 // Medtr1g070505 // Medtr1g028330 // Medtr3g466000 // Medtr5g023740
GO:0016310	P	phosphorylation	90	1393	188	2615	0.93	1	// Medtr2g078740 // Medtr8g095440 // Medtr7g033640 // Medtr2g090120 // Medtr5g079840 // Medtr4g019410 // Medtr7g111610 // Medtr4g068740 // Medtr7g009320 // Medtr3g099767 // Medtr1g041150 // Medtr8g071230 // Medtr7g089480 // Medtr7g077150 // Medtr6g043510 // Medtr2g085200 // Medtr6g016040 // Medtr4g115630 // Medtr1g077800 // Medtr3g085130 // Medtr4g035850 // Medtr6g074905 // Medtr6g086565 // Medtr…	// Medtr2g078740 // Medtr8g074000 // Medtr4g051097 // Medtr7g033755 // Medtr7g021720 // Medtr2g090120 // Medtr4g014070 // Medtr5g079840 // Medtr1g075610 // Medtr3g064080 // Medtr8g024590 // Medtr4g019410 // Medtr7g100630 // Medtr8g015150 // Medtr4g068740 // Medtr7g009320 // Medtr2g100030 // Medtr3g099767 // Medtr7g074610 // Medtr2g028580 // Medtr1g041150 // Medtr8g071230 // Medtr1g009860 // Medtr…
GO:0006730	P	one-carbon metabolic process	6	1393	8	2615	0.19	1	// Medtr3g108640 // Medtr1g100210 // Medtr4g094315 // Medtr3g084340 // Medtr3g011440 // Medtr6g015630	// Medtr3g108640 // Medtr1g100210 // Medtr4g094315 // Medtr6g088715 // Medtr3g084340 // Medtr3g011440 // Medtr5g023660 // Medtr6g015630
GO:0044249	P	cellular biosynthetic process	228	1393	428	2615	0.52	1	// Medtr4g096690 // Medtr1g112230 // Medtr3g060690 // Medtr6g003970 // Medtr3g078370 // Medtr8g076780 // Medtr4g121877 // Medtr4g006830 // Medtr3g077740 // Medtr2g060550 // Medtr7g111590 // Medtr4g127040 // Medtr3g117490 // Medtr8g023140 // Medtr5g078330 // Medtr7g057770 // Medtr7g111750 // Medtr7g075090 // Medtr3g058940 // Medtr1g106040 // Medtr7g110660 // Medtr1g082850 // Medtr8g046140 // Medtr…	// Medtr3g060690 // Medtr6g003970 // Medtr4g051410 // Medtr4g080120 // Medtr6g033260 // Medtr1g021435 // Medtr7g088340 // Medtr7g075090 // Medtr1g106040 // Medtr5g089870 // Medtr5g011910 // Medtr4g130900 // Medtr8g090185 // Medtr3g107740 // Medtr6g084430 // Medtr8g061350 // Medtr3g106220 // Medtr2g105380 // Medtr3g100910 // Medtr3g048190 // Medtr3g058530 // Medtr8g105110 // Medtr8g087000 // Medtr…
GO:0034641	P	cellular nitrogen compound metabolic process	53	1393	108	2615	0.83	1	// Medtr7g110660 // Medtr4g094130 // Medtr5g025310 // Medtr4g461070 // Medtr5g022580 // Medtr8g102050 // Medtr4g074640 // Medtr6g015630 // Medtr3g095490 // Medtr8g088600 // Medtr7g017900 // Medtr6g033260 // Medtr4g070040 // Medtr8g023140 // Medtr7g006560 // Medtr4g019850 // Medtr3g079640 // Medtr7g075090 // Medtr5g023050 // Medtr3g052850 // Medtr1g106040 // Medtr5g067060 // Medtr6g071070 // Medtr…	// Medtr1g101400 // Medtr8g006955 // Medtr7g114900 // Medtr7g110660 // Medtr3g107320 // Medtr8g104740 // Medtr7g017900 // Medtr6g033260 // Medtr4g132360 // Medtr8g023140 // Medtr3g099470 // Medtr7g075090 // Medtr1g106040 // Medtr1g082850 // Medtr1g114590 // Medtr7g101940 // Medtr2g013120 // Medtr8g095320 // Medtr3g088610 // Medtr4g019850 // Medtr4g077700 // Medtr5g093570 // Medtr6g027620 // Medtr…
GO:0023052	P	signaling	39	1393	62	2615	0.084	1	// Medtr6g071360 // Medtr6g022720 // Medtr3g086010 // Medtr4g122160 // Medtr6g004070 // Medtr1g007590 // Medtr7g104900 // Medtr3g077620 // Medtr4g074170 // Medtr5g080650 // Medtr5g018510 // Medtr7g020860 // Medtr6g027300 // Medtr3g092100 // Medtr2g037930 // Medtr2g027660 // Medtr2g083220 // Medtr1g062950 // Medtr2g034960 // Medtr5g067150 // Medtr4g029530 // Medtr1g082870 // Medtr7g102900 // Medtr…	// Medtr6g087980 // Medtr6g074470 // Medtr6g071360 // Medtr2g083520 // Medtr6g027300 // Medtr6g022720 // Medtr3g086010 // Medtr3g070720 // Medtr4g122160 // Medtr4g071650 // Medtr6g004070 // Medtr8g024590 // Medtr7g104900 // Medtr2g005510 // Medtr1g066850 // Medtr5g080650 // Medtr5g018510 // Medtr6g086630 // Medtr7g020860 // Medtr5g037700 // Medtr3g092100 // Medtr2g037930 // Medtr2g027660 // Medtr…
GO:0034645	P	cellular macromolecule biosynthetic process	163	1393	294	2615	0.26	1	// Medtr3g060690 // Medtr6g003970 // Medtr3g078370 // Medtr8g076780 // Medtr4g121877 // Medtr4g006830 // Medtr7g111590 // Medtr4g127040 // Medtr3g117490 // Medtr1g021435 // Medtr8g093680 // Medtr7g057770 // Medtr7g111750 // Medtr1g106040 // Medtr5g094430 // Medtr1g082850 // Medtr8g046140 // Medtr5g089870 // Medtr5g011910 // Medtr5g075390 // Medtr8g079492 // Medtr4g130900 // Medtr0027s0250 // Medt…	// Medtr8g006955 // Medtr3g060690 // Medtr6g003970 // Medtr3g078370 // Medtr1g047130 // Medtr4g071090 // Medtr8g104740 // Medtr8g076780 // Medtr4g121877 // Medtr0199s0040 // Medtr4g051410 // Medtr6g029180 // Medtr4g006830 // Medtr7g017440 // Medtr7g107420 // Medtr7g111590 // Medtr4g127040 // Medtr3g117490 // Medtr1g021435 // Medtr5g078330 // Medtr7g057770 // Medtr7g111750 // Medtr3g005530 // Medt…
GO:0009123	P	nucleoside monophosphate metabolic process	7	1393	8	2615	0.052	1	// Medtr4g016980 // Medtr3g017580 // Medtr8g093860 // Medtr6g071210 // Medtr8g100045 // Medtr6g015630 // Medtr8g098325	// Medtr8g009660 // Medtr4g016980 // Medtr3g017580 // Medtr8g093860 // Medtr6g071210 // Medtr8g100045 // Medtr6g015630 // Medtr8g098325
GO:0009259	P	ribonucleotide metabolic process	19	1393	29	2615	0.13	1	// Medtr2g031310 // Medtr4g016980 // Medtr7g117050 // Medtr4g096770 // Medtr8g085980 // Medtr4g107500 // Medtr3g017580 // Medtr8g093860 // Medtr6g071210 // Medtr2g027660 // Medtr5g022790 // Medtr8g100045 // Medtr7g104500 // Medtr7g092860 // Medtr3g086980 // Medtr1g106005 // Medtr8g098325 // Medtr2g005510 // Medtr4g019110	// Medtr6g087980 // Medtr2g031310 // Medtr4g103330 // Medtr5g090760 // Medtr4g096770 // Medtr4g051097 // Medtr8g093860 // Medtr6g071210 // Medtr7g092860 // Medtr7g117050 // Medtr2g005510 // Medtr8g098325 // Medtr7g033755 // Medtr1g106005 // Medtr2g027660 // Medtr8g085980 // Medtr8g100045 // Medtr4g051103 // Medtr4g019110 // Medtr3g110720 // Medtr4g016980 // Medtr7g104500 // Medtr8g032340 // Medtr…
GO:0009124	P	nucleoside monophosphate biosynthetic process	7	1393	8	2615	0.052	1	// Medtr4g016980 // Medtr3g017580 // Medtr8g093860 // Medtr6g071210 // Medtr8g100045 // Medtr6g015630 // Medtr8g098325	// Medtr8g009660 // Medtr4g016980 // Medtr3g017580 // Medtr8g093860 // Medtr6g071210 // Medtr8g100045 // Medtr6g015630 // Medtr8g098325
GO:0006139	P	nucleobase, nucleoside, nucleotide and nucleic acid metabolic process	166	1393	280	2615	0.031	1	// Medtr2g031310 // Medtr3g060690 // Medtr7g110660 // Medtr7g017900 // Medtr2g005510 // Medtr3g077740 // Medtr1g116980 // Medtr4g127040 // Medtr3g117490 // Medtr1g021435 // Medtr1g114000 // Medtr5g078330 // Medtr1g106040 // Medtr1g082850 // Medtr8g100045 // Medtr5g089870 // Medtr5g075390 // Medtr8g106170 // Medtr4g016980 // Medtr2g098510 // Medtr4g077700 // Medtr2g036510 // Medtr7g104500 // Medtr…	// Medtr2g031310 // Medtr8g006955 // Medtr3g060690 // Medtr7g110660 // Medtr4g071090 // Medtr2g025590 // Medtr8g104740 // Medtr5g065270 // Medtr4g086165 // Medtr7g017900 // Medtr6g029180 // Medtr2g005510 // Medtr3g077740 // Medtr8g093330 // Medtr4g127040 // Medtr3g117490 // Medtr1g021435 // Medtr3g077750 // Medtr1g114000 // Medtr5g078330 // Medtr8g080160 // Medtr3g005530 // Medtr4g051097 // Medtr…
GO:0030384	P	phosphoinositide metabolic process	5	1393	8	2615	0.44	1	// Medtr1g062740 // Medtr4g124590 // Medtr1g078100 // Medtr8g023080 // Medtr4g085090	// Medtr1g078100 // Medtr0151s0030 // Medtr2g026060 // Medtr4g085090 // Medtr4g124590 // Medtr3g077990 // Medtr1g062740 // Medtr8g023080
GO:0042278	P	purine nucleoside metabolic process	5	1393	8	2615	0.44	1	// Medtr4g461070 // Medtr3g077740 // Medtr4g128240 // Medtr5g087550 // Medtr8g064850	// Medtr5g007870 // Medtr8g064850 // Medtr4g123930 // Medtr4g128240 // Medtr4g461070 // Medtr7g108940 // Medtr5g087550 // Medtr3g077740
GO:0051179	P	localization	87	1393	192	2615	0.99	1	// Medtr1g105605 // Medtr3g116060 // Medtr2g105640 // Medtr5g034780 // Medtr8g011270 // Medtr1g112870 // Medtr2g005510 // Medtr2g460590 // Medtr4g094405 // Medtr4g010050 // Medtr4g008250 // Medtr3g009530 // Medtr1g083810 // Medtr4g107500 // Medtr5g082840 // Medtr3g109922 // Medtr4g118010 // Medtr8g066340 // Medtr5g066050 // Medtr1g078040 // Medtr7g076700 // Medtr7g110640 // Medtr1g081900 // Medtr…	// Medtr5g093800 // Medtr8g092080 // Medtr4g051097 // Medtr1g105605 // Medtr3g116060 // Medtr2g460600 // Medtr2g105640 // Medtr5g034780 // Medtr8g011270 // Medtr1g112870 // Medtr2g005510 // Medtr7g006540 // Medtr4g033850 // Medtr6g027190 // Medtr6g012770 // Medtr6g011680 // Medtr5g007820 // Medtr2g460590 // Medtr8g018747 // Medtr4g094405 // Medtr4g094232 // Medtr4g028360 // Medtr4g011460 // Medtr…
GO:0046365	P	monosaccharide catabolic process	13	1393	20	2615	0.21	1	// Medtr6g009330 // Medtr5g065880 // Medtr6g004020 // Medtr8g069040 // Medtr6g034195 // Medtr1g076540 // Medtr8g062670 // Medtr7g103620 // Medtr7g017900 // Medtr2g025020 // Medtr7g006560 // Medtr4g101130 // Medtr4g132700	// Medtr6g009330 // Medtr2g066110 // Medtr5g065880 // Medtr7g114900 // Medtr6g004020 // Medtr8g069040 // Medtr6g034195 // Medtr1g076540 // Medtr5g096670 // Medtr7g006560 // Medtr8g062670 // Medtr4g132700 // Medtr1g028330 // Medtr4g071880 // Medtr4g057670 // Medtr7g103620 // Medtr2g025020 // Medtr7g017900 // Medtr4g101130 // Medtr2g066120
GO:0022613	P	ribonucleoprotein complex biogenesis	9	1393	11	2615	0.052	1	// Medtr6g047580 // Medtr7g085640 // Medtr4g074260 // Medtr1g114000 // Medtr3g007750 // Medtr3g112090 // Medtr4g105590 // Medtr3g460700 // Medtr3g115250	// Medtr6g047580 // Medtr7g085640 // Medtr1g114000 // Medtr4g074260 // Medtr8g088030 // Medtr3g007750 // Medtr8g064490 // Medtr3g112090 // Medtr4g105590 // Medtr3g460700 // Medtr3g115250
GO:0006508	P	proteolysis	50	1393	109	2615	0.95	1	// Medtr3g067690 // Medtr4g077490 // Medtr3g070310 // Medtr3g111630 // Medtr2g009580 // Medtr3g087140 // Medtr5g086700 // Medtr7g069390 // Medtr7g091590 // Medtr1g014680 // Medtr7g111530 // Medtr3g067695 // Medtr8g064470 // Medtr8g065050 // Medtr4g075100 // Medtr2g103570 // Medtr1g084020 // Medtr0025s0060 // Medtr3g100390 // Medtr2g437390 // Medtr7g053330 // Medtr4g095270 // Medtr5g013790 // Medt…	// Medtr3g111630 // Medtr5g036080 // Medtr8g038280 // Medtr2g046740 // Medtr8g088150 // Medtr1g084020 // Medtr6g055410 // Medtr2g028190 // Medtr4g075100 // Medtr1g078110 // Medtr5g013790 // Medtr3g100480 // Medtr4g079800 // Medtr3g466820 // Medtr2g075830 // Medtr7g117430 // Medtr2g060850 // Medtr4g099360 // Medtr0036s0110 // Medtr1g029810 // Medtr7g106570 // Medtr3g067690 // Medtr4g077490 // Medt…
GO:0015672	P	monovalent inorganic cation transport	8	1393	17	2615	0.78	1	// Medtr7g076700 // Medtr4g115970 // Medtr1g081900 // Medtr2g460590 // Medtr5g022790 // Medtr4g005280 // Medtr4g130820 // Medtr1g112870	// Medtr3g055600 // Medtr5g090760 // Medtr1g064240 // Medtr4g051097 // Medtr4g115970 // Medtr7g033755 // Medtr1g081900 // Medtr2g460590 // Medtr5g022790 // Medtr4g092790 // Medtr4g103330 // Medtr4g005280 // Medtr4g130820 // Medtr4g051103 // Medtr2g009220 // Medtr1g112870 // Medtr7g076700
GO:0006414	P	translational elongation	5	1393	11	2615	0.79	1	// Medtr4g014810 // Medtr7g044770 // Medtr3g058940 // Medtr7g094460 // Medtr6g003970	// Medtr7g044770 // Medtr4g101750 // Medtr7g073250 // Medtr4g019610 // Medtr6g003970 // Medtr1g095920 // Medtr3g058940 // Medtr4g014810 // Medtr3g076660 // Medtr7g094460 // Medtr6g088270
GO:0006644	P	phospholipid metabolic process	8	1393	17	2615	0.78	1	// Medtr6g018970 // Medtr8g023080 // Medtr4g085090 // Medtr5g023050 // Medtr2g008190 // Medtr4g124590 // Medtr1g078100 // Medtr1g062740	// Medtr6g018970 // Medtr3g009730 // Medtr1g078100 // Medtr0151s0030 // Medtr4g069030 // Medtr2g026060 // Medtr3g107320 // Medtr4g085090 // Medtr5g023050 // Medtr2g008190 // Medtr8g091320 // Medtr1g062740 // Medtr8g101550 // Medtr4g124590 // Medtr3g077990 // Medtr6g091750 // Medtr8g023080
GO:0008652	P	cellular amino acid biosynthetic process	21	1393	36	2615	0.33	1	// Medtr1g081620 // Medtr7g075090 // Medtr5g042880 // Medtr4g092620 // Medtr6g033260 // Medtr1g088775 // Medtr1g116500 // Medtr3g079640 // Medtr2g104610 // Medtr5g022580 // Medtr7g086300 // Medtr3g052850 // Medtr8g028145 // Medtr5g064500 // Medtr4g103680 // Medtr8g088600 // Medtr6g071070 // Medtr3g108460 // Medtr8g083210 // Medtr6g015630 // Medtr1g012540	// Medtr5g015300 // Medtr1g101400 // Medtr5g064500 // Medtr5g022580 // Medtr4g087520 // Medtr6g015630 // Medtr6g013425 // Medtr8g088600 // Medtr6g033260 // Medtr3g079640 // Medtr7g075090 // Medtr3g052850 // Medtr6g071070 // Medtr8g083210 // Medtr0417s0020 // Medtr3g099190 // Medtr2g013120 // Medtr5g042880 // Medtr4g130680 // Medtr4g092620 // Medtr2g104610 // Medtr2g089340 // Medtr7g086300 // Medt…
GO:0043687	P	post-translational protein modification	112	1393	206	2615	0.41	1	// Medtr2g078740 // Medtr8g095440 // Medtr3g105880 // Medtr5g004640 // Medtr5g079840 // Medtr1g086350 // Medtr7g111610 // Medtr3g108640 // Medtr3g117490 // Medtr4g068740 // Medtr7g009320 // Medtr3g099767 // Medtr1g041150 // Medtr8g071230 // Medtr3g452710 // Medtr7g089480 // Medtr7g033640 // Medtr7g077150 // Medtr6g013690 // Medtr3g011440 // Medtr6g043510 // Medtr2g085200 // Medtr6g016040 // Medtr…	// Medtr2g033910 // Medtr2g078740 // Medtr8g095440 // Medtr3g105880 // Medtr4g014070 // Medtr5g004640 // Medtr5g079840 // Medtr2g087680 // Medtr1g075610 // Medtr3g064080 // Medtr8g024590 // Medtr1g086350 // Medtr3g079850 // Medtr7g100630 // Medtr3g108640 // Medtr3g117490 // Medtr4g068740 // Medtr5g053450 // Medtr2g100030 // Medtr3g099767 // Medtr2g028580 // Medtr1g041150 // Medtr8g071230 // Medtr…
GO:0009987	P	cellular process	627	1393	1150	2615	0.25	1	// Medtr2g031310 // Medtr4g063275 // Medtr1g102550 // Medtr3g060690 // Medtr6g003970 // Medtr1g105605 // Medtr1g086350 // Medtr5g034780 // Medtr7g017900 // Medtr8g011270 // Medtr2g005510 // Medtr6g033260 // Medtr2g062840 // Medtr1g021435 // Medtr7g075090 // Medtr1g106040 // Medtr1g088775 // Medtr4g094405 // Medtr7g110660 // Medtr5g089870 // Medtr3g452710 // Medtr5g011910 // Medtr1g115820 // Medtr…	// Medtr2g031310 // Medtr1g069320 // Medtr4g063275 // Medtr1g102550 // Medtr3g060690 // Medtr6g003970 // Medtr1g105605 // Medtr7g021720 // Medtr3g107320 // Medtr1g075610 // Medtr1g056880 // Medtr3g010000 // Medtr1g086350 // Medtr5g034780 // Medtr7g017900 // Medtr8g011270 // Medtr1g086050 // Medtr2g005510 // Medtr6g033260 // Medtr4g098490 // Medtr2g062840 // Medtr6g027190 // Medtr1g021435 // Medtr…
GO:0006725	P	cellular aromatic compound metabolic process	9	1393	30	2615	1	1	// Medtr3g109010 // Medtr5g093570 // Medtr8g023140 // Medtr3g017580 // Medtr5g025310 // Medtr5g064500 // Medtr5g022580 // Medtr1g114590 // Medtr1g115820	// Medtr4g020090 // Medtr3g462760 // Medtr5g025310 // Medtr5g064500 // Medtr5g022580 // Medtr6g013425 // Medtr8g023140 // Medtr5g033230 // Medtr7g062310 // Medtr1g114590 // Medtr1g115820 // Medtr7g458880 // Medtr7g065980 // Medtr6g064960 // Medtr5g073210 // Medtr3g109010 // Medtr4g061070 // Medtr4g064530 // Medtr2g009080 // Medtr1g114520 // Medtr5g093570 // Medtr1g115890 // Medtr1g048970 // Medtr…
GO:0006974	P	response to DNA damage stimulus	8	1393	10	2615	0.082	1	// Medtr1g116980 // Medtr3g075220 // Medtr8g447310 // Medtr2g084735 // Medtr3g111890 // Medtr8g098675 // Medtr5g005030 // Medtr1g085130	// Medtr8g066040 // Medtr1g116980 // Medtr3g075220 // Medtr8g447310 // Medtr5g005030 // Medtr3g111890 // Medtr8g098675 // Medtr1g088420 // Medtr2g084735 // Medtr1g085130
GO:0034637	P	cellular carbohydrate biosynthetic process	5	1393	11	2615	0.79	1	// Medtr7g079490 // Medtr6g009330 // Medtr5g065880 // Medtr1g032730 // Medtr4g080160	// Medtr6g009330 // Medtr5g065880 // Medtr4g131760 // Medtr8g105740 // Medtr3g082150 // Medtr1g032730 // Medtr3g091570 // Medtr4g080160 // Medtr8g091320 // Medtr7g079490 // Medtr8g063790
GO:0023046	P	signaling process	36	1393	58	2615	0.12	1	// Medtr6g071360 // Medtr6g022720 // Medtr3g086010 // Medtr4g122160 // Medtr1g007590 // Medtr7g104900 // Medtr2g005510 // Medtr4g074170 // Medtr5g080650 // Medtr4g029530 // Medtr5g018510 // Medtr7g020860 // Medtr6g027300 // Medtr3g092100 // Medtr2g037930 // Medtr2g027660 // Medtr2g083220 // Medtr1g062950 // Medtr2g034960 // Medtr5g067150 // Medtr7g102900 // Medtr1g082870 // Medtr6g086630 // Medtr…	// Medtr6g087980 // Medtr6g074470 // Medtr6g071360 // Medtr2g083520 // Medtr6g027300 // Medtr6g022720 // Medtr3g086010 // Medtr3g070720 // Medtr4g122160 // Medtr4g071650 // Medtr7g102900 // Medtr8g024590 // Medtr7g104900 // Medtr2g005510 // Medtr1g066850 // Medtr5g080650 // Medtr5g018510 // Medtr6g086630 // Medtr7g020860 // Medtr5g037700 // Medtr3g092100 // Medtr2g037930 // Medtr2g027660 // Medtr…
GO:0030001	P	metal ion transport	7	1393	21	2615	0.98	1	// Medtr7g076700 // Medtr1g081900 // Medtr2g460590 // Medtr2g105640 // Medtr4g130820 // Medtr7g100110 // Medtr2g038310	// Medtr4g117140 // Medtr5g069180 // Medtr3g055600 // Medtr5g070330 // Medtr6g007887 // Medtr7g076700 // Medtr4g092790 // Medtr4g101820 // Medtr1g083310 // Medtr1g081900 // Medtr2g460590 // Medtr1g064240 // Medtr2g036380 // Medtr8g018747 // Medtr4g094232 // Medtr2g105640 // Medtr4g130820 // Medtr2g009220 // Medtr7g116990 // Medtr7g100110 // Medtr2g038310
GO:0005975	P	carbohydrate metabolic process	45	1393	119	2615	1	1	// Medtr2g034090 // Medtr4g122670 // Medtr2g030000 // Medtr5g065880 // Medtr6g009330 // Medtr1g094980 // Medtr1g032730 // Medtr8g062670 // Medtr2g065470 // Medtr4g128640 // Medtr7g017900 // Medtr8g463760 // Medtr6g008850 // Medtr1g050720 // Medtr7g006560 // Medtr8g069040 // Medtr8g085210 // Medtr4g115620 // Medtr5g026210 // Medtr7g097060 // Medtr2g025020 // Medtr8g102460 // Medtr8g066720 // Medtr…	// Medtr2g034090 // Medtr1g069320 // Medtr7g114900 // Medtr8g105740 // Medtr2g065470 // Medtr4g128640 // Medtr0110s0030 // Medtr1g102010 // Medtr8g463760 // Medtr5g096670 // Medtr8g017410 // Medtr6g008850 // Medtr8g006550 // Medtr4g115620 // Medtr7g026340 // Medtr8g065030 // Medtr7g097060 // Medtr2g025020 // Medtr6g009330 // Medtr5g027530 // Medtr6g004020 // Medtr1g076540 // Medtr6g078380 // Medt…
GO:0044255	P	cellular lipid metabolic process	23	1393	44	2615	0.61	1	// Medtr4g096690 // Medtr1g112230 // Medtr5g012920 // Medtr1g062740 // Medtr6g018970 // Medtr8g023080 // Medtr4g133928 // Medtr4g094265 // Medtr4g085090 // Medtr5g023050 // Medtr7g013100 // Medtr7g080390 // Medtr3g085740 // Medtr4g100640 // Medtr1g072720 // Medtr5g087550 // Medtr4g124590 // Medtr3g107740 // Medtr6g015020 // Medtr2g008190 // Medtr1g103020 // Medtr7g080060 // Medtr1g078100	// Medtr4g096690 // Medtr0151s0030 // Medtr1g112230 // Medtr7g090150 // Medtr2g026060 // Medtr1g081290 // Medtr3g107320 // Medtr8g012565 // Medtr8g078070 // Medtr8g091320 // Medtr5g012920 // Medtr1g062740 // Medtr6g018970 // Medtr2g094160 // Medtr4g034770 // Medtr8g023080 // Medtr4g133928 // Medtr4g094265 // Medtr4g085090 // Medtr5g023050 // Medtr7g013100 // Medtr7g080390 // Medtr4g134540 // Medt…
GO:0055085	P	transmembrane transport	15	1393	52	2615	1	1	// Medtr2g019020 // Medtr3g009530 // Medtr3g116060 // Medtr5g005990 // Medtr7g086510 // Medtr6g027630 // Medtr1g081900 // Medtr5g022790 // Medtr4g008150 // Medtr2g105640 // Medtr7g023340 // Medtr8g061090 // Medtr4g077740 // Medtr1g112870 // Medtr2g038310	// Medtr8g092080 // Medtr4g103330 // Medtr1g088680 // Medtr6g065650 // Medtr5g090760 // Medtr6g018790 // Medtr4g051097 // Medtr1g081900 // Medtr3g116060 // Medtr2g105640 // Medtr4g008150 // Medtr7g092230 // Medtr1g112870 // Medtr5g029750 // Medtr3g055600 // Medtr5g070330 // Medtr6g027190 // Medtr3g074490 // Medtr6g011680 // Medtr7g033755 // Medtr6g027630 // Medtr5g033080 // Medtr5g005990 // Medtr…
GO:0055086	P	nucleobase, nucleoside and nucleotide metabolic process	33	1393	57	2615	0.29	1	// Medtr2g031310 // Medtr4g096770 // Medtr8g085980 // Medtr5g025310 // Medtr6g071210 // Medtr4g461070 // Medtr4g128240 // Medtr6g015630 // Medtr7g092860 // Medtr7g017900 // Medtr7g117050 // Medtr2g005510 // Medtr3g077740 // Medtr8g098325 // Medtr8g064850 // Medtr7g006560 // Medtr1g106005 // Medtr2g027660 // Medtr8g100045 // Medtr4g019110 // Medtr4g016980 // Medtr8g093860 // Medtr7g104500 // Medtr…	// Medtr6g087980 // Medtr2g031310 // Medtr4g103330 // Medtr3g013710 // Medtr5g090760 // Medtr4g020090 // Medtr4g051097 // Medtr7g033755 // Medtr8g093860 // Medtr6g071210 // Medtr4g461070 // Medtr5g095820 // Medtr6g015630 // Medtr7g092860 // Medtr7g017900 // Medtr8g098325 // Medtr5g033300 // Medtr2g005510 // Medtr3g077740 // Medtr7g117050 // Medtr8g064850 // Medtr4g123930 // Medtr4g096770 // Medtr…
GO:0042180	P	cellular ketone metabolic process	63	1393	111	2615	0.27	1	// Medtr4g096690 // Medtr5g065880 // Medtr7g110660 // Medtr5g064500 // Medtr5g022580 // Medtr8g102050 // Medtr4g074640 // Medtr6g015630 // Medtr3g095490 // Medtr8g088600 // Medtr8g463760 // Medtr5g012920 // Medtr6g033260 // Medtr8g032040 // Medtr4g070040 // Medtr8g023140 // Medtr5g068710 // Medtr4g133928 // Medtr3g079640 // Medtr2g062840 // Medtr1g091037 // Medtr3g052850 // Medtr1g106040 // Medtr…	// Medtr4g096690 // Medtr1g101400 // Medtr8g006955 // Medtr7g110660 // Medtr8g104740 // Medtr8g463760 // Medtr6g033260 // Medtr2g060550 // Medtr4g034770 // Medtr8g023140 // Medtr3g099470 // Medtr7g075090 // Medtr1g106040 // Medtr1g082850 // Medtr7g101940 // Medtr2g013120 // Medtr6g009330 // Medtr5g056510 // Medtr4g100640 // Medtr4g077700 // Medtr3g109010 // Medtr5g093570 // Medtr8g102620 // Medtr…
GO:0051258	P	protein polymerization	8	1393	10	2615	0.082	1	// Medtr2g031310 // Medtr4g115900 // Medtr8g085980 // Medtr1g106005 // Medtr1g112900 // Medtr7g104500 // Medtr7g117050 // Medtr4g019110	// Medtr2g031310 // Medtr4g115900 // Medtr3g110720 // Medtr8g085980 // Medtr5g094120 // Medtr1g106005 // Medtr1g112900 // Medtr7g104500 // Medtr7g117050 // Medtr4g019110
GO:0006082	P	organic acid metabolic process	62	1393	110	2615	0.3	1	// Medtr4g096690 // Medtr5g065880 // Medtr7g110660 // Medtr5g064500 // Medtr5g022580 // Medtr8g102050 // Medtr4g074640 // Medtr6g015630 // Medtr3g095490 // Medtr8g088600 // Medtr8g463760 // Medtr5g012920 // Medtr6g033260 // Medtr8g032040 // Medtr4g070040 // Medtr8g023140 // Medtr5g068710 // Medtr4g133928 // Medtr3g079640 // Medtr2g062840 // Medtr1g091037 // Medtr3g052850 // Medtr1g106040 // Medtr…	// Medtr4g096690 // Medtr1g101400 // Medtr8g006955 // Medtr7g110660 // Medtr8g104740 // Medtr8g463760 // Medtr6g033260 // Medtr4g034770 // Medtr8g023140 // Medtr3g099470 // Medtr7g075090 // Medtr1g106040 // Medtr1g082850 // Medtr7g101940 // Medtr2g013120 // Medtr6g009330 // Medtr5g056510 // Medtr4g100640 // Medtr4g077700 // Medtr3g109010 // Medtr5g093570 // Medtr8g102620 // Medtr6g027620 // Medtr…
GO:0005996	P	monosaccharide metabolic process	18	1393	36	2615	0.71	1	// Medtr2g072830 // Medtr6g009330 // Medtr4g122670 // Medtr5g065880 // Medtr6g004020 // Medtr8g069040 // Medtr6g034195 // Medtr1g076540 // Medtr8g062670 // Medtr7g088410 // Medtr7g103620 // Medtr2g065470 // Medtr6g029530 // Medtr7g017900 // Medtr2g025020 // Medtr7g006560 // Medtr4g101130 // Medtr4g132700	// Medtr1g069320 // Medtr4g122670 // Medtr5g065880 // Medtr7g022440 // Medtr7g114900 // Medtr8g062670 // Medtr4g132700 // Medtr4g057670 // Medtr2g065470 // Medtr7g017900 // Medtr5g096670 // Medtr7g084800 // Medtr4g131760 // Medtr7g006560 // Medtr8g069040 // Medtr4g071880 // Medtr3g115920 // Medtr2g025020 // Medtr6g009330 // Medtr2g066110 // Medtr6g004020 // Medtr6g034195 // Medtr1g076540 // Medtr…
GO:0006334	P	nucleosome assembly	6	1393	27	2615	1	1	// Medtr4g071180 // Medtr4g063275 // Medtr5g078330 // Medtr1g071040 // Medtr7g096280 // Medtr4g128150	// Medtr4g088150 // Medtr1g071040 // Medtr8g063500 // Medtr7g096280 // Medtr1g492910 // Medtr4g061920 // Medtr4g071150 // Medtr4g063275 // Medtr5g078330 // Medtr5g029820 // Medtr3g061440 // Medtr4g071180 // Medtr8g038460 // Medtr7g099610 // Medtr8g103245 // Medtr5g063620 // Medtr4g063220 // Medtr4g065990 // Medtr7g108320 // Medtr1g070390 // Medtr2g096610 // Medtr3g070920 // Medtr4g064005 // Medtr…
GO:0051252	P	regulation of RNA metabolic process	54	1393	103	2615	0.61	1	// Medtr5g029680 // Medtr7g089800 // Medtr1g023050 // Medtr5g094430 // Medtr3g089910 // Medtr2g083870 // Medtr3g056100 // Medtr2g014490 // Medtr3g093050 // Medtr1g108610 // Medtr2g101350 // Medtr8g070820 // Medtr2g081810 // Medtr4g088375 // Medtr8g030550 // Medtr4g127040 // Medtr1g021435 // Medtr7g085350 // Medtr5g078330 // Medtr8g105780 // Medtr2g005240 // Medtr1g097300 // Medtr5g069030 // Medtr…	// Medtr6g029180 // Medtr7g016600 // Medtr4g127040 // Medtr1g021435 // Medtr5g078330 // Medtr3g005530 // Medtr5g089870 // Medtr5g075390 // Medtr8g079492 // Medtr5g076270 // Medtr2g036510 // Medtr7g100510 // Medtr5g028850 // Medtr3g009470 // Medtr6g084430 // Medtr3g106220 // Medtr2g105380 // Medtr5g010910 // Medtr3g033150 // Medtr1g090720 // Medtr2g104400 // Medtr5g029680 // Medtr1g023050 // Medtr…
GO:0006333	P	chromatin assembly or disassembly	6	1393	27	2615	1	1	// Medtr4g071180 // Medtr4g063275 // Medtr5g078330 // Medtr1g071040 // Medtr7g096280 // Medtr4g128150	// Medtr4g088150 // Medtr1g071040 // Medtr8g063500 // Medtr7g096280 // Medtr1g492910 // Medtr4g061920 // Medtr4g071150 // Medtr4g063275 // Medtr5g078330 // Medtr5g029820 // Medtr3g061440 // Medtr4g071180 // Medtr8g038460 // Medtr7g099610 // Medtr8g103245 // Medtr5g063620 // Medtr4g063220 // Medtr4g065990 // Medtr7g108320 // Medtr1g070390 // Medtr2g096610 // Medtr3g070920 // Medtr4g064005 // Medtr…
GO:0046700	P	heterocycle catabolic process	11	1393	15	2615	0.096	1	// Medtr2g031310 // Medtr4g096770 // Medtr8g085980 // Medtr4g107500 // Medtr1g106005 // Medtr2g027660 // Medtr3g086980 // Medtr7g104500 // Medtr7g117050 // Medtr2g005510 // Medtr4g019110	// Medtr6g087980 // Medtr2g031310 // Medtr3g110720 // Medtr4g096770 // Medtr8g085980 // Medtr4g107500 // Medtr5g094120 // Medtr1g106005 // Medtr2g027660 // Medtr3g086980 // Medtr7g104500 // Medtr7g117050 // Medtr8g032340 // Medtr2g005510 // Medtr4g019110
GO:0043170	P	macromolecule metabolic process	420	1393	756	2615	0.14	1	// Medtr3g060690 // Medtr6g003970 // Medtr1g086350 // Medtr7g017900 // Medtr4g080120 // Medtr3g012040 // Medtr1g021435 // Medtr1g106040 // Medtr7g110660 // Medtr5g089870 // Medtr3g452710 // Medtr5g011910 // Medtr8g106170 // Medtr4g032680 // Medtr6g004020 // Medtr2g098510 // Medtr3g107660 // Medtr3g011440 // Medtr6g043510 // Medtr3g106220 // Medtr2g105380 // Medtr1g029810 // Medtr2g031760 // Medtr…	// Medtr3g060690 // Medtr6g003970 // Medtr8g038280 // Medtr1g075610 // Medtr8g024590 // Medtr1g086350 // Medtr7g017900 // Medtr4g051410 // Medtr4g080120 // Medtr3g012040 // Medtr1g021435 // Medtr6g055410 // Medtr2g100030 // Medtr1g106040 // Medtr4g122270 // Medtr7g110660 // Medtr5g089870 // Medtr3g452710 // Medtr5g011910 // Medtr8g106170 // Medtr4g094662 // Medtr6g004020 // Medtr4g130900 // Medtr…
GO:0009084	P	glutamine family amino acid biosynthetic process	5	1393	7	2615	0.28	1	// Medtr6g071070 // Medtr3g108460 // Medtr5g042880 // Medtr4g103680 // Medtr1g012540	// Medtr5g015300 // Medtr5g042880 // Medtr4g103680 // Medtr6g071070 // Medtr3g108460 // Medtr0417s0020 // Medtr1g012540
GO:0006006	P	glucose metabolic process	14	1393	27	2615	0.63	1	// Medtr6g009330 // Medtr5g065880 // Medtr6g004020 // Medtr8g069040 // Medtr6g034195 // Medtr1g076540 // Medtr8g062670 // Medtr7g103620 // Medtr2g065470 // Medtr7g017900 // Medtr2g025020 // Medtr7g006560 // Medtr4g101130 // Medtr4g132700	// Medtr5g065880 // Medtr7g022440 // Medtr7g114900 // Medtr8g062670 // Medtr4g057670 // Medtr2g065470 // Medtr7g017900 // Medtr5g096670 // Medtr7g084800 // Medtr4g131760 // Medtr7g006560 // Medtr8g069040 // Medtr4g071880 // Medtr3g115920 // Medtr2g025020 // Medtr6g009330 // Medtr2g066110 // Medtr6g004020 // Medtr6g034195 // Medtr1g076540 // Medtr7g103620 // Medtr6g022860 // Medtr3g082150 // Medtr…
GO:0006007	P	glucose catabolic process	13	1393	20	2615	0.21	1	// Medtr6g009330 // Medtr5g065880 // Medtr6g004020 // Medtr8g069040 // Medtr6g034195 // Medtr1g076540 // Medtr8g062670 // Medtr7g103620 // Medtr7g017900 // Medtr2g025020 // Medtr7g006560 // Medtr4g101130 // Medtr4g132700	// Medtr6g009330 // Medtr2g066110 // Medtr5g065880 // Medtr7g114900 // Medtr6g004020 // Medtr8g069040 // Medtr6g034195 // Medtr1g076540 // Medtr5g096670 // Medtr7g006560 // Medtr8g062670 // Medtr4g132700 // Medtr1g028330 // Medtr4g071880 // Medtr4g057670 // Medtr7g103620 // Medtr2g025020 // Medtr7g017900 // Medtr4g101130 // Medtr2g066120
GO:0009207	P	purine ribonucleoside triphosphate catabolic process	11	1393	15	2615	0.096	1	// Medtr2g031310 // Medtr4g096770 // Medtr8g085980 // Medtr4g107500 // Medtr1g106005 // Medtr2g027660 // Medtr3g086980 // Medtr7g104500 // Medtr7g117050 // Medtr2g005510 // Medtr4g019110	// Medtr6g087980 // Medtr2g031310 // Medtr3g110720 // Medtr4g096770 // Medtr8g085980 // Medtr4g107500 // Medtr5g094120 // Medtr1g106005 // Medtr2g027660 // Medtr3g086980 // Medtr7g104500 // Medtr7g117050 // Medtr8g032340 // Medtr2g005510 // Medtr4g019110
GO:0006650	P	glycerophospholipid metabolic process	6	1393	10	2615	0.46	1	// Medtr8g023080 // Medtr4g085090 // Medtr5g023050 // Medtr4g124590 // Medtr1g078100 // Medtr1g062740	// Medtr1g078100 // Medtr0151s0030 // Medtr2g026060 // Medtr3g107320 // Medtr4g085090 // Medtr5g023050 // Medtr4g124590 // Medtr3g077990 // Medtr1g062740 // Medtr8g023080
GO:0043933	P	macromolecular complex subunit organization	19	1393	52	2615	0.99	1	// Medtr2g031310 // Medtr1g112900 // Medtr4g115900 // Medtr4g063275 // Medtr4g089070 // Medtr4g071180 // Medtr8g085980 // Medtr5g021500 // Medtr3g117490 // Medtr5g078330 // Medtr1g071040 // Medtr7g096280 // Medtr2g025590 // Medtr3g112090 // Medtr7g104500 // Medtr1g106005 // Medtr7g117050 // Medtr4g019110 // Medtr4g128150	// Medtr4g088150 // Medtr2g031310 // Medtr7g099610 // Medtr8g085980 // Medtr7g080430 // Medtr1g071040 // Medtr8g063500 // Medtr7g096280 // Medtr4g098830 // Medtr3g031040 // Medtr3g118290 // Medtr4g061920 // Medtr7g117050 // Medtr4g071150 // Medtr3g117490 // Medtr4g102230 // Medtr4g063275 // Medtr5g078330 // Medtr1g106005 // Medtr5g029820 // Medtr2g025590 // Medtr1g492910 // Medtr4g019110 // Medtr…
GO:0031326	P	regulation of cellular biosynthetic process	54	1393	105	2615	0.68	1	// Medtr5g029680 // Medtr7g089800 // Medtr1g023050 // Medtr5g094430 // Medtr3g089910 // Medtr2g083870 // Medtr3g056100 // Medtr2g014490 // Medtr3g093050 // Medtr1g108610 // Medtr2g101350 // Medtr8g070820 // Medtr2g081810 // Medtr4g088375 // Medtr8g030550 // Medtr4g127040 // Medtr1g021435 // Medtr7g085350 // Medtr5g078330 // Medtr8g105780 // Medtr2g005240 // Medtr1g097300 // Medtr5g069030 // Medtr…	// Medtr6g029180 // Medtr7g016600 // Medtr8g062700 // Medtr4g127040 // Medtr1g021435 // Medtr5g078330 // Medtr3g005530 // Medtr5g089870 // Medtr5g075390 // Medtr8g079492 // Medtr5g076270 // Medtr2g036510 // Medtr7g100510 // Medtr5g028850 // Medtr3g009470 // Medtr6g084430 // Medtr3g106220 // Medtr2g105380 // Medtr5g010910 // Medtr3g033150 // Medtr1g090720 // Medtr2g104400 // Medtr5g029680 // Medtr…
GO:0031323	P	regulation of cellular metabolic process	56	1393	110	2615	0.72	1	// Medtr5g029680 // Medtr7g089800 // Medtr1g023050 // Medtr5g094430 // Medtr3g089910 // Medtr2g083870 // Medtr3g056100 // Medtr2g014490 // Medtr3g093050 // Medtr6g004070 // Medtr1g108610 // Medtr2g101350 // Medtr8g070820 // Medtr7g085350 // Medtr2g081810 // Medtr4g088375 // Medtr8g030550 // Medtr4g127040 // Medtr1g021435 // Medtr6g087000 // Medtr5g078330 // Medtr8g105780 // Medtr2g005240 // Medtr…	// Medtr8g074000 // Medtr6g029180 // Medtr7g016600 // Medtr4g127040 // Medtr1g021435 // Medtr5g078330 // Medtr3g005530 // Medtr5g089870 // Medtr5g075390 // Medtr8g079492 // Medtr8g062700 // Medtr5g076270 // Medtr2g036510 // Medtr7g100510 // Medtr5g028850 // Medtr3g009470 // Medtr6g084430 // Medtr3g106220 // Medtr2g105380 // Medtr5g010910 // Medtr3g033150 // Medtr1g090720 // Medtr2g104400 // Medtr…
GO:0019752	P	carboxylic acid metabolic process	62	1393	110	2615	0.3	1	// Medtr4g096690 // Medtr5g065880 // Medtr7g110660 // Medtr5g064500 // Medtr5g022580 // Medtr8g102050 // Medtr4g074640 // Medtr6g015630 // Medtr3g095490 // Medtr8g088600 // Medtr8g463760 // Medtr5g012920 // Medtr6g033260 // Medtr8g032040 // Medtr4g070040 // Medtr8g023140 // Medtr5g068710 // Medtr4g133928 // Medtr3g079640 // Medtr2g062840 // Medtr1g091037 // Medtr3g052850 // Medtr1g106040 // Medtr…	// Medtr4g096690 // Medtr1g101400 // Medtr8g006955 // Medtr7g110660 // Medtr8g104740 // Medtr8g463760 // Medtr6g033260 // Medtr4g034770 // Medtr8g023140 // Medtr3g099470 // Medtr7g075090 // Medtr1g106040 // Medtr1g082850 // Medtr7g101940 // Medtr2g013120 // Medtr6g009330 // Medtr5g056510 // Medtr4g100640 // Medtr4g077700 // Medtr3g109010 // Medtr5g093570 // Medtr8g102620 // Medtr6g027620 // Medtr…
GO:0042592	P	homeostatic process	15	1393	27	2615	0.48	1	// Medtr1g082870 // Medtr3g088220 // Medtr1g116980 // Medtr4g059450 // Medtr2g094180 // Medtr6g069420 // Medtr1g108590 // Medtr8g038440 // Medtr1g081900 // Medtr4g033850 // Medtr4g123070 // Medtr3g114070 // Medtr4g121880 // Medtr5g084930 // Medtr4g088905	// Medtr2g079420 // Medtr1g069255 // Medtr2g094180 // Medtr8g059015 // Medtr1g081900 // Medtr4g059450 // Medtr3g114070 // Medtr3g055600 // Medtr1g116980 // Medtr6g092700 // Medtr1g114290 // Medtr4g121880 // Medtr5g084930 // Medtr4g088905 // Medtr1g082870 // Medtr3g088220 // Medtr3g089065 // Medtr7g104720 // Medtr6g069420 // Medtr1g108590 // Medtr8g038440 // Medtr1g098660 // Medtr1g070505 // Medtr…
GO:0045449	P	regulation of transcription	54	1393	103	2615	0.61	1	// Medtr5g029680 // Medtr7g089800 // Medtr1g023050 // Medtr5g094430 // Medtr3g089910 // Medtr2g083870 // Medtr3g056100 // Medtr2g014490 // Medtr3g093050 // Medtr1g108610 // Medtr2g101350 // Medtr8g070820 // Medtr2g081810 // Medtr4g088375 // Medtr8g030550 // Medtr4g127040 // Medtr1g021435 // Medtr7g085350 // Medtr5g078330 // Medtr8g105780 // Medtr2g005240 // Medtr1g097300 // Medtr5g069030 // Medtr…	// Medtr6g029180 // Medtr7g016600 // Medtr4g127040 // Medtr1g021435 // Medtr5g078330 // Medtr3g005530 // Medtr5g089870 // Medtr5g075390 // Medtr8g079492 // Medtr5g076270 // Medtr2g036510 // Medtr7g100510 // Medtr5g028850 // Medtr3g009470 // Medtr6g084430 // Medtr3g106220 // Medtr2g105380 // Medtr5g010910 // Medtr3g033150 // Medtr1g090720 // Medtr2g104400 // Medtr5g029680 // Medtr1g023050 // Medtr…
GO:0034622	P	cellular macromolecular complex assembly	15	1393	39	2615	0.98	1	// Medtr2g031310 // Medtr1g112900 // Medtr4g115900 // Medtr4g071180 // Medtr8g085980 // Medtr4g063275 // Medtr5g078330 // Medtr1g071040 // Medtr7g096280 // Medtr1g106005 // Medtr3g112090 // Medtr7g104500 // Medtr7g117050 // Medtr4g019110 // Medtr4g128150	// Medtr4g088150 // Medtr2g031310 // Medtr7g099610 // Medtr8g085980 // Medtr1g071040 // Medtr8g063500 // Medtr7g096280 // Medtr4g098830 // Medtr7g117050 // Medtr1g492910 // Medtr4g061920 // Medtr4g071150 // Medtr4g063275 // Medtr5g078330 // Medtr1g106005 // Medtr5g029820 // Medtr4g019110 // Medtr4g115900 // Medtr3g061440 // Medtr3g110720 // Medtr4g071180 // Medtr8g038460 // Medtr1g112900 // Medtr…
GO:0009451	P	RNA modification	7	1393	11	2615	0.35	1	// Medtr5g004910 // Medtr4g033210 // Medtr4g074160 // Medtr3g007750 // Medtr4g131270 // Medtr3g109360 // Medtr7g114850	// Medtr5g004910 // Medtr6g004400 // Medtr8g094030 // Medtr4g033210 // Medtr3g114540 // Medtr3g007750 // Medtr8g009680 // Medtr4g074160 // Medtr4g131270 // Medtr3g109360 // Medtr7g114850
GO:0046039	P	GTP metabolic process	10	1393	14	2615	0.14	1	// Medtr2g031310 // Medtr4g096770 // Medtr8g085980 // Medtr1g106005 // Medtr2g027660 // Medtr3g086980 // Medtr7g104500 // Medtr7g117050 // Medtr2g005510 // Medtr4g019110	// Medtr6g087980 // Medtr2g031310 // Medtr3g110720 // Medtr4g096770 // Medtr8g085980 // Medtr5g094120 // Medtr1g106005 // Medtr2g027660 // Medtr3g086980 // Medtr7g104500 // Medtr7g117050 // Medtr8g032340 // Medtr2g005510 // Medtr4g019110
GO:0006091	P	generation of precursor metabolites and energy	16	1393	37	2615	0.92	1	// Medtr3g048920 // Medtr6g009330 // Medtr5g065880 // Medtr8g062670 // Medtr6g004020 // Medtr8g069040 // Medtr6g034195 // Medtr1g076540 // Medtr5g020050 // Medtr5g022790 // Medtr7g103620 // Medtr2g025020 // Medtr2g006820 // Medtr5g023740 // Medtr4g101130 // Medtr4g132700	// Medtr7g021740 // Medtr8g069040 // Medtr5g065880 // Medtr5g090760 // Medtr4g051097 // Medtr7g021720 // Medtr2g066110 // Medtr8g062670 // Medtr4g057670 // Medtr4g103330 // Medtr2g006820 // Medtr5g096670 // Medtr8g088720 // Medtr4g098490 // Medtr4g131760 // Medtr2g006290 // Medtr7g033755 // Medtr4g071880 // Medtr4g051103 // Medtr2g025020 // Medtr6g004020 // Medtr8g014470 // Medtr6g009330 // Medtr…
GO:0006325	P	chromatin organization	17	1393	38	2615	0.89	1	// Medtr3g077160 // Medtr4g063275 // Medtr4g089070 // Medtr4g071180 // Medtr3g118535 // Medtr5g021500 // Medtr3g117490 // Medtr5g078330 // Medtr5g080780 // Medtr7g096280 // Medtr1g071040 // Medtr4g118845 // Medtr4g055080 // Medtr3g011440 // Medtr2g020000 // Medtr5g004640 // Medtr4g128150	// Medtr4g088150 // Medtr3g118535 // Medtr1g071040 // Medtr5g004640 // Medtr8g063500 // Medtr7g096280 // Medtr1g492910 // Medtr4g061920 // Medtr4g071150 // Medtr3g117490 // Medtr4g063275 // Medtr5g078330 // Medtr5g029820 // Medtr4g118845 // Medtr2g020000 // Medtr2g096610 // Medtr3g061440 // Medtr4g071180 // Medtr8g038460 // Medtr7g099610 // Medtr3g011440 // Medtr8g103245 // Medtr5g063620 // Medtr…
GO:0006520	P	cellular amino acid metabolic process	42	1393	79	2615	0.55	1	// Medtr7g110660 // Medtr5g064500 // Medtr5g022580 // Medtr8g102050 // Medtr4g074640 // Medtr6g015630 // Medtr3g095490 // Medtr8g088600 // Medtr6g033260 // Medtr4g070040 // Medtr8g023140 // Medtr3g079640 // Medtr7g075090 // Medtr3g052850 // Medtr1g106040 // Medtr5g067060 // Medtr6g071070 // Medtr8g083210 // Medtr1g057860 // Medtr5g034820 // Medtr5g099180 // Medtr4g084110 // Medtr1g053270 // Medtr…	// Medtr5g015300 // Medtr1g101400 // Medtr8g006955 // Medtr1g116500 // Medtr1g082850 // Medtr7g110660 // Medtr5g064500 // Medtr5g022580 // Medtr8g102050 // Medtr8g104740 // Medtr5g042880 // Medtr4g087520 // Medtr6g015630 // Medtr3g095490 // Medtr6g013425 // Medtr8g088600 // Medtr6g033260 // Medtr4g070040 // Medtr3g083980 // Medtr3g100910 // Medtr3g079330 // Medtr8g023140 // Medtr5g033230 // Medtr…
GO:0006323	P	DNA packaging	6	1393	28	2615	1	1	// Medtr4g071180 // Medtr4g063275 // Medtr5g078330 // Medtr1g071040 // Medtr7g096280 // Medtr4g128150	// Medtr4g088150 // Medtr5g078330 // Medtr1g071040 // Medtr8g063500 // Medtr7g096280 // Medtr1g492910 // Medtr4g061920 // Medtr4g071150 // Medtr4g063275 // Medtr1g051230 // Medtr5g029820 // Medtr3g061440 // Medtr4g071180 // Medtr8g038460 // Medtr7g099610 // Medtr8g103245 // Medtr5g063620 // Medtr4g063220 // Medtr4g065990 // Medtr7g108320 // Medtr1g070390 // Medtr2g096610 // Medtr3g070920 // Medtr…
GO:0006096	P	glycolysis	11	1393	16	2615	0.16	1	// Medtr6g009330 // Medtr5g065880 // Medtr6g004020 // Medtr8g069040 // Medtr6g034195 // Medtr1g076540 // Medtr8g062670 // Medtr7g103620 // Medtr2g025020 // Medtr4g101130 // Medtr4g132700	// Medtr6g009330 // Medtr2g066110 // Medtr5g065880 // Medtr6g004020 // Medtr8g069040 // Medtr6g034195 // Medtr1g076540 // Medtr8g062670 // Medtr4g132700 // Medtr7g103620 // Medtr4g071880 // Medtr4g057670 // Medtr2g025020 // Medtr5g096670 // Medtr4g101130 // Medtr2g066120
GO:0010467	P	gene expression	181	1393	310	2615	0.049	1	// Medtr3g060690 // Medtr6g003970 // Medtr3g078370 // Medtr8g076780 // Medtr4g121877 // Medtr4g006830 // Medtr7g111590 // Medtr4g127040 // Medtr3g117490 // Medtr1g021435 // Medtr1g114000 // Medtr8g093680 // Medtr7g057770 // Medtr7g111750 // Medtr1g106040 // Medtr5g094430 // Medtr1g082850 // Medtr8g046140 // Medtr5g089870 // Medtr5g011910 // Medtr5g075390 // Medtr8g106170 // Medtr4g130900 // Medtr…	// Medtr8g006955 // Medtr3g060690 // Medtr6g003970 // Medtr3g078370 // Medtr1g047130 // Medtr1g090720 // Medtr8g104740 // Medtr8g076780 // Medtr8g064490 // Medtr4g121877 // Medtr0199s0040 // Medtr4g051410 // Medtr6g029180 // Medtr4g006830 // Medtr7g017440 // Medtr7g107420 // Medtr7g111590 // Medtr4g127040 // Medtr3g117490 // Medtr1g021435 // Medtr1g114000 // Medtr5g078330 // Medtr7g057770 // Medt…
GO:0010556	P	regulation of macromolecule biosynthetic process	54	1393	105	2615	0.68	1	// Medtr5g029680 // Medtr7g089800 // Medtr1g023050 // Medtr5g094430 // Medtr3g089910 // Medtr2g083870 // Medtr3g056100 // Medtr2g014490 // Medtr3g093050 // Medtr1g108610 // Medtr2g101350 // Medtr8g070820 // Medtr2g081810 // Medtr4g088375 // Medtr8g030550 // Medtr4g127040 // Medtr1g021435 // Medtr7g085350 // Medtr5g078330 // Medtr8g105780 // Medtr2g005240 // Medtr1g097300 // Medtr5g069030 // Medtr…	// Medtr6g029180 // Medtr7g016600 // Medtr8g062700 // Medtr4g127040 // Medtr1g021435 // Medtr5g078330 // Medtr3g005530 // Medtr5g089870 // Medtr5g075390 // Medtr8g079492 // Medtr5g076270 // Medtr2g036510 // Medtr7g100510 // Medtr5g028850 // Medtr3g009470 // Medtr6g084430 // Medtr3g106220 // Medtr2g105380 // Medtr5g010910 // Medtr3g033150 // Medtr1g090720 // Medtr2g104400 // Medtr5g029680 // Medtr…
GO:0010468	P	regulation of gene expression	55	1393	108	2615	0.72	1	// Medtr5g029680 // Medtr7g089800 // Medtr1g023050 // Medtr5g094430 // Medtr3g089910 // Medtr2g083870 // Medtr3g056100 // Medtr2g014490 // Medtr3g093050 // Medtr1g108610 // Medtr2g101350 // Medtr8g070820 // Medtr2g081810 // Medtr4g088375 // Medtr8g030550 // Medtr4g127040 // Medtr1g021435 // Medtr7g085350 // Medtr5g078330 // Medtr8g105780 // Medtr2g005240 // Medtr1g097300 // Medtr5g069030 // Medtr…	// Medtr6g029180 // Medtr7g016600 // Medtr8g062700 // Medtr4g127040 // Medtr1g021435 // Medtr5g078330 // Medtr3g005530 // Medtr5g089870 // Medtr5g075390 // Medtr8g079492 // Medtr5g076270 // Medtr2g036510 // Medtr7g100510 // Medtr5g028850 // Medtr3g009470 // Medtr6g084430 // Medtr3g106220 // Medtr2g105380 // Medtr5g010910 // Medtr3g033150 // Medtr1g090720 // Medtr2g104400 // Medtr5g029680 // Medtr…
GO:0006468	P	protein amino acid phosphorylation	85	1393	169	2615	0.8	1	// Medtr1g089600 // Medtr1g052115 // Medtr2g090120 // Medtr8g028880 // Medtr7g074610 // Medtr6g086565 // Medtr8g095440 // Medtr7g033640 // Medtr2g043380 // Medtr5g079840 // Medtr4g122160 // Medtr3g096960 // Medtr4g086660 // Medtr1g007150 // Medtr4g019410 // Medtr1g086370 // Medtr4g117490 // Medtr1g081790 // Medtr1g061190 // Medtr7g111610 // Medtr8g107470 // Medtr3g088535 // Medtr7g080810 // Medtr…	// Medtr2g078740 // Medtr8g095440 // Medtr7g033640 // Medtr4g014070 // Medtr5g079840 // Medtr1g075610 // Medtr3g064080 // Medtr8g024590 // Medtr4g019410 // Medtr7g100630 // Medtr4g068740 // Medtr7g009320 // Medtr2g100030 // Medtr3g099767 // Medtr2g028580 // Medtr1g041150 // Medtr8g071230 // Medtr1g009860 // Medtr7g089480 // Medtr1g010220 // Medtr7g073530 // Medtr3g040800 // Medtr8g013600 // Medtr…
GO:0046164	P	alcohol catabolic process	13	1393	20	2615	0.21	1	// Medtr6g009330 // Medtr5g065880 // Medtr6g004020 // Medtr8g069040 // Medtr6g034195 // Medtr1g076540 // Medtr8g062670 // Medtr7g103620 // Medtr7g017900 // Medtr2g025020 // Medtr7g006560 // Medtr4g101130 // Medtr4g132700	// Medtr6g009330 // Medtr2g066110 // Medtr5g065880 // Medtr7g114900 // Medtr6g004020 // Medtr8g069040 // Medtr6g034195 // Medtr1g076540 // Medtr5g096670 // Medtr7g006560 // Medtr8g062670 // Medtr4g132700 // Medtr1g028330 // Medtr4g071880 // Medtr4g057670 // Medtr7g103620 // Medtr2g025020 // Medtr7g017900 // Medtr4g101130 // Medtr2g066120
GO:0019318	P	hexose metabolic process	16	1393	30	2615	0.57	1	// Medtr6g009330 // Medtr4g122670 // Medtr5g065880 // Medtr6g004020 // Medtr8g069040 // Medtr6g034195 // Medtr1g076540 // Medtr8g062670 // Medtr7g103620 // Medtr2g065470 // Medtr6g029530 // Medtr7g017900 // Medtr2g025020 // Medtr7g006560 // Medtr4g101130 // Medtr4g132700	// Medtr4g122670 // Medtr5g065880 // Medtr7g022440 // Medtr7g114900 // Medtr8g062670 // Medtr4g057670 // Medtr2g065470 // Medtr7g017900 // Medtr5g096670 // Medtr7g084800 // Medtr4g131760 // Medtr7g006560 // Medtr8g069040 // Medtr4g071880 // Medtr3g115920 // Medtr2g025020 // Medtr6g009330 // Medtr2g066110 // Medtr6g004020 // Medtr6g034195 // Medtr1g076540 // Medtr7g103620 // Medtr6g029530 // Medtr…
GO:0048193	P	Golgi vesicle transport	5	1393	5	2615	0.043	1	// Medtr1g112310 // Medtr1g105605 // Medtr8g011270 // Medtr4g052930 // Medtr7g110640	// Medtr1g112310 // Medtr1g105605 // Medtr8g011270 // Medtr4g052930 // Medtr7g110640
GO:0019219	P	regulation of nucleobase, nucleoside, nucleotide and nucleic acid metabolic process	54	1393	104	2615	0.64	1	// Medtr5g029680 // Medtr7g089800 // Medtr1g023050 // Medtr5g094430 // Medtr3g089910 // Medtr2g083870 // Medtr3g056100 // Medtr2g014490 // Medtr3g093050 // Medtr1g108610 // Medtr2g101350 // Medtr8g070820 // Medtr2g081810 // Medtr4g088375 // Medtr8g030550 // Medtr4g127040 // Medtr1g021435 // Medtr7g085350 // Medtr5g078330 // Medtr8g105780 // Medtr2g005240 // Medtr1g097300 // Medtr5g069030 // Medtr…	// Medtr6g029180 // Medtr7g016600 // Medtr4g127040 // Medtr1g021435 // Medtr5g078330 // Medtr3g005530 // Medtr5g089870 // Medtr5g075390 // Medtr8g079492 // Medtr5g076270 // Medtr2g036510 // Medtr7g100510 // Medtr5g028850 // Medtr3g009470 // Medtr6g084430 // Medtr3g106220 // Medtr2g105380 // Medtr5g010910 // Medtr3g033150 // Medtr1g090720 // Medtr2g104400 // Medtr5g029680 // Medtr1g023050 // Medtr…
GO:0006461	P	protein complex assembly	12	1393	20	2615	0.36	1	// Medtr2g031310 // Medtr4g115900 // Medtr4g089070 // Medtr3g117490 // Medtr8g085980 // Medtr5g021500 // Medtr1g106005 // Medtr2g025590 // Medtr1g112900 // Medtr7g104500 // Medtr7g117050 // Medtr4g019110	// Medtr2g031310 // Medtr4g115900 // Medtr4g089070 // Medtr3g031040 // Medtr8g085980 // Medtr3g117490 // Medtr0172s0030 // Medtr5g094120 // Medtr1g106005 // Medtr2g025590 // Medtr1g112900 // Medtr1g007370 // Medtr7g104500 // Medtr4g098830 // Medtr3g033150 // Medtr3g110720 // Medtr7g117050 // Medtr3g118290 // Medtr4g019110 // Medtr5g021500
GO:0006464	P	protein modification process	120	1393	216	2615	0.28	1	// Medtr2g078740 // Medtr8g095440 // Medtr7g033640 // Medtr5g004640 // Medtr5g079840 // Medtr1g086350 // Medtr7g111610 // Medtr3g108640 // Medtr3g117490 // Medtr4g068740 // Medtr7g009320 // Medtr3g099767 // Medtr1g041150 // Medtr8g071230 // Medtr3g452710 // Medtr7g089480 // Medtr3g105880 // Medtr7g077150 // Medtr6g013690 // Medtr3g011440 // Medtr6g043510 // Medtr2g085200 // Medtr6g016040 // Medtr…	// Medtr2g033910 // Medtr2g078740 // Medtr8g095440 // Medtr3g105880 // Medtr4g014070 // Medtr5g004640 // Medtr5g079840 // Medtr2g087680 // Medtr1g075610 // Medtr3g064080 // Medtr8g024590 // Medtr1g086350 // Medtr3g079850 // Medtr7g100630 // Medtr3g108640 // Medtr3g117490 // Medtr4g068740 // Medtr5g053450 // Medtr2g100030 // Medtr3g099767 // Medtr2g028580 // Medtr1g041150 // Medtr8g071230 // Medtr…
GO:0023060	P	signal transmission	36	1393	58	2615	0.12	1	// Medtr6g071360 // Medtr6g022720 // Medtr3g086010 // Medtr4g122160 // Medtr1g007590 // Medtr7g104900 // Medtr2g005510 // Medtr4g074170 // Medtr5g080650 // Medtr4g029530 // Medtr5g018510 // Medtr7g020860 // Medtr6g027300 // Medtr3g092100 // Medtr2g037930 // Medtr2g027660 // Medtr2g083220 // Medtr1g062950 // Medtr2g034960 // Medtr5g067150 // Medtr7g102900 // Medtr1g082870 // Medtr6g086630 // Medtr…	// Medtr6g087980 // Medtr6g074470 // Medtr6g071360 // Medtr2g083520 // Medtr6g027300 // Medtr6g022720 // Medtr3g086010 // Medtr3g070720 // Medtr4g122160 // Medtr4g071650 // Medtr7g102900 // Medtr8g024590 // Medtr7g104900 // Medtr2g005510 // Medtr1g066850 // Medtr5g080650 // Medtr5g018510 // Medtr6g086630 // Medtr7g020860 // Medtr5g037700 // Medtr3g092100 // Medtr2g037930 // Medtr2g027660 // Medtr…
GO:0009058	P	biosynthetic process	229	1393	436	2615	0.63	1	// Medtr4g096690 // Medtr1g112230 // Medtr3g060690 // Medtr6g003970 // Medtr3g078370 // Medtr8g076780 // Medtr4g121877 // Medtr4g006830 // Medtr3g077740 // Medtr2g060550 // Medtr7g111590 // Medtr4g127040 // Medtr3g117490 // Medtr8g023140 // Medtr5g078330 // Medtr7g057770 // Medtr7g111750 // Medtr7g075090 // Medtr3g058940 // Medtr1g106040 // Medtr7g110660 // Medtr1g082850 // Medtr8g046140 // Medtr…	// Medtr3g060690 // Medtr6g003970 // Medtr4g051410 // Medtr4g080120 // Medtr6g033260 // Medtr1g021435 // Medtr5g007717 // Medtr7g088340 // Medtr5g007713 // Medtr7g075090 // Medtr1g106040 // Medtr5g089870 // Medtr5g011910 // Medtr4g130900 // Medtr8g090185 // Medtr3g107740 // Medtr6g084430 // Medtr8g061350 // Medtr3g106220 // Medtr2g105380 // Medtr3g100910 // Medtr3g048190 // Medtr3g058530 // Medtr…
GO:0009059	P	macromolecule biosynthetic process	163	1393	294	2615	0.26	1	// Medtr3g060690 // Medtr6g003970 // Medtr3g078370 // Medtr8g076780 // Medtr4g121877 // Medtr4g006830 // Medtr7g111590 // Medtr4g127040 // Medtr3g117490 // Medtr1g021435 // Medtr8g093680 // Medtr7g057770 // Medtr7g111750 // Medtr1g106040 // Medtr5g094430 // Medtr1g082850 // Medtr8g046140 // Medtr5g089870 // Medtr5g011910 // Medtr5g075390 // Medtr8g079492 // Medtr4g130900 // Medtr0027s0250 // Medt…	// Medtr8g006955 // Medtr3g060690 // Medtr6g003970 // Medtr3g078370 // Medtr1g047130 // Medtr4g071090 // Medtr8g104740 // Medtr8g076780 // Medtr4g121877 // Medtr0199s0040 // Medtr4g051410 // Medtr6g029180 // Medtr4g006830 // Medtr7g017440 // Medtr7g107420 // Medtr7g111590 // Medtr4g127040 // Medtr3g117490 // Medtr1g021435 // Medtr5g078330 // Medtr7g057770 // Medtr7g111750 // Medtr3g005530 // Medt…
GO:0009117	P	nucleotide metabolic process	30	1393	53	2615	0.37	1	// Medtr2g031310 // Medtr4g096770 // Medtr8g085980 // Medtr8g093860 // Medtr6g071210 // Medtr4g128240 // Medtr6g015630 // Medtr7g092860 // Medtr7g017900 // Medtr7g117050 // Medtr2g005510 // Medtr3g077740 // Medtr8g098325 // Medtr8g064850 // Medtr7g006560 // Medtr1g106005 // Medtr2g027660 // Medtr8g100045 // Medtr4g019110 // Medtr4g016980 // Medtr7g104500 // Medtr5g087550 // Medtr8g446910 // Medtr…	// Medtr6g087980 // Medtr2g031310 // Medtr4g103330 // Medtr5g090760 // Medtr4g096770 // Medtr4g051097 // Medtr7g033755 // Medtr8g093860 // Medtr6g071210 // Medtr5g095820 // Medtr6g015630 // Medtr7g092860 // Medtr7g017900 // Medtr8g098325 // Medtr5g033300 // Medtr2g005510 // Medtr3g077740 // Medtr7g117050 // Medtr8g064850 // Medtr4g123930 // Medtr3g013710 // Medtr7g029110 // Medtr1g106005 // Medtr…
GO:0009116	P	nucleoside metabolic process	7	1393	11	2615	0.35	1	// Medtr8g064850 // Medtr3g017580 // Medtr6g071210 // Medtr4g461070 // Medtr4g128240 // Medtr5g087550 // Medtr3g077740	// Medtr5g007870 // Medtr8g064850 // Medtr4g123930 // Medtr4g128240 // Medtr4g461070 // Medtr6g071210 // Medtr7g108940 // Medtr5g087550 // Medtr3g063110 // Medtr3g017580 // Medtr3g077740
GO:0044262	P	cellular carbohydrate metabolic process	29	1393	52	2615	0.42	1	// Medtr2g034090 // Medtr4g122670 // Medtr5g065880 // Medtr6g009330 // Medtr1g032730 // Medtr8g062670 // Medtr2g065470 // Medtr7g017900 // Medtr8g463760 // Medtr1g050720 // Medtr7g006560 // Medtr8g069040 // Medtr4g115620 // Medtr2g025020 // Medtr8g066720 // Medtr3g048920 // Medtr6g004020 // Medtr6g034195 // Medtr1g076540 // Medtr7g088410 // Medtr7g103620 // Medtr6g029530 // Medtr2g072830 // Medtr…	// Medtr2g034090 // Medtr1g069320 // Medtr4g122670 // Medtr5g065880 // Medtr7g022440 // Medtr7g114900 // Medtr8g105740 // Medtr1g032730 // Medtr8g062670 // Medtr4g132700 // Medtr4g092690 // Medtr8g091320 // Medtr2g065470 // Medtr7g017900 // Medtr8g463760 // Medtr5g096670 // Medtr7g084800 // Medtr4g131760 // Medtr1g050720 // Medtr7g006560 // Medtr8g069040 // Medtr3g091570 // Medtr4g057670 // Medtr…
GO:0009119	P	ribonucleoside metabolic process	7	1393	10	2615	0.23	1	// Medtr8g064850 // Medtr3g017580 // Medtr6g071210 // Medtr4g461070 // Medtr4g128240 // Medtr5g087550 // Medtr3g077740	// Medtr5g007870 // Medtr8g064850 // Medtr4g123930 // Medtr4g128240 // Medtr4g461070 // Medtr6g071210 // Medtr7g108940 // Medtr5g087550 // Medtr3g017580 // Medtr3g077740
GO:0043623	P	cellular protein complex assembly	8	1393	11	2615	0.16	1	// Medtr2g031310 // Medtr4g115900 // Medtr8g085980 // Medtr1g106005 // Medtr1g112900 // Medtr7g104500 // Medtr7g117050 // Medtr4g019110	// Medtr2g031310 // Medtr4g115900 // Medtr3g110720 // Medtr8g085980 // Medtr5g094120 // Medtr1g106005 // Medtr1g112900 // Medtr7g104500 // Medtr4g098830 // Medtr7g117050 // Medtr4g019110
GO:0008610	P	lipid biosynthetic process	14	1393	30	2615	0.82	1	// Medtr4g096690 // Medtr6g018970 // Medtr7g013100 // Medtr1g112230 // Medtr3g085740 // Medtr4g133928 // Medtr2g008190 // Medtr6g015020 // Medtr4g094265 // Medtr1g103020 // Medtr5g087550 // Medtr7g080390 // Medtr7g080060 // Medtr3g107740	// Medtr4g096690 // Medtr1g112230 // Medtr7g090150 // Medtr1g081290 // Medtr8g012565 // Medtr8g078070 // Medtr8g091320 // Medtr6g018970 // Medtr2g094160 // Medtr4g034770 // Medtr4g133928 // Medtr4g094265 // Medtr7g013100 // Medtr7g080390 // Medtr4g134540 // Medtr1g110930 // Medtr3g085740 // Medtr5g056510 // Medtr4g087440 // Medtr5g087550 // Medtr2g040060 // Medtr3g077990 // Medtr3g107740 // Medtr…
GO:0006996	P	organelle organization	26	1393	52	2615	0.73	1	// Medtr4g069960 // Medtr3g118535 // Medtr1g071040 // Medtr5g004640 // Medtr4g055080 // Medtr4g128150 // Medtr1g116980 // Medtr3g117490 // Medtr4g063275 // Medtr5g078330 // Medtr7g096280 // Medtr4g118845 // Medtr2g020000 // Medtr4g115900 // Medtr4g071180 // Medtr1g112900 // Medtr1g051825 // Medtr3g011440 // Medtr7g091460 // Medtr3g077160 // Medtr2g036860 // Medtr4g089070 // Medtr5g021500 // Medtr…	// Medtr4g045980 // Medtr4g088150 // Medtr7g099610 // Medtr3g118535 // Medtr1g051230 // Medtr3g061440 // Medtr5g004640 // Medtr8g063500 // Medtr7g096280 // Medtr4g069960 // Medtr1g492910 // Medtr4g061920 // Medtr4g071150 // Medtr3g117490 // Medtr4g063275 // Medtr5g078330 // Medtr5g029820 // Medtr4g118845 // Medtr2g020000 // Medtr2g096610 // Medtr4g115900 // Medtr2g089795 // Medtr4g071180 // Medtr…
GO:0044238	P	primary metabolic process	532	1393	1012	2615	0.66	1	// Medtr2g031310 // Medtr3g060690 // Medtr6g003970 // Medtr1g086350 // Medtr7g017900 // Medtr2g005510 // Medtr6g033260 // Medtr3g012040 // Medtr1g021435 // Medtr7g075090 // Medtr1g106040 // Medtr7g110660 // Medtr5g089870 // Medtr3g452710 // Medtr5g011910 // Medtr8g106170 // Medtr4g032680 // Medtr6g004020 // Medtr2g098510 // Medtr3g107660 // Medtr3g011440 // Medtr6g043510 // Medtr3g107740 // Medtr…	// Medtr2g031310 // Medtr1g069320 // Medtr3g060690 // Medtr6g003970 // Medtr3g107320 // Medtr8g038280 // Medtr1g075610 // Medtr6g047580 // Medtr8g024590 // Medtr1g086350 // Medtr0110s0030 // Medtr4g051410 // Medtr2g005510 // Medtr6g033260 // Medtr3g012040 // Medtr1g021435 // Medtr6g055410 // Medtr7g075090 // Medtr2g100030 // Medtr1g106040 // Medtr3g100420 // Medtr7g110660 // Medtr5g089870 // Medt…
GO:0007017	P	microtubule-based process	8	1393	20	2615	0.92	1	// Medtr2g031310 // Medtr7g093720 // Medtr2g082570 // Medtr8g085980 // Medtr1g106005 // Medtr2g436650 // Medtr7g117050 // Medtr4g019110	// Medtr2g031310 // Medtr7g093720 // Medtr1g075680 // Medtr3g110720 // Medtr2g082570 // Medtr8g085980 // Medtr7g105030 // Medtr5g094120 // Medtr7g061020 // Medtr1g106005 // Medtr2g436650 // Medtr5g094310 // Medtr3g084790 // Medtr8g098230 // Medtr7g113520 // Medtr1g082920 // Medtr2g087840 // Medtr7g117050 // Medtr4g019110 // Medtr8g471180
GO:0007010	P	cytoskeleton organization	6	1393	7	2615	0.087	1	// Medtr4g115900 // Medtr2g036860 // Medtr4g069960 // Medtr8g027995 // Medtr1g112900 // Medtr7g091460	// Medtr4g115900 // Medtr2g036860 // Medtr4g069960 // Medtr8g027995 // Medtr1g112900 // Medtr7g112700 // Medtr7g091460
GO:0051276	P	chromosome organization	19	1393	42	2615	0.88	1	// Medtr3g077160 // Medtr4g063275 // Medtr4g089070 // Medtr4g071180 // Medtr3g118535 // Medtr5g021500 // Medtr1g116980 // Medtr3g117490 // Medtr5g078330 // Medtr5g080780 // Medtr7g096280 // Medtr1g071040 // Medtr4g118845 // Medtr4g055080 // Medtr3g011440 // Medtr1g051825 // Medtr2g020000 // Medtr5g004640 // Medtr4g128150	// Medtr4g088150 // Medtr3g118535 // Medtr1g051230 // Medtr1g071040 // Medtr5g004640 // Medtr8g063500 // Medtr7g096280 // Medtr1g492910 // Medtr4g061920 // Medtr4g071150 // Medtr3g117490 // Medtr4g063275 // Medtr5g078330 // Medtr5g029820 // Medtr4g118845 // Medtr2g020000 // Medtr2g096610 // Medtr3g061440 // Medtr4g071180 // Medtr8g038460 // Medtr7g099610 // Medtr1g051825 // Medtr3g011440 // Medtr…
GO:0044106	P	cellular amine metabolic process	43	1393	81	2615	0.56	1	// Medtr7g110660 // Medtr5g064500 // Medtr5g022580 // Medtr8g102050 // Medtr4g074640 // Medtr6g015630 // Medtr3g095490 // Medtr8g088600 // Medtr6g033260 // Medtr4g070040 // Medtr8g023140 // Medtr3g079640 // Medtr7g075090 // Medtr5g023050 // Medtr3g052850 // Medtr1g106040 // Medtr5g067060 // Medtr6g071070 // Medtr8g083210 // Medtr1g057860 // Medtr5g034820 // Medtr5g099180 // Medtr4g084110 // Medtr…	// Medtr5g015300 // Medtr1g101400 // Medtr8g006955 // Medtr1g116500 // Medtr1g082850 // Medtr7g110660 // Medtr3g107320 // Medtr5g064500 // Medtr5g022580 // Medtr8g102050 // Medtr8g104740 // Medtr5g042880 // Medtr4g087520 // Medtr6g015630 // Medtr3g095490 // Medtr6g013425 // Medtr8g088600 // Medtr6g033260 // Medtr4g070040 // Medtr3g083980 // Medtr3g100910 // Medtr3g079330 // Medtr4g132360 // Medtr…
GO:0044237	P	cellular metabolic process	505	1393	925	2615	0.26	1	// Medtr2g031310 // Medtr1g102550 // Medtr3g060690 // Medtr6g003970 // Medtr1g086350 // Medtr7g017900 // Medtr2g005510 // Medtr6g033260 // Medtr4g094708 // Medtr1g021435 // Medtr7g075090 // Medtr1g106040 // Medtr7g110660 // Medtr5g089870 // Medtr3g452710 // Medtr5g011910 // Medtr8g106170 // Medtr4g032680 // Medtr6g004020 // Medtr2g098510 // Medtr3g107660 // Medtr3g011440 // Medtr6g043510 // Medtr…	// Medtr2g031310 // Medtr1g069320 // Medtr1g102550 // Medtr3g060690 // Medtr6g003970 // Medtr7g021720 // Medtr3g107320 // Medtr1g075610 // Medtr3g010000 // Medtr1g086350 // Medtr7g017900 // Medtr4g051410 // Medtr2g005510 // Medtr6g033260 // Medtr4g098490 // Medtr2g062840 // Medtr1g021435 // Medtr7g088340 // Medtr7g075090 // Medtr2g100030 // Medtr1g106040 // Medtr7g110660 // Medtr5g089870 // Medtr…
GO:0006066	P	alcohol metabolic process	21	1393	41	2615	0.66	1	// Medtr2g072830 // Medtr6g009330 // Medtr4g122670 // Medtr5g065880 // Medtr5g023050 // Medtr1g050720 // Medtr6g004020 // Medtr8g069040 // Medtr6g034195 // Medtr1g076540 // Medtr4g132700 // Medtr8g062670 // Medtr7g088410 // Medtr7g103620 // Medtr2g065470 // Medtr6g029530 // Medtr7g017900 // Medtr2g025020 // Medtr7g006560 // Medtr4g101130 // Medtr8g066720	// Medtr1g069320 // Medtr4g122670 // Medtr5g065880 // Medtr7g022440 // Medtr7g114900 // Medtr3g107320 // Medtr8g062670 // Medtr4g132700 // Medtr8g091320 // Medtr2g065470 // Medtr7g017900 // Medtr5g096670 // Medtr7g084800 // Medtr5g023050 // Medtr4g131760 // Medtr1g050720 // Medtr7g006560 // Medtr8g069040 // Medtr4g057670 // Medtr4g071880 // Medtr3g115920 // Medtr2g025020 // Medtr8g066720 // Medtr…
GO:0006399	P	tRNA metabolic process	17	1393	30	2615	0.43	1	// Medtr6g047580 // Medtr4g070040 // Medtr1g053270 // Medtr4g074640 // Medtr5g068710 // Medtr7g110660 // Medtr1g114000 // Medtr4g076850 // Medtr4g077700 // Medtr1g082850 // Medtr1g106040 // Medtr3g117580 // Medtr8g102050 // Medtr3g058530 // Medtr5g034820 // Medtr3g109360 // Medtr1g057860	// Medtr8g006955 // Medtr7g110660 // Medtr8g104740 // Medtr8g102050 // Medtr3g109360 // Medtr4g070040 // Medtr8g094030 // Medtr1g114000 // Medtr3g099470 // Medtr1g106040 // Medtr1g082850 // Medtr2g436760 // Medtr7g101940 // Medtr1g115295 // Medtr1g053270 // Medtr4g074640 // Medtr5g068710 // Medtr8g009900 // Medtr4g077700 // Medtr8g009680 // Medtr5g034820 // Medtr1g057860 // Medtr6g047580 // Medtr…
GO:0006796	P	phosphate metabolic process	101	1393	203	2615	0.85	1	// Medtr2g078740 // Medtr8g095440 // Medtr3g105880 // Medtr2g090120 // Medtr5g079840 // Medtr1g086350 // Medtr7g111610 // Medtr4g068740 // Medtr7g009320 // Medtr3g099767 // Medtr1g041150 // Medtr8g071230 // Medtr3g452710 // Medtr7g089480 // Medtr7g033640 // Medtr7g077150 // Medtr6g043510 // Medtr2g085200 // Medtr6g016040 // Medtr4g115630 // Medtr1g077800 // Medtr4g035850 // Medtr6g074905 // Medtr…	// Medtr2g033910 // Medtr2g078740 // Medtr8g074000 // Medtr4g051097 // Medtr7g033755 // Medtr7g021720 // Medtr2g090120 // Medtr4g014070 // Medtr5g079840 // Medtr1g075610 // Medtr3g064080 // Medtr8g024590 // Medtr1g086350 // Medtr7g100630 // Medtr8g015150 // Medtr4g068740 // Medtr7g009320 // Medtr2g100030 // Medtr3g099767 // Medtr7g074610 // Medtr2g028580 // Medtr1g041150 // Medtr8g071230 // Medtr…
GO:0044085	P	cellular component biogenesis	27	1393	59	2615	0.9	1	// Medtr2g031310 // Medtr4g063275 // Medtr8g085980 // Medtr1g071040 // Medtr4g128150 // Medtr7g117050 // Medtr3g117490 // Medtr1g114000 // Medtr5g078330 // Medtr1g106005 // Medtr7g096280 // Medtr4g105590 // Medtr3g460700 // Medtr4g019110 // Medtr4g115900 // Medtr7g085640 // Medtr4g071180 // Medtr3g007750 // Medtr1g112900 // Medtr7g104500 // Medtr3g115250 // Medtr6g047580 // Medtr4g089070 // Medtr…	// Medtr4g088150 // Medtr2g031310 // Medtr8g088030 // Medtr7g099610 // Medtr4g063275 // Medtr8g085980 // Medtr3g061440 // Medtr8g064490 // Medtr8g063500 // Medtr7g096280 // Medtr4g098830 // Medtr7g117050 // Medtr3g118290 // Medtr4g061920 // Medtr4g071150 // Medtr3g117490 // Medtr1g492910 // Medtr1g114000 // Medtr5g078330 // Medtr1g106005 // Medtr5g029820 // Medtr2g025590 // Medtr4g088800 // Medtr…
GO:0006790	P	sulfur metabolic process	6	1393	18	2615	0.97	1	// Medtr1g102550 // Medtr8g023140 // Medtr7g086300 // Medtr3g079640 // Medtr1g081620 // Medtr4g076870	// Medtr3g083980 // Medtr2g090140 // Medtr1g102550 // Medtr8g023140 // Medtr5g033230 // Medtr3g466000 // Medtr3g462950 // Medtr3g079640 // Medtr6g016335 // Medtr7g086300 // Medtr7g087110 // Medtr1g081620 // Medtr4g076870 // Medtr1g050432 // Medtr4g087520 // Medtr1g106190 // Medtr1g070505 // Medtr6g027920
GO:0006793	P	phosphorus metabolic process	101	1393	203	2615	0.85	1	// Medtr2g078740 // Medtr8g095440 // Medtr3g105880 // Medtr2g090120 // Medtr5g079840 // Medtr1g086350 // Medtr7g111610 // Medtr4g068740 // Medtr7g009320 // Medtr3g099767 // Medtr1g041150 // Medtr8g071230 // Medtr3g452710 // Medtr7g089480 // Medtr7g033640 // Medtr7g077150 // Medtr6g043510 // Medtr2g085200 // Medtr6g016040 // Medtr4g115630 // Medtr1g077800 // Medtr4g035850 // Medtr6g074905 // Medtr…	// Medtr2g033910 // Medtr2g078740 // Medtr8g074000 // Medtr4g051097 // Medtr7g033755 // Medtr7g021720 // Medtr2g090120 // Medtr4g014070 // Medtr5g079840 // Medtr1g075610 // Medtr3g064080 // Medtr8g024590 // Medtr1g086350 // Medtr7g100630 // Medtr8g015150 // Medtr4g068740 // Medtr7g009320 // Medtr2g100030 // Medtr3g099767 // Medtr7g074610 // Medtr2g028580 // Medtr1g041150 // Medtr8g071230 // Medtr…
GO:0006259	P	DNA metabolic process	13	1393	30	2615	0.9	1	// Medtr2g098510 // Medtr1g116980 // Medtr5g026590 // Medtr8g447310 // Medtr2g041270 // Medtr2g084735 // Medtr3g088380 // Medtr3g075220 // Medtr3g111890 // Medtr8g098675 // Medtr5g005030 // Medtr1g085130 // Medtr6g471010	// Medtr8g090000 // Medtr1g116980 // Medtr6g088715 // Medtr1g088420 // Medtr2g041270 // Medtr4g071090 // Medtr2g084735 // Medtr8g098675 // Medtr3g462130 // Medtr8g066040 // Medtr2g098510 // Medtr3g075220 // Medtr8g447310 // Medtr4g109580 // Medtr5g005030 // Medtr3g088380 // Medtr4g096700 // Medtr5g017070 // Medtr8g080160 // Medtr4g122270 // Medtr6g471010 // Medtr7g109480 // Medtr3g031040 // Medtr…
GO:0006412	P	translation	85	1393	150	2615	0.23	1	// Medtr2g064460 // Medtr7g094460 // Medtr1g064500 // Medtr4g070040 // Medtr1g031890 // Medtr7g112880 // Medtr5g083790 // Medtr6g003970 // Medtr4g081120 // Medtr2g096340 // Medtr5g032140 // Medtr4g014810 // Medtr8g102050 // Medtr1g015500 // Medtr8g076780 // Medtr4g121877 // Medtr3g082760 // Medtr4g014590 // Medtr6g088605 // Medtr5g021800 // Medtr4g006830 // Medtr7g044770 // Medtr7g111590 // Medtr…	// Medtr8g006955 // Medtr6g003970 // Medtr3g078370 // Medtr1g047130 // Medtr8g104740 // Medtr8g076780 // Medtr4g121877 // Medtr0199s0040 // Medtr4g051410 // Medtr2g033020 // Medtr4g006830 // Medtr7g111590 // Medtr5g081705 // Medtr8g093680 // Medtr7g057770 // Medtr7g111750 // Medtr1g106040 // Medtr7g110660 // Medtr1g082850 // Medtr8g046140 // Medtr5g011910 // Medtr7g101940 // Medtr3g080800 // Medt…
GO:0006396	P	RNA processing	22	1393	31	2615	0.036	1	// Medtr8g070490 // Medtr4g074160 // Medtr3g109360 // Medtr1g114000 // Medtr1g026890 // Medtr4g132340 // Medtr4g105590 // Medtr3g460700 // Medtr8g106170 // Medtr3g007750 // Medtr8g014560 // Medtr8g011150 // Medtr3g045130 // Medtr3g095230 // Medtr6g047580 // Medtr3g117580 // Medtr5g055170 // Medtr1g092770 // Medtr3g110375 // Medtr4g106640 // Medtr2g013130 // Medtr6g082000	// Medtr1g114000 // Medtr8g070490 // Medtr4g074160 // Medtr8g064490 // Medtr3g109360 // Medtr5g093560 // Medtr8g094030 // Medtr7g086640 // Medtr5g069430 // Medtr1g026890 // Medtr4g132340 // Medtr4g105590 // Medtr3g460700 // Medtr8g106170 // Medtr3g079860 // Medtr3g007750 // Medtr8g014560 // Medtr8g009680 // Medtr8g011150 // Medtr3g045130 // Medtr3g095230 // Medtr6g047580 // Medtr3g117580 // Medtr…
GO:0005515	F	protein binding	458	1393	642	2615	2.7e-17	2.6e-14	// Medtr3g106210 // Medtr3g107280 // Medtr3g060690 // Medtr6g003970 // Medtr3g007760 // Medtr2g102210 // Medtr4g080797 // Medtr6g005550 // Medtr2g078450 // Medtr5g044160 // Medtr1g476030 // Medtr5g007710 // Medtr8g100105 // Medtr2g046160 // Medtr3g452710 // Medtr4g023440 // Medtr8g106170 // Medtr7g077150 // Medtr7g092070 // Medtr4g130820 // Medtr7g117620 // Medtr3g011440 // Medtr3g100100 // Medtr…	// Medtr2g086140 // Medtr3g107280 // Medtr3g060690 // Medtr6g003970 // Medtr3g007760 // Medtr3g107320 // Medtr4g080797 // Medtr6g005550 // Medtr2g078450 // Medtr5g044160 // Medtr5g023050 // Medtr1g476030 // Medtr5g007710 // Medtr8g018620 // Medtr8g100105 // Medtr1g037310 // Medtr2g046160 // Medtr3g452710 // Medtr4g023440 // Medtr8g106170 // Medtr8g105200 // Medtr2g102210 // Medtr5g092440 // Medtr…
GO:0008270	F	zinc ion binding	145	1393	193	2615	1.2e-09	5.8e-07	// Medtr7g017100 // Medtr3g111630 // Medtr4g096930 // Medtr8g009970 // Medtr1g105605 // Medtr3g007760 // Medtr3g112230 // Medtr3g087920 // Medtr8g011270 // Medtr8g024320 // Medtr2g078450 // Medtr6g008850 // Medtr1g476030 // Medtr7g020860 // Medtr5g007710 // Medtr5g074510 // Medtr1g116230 // Medtr4g107470 // Medtr1g095810 // Medtr3g100480 // Medtr3g107520 // Medtr2g009810 // Medtr4g111985 // Medtr…	// Medtr7g017100 // Medtr3g111630 // Medtr7g103840 // Medtr8g009970 // Medtr1g105605 // Medtr4g111985 // Medtr3g112230 // Medtr3g087920 // Medtr8g011270 // Medtr8g024320 // Medtr2g078450 // Medtr6g008850 // Medtr1g476030 // Medtr7g020860 // Medtr5g007710 // Medtr5g074510 // Medtr1g116230 // Medtr5g031360 // Medtr4g107470 // Medtr8g104190 // Medtr1g095810 // Medtr1g090803 // Medtr3g100480 // Medtr…
GO:0004386	F	helicase activity	55	1393	68	2615	2.5e-06	0.00061	// Medtr2g098440 // Medtr5g005840 // Medtr5g027840 // Medtr8g027780 // Medtr4g096930 // Medtr1g061970 // Medtr7g076800 // Medtr2g015320 // Medtr2g007000 // Medtr3g049990 // Medtr3g023880 // Medtr4g094992 // Medtr2g084735 // Medtr8g101340 // Medtr4g124090 // Medtr2g064740 // Medtr8g030550 // Medtr1g116980 // Medtr4g023590 // Medtr3g106210 // Medtr7g095080 // Medtr6g005550 // Medtr4g118845 // Medtr…	// Medtr2g098440 // Medtr5g005840 // Medtr7g100820 // Medtr8g027780 // Medtr4g096930 // Medtr4g071090 // Medtr1g061970 // Medtr7g076800 // Medtr2g015320 // Medtr2g007000 // Medtr3g049990 // Medtr8g090000 // Medtr1g083130 // Medtr4g094992 // Medtr2g084735 // Medtr4g124090 // Medtr2g064740 // Medtr5g020000 // Medtr1g116980 // Medtr8g101340 // Medtr3g118120 // Medtr3g106210 // Medtr5g027840 // Medtr…
GO:0003676	F	nucleic acid binding	289	1393	445	2615	2.5e-06	0.00061	// Medtr2g098440 // Medtr2g027800 // Medtr2g005590 // Medtr8g027780 // Medtr7g085290 // Medtr3g060690 // Medtr8g009970 // Medtr5g080010 // Medtr3g085050 // Medtr4g100630 // Medtr4g086290 // Medtr3g055990 // Medtr1g026890 // Medtr8g024690 // Medtr4g080120 // Medtr7g094660 // Medtr8g022980 // Medtr1g116980 // Medtr4g127040 // Medtr3g117490 // Medtr1g021435 // Medtr1g114000 // Medtr5g078330 // Medtr…	// Medtr3g060690 // Medtr6g003970 // Medtr4g051410 // Medtr4g080120 // Medtr7g035075 // Medtr1g021435 // Medtr8g024690 // Medtr4g122270 // Medtr5g089870 // Medtr8g106170 // Medtr8g020330 // Medtr8g038460 // Medtr7g092070 // Medtr3g100180 // Medtr7g100820 // Medtr8g062720 // Medtr6g084430 // Medtr8g061350 // Medtr3g109090 // Medtr1g070390 // Medtr3g106220 // Medtr2g105380 // Medtr2g044550 // Medtr…
GO:0005488	F	binding	1082	1393	1824	2615	3.6e-05	0.006	// Medtr2g031310 // Medtr7g114370 // Medtr3g107280 // Medtr3g060690 // Medtr6g003970 // Medtr1g105605 // Medtr4g111985 // Medtr2g102210 // Medtr7g111240 // Medtr4g080797 // Medtr7g012950 // Medtr2g095390 // Medtr6g029530 // Medtr5g034780 // Medtr7g017900 // Medtr8g011270 // Medtr2g093280 // Medtr2g005510 // Medtr8g022980 // Medtr2g078450 // Medtr2g062840 // Medtr5g044160 // Medtr1g021435 // Medtr…	// Medtr1g072260 // Medtr3g060690 // Medtr7g021720 // Medtr3g107320 // Medtr4g080797 // Medtr8g011270 // Medtr2g005510 // Medtr7g035075 // Medtr8g100105 // Medtr4g122270 // Medtr4g028360 // Medtr3g007760 // Medtr8g106170 // Medtr4g094662 // Medtr8g020330 // Medtr7g077150 // Medtr5g081000 // Medtr7g117620 // Medtr8g074880 // Medtr7g100820 // Medtr3g100100 // Medtr3g031040 // Medtr5g082840 // Medtr…
GO:0004221	F	ubiquitin thiolesterase activity	16	1393	16	2615	4.4e-05	0.006	// Medtr1g010040 // Medtr4g077490 // Medtr2g071620 // Medtr2g081180 // Medtr1g041240 // Medtr3g087140 // Medtr5g086700 // Medtr1g014680 // Medtr2g060050 // Medtr2g070390 // Medtr4g107470 // Medtr3g079840 // Medtr3g100480 // Medtr8g092350 // Medtr7g106570 // Medtr4g130940	// Medtr1g010040 // Medtr4g077490 // Medtr2g071620 // Medtr2g081180 // Medtr1g041240 // Medtr5g086700 // Medtr3g079840 // Medtr3g087140 // Medtr1g014680 // Medtr2g060050 // Medtr2g070390 // Medtr4g107470 // Medtr3g100480 // Medtr8g092350 // Medtr7g106570 // Medtr4g130940
GO:0016790	F	thiolester hydrolase activity	16	1393	16	2615	4.4e-05	0.006	// Medtr1g010040 // Medtr4g077490 // Medtr2g071620 // Medtr2g081180 // Medtr1g041240 // Medtr3g087140 // Medtr5g086700 // Medtr1g014680 // Medtr2g060050 // Medtr2g070390 // Medtr4g107470 // Medtr3g079840 // Medtr3g100480 // Medtr8g092350 // Medtr7g106570 // Medtr4g130940	// Medtr1g010040 // Medtr4g077490 // Medtr2g071620 // Medtr2g081180 // Medtr1g041240 // Medtr5g086700 // Medtr3g079840 // Medtr3g087140 // Medtr1g014680 // Medtr2g060050 // Medtr2g070390 // Medtr4g107470 // Medtr3g100480 // Medtr8g092350 // Medtr7g106570 // Medtr4g130940
GO:0008026	F	ATP-dependent helicase activity	25	1393	28	2615	6e-05	0.0064	// Medtr8g027780 // Medtr7g076800 // Medtr2g015320 // Medtr2g007000 // Medtr3g049990 // Medtr6g005550 // Medtr8g018400 // Medtr1g116980 // Medtr7g095080 // Medtr2g084735 // Medtr2g100230 // Medtr0915s0010 // Medtr8g098675 // Medtr2g066050 // Medtr3g023880 // Medtr5g026590 // Medtr6g056080 // Medtr5g027840 // Medtr4g059460 // Medtr4g134170 // Medtr4g125970 // Medtr6g082080 // Medtr4g023590 // Medt…	// Medtr8g027780 // Medtr7g076800 // Medtr2g015320 // Medtr2g007000 // Medtr3g049990 // Medtr6g005550 // Medtr8g018400 // Medtr1g116980 // Medtr7g095080 // Medtr6g005320 // Medtr4g059460 // Medtr2g084735 // Medtr2g100230 // Medtr0915s0010 // Medtr8g098675 // Medtr2g066050 // Medtr3g023880 // Medtr5g026590 // Medtr6g056080 // Medtr5g027840 // Medtr7g057250 // Medtr8g080160 // Medtr4g134170 // Medt…
GO:0070035	F	purine NTP-dependent helicase activity	25	1393	28	2615	6e-05	0.0064	// Medtr8g027780 // Medtr7g076800 // Medtr2g015320 // Medtr2g007000 // Medtr3g049990 // Medtr6g005550 // Medtr8g018400 // Medtr1g116980 // Medtr7g095080 // Medtr2g084735 // Medtr2g100230 // Medtr0915s0010 // Medtr8g098675 // Medtr2g066050 // Medtr3g023880 // Medtr5g026590 // Medtr6g056080 // Medtr5g027840 // Medtr4g059460 // Medtr4g134170 // Medtr4g125970 // Medtr6g082080 // Medtr4g023590 // Medt…	// Medtr8g027780 // Medtr7g076800 // Medtr2g015320 // Medtr2g007000 // Medtr3g049990 // Medtr6g005550 // Medtr8g018400 // Medtr1g116980 // Medtr7g095080 // Medtr6g005320 // Medtr4g059460 // Medtr2g084735 // Medtr2g100230 // Medtr0915s0010 // Medtr8g098675 // Medtr2g066050 // Medtr3g023880 // Medtr5g026590 // Medtr6g056080 // Medtr5g027840 // Medtr7g057250 // Medtr8g080160 // Medtr4g134170 // Medt…
GO:0030695	F	GTPase regulator activity	14	1393	14	2615	0.00015	0.013	// Medtr5g080650 // Medtr5g020140 // Medtr8g012560 // Medtr7g020860 // Medtr6g027300 // Medtr6g086630 // Medtr2g037930 // Medtr4g074170 // Medtr3g092100 // Medtr2g083220 // Medtr1g007590 // Medtr8g085300 // Medtr5g099310 // Medtr4g124430	// Medtr5g080650 // Medtr5g020140 // Medtr8g012560 // Medtr7g020860 // Medtr6g027300 // Medtr4g074170 // Medtr2g037930 // Medtr6g086630 // Medtr3g092100 // Medtr2g083220 // Medtr1g007590 // Medtr8g085300 // Medtr5g099310 // Medtr4g124430
GO:0005083	F	small GTPase regulator activity	14	1393	14	2615	0.00015	0.013	// Medtr5g080650 // Medtr5g020140 // Medtr8g012560 // Medtr7g020860 // Medtr6g027300 // Medtr6g086630 // Medtr2g037930 // Medtr4g074170 // Medtr3g092100 // Medtr2g083220 // Medtr1g007590 // Medtr8g085300 // Medtr5g099310 // Medtr4g124430	// Medtr5g080650 // Medtr5g020140 // Medtr8g012560 // Medtr7g020860 // Medtr6g027300 // Medtr4g074170 // Medtr2g037930 // Medtr6g086630 // Medtr3g092100 // Medtr2g083220 // Medtr1g007590 // Medtr8g085300 // Medtr5g099310 // Medtr4g124430
GO:0060589	F	nucleoside-triphosphatase regulator activity	17	1393	18	2615	0.00021	0.017	// Medtr5g080650 // Medtr3g054220 // Medtr5g020140 // Medtr0136s0060 // Medtr7g093500 // Medtr7g020860 // Medtr6g027300 // Medtr4g074170 // Medtr2g037930 // Medtr6g086630 // Medtr3g092100 // Medtr2g083220 // Medtr1g007590 // Medtr8g085300 // Medtr5g099310 // Medtr8g012560 // Medtr4g124430	// Medtr5g080650 // Medtr3g054220 // Medtr5g020140 // Medtr0136s0060 // Medtr7g093500 // Medtr7g020860 // Medtr6g027300 // Medtr4g074170 // Medtr2g037930 // Medtr6g086630 // Medtr3g092100 // Medtr7g087250 // Medtr2g083220 // Medtr1g007590 // Medtr8g085300 // Medtr5g099310 // Medtr8g012560 // Medtr4g124430
GO:0008047	F	enzyme activator activity	11	1393	11	2615	0.001	0.074	// Medtr7g093500 // Medtr7g020860 // Medtr6g027300 // Medtr6g086630 // Medtr2g037930 // Medtr4g074170 // Medtr3g092100 // Medtr2g083220 // Medtr1g007590 // Medtr8g085300 // Medtr0136s0060	// Medtr7g093500 // Medtr7g020860 // Medtr6g027300 // Medtr4g074170 // Medtr2g037930 // Medtr6g086630 // Medtr3g092100 // Medtr2g083220 // Medtr1g007590 // Medtr8g085300 // Medtr0136s0060
GO:0003723	F	RNA binding	69	1393	101	2615	0.0018	0.12	// Medtr2g064460 // Medtr2g005590 // Medtr8g070490 // Medtr1g492710 // Medtr8g089980 // Medtr4g081120 // Medtr7g117545 // Medtr4g074160 // Medtr2g048630 // Medtr7g067540 // Medtr7g111750 // Medtr7g451340 // Medtr4g127380 // Medtr2g101350 // Medtr4g014590 // Medtr7g083840 // Medtr3g095230 // Medtr2g009650 // Medtr3g434840 // Medtr1g114000 // Medtr8g093680 // Medtr1g026890 // Medtr4g080120 // Medtr…	// Medtr2g005590 // Medtr8g089980 // Medtr4g051410 // Medtr2g033020 // Medtr4g080120 // Medtr1g114000 // Medtr8g093680 // Medtr7g111750 // Medtr2g038020 // Medtr4g064670 // Medtr5g080390 // Medtr8g106170 // Medtr5g008420 // Medtr3g079860 // Medtr4g077700 // Medtr8g099720 // Medtr1g075190 // Medtr3g105430 // Medtr8g052030 // Medtr4g036415 // Medtr8g061350 // Medtr7g104890 // Medtr4g079320 // Medtr…
GO:0016881	F	acid-amino acid ligase activity	24	1393	30	2615	0.0024	0.15	// Medtr7g017100 // Medtr3g466220 // Medtr4g063800 // Medtr3g091510 // Medtr2g033040 // Medtr1g112730 // Medtr4g094468 // Medtr5g066710 // Medtr4g094708 // Medtr4g131690 // Medtr8g080280 // Medtr0332s0040 // Medtr1g066940 // Medtr5g065270 // Medtr1g100820 // Medtr8g071040 // Medtr7g061540 // Medtr6g013690 // Medtr3g115670 // Medtr2g018010 // Medtr8g060700 // Medtr5g009240 // Medtr4g108080 // Medt…	// Medtr7g017100 // Medtr3g466220 // Medtr4g063800 // Medtr3g091510 // Medtr6g071340 // Medtr2g033040 // Medtr1g112730 // Medtr4g076200 // Medtr4g094468 // Medtr5g066710 // Medtr1g056880 // Medtr4g094708 // Medtr4g131690 // Medtr8g080280 // Medtr0332s0040 // Medtr1g056870 // Medtr1g066940 // Medtr5g065270 // Medtr1g100820 // Medtr8g071040 // Medtr7g061540 // Medtr6g013690 // Medtr3g115670 // Medt…
GO:0016879	F	ligase activity, forming carbon-nitrogen bonds	35	1393	47	2615	0.0026	0.15	// Medtr7g017100 // Medtr3g466220 // Medtr4g063800 // Medtr8g093860 // Medtr3g091510 // Medtr2g033040 // Medtr1g112730 // Medtr4g094468 // Medtr8g098325 // Medtr5g066710 // Medtr4g094708 // Medtr8g100045 // Medtr4g131690 // Medtr8g101330 // Medtr8g080280 // Medtr0332s0040 // Medtr5g042880 // Medtr5g025310 // Medtr5g065270 // Medtr1g100820 // Medtr2g018010 // Medtr8g071040 // Medtr7g061540 // Medt…	// Medtr7g017100 // Medtr3g466220 // Medtr2g090140 // Medtr4g063800 // Medtr8g093860 // Medtr3g073010 // Medtr3g091510 // Medtr6g071340 // Medtr2g033040 // Medtr8g098325 // Medtr4g076200 // Medtr4g094468 // Medtr1g112730 // Medtr5g066710 // Medtr1g056880 // Medtr4g094708 // Medtr8g100045 // Medtr3g048950 // Medtr4g131690 // Medtr8g101330 // Medtr0417s0020 // Medtr8g080280 // Medtr0332s0040 // Med…
GO:0008565	F	protein transporter activity	15	1393	17	2615	0.0028	0.16	// Medtr4g077660 // Medtr8g085950 // Medtr1g083810 // Medtr2g084610 // Medtr8g027450 // Medtr8g063690 // Medtr3g109922 // Medtr1g082380 // Medtr8g099785 // Medtr3g491860 // Medtr2g006750 // Medtr4g064780 // Medtr5g034780 // Medtr4g076210 // Medtr7g021500	// Medtr4g077660 // Medtr8g085950 // Medtr1g100220 // Medtr2g084610 // Medtr8g027450 // Medtr8g063690 // Medtr3g109922 // Medtr1g082380 // Medtr8g099785 // Medtr3g491860 // Medtr2g006750 // Medtr1g083810 // Medtr4g064780 // Medtr5g034780 // Medtr1g080910 // Medtr4g076210 // Medtr7g021500
GO:0005096	F	GTPase activator activity	9	1393	9	2615	0.0035	0.19	// Medtr7g020860 // Medtr6g027300 // Medtr6g086630 // Medtr2g037930 // Medtr4g074170 // Medtr3g092100 // Medtr2g083220 // Medtr1g007590 // Medtr8g085300	// Medtr7g020860 // Medtr6g027300 // Medtr6g086630 // Medtr2g037930 // Medtr4g074170 // Medtr3g092100 // Medtr2g083220 // Medtr1g007590 // Medtr8g085300
GO:0019888	F	protein phosphatase regulator activity	7	1393	7	2615	0.012	0.56	// Medtr4g113020 // Medtr6g022720 // Medtr3g086010 // Medtr1g062950 // Medtr1g011460 // Medtr3g080070 // Medtr7g102900	// Medtr4g113020 // Medtr6g022720 // Medtr3g086010 // Medtr1g062950 // Medtr1g011460 // Medtr3g080070 // Medtr7g102900
GO:0008601	F	protein phosphatase type 2A regulator activity	7	1393	7	2615	0.012	0.56	// Medtr4g113020 // Medtr6g022720 // Medtr3g086010 // Medtr1g062950 // Medtr1g011460 // Medtr3g080070 // Medtr7g102900	// Medtr4g113020 // Medtr6g022720 // Medtr3g086010 // Medtr1g062950 // Medtr1g011460 // Medtr3g080070 // Medtr7g102900
GO:0019208	F	phosphatase regulator activity	7	1393	7	2615	0.012	0.56	// Medtr4g113020 // Medtr6g022720 // Medtr3g086010 // Medtr1g062950 // Medtr1g011460 // Medtr3g080070 // Medtr7g102900	// Medtr4g113020 // Medtr6g022720 // Medtr3g086010 // Medtr1g062950 // Medtr1g011460 // Medtr3g080070 // Medtr7g102900
GO:0017076	F	purine nucleotide binding	274	1393	465	2615	0.014	0.59	// Medtr2g031310 // Medtr2g098440 // Medtr3g106210 // Medtr2g078740 // Medtr5g027840 // Medtr4g077700 // Medtr8g037910 // Medtr7g110660 // Medtr7g033640 // Medtr2g090120 // Medtr5g079840 // Medtr4g073890 // Medtr2g095390 // Medtr4g019410 // Medtr4g094992 // Medtr1g112870 // Medtr2g005510 // Medtr3g077740 // Medtr7g074610 // Medtr2g098030 // Medtr7g096060 // Medtr8g062720 // Medtr7g117870 // Medtr…	// Medtr2g031310 // Medtr4g094495 // Medtr7g061020 // Medtr1g075610 // Medtr8g024590 // Medtr1g086050 // Medtr2g005510 // Medtr2g100030 // Medtr1g106040 // Medtr4g122270 // Medtr8g463270 // Medtr5g027530 // Medtr7g073530 // Medtr7g077150 // Medtr4g115120 // Medtr3g072800 // Medtr7g104500 // Medtr7g100820 // Medtr8g009510 // Medtr8g062720 // Medtr3g031040 // Medtr3g008040 // Medtr7g103440 // Medtr…
GO:0050662	F	coenzyme binding	33	1393	47	2615	0.014	0.6	// Medtr6g087670 // Medtr2g065470 // Medtr4g079780 // Medtr7g017900 // Medtr2g081810 // Medtr5g012920 // Medtr8g032040 // Medtr2g098030 // Medtr2g060550 // Medtr7g030020 // Medtr1g102950 // Medtr7g012950 // Medtr2g062840 // Medtr4g074350 // Medtr8g102620 // Medtr4g121880 // Medtr7g024560 // Medtr5g043970 // Medtr8g037910 // Medtr1g022235 // Medtr3g085740 // Medtr4g100640 // Medtr2g104610 // Medtr…	// Medtr4g094495 // Medtr1g101400 // Medtr8g032040 // Medtr6g087670 // Medtr2g070420 // Medtr1g050360 // Medtr2g065470 // Medtr4g079780 // Medtr7g017900 // Medtr5g012920 // Medtr7g084800 // Medtr2g098030 // Medtr2g060550 // Medtr7g030020 // Medtr1g102950 // Medtr7g012950 // Medtr2g062840 // Medtr3g099190 // Medtr4g074350 // Medtr3g115920 // Medtr8g102620 // Medtr4g121880 // Medtr7g024560 // Medtr…
GO:0016874	F	ligase activity	51	1393	77	2615	0.016	0.63	// Medtr2g034090 // Medtr7g017100 // Medtr3g466220 // Medtr4g063800 // Medtr1g082850 // Medtr7g110660 // Medtr8g101330 // Medtr8g093860 // Medtr3g091510 // Medtr4g074640 // Medtr5g065270 // Medtr8g102050 // Medtr2g033040 // Medtr8g098325 // Medtr4g094468 // Medtr1g112730 // Medtr5g066710 // Medtr4g094708 // Medtr8g100045 // Medtr7g013100 // Medtr4g131690 // Medtr1g106040 // Medtr8g080280 // Medtr…	// Medtr2g034090 // Medtr7g017100 // Medtr8g006955 // Medtr2g090140 // Medtr4g063800 // Medtr5g042880 // Medtr1g082850 // Medtr7g110660 // Medtr8g101330 // Medtr8g093860 // Medtr3g073010 // Medtr3g091510 // Medtr4g034770 // Medtr8g104740 // Medtr3g466220 // Medtr5g065270 // Medtr8g102050 // Medtr2g033040 // Medtr8g098325 // Medtr4g076200 // Medtr4g094468 // Medtr1g112730 // Medtr5g066710 // Medtr…
GO:0000166	F	nucleotide binding	370	1393	638	2615	0.018	0.63	// Medtr2g031310 // Medtr2g095390 // Medtr7g017900 // Medtr2g005510 // Medtr1g102950 // Medtr1g106040 // Medtr2g098510 // Medtr7g104500 // Medtr7g100820 // Medtr8g062720 // Medtr3g109090 // Medtr1g019150 // Medtr3g058530 // Medtr1g069735 // Medtr5g023740 // Medtr8g463890 // Medtr5g025310 // Medtr6g087670 // Medtr8g102050 // Medtr8g098325 // Medtr7g044770 // Medtr5g020000 // Medtr2g048340 // Medtr…	// Medtr4g070360 // Medtr4g094495 // Medtr1g072260 // Medtr7g061020 // Medtr1g075610 // Medtr8g024590 // Medtr7g017900 // Medtr1g086050 // Medtr2g005510 // Medtr1g102950 // Medtr8g015150 // Medtr2g100030 // Medtr1g106040 // Medtr4g122270 // Medtr8g463270 // Medtr1g057860 // Medtr5g027530 // Medtr4g094662 // Medtr7g077150 // Medtr4g115120 // Medtr7g105580 // Medtr7g104500 // Medtr7g100820 // Medtr…
GO:0003924	F	GTPase activity	30	1393	43	2615	0.022	0.63	// Medtr2g031310 // Medtr6g071360 // Medtr4g096770 // Medtr8g085980 // Medtr1g082870 // Medtr4g014810 // Medtr7g117050 // Medtr2g005510 // Medtr8g105580 // Medtr7g044770 // Medtr5g018510 // Medtr1g106005 // Medtr2g027660 // Medtr2g009690 // Medtr4g010050 // Medtr4g019110 // Medtr2g075870 // Medtr2g069050 // Medtr8g087950 // Medtr7g104500 // Medtr4g116430 // Medtr1g099000 // Medtr4g093750 // Medtr…	// Medtr6g087980 // Medtr2g031310 // Medtr6g071360 // Medtr4g096770 // Medtr8g085980 // Medtr4g116430 // Medtr2g069050 // Medtr4g014810 // Medtr3g076660 // Medtr7g117050 // Medtr2g005510 // Medtr8g105580 // Medtr7g044770 // Medtr1g052535 // Medtr5g018510 // Medtr1g106005 // Medtr2g027660 // Medtr2g009690 // Medtr8g463270 // Medtr4g010050 // Medtr1g023160 // Medtr3g097250 // Medtr4g019110 // Medtr…
GO:0016818	F	hydrolase activity, acting on acid anhydrides, in phosphorus-containing anhydrides	123	1393	202	2615	0.021	0.63	// Medtr2g031310 // Medtr2g098440 // Medtr5g027840 // Medtr8g027780 // Medtr2g095390 // Medtr4g094992 // Medtr2g005510 // Medtr8g105580 // Medtr7g096060 // Medtr1g116980 // Medtr1g084020 // Medtr7g095080 // Medtr2g009690 // Medtr2g100230 // Medtr5g013790 // Medtr1g095810 // Medtr8g101340 // Medtr4g088220 // Medtr1g088730 // Medtr7g104500 // Medtr7g100820 // Medtr8g062720 // Medtr4g134170 // Medtr…	// Medtr2g031310 // Medtr2g098440 // Medtr5g027840 // Medtr8g027780 // Medtr7g061020 // Medtr8g056860 // Medtr2g095390 // Medtr4g094992 // Medtr8g442660 // Medtr2g005510 // Medtr4g094662 // Medtr7g096060 // Medtr1g116980 // Medtr1g084020 // Medtr6g011680 // Medtr7g095080 // Medtr6g005320 // Medtr8g080160 // Medtr2g009690 // Medtr2g100230 // Medtr5g013790 // Medtr8g463270 // Medtr1g095810 // Medtr…
GO:0016817	F	hydrolase activity, acting on acid anhydrides	124	1393	204	2615	0.022	0.63	// Medtr2g031310 // Medtr2g098440 // Medtr5g027840 // Medtr8g027780 // Medtr2g095390 // Medtr4g094992 // Medtr1g112870 // Medtr2g005510 // Medtr8g105580 // Medtr7g096060 // Medtr1g116980 // Medtr1g084020 // Medtr7g095080 // Medtr2g009690 // Medtr2g100230 // Medtr5g013790 // Medtr1g095810 // Medtr8g101340 // Medtr4g088220 // Medtr1g088730 // Medtr7g104500 // Medtr7g100820 // Medtr8g062720 // Medtr…	// Medtr2g031310 // Medtr2g098440 // Medtr5g027840 // Medtr8g027780 // Medtr7g061020 // Medtr8g056860 // Medtr2g095390 // Medtr4g094992 // Medtr1g112870 // Medtr2g005510 // Medtr4g094662 // Medtr7g096060 // Medtr1g116980 // Medtr1g084020 // Medtr6g011680 // Medtr7g095080 // Medtr6g005320 // Medtr8g080160 // Medtr2g009690 // Medtr2g100230 // Medtr5g013790 // Medtr8g463270 // Medtr1g095810 // Medtr…
GO:0004842	F	ubiquitin-protein ligase activity	17	1393	22	2615	0.019	0.63	// Medtr4g094468 // Medtr7g017100 // Medtr3g466220 // Medtr1g100820 // Medtr4g063800 // Medtr5g066710 // Medtr5g009240 // Medtr2g018010 // Medtr7g061540 // Medtr4g094708 // Medtr6g013690 // Medtr1g066940 // Medtr3g115670 // Medtr2g033040 // Medtr3g091510 // Medtr8g080280 // Medtr3g099777	// Medtr7g017100 // Medtr3g466220 // Medtr4g063800 // Medtr3g091510 // Medtr6g071340 // Medtr2g033040 // Medtr4g094468 // Medtr5g066710 // Medtr1g056880 // Medtr4g094708 // Medtr8g080280 // Medtr1g056870 // Medtr1g066940 // Medtr1g100820 // Medtr7g061540 // Medtr6g013690 // Medtr3g115670 // Medtr2g018010 // Medtr5g009240 // Medtr5g061290 // Medtr5g048050 // Medtr3g099777
GO:0032555	F	purine ribonucleotide binding	260	1393	443	2615	0.019	0.63	// Medtr2g031310 // Medtr2g098440 // Medtr3g106210 // Medtr2g078740 // Medtr5g027840 // Medtr4g077700 // Medtr7g110660 // Medtr7g033640 // Medtr2g090120 // Medtr5g079840 // Medtr4g073890 // Medtr2g095390 // Medtr4g019410 // Medtr4g094992 // Medtr1g112870 // Medtr2g005510 // Medtr3g077740 // Medtr7g074610 // Medtr7g096060 // Medtr8g062720 // Medtr7g117870 // Medtr1g084020 // Medtr7g095080 // Medtr…	// Medtr2g031310 // Medtr7g061020 // Medtr1g075610 // Medtr8g024590 // Medtr1g086050 // Medtr2g005510 // Medtr2g100030 // Medtr1g106040 // Medtr4g122270 // Medtr8g463270 // Medtr5g027530 // Medtr7g073530 // Medtr7g077150 // Medtr4g115120 // Medtr3g072800 // Medtr7g104500 // Medtr7g100820 // Medtr8g009510 // Medtr8g062720 // Medtr3g031040 // Medtr3g008040 // Medtr7g103440 // Medtr3g100910 // Medtr…
GO:0032553	F	ribonucleotide binding	260	1393	443	2615	0.019	0.63	// Medtr2g031310 // Medtr2g098440 // Medtr3g106210 // Medtr2g078740 // Medtr5g027840 // Medtr4g077700 // Medtr7g110660 // Medtr7g033640 // Medtr2g090120 // Medtr5g079840 // Medtr4g073890 // Medtr2g095390 // Medtr4g019410 // Medtr4g094992 // Medtr1g112870 // Medtr2g005510 // Medtr3g077740 // Medtr7g074610 // Medtr7g096060 // Medtr8g062720 // Medtr7g117870 // Medtr1g084020 // Medtr7g095080 // Medtr…	// Medtr2g031310 // Medtr7g061020 // Medtr1g075610 // Medtr8g024590 // Medtr1g086050 // Medtr2g005510 // Medtr2g100030 // Medtr1g106040 // Medtr4g122270 // Medtr8g463270 // Medtr5g027530 // Medtr7g073530 // Medtr7g077150 // Medtr4g115120 // Medtr3g072800 // Medtr7g104500 // Medtr7g100820 // Medtr8g009510 // Medtr8g062720 // Medtr3g031040 // Medtr3g008040 // Medtr7g103440 // Medtr3g100910 // Medtr…
GO:0017111	F	nucleoside-triphosphatase activity	120	1393	197	2615	0.022	0.63	// Medtr2g031310 // Medtr2g098440 // Medtr5g027840 // Medtr8g027780 // Medtr2g095390 // Medtr4g094992 // Medtr2g005510 // Medtr8g105580 // Medtr7g096060 // Medtr1g116980 // Medtr1g084020 // Medtr7g095080 // Medtr2g009690 // Medtr2g100230 // Medtr5g013790 // Medtr1g095810 // Medtr8g101340 // Medtr2g012830 // Medtr1g088730 // Medtr7g104500 // Medtr7g100820 // Medtr8g062720 // Medtr4g134170 // Medtr…	// Medtr2g031310 // Medtr2g098440 // Medtr5g027840 // Medtr8g027780 // Medtr7g061020 // Medtr8g056860 // Medtr2g095390 // Medtr4g094992 // Medtr8g442660 // Medtr2g005510 // Medtr4g094662 // Medtr7g096060 // Medtr1g116980 // Medtr1g084020 // Medtr6g011680 // Medtr7g095080 // Medtr6g005320 // Medtr8g080160 // Medtr2g009690 // Medtr2g100230 // Medtr5g013790 // Medtr8g463270 // Medtr1g095810 // Medtr…
GO:0019787	F	small conjugating protein ligase activity	17	1393	22	2615	0.019	0.63	// Medtr4g094468 // Medtr7g017100 // Medtr3g466220 // Medtr1g100820 // Medtr4g063800 // Medtr5g066710 // Medtr5g009240 // Medtr2g018010 // Medtr7g061540 // Medtr4g094708 // Medtr6g013690 // Medtr1g066940 // Medtr3g115670 // Medtr2g033040 // Medtr3g091510 // Medtr8g080280 // Medtr3g099777	// Medtr7g017100 // Medtr3g466220 // Medtr4g063800 // Medtr3g091510 // Medtr6g071340 // Medtr2g033040 // Medtr4g094468 // Medtr5g066710 // Medtr1g056880 // Medtr4g094708 // Medtr8g080280 // Medtr1g056870 // Medtr1g066940 // Medtr1g100820 // Medtr7g061540 // Medtr6g013690 // Medtr3g115670 // Medtr2g018010 // Medtr5g009240 // Medtr5g061290 // Medtr5g048050 // Medtr3g099777
GO:0016462	F	pyrophosphatase activity	123	1393	202	2615	0.021	0.63	// Medtr2g031310 // Medtr2g098440 // Medtr5g027840 // Medtr8g027780 // Medtr2g095390 // Medtr4g094992 // Medtr2g005510 // Medtr8g105580 // Medtr7g096060 // Medtr1g116980 // Medtr1g084020 // Medtr7g095080 // Medtr2g009690 // Medtr2g100230 // Medtr5g013790 // Medtr1g095810 // Medtr8g101340 // Medtr4g088220 // Medtr1g088730 // Medtr7g104500 // Medtr7g100820 // Medtr8g062720 // Medtr4g134170 // Medtr…	// Medtr2g031310 // Medtr2g098440 // Medtr5g027840 // Medtr8g027780 // Medtr7g061020 // Medtr8g056860 // Medtr2g095390 // Medtr4g094992 // Medtr8g442660 // Medtr2g005510 // Medtr4g094662 // Medtr7g096060 // Medtr1g116980 // Medtr1g084020 // Medtr6g011680 // Medtr7g095080 // Medtr6g005320 // Medtr8g080160 // Medtr2g009690 // Medtr2g100230 // Medtr5g013790 // Medtr8g463270 // Medtr1g095810 // Medtr…
GO:0001883	F	purine nucleoside binding	239	1393	409	2615	0.029	0.75	// Medtr2g098440 // Medtr3g106210 // Medtr2g078740 // Medtr5g027840 // Medtr8g027780 // Medtr7g110660 // Medtr7g033640 // Medtr2g090120 // Medtr5g079840 // Medtr4g073890 // Medtr2g095390 // Medtr4g019410 // Medtr1g112870 // Medtr6g005550 // Medtr3g077740 // Medtr7g074610 // Medtr2g098030 // Medtr7g096060 // Medtr8g062720 // Medtr7g117870 // Medtr1g084020 // Medtr7g095080 // Medtr4g068740 // Medtr…	// Medtr4g094495 // Medtr7g061020 // Medtr1g075610 // Medtr8g024590 // Medtr1g086050 // Medtr6g005550 // Medtr2g100030 // Medtr1g106040 // Medtr4g122270 // Medtr5g027530 // Medtr7g073530 // Medtr7g077150 // Medtr4g115120 // Medtr3g072800 // Medtr7g100820 // Medtr8g062720 // Medtr3g031040 // Medtr3g008040 // Medtr5g083480 // Medtr7g103440 // Medtr3g100910 // Medtr4g073890 // Medtr3g048190 // Medtr…
GO:0001882	F	nucleoside binding	239	1393	409	2615	0.029	0.75	// Medtr2g098440 // Medtr3g106210 // Medtr2g078740 // Medtr5g027840 // Medtr8g027780 // Medtr7g110660 // Medtr7g033640 // Medtr2g090120 // Medtr5g079840 // Medtr4g073890 // Medtr2g095390 // Medtr4g019410 // Medtr1g112870 // Medtr6g005550 // Medtr3g077740 // Medtr7g074610 // Medtr2g098030 // Medtr7g096060 // Medtr8g062720 // Medtr7g117870 // Medtr1g084020 // Medtr7g095080 // Medtr4g068740 // Medtr…	// Medtr4g094495 // Medtr7g061020 // Medtr1g075610 // Medtr8g024590 // Medtr1g086050 // Medtr6g005550 // Medtr2g100030 // Medtr1g106040 // Medtr4g122270 // Medtr5g027530 // Medtr7g073530 // Medtr7g077150 // Medtr4g115120 // Medtr3g072800 // Medtr7g100820 // Medtr8g062720 // Medtr3g031040 // Medtr3g008040 // Medtr5g083480 // Medtr7g103440 // Medtr3g100910 // Medtr4g073890 // Medtr3g048190 // Medtr…
GO:0030554	F	adenyl nucleotide binding	239	1393	409	2615	0.029	0.75	// Medtr2g098440 // Medtr3g106210 // Medtr2g078740 // Medtr5g027840 // Medtr8g027780 // Medtr7g110660 // Medtr7g033640 // Medtr2g090120 // Medtr5g079840 // Medtr4g073890 // Medtr2g095390 // Medtr4g019410 // Medtr1g112870 // Medtr6g005550 // Medtr3g077740 // Medtr7g074610 // Medtr2g098030 // Medtr7g096060 // Medtr8g062720 // Medtr7g117870 // Medtr1g084020 // Medtr7g095080 // Medtr4g068740 // Medtr…	// Medtr4g094495 // Medtr7g061020 // Medtr1g075610 // Medtr8g024590 // Medtr1g086050 // Medtr6g005550 // Medtr2g100030 // Medtr1g106040 // Medtr4g122270 // Medtr5g027530 // Medtr7g073530 // Medtr7g077150 // Medtr4g115120 // Medtr3g072800 // Medtr7g100820 // Medtr8g062720 // Medtr3g031040 // Medtr3g008040 // Medtr5g083480 // Medtr7g103440 // Medtr3g100910 // Medtr4g073890 // Medtr3g048190 // Medtr…
GO:0032559	F	adenyl ribonucleotide binding	227	1393	389	2615	0.034	0.79	// Medtr2g098440 // Medtr3g106210 // Medtr2g078740 // Medtr5g027840 // Medtr8g027780 // Medtr7g110660 // Medtr7g033640 // Medtr2g090120 // Medtr5g079840 // Medtr4g073890 // Medtr2g095390 // Medtr4g019410 // Medtr1g112870 // Medtr6g005550 // Medtr3g077740 // Medtr7g074610 // Medtr7g096060 // Medtr8g062720 // Medtr7g117870 // Medtr1g084020 // Medtr7g095080 // Medtr4g068740 // Medtr7g009320 // Medtr…	// Medtr7g061020 // Medtr1g075610 // Medtr8g024590 // Medtr1g086050 // Medtr6g005550 // Medtr2g100030 // Medtr1g106040 // Medtr4g122270 // Medtr5g027530 // Medtr7g073530 // Medtr7g077150 // Medtr4g115120 // Medtr3g072800 // Medtr7g100820 // Medtr8g062720 // Medtr3g031040 // Medtr3g008040 // Medtr5g083480 // Medtr7g103440 // Medtr3g100910 // Medtr3g048190 // Medtr3g058530 // Medtr1g069735 // Medtr…
GO:0042623	F	ATPase activity, coupled	36	1393	54	2615	0.034	0.79	// Medtr8g027780 // Medtr7g076800 // Medtr2g015320 // Medtr2g007000 // Medtr3g049990 // Medtr6g005550 // Medtr7g073480 // Medtr8g018400 // Medtr1g116980 // Medtr1g084020 // Medtr7g023340 // Medtr3g097560 // Medtr7g095080 // Medtr2g084735 // Medtr2g100230 // Medtr5g013790 // Medtr2g099690 // Medtr8g098675 // Medtr2g019020 // Medtr6g056080 // Medtr3g023880 // Medtr5g026590 // Medtr2g066050 // Medtr…	// Medtr1g088680 // Medtr5g090760 // Medtr8g027780 // Medtr3g097560 // Medtr2g101290 // Medtr3g112420 // Medtr7g076800 // Medtr2g015320 // Medtr2g007000 // Medtr3g049990 // Medtr6g005550 // Medtr5g029750 // Medtr7g073480 // Medtr8g018400 // Medtr1g116980 // Medtr1g084020 // Medtr6g011680 // Medtr7g023340 // Medtr7g033755 // Medtr7g095080 // Medtr6g005320 // Medtr5g033080 // Medtr4g059460 // Medtr…
GO:0005524	F	ATP binding	227	1393	389	2615	0.034	0.79	// Medtr2g098440 // Medtr3g106210 // Medtr2g078740 // Medtr5g027840 // Medtr8g027780 // Medtr7g110660 // Medtr7g033640 // Medtr2g090120 // Medtr5g079840 // Medtr4g073890 // Medtr2g095390 // Medtr4g019410 // Medtr1g112870 // Medtr6g005550 // Medtr3g077740 // Medtr7g074610 // Medtr7g096060 // Medtr8g062720 // Medtr7g117870 // Medtr1g084020 // Medtr7g095080 // Medtr4g068740 // Medtr7g009320 // Medtr…	// Medtr7g061020 // Medtr1g075610 // Medtr8g024590 // Medtr1g086050 // Medtr6g005550 // Medtr2g100030 // Medtr1g106040 // Medtr4g122270 // Medtr5g027530 // Medtr7g073530 // Medtr7g077150 // Medtr4g115120 // Medtr3g072800 // Medtr7g100820 // Medtr8g062720 // Medtr3g031040 // Medtr3g008040 // Medtr5g083480 // Medtr7g103440 // Medtr3g100910 // Medtr3g048190 // Medtr3g058530 // Medtr1g069735 // Medtr…
GO:0051287	F	NAD or NADH binding	10	1393	12	2615	0.033	0.79	// Medtr5g043970 // Medtr3g085740 // Medtr8g032040 // Medtr7g012950 // Medtr2g062840 // Medtr2g104610 // Medtr2g065470 // Medtr8g102620 // Medtr5g023740 // Medtr1g012540	// Medtr5g043970 // Medtr8g102620 // Medtr3g085740 // Medtr8g032040 // Medtr7g012950 // Medtr2g062840 // Medtr2g104610 // Medtr2g065470 // Medtr3g115920 // Medtr1g012540 // Medtr5g023740 // Medtr7g084800
GO:0005198	F	structural molecule activity	71	1393	114	2615	0.036	0.82	// Medtr2g031310 // Medtr2g064460 // Medtr1g064500 // Medtr1g031890 // Medtr7g112880 // Medtr8g085980 // Medtr4g081120 // Medtr2g096340 // Medtr1g106005 // Medtr7g086470 // Medtr4g062410 // Medtr1g015500 // Medtr8g076780 // Medtr4g121877 // Medtr3g082760 // Medtr4g014590 // Medtr2g018680 // Medtr5g021800 // Medtr4g006830 // Medtr7g111590 // Medtr5g081705 // Medtr8g040740 // Medtr5g026750 // Medtr…	// Medtr2g031310 // Medtr3g078370 // Medtr1g047130 // Medtr8g076780 // Medtr4g121877 // Medtr0199s0040 // Medtr4g051410 // Medtr2g033020 // Medtr4g006830 // Medtr7g111590 // Medtr5g081705 // Medtr8g093680 // Medtr7g057770 // Medtr7g111750 // Medtr8g046140 // Medtr5g011910 // Medtr3g080800 // Medtr8g099720 // Medtr8g090185 // Medtr5g012890 // Medtr7g078800 // Medtr7g116690 // Medtr8g052030 // Medt…
GO:0005099	F	Ras GTPase activator activity	5	1393	5	2615	0.043	0.92	// Medtr1g007590 // Medtr8g085300 // Medtr2g083220 // Medtr2g037930 // Medtr3g092100	// Medtr1g007590 // Medtr8g085300 // Medtr2g083220 // Medtr2g037930 // Medtr3g092100
GO:0005097	F	Rab GTPase activator activity	5	1393	5	2615	0.043	0.92	// Medtr1g007590 // Medtr8g085300 // Medtr2g083220 // Medtr2g037930 // Medtr3g092100	// Medtr1g007590 // Medtr8g085300 // Medtr2g083220 // Medtr2g037930 // Medtr3g092100
GO:0004428	F	inositol or phosphatidylinositol kinase activity	5	1393	5	2615	0.043	0.92	// Medtr1g062740 // Medtr4g124590 // Medtr8g023080 // Medtr4g085090 // Medtr8g066720	// Medtr1g062740 // Medtr4g124590 // Medtr8g023080 // Medtr4g085090 // Medtr8g066720
GO:0004252	F	serine-type endopeptidase activity	10	1393	38	2615	1	1	// Medtr3g067690 // Medtr4g075100 // Medtr3g067695 // Medtr4g099020 // Medtr1g084020 // Medtr0025s0060 // Medtr3g115030 // Medtr5g013790 // Medtr1g040725 // Medtr4g106730	// Medtr3g067690 // Medtr3g067695 // Medtr2g101290 // Medtr4g069800 // Medtr7g481600 // Medtr5g011260 // Medtr1g088980 // Medtr2g046740 // Medtr7g082980 // Medtr7g081580 // Medtr4g127480 // Medtr1g084020 // Medtr6g055410 // Medtr1g106550 // Medtr5g026840 // Medtr7g081750 // Medtr4g075100 // Medtr1g078110 // Medtr4g106730 // Medtr7g079295 // Medtr5g013790 // Medtr3g114420 // Medtr6g007030 // Medtr…
GO:0016866	F	intramolecular transferase activity	8	1393	18	2615	0.84	1	// Medtr1g094980 // Medtr7g085640 // Medtr5g004910 // Medtr4g074160 // Medtr5g013970 // Medtr7g079490 // Medtr4g131270 // Medtr7g114850	// Medtr8g104540 // Medtr1g094980 // Medtr7g085640 // Medtr5g004910 // Medtr6g004400 // Medtr4g084270 // Medtr3g114540 // Medtr6g093100 // Medtr4g074160 // Medtr4g076520 // Medtr3g118070 // Medtr5g013970 // Medtr6g013425 // Medtr7g079490 // Medtr6g088140 // Medtr4g131270 // Medtr1g102010 // Medtr7g114850
GO:0004713	F	protein tyrosine kinase activity	77	1393	152	2615	0.76	1	// Medtr1g089600 // Medtr1g052115 // Medtr2g090120 // Medtr8g028880 // Medtr7g074610 // Medtr8g095440 // Medtr7g033640 // Medtr2g043380 // Medtr5g079840 // Medtr4g122160 // Medtr3g096960 // Medtr4g086660 // Medtr4g019410 // Medtr1g086370 // Medtr4g117490 // Medtr1g081790 // Medtr1g061190 // Medtr8g107470 // Medtr7g080810 // Medtr2g027240 // Medtr8g023560 // Medtr3g026250 // Medtr6g074905 // Medtr…	// Medtr2g078740 // Medtr8g095440 // Medtr7g033640 // Medtr4g014070 // Medtr5g079840 // Medtr1g075610 // Medtr3g064080 // Medtr8g024590 // Medtr4g019410 // Medtr7g100630 // Medtr4g068740 // Medtr7g009320 // Medtr2g100030 // Medtr3g099767 // Medtr2g028580 // Medtr1g041150 // Medtr8g071230 // Medtr7g089480 // Medtr1g010220 // Medtr3g040800 // Medtr8g013600 // Medtr3g086120 // Medtr3g089510 // Medtr…
GO:0016810	F	hydrolase activity, acting on carbon-nitrogen (but not peptide) bonds	8	1393	12	2615	0.26	1	// Medtr3g077160 // Medtr3g118535 // Medtr4g094130 // Medtr4g016980 // Medtr5g095820 // Medtr5g004640 // Medtr1g072720 // Medtr4g055080	// Medtr4g011040 // Medtr4g016980 // Medtr3g077160 // Medtr3g013710 // Medtr3g118535 // Medtr4g094130 // Medtr1g075320 // Medtr5g095820 // Medtr7g035310 // Medtr1g072720 // Medtr4g055080 // Medtr5g004640
GO:0016811	F	hydrolase activity, acting on carbon-nitrogen (but not peptide) bonds, in linear amides	5	1393	7	2615	0.28	1	// Medtr3g118535 // Medtr1g072720 // Medtr3g077160 // Medtr4g055080 // Medtr5g004640	// Medtr4g011040 // Medtr3g077160 // Medtr3g118535 // Medtr7g035310 // Medtr1g072720 // Medtr4g055080 // Medtr5g004640
GO:0003779	F	actin binding	6	1393	8	2615	0.19	1	// Medtr2g036860 // Medtr4g069960 // Medtr8g027995 // Medtr5g098130 // Medtr7g023250 // Medtr7g091460	// Medtr8g098470 // Medtr2g036860 // Medtr4g069960 // Medtr8g027995 // Medtr5g098130 // Medtr7g023250 // Medtr7g112700 // Medtr7g091460
GO:0015399	F	primary active transmembrane transporter activity	12	1393	25	2615	0.77	1	// Medtr2g019020 // Medtr7g073480 // Medtr4g115970 // Medtr7g023340 // Medtr4g107500 // Medtr4g064780 // Medtr3g097560 // Medtr1g082380 // Medtr2g099690 // Medtr4g005280 // Medtr7g100110 // Medtr2g038310	// Medtr1g088680 // Medtr5g090760 // Medtr3g097560 // Medtr4g115970 // Medtr1g082380 // Medtr5g029750 // Medtr7g073480 // Medtr6g011680 // Medtr7g033755 // Medtr5g033080 // Medtr4g123990 // Medtr4g094232 // Medtr2g019020 // Medtr7g023340 // Medtr4g005280 // Medtr2g036380 // Medtr7g102070 // Medtr4g107500 // Medtr4g094985 // Medtr2g099690 // Medtr4g064780 // Medtr2g038310 // Medtr2g062790 // Medtr…
GO:0016787	F	hydrolase activity	220	1393	454	2615	0.97	1	// Medtr2g031310 // Medtr2g098440 // Medtr5g027840 // Medtr8g027780 // Medtr3g105880 // Medtr5g004640 // Medtr3g079750 // Medtr2g095390 // Medtr1g086350 // Medtr4g094992 // Medtr1g112870 // Medtr2g005510 // Medtr3g111630 // Medtr7g096060 // Medtr8g062720 // Medtr1g116980 // Medtr1g084020 // Medtr7g095080 // Medtr1g085130 // Medtr2g009690 // Medtr4g075100 // Medtr2g100230 // Medtr4g107470 // Medtr…	// Medtr2g031310 // Medtr3g107320 // Medtr8g038280 // Medtr2g095390 // Medtr1g086350 // Medtr0110s0030 // Medtr8g442660 // Medtr2g005510 // Medtr6g055410 // Medtr4g122270 // Medtr3g100420 // Medtr8g463270 // Medtr3g452710 // Medtr4g094662 // Medtr2g075830 // Medtr7g104500 // Medtr7g100820 // Medtr5g049180 // Medtr8g062720 // Medtr1g013730 // Medtr4g032925 // Medtr3g079750 // Medtr0036s0110 // Med…
GO:0016788	F	hydrolase activity, acting on ester bonds	44	1393	97	2615	0.95	1	// Medtr2g033910 // Medtr3g098420 // Medtr4g077490 // Medtr4g076850 // Medtr3g105880 // Medtr5g086700 // Medtr1g089370 // Medtr7g021190 // Medtr7g023250 // Medtr1g086350 // Medtr1g085130 // Medtr4g124630 // Medtr1g041240 // Medtr6g087000 // Medtr4g106640 // Medtr5g023050 // Medtr8g073170 // Medtr4g107470 // Medtr3g079840 // Medtr4g101100 // Medtr3g100480 // Medtr4g130940 // Medtr1g010040 // Medtr…	// Medtr3g008840 // Medtr3g105880 // Medtr3g107320 // Medtr2g029460 // Medtr4g120280 // Medtr1g086350 // Medtr6g037700 // Medtr4g087530 // Medtr2g033740 // Medtr4g107470 // Medtr3g452710 // Medtr4g085800 // Medtr2g436050 // Medtr3g079860 // Medtr3g008760 // Medtr8g101550 // Medtr7g080530 // Medtr4g032925 // Medtr3g071580 // Medtr6g027620 // Medtr1g022485 // Medtr3g070100 // Medtr4g035855 // Medtr…
GO:0016773	F	phosphotransferase activity, alcohol group as acceptor	113	1393	203	2615	0.28	1	// Medtr2g078740 // Medtr8g095440 // Medtr7g033640 // Medtr2g090120 // Medtr8g093570 // Medtr5g079840 // Medtr4g073890 // Medtr4g019410 // Medtr4g128640 // Medtr3g077740 // Medtr7g111610 // Medtr7g117870 // Medtr4g068740 // Medtr7g009320 // Medtr3g099767 // Medtr1g041150 // Medtr8g071230 // Medtr2g025020 // Medtr7g089480 // Medtr6g004020 // Medtr7g077150 // Medtr1g076540 // Medtr4g124590 // Medtr…	// Medtr1g069320 // Medtr5g079460 // Medtr2g078740 // Medtr8g095440 // Medtr7g033640 // Medtr2g090120 // Medtr8g093570 // Medtr5g079840 // Medtr4g073890 // Medtr1g075610 // Medtr3g064080 // Medtr8g024590 // Medtr4g019410 // Medtr4g128640 // Medtr3g077740 // Medtr7g100630 // Medtr7g117870 // Medtr4g068740 // Medtr7g009320 // Medtr2g100030 // Medtr3g099767 // Medtr2g028580 // Medtr1g041150 // Medtr…
GO:0016772	F	transferase activity, transferring phosphorus-containing groups	136	1393	246	2615	0.3	1	// Medtr2g078740 // Medtr1g102550 // Medtr3g060690 // Medtr8g095440 // Medtr7g033640 // Medtr2g090120 // Medtr8g093570 // Medtr5g079840 // Medtr4g073890 // Medtr4g019410 // Medtr4g128640 // Medtr3g108460 // Medtr3g077740 // Medtr7g111610 // Medtr7g117870 // Medtr3g099370 // Medtr4g068740 // Medtr7g009320 // Medtr3g099767 // Medtr1g041150 // Medtr8g071230 // Medtr2g025020 // Medtr1g100820 // Medtr…	// Medtr1g069320 // Medtr5g079460 // Medtr2g078740 // Medtr1g102550 // Medtr3g060690 // Medtr8g095440 // Medtr7g033640 // Medtr2g090120 // Medtr8g093570 // Medtr8g091710 // Medtr5g079840 // Medtr4g073890 // Medtr1g075610 // Medtr3g064080 // Medtr8g024590 // Medtr6g029530 // Medtr4g128640 // Medtr5g033300 // Medtr3g108460 // Medtr3g077740 // Medtr7g100630 // Medtr3g094740 // Medtr7g117870 // Medtr…
GO:0051536	F	iron-sulfur cluster binding	5	1393	25	2615	1	1	// Medtr2g098030 // Medtr2g088360 // Medtr4g033210 // Medtr4g076870 // Medtr1g107255	// Medtr2g090140 // Medtr8g085840 // Medtr7g021720 // Medtr7g109850 // Medtr3g054410 // Medtr4g033210 // Medtr8g088720 // Medtr4g098490 // Medtr2g005900 // Medtr2g006290 // Medtr2g089510 // Medtr8g092030 // Medtr2g088360 // Medtr5g006320 // Medtr2g101380 // Medtr2g098030 // Medtr2g036690 // Medtr4g050810 // Medtr5g008750 // Medtr3g462950 // Medtr1g107255 // Medtr3g105820 // Medtr4g076870 // Medtr…
GO:0008415	F	acyltransferase activity	11	1393	15	2615	0.096	1	// Medtr3g031380 // Medtr1g091037 // Medtr3g085740 // Medtr5g080780 // Medtr1g107255 // Medtr4g005050 // Medtr7g096040 // Medtr3g107960 // Medtr2g006820 // Medtr8g018770 // Medtr1g068930	// Medtr3g031380 // Medtr5g015300 // Medtr3g085740 // Medtr1g018030 // Medtr5g080780 // Medtr1g107255 // Medtr1g091037 // Medtr4g005050 // Medtr8g018770 // Medtr7g096040 // Medtr3g107960 // Medtr4g129490 // Medtr2g006820 // Medtr1g106190 // Medtr1g068930
GO:0015075	F	ion transmembrane transporter activity	20	1393	40	2615	0.72	1	// Medtr2g103150 // Medtr7g073480 // Medtr3g009530 // Medtr7g076700 // Medtr5g005990 // Medtr4g107500 // Medtr2g048510 // Medtr3g097560 // Medtr1g081900 // Medtr2g460590 // Medtr5g022790 // Medtr4g008150 // Medtr2g099690 // Medtr2g105640 // Medtr4g130820 // Medtr3g094090 // Medtr6g033165 // Medtr8g063840 // Medtr7g100110 // Medtr2g038310	// Medtr4g103330 // Medtr5g090760 // Medtr4g051097 // Medtr3g097560 // Medtr1g081900 // Medtr4g099260 // Medtr2g105640 // Medtr4g008150 // Medtr7g076700 // Medtr7g073480 // Medtr3g055600 // Medtr5g070330 // Medtr5g022790 // Medtr7g033755 // Medtr2g460590 // Medtr5g005990 // Medtr8g022130 // Medtr4g011340 // Medtr4g130820 // Medtr4g051103 // Medtr4g094232 // Medtr2g103150 // Medtr6g065650 // Medtr…
GO:0015077	F	monovalent inorganic cation transmembrane transporter activity	6	1393	16	2615	0.94	1	// Medtr2g103150 // Medtr1g081900 // Medtr5g022790 // Medtr3g094090 // Medtr6g033165 // Medtr8g063840	// Medtr2g103150 // Medtr3g055600 // Medtr5g090760 // Medtr4g051097 // Medtr2g089510 // Medtr7g033755 // Medtr1g081900 // Medtr5g022790 // Medtr8g022130 // Medtr4g011340 // Medtr4g103330 // Medtr4g099260 // Medtr3g094090 // Medtr4g051103 // Medtr6g033165 // Medtr8g063840
GO:0043565	F	sequence-specific DNA binding	27	1393	40	2615	0.05	1	// Medtr5g029680 // Medtr7g089800 // Medtr1g023050 // Medtr5g094430 // Medtr2g083870 // Medtr3g056100 // Medtr7g101760 // Medtr4g088375 // Medtr1g116980 // Medtr4g127040 // Medtr8g105780 // Medtr8g070820 // Medtr7g108390 // Medtr2g014490 // Medtr5g089870 // Medtr2g099050 // Medtr5g075390 // Medtr4g130900 // Medtr5g028850 // Medtr3g009470 // Medtr7g088890 // Medtr1g107015 // Medtr8g077950 // Medtr…	// Medtr5g029680 // Medtr7g089800 // Medtr1g023050 // Medtr5g094430 // Medtr4g053250 // Medtr2g083870 // Medtr3g056100 // Medtr8g105780 // Medtr7g101760 // Medtr4g088375 // Medtr1g116980 // Medtr4g127040 // Medtr2g101190 // Medtr8g070820 // Medtr7g108390 // Medtr1g016170 // Medtr5g089870 // Medtr2g099050 // Medtr5g075390 // Medtr3g107530 // Medtr4g130900 // Medtr4g107970 // Medtr7g088890 // Medtr…
GO:0000287	F	magnesium ion binding	11	1393	20	2615	0.53	1	// Medtr7g073480 // Medtr6g004020 // Medtr6g034195 // Medtr1g076540 // Medtr2g104610 // Medtr2g062840 // Medtr2g099690 // Medtr7g103620 // Medtr8g066720 // Medtr5g023740 // Medtr5g020840	// Medtr8g104540 // Medtr8g009660 // Medtr1g102010 // Medtr2g010430 // Medtr7g073480 // Medtr2g013120 // Medtr6g004020 // Medtr6g034195 // Medtr1g076540 // Medtr2g104610 // Medtr2g062840 // Medtr3g099190 // Medtr4g130680 // Medtr7g103620 // Medtr2g099690 // Medtr1g023160 // Medtr8g066720 // Medtr5g033300 // Medtr5g023740 // Medtr5g020840
GO:0005509	F	calcium ion binding	26	1393	43	2615	0.22	1	// Medtr1g095780 // Medtr2g090380 // Medtr1g045490 // Medtr8g095440 // Medtr4g091240 // Medtr3g115640 // Medtr4g086660 // Medtr1g083960 // Medtr5g005100 // Medtr7g089480 // Medtr8g088580 // Medtr1g080030 // Medtr5g023050 // Medtr4g132070 // Medtr1g041150 // Medtr4g045997 // Medtr1g082870 // Medtr1g075800 // Medtr1g012850 // Medtr3g092230 // Medtr5g099170 // Medtr8g095680 // Medtr7g105640 // Medtr…	// Medtr7g089480 // Medtr2g090380 // Medtr1g045490 // Medtr8g095440 // Medtr4g091240 // Medtr3g107320 // Medtr3g070720 // Medtr3g018925 // Medtr3g055585 // Medtr1g083960 // Medtr3g055480 // Medtr3g018790 // Medtr3g055510 // Medtr2g025180 // Medtr8g095680 // Medtr5g005100 // Medtr4g123930 // Medtr8g088580 // Medtr1g080030 // Medtr5g023050 // Medtr5g027000 // Medtr4g132070 // Medtr8g038150 // Medtr…
GO:0016410	F	N-acyltransferase activity	6	1393	9	2615	0.32	1	// Medtr5g080780 // Medtr1g107255 // Medtr4g005050 // Medtr7g096040 // Medtr3g107960 // Medtr1g068930	// Medtr5g015300 // Medtr5g080780 // Medtr4g129490 // Medtr4g005050 // Medtr7g096040 // Medtr3g107960 // Medtr1g107255 // Medtr1g018030 // Medtr1g068930
GO:0005506	F	iron ion binding	7	1393	81	2615	1	1	// Medtr2g098030 // Medtr6g009440 // Medtr1g102950 // Medtr8g006495 // Medtr1g022235 // Medtr1g089370 // Medtr6g023290	// Medtr4g031820 // Medtr3g057860 // Medtr1g022235 // Medtr5g014100 // Medtr5g064610 // Medtr2g010280 // Medtr1g049330 // Medtr3g072260 // Medtr3g057900 // Medtr2g099570 // Medtr8g021020 // Medtr7g109850 // Medtr2g036690 // Medtr2g029730 // Medtr5g070010 // Medtr8g074890 // Medtr5g024020 // Medtr0171s0030 // Medtr4g029190 // Medtr2g098030 // Medtr5g066070 // Medtr7g056103 // Medtr3g072210 // Medt…
GO:0022891	F	substrate-specific transmembrane transporter activity	26	1393	56	2615	0.87	1	// Medtr7g076700 // Medtr5g005990 // Medtr1g081900 // Medtr1g082380 // Medtr3g116060 // Medtr2g105640 // Medtr4g008150 // Medtr7g073480 // Medtr6g027630 // Medtr3g097560 // Medtr2g460590 // Medtr4g130820 // Medtr2g103150 // Medtr2g048510 // Medtr4g077740 // Medtr3g009530 // Medtr4g107500 // Medtr7g086510 // Medtr5g022790 // Medtr2g099690 // Medtr4g064780 // Medtr3g094090 // Medtr6g033165 // Medtr…	// Medtr6g018790 // Medtr4g103330 // Medtr4g094985 // Medtr6g065650 // Medtr5g090760 // Medtr4g051097 // Medtr3g097560 // Medtr1g081900 // Medtr1g082380 // Medtr3g116060 // Medtr2g105640 // Medtr4g008150 // Medtr7g076700 // Medtr7g073480 // Medtr3g055600 // Medtr5g070330 // Medtr5g022790 // Medtr6g027630 // Medtr7g033755 // Medtr2g460590 // Medtr5g005990 // Medtr8g022130 // Medtr4g011340 // Medtr…
GO:0022890	F	inorganic cation transmembrane transporter activity	8	1393	18	2615	0.84	1	// Medtr2g103150 // Medtr1g081900 // Medtr5g022790 // Medtr3g094090 // Medtr6g033165 // Medtr8g063840 // Medtr7g100110 // Medtr2g038310	// Medtr2g103150 // Medtr3g055600 // Medtr5g090760 // Medtr4g051097 // Medtr2g089510 // Medtr7g033755 // Medtr1g081900 // Medtr5g022790 // Medtr8g022130 // Medtr4g011340 // Medtr4g103330 // Medtr4g099260 // Medtr3g094090 // Medtr4g051103 // Medtr6g033165 // Medtr8g063840 // Medtr7g100110 // Medtr2g038310
GO:0008324	F	cation transmembrane transporter activity	18	1393	34	2615	0.58	1	// Medtr2g103150 // Medtr7g073480 // Medtr7g076700 // Medtr4g107500 // Medtr2g048510 // Medtr3g097560 // Medtr1g081900 // Medtr2g460590 // Medtr5g022790 // Medtr4g008150 // Medtr2g099690 // Medtr2g105640 // Medtr4g130820 // Medtr3g094090 // Medtr6g033165 // Medtr8g063840 // Medtr7g100110 // Medtr2g038310	// Medtr4g103330 // Medtr5g090760 // Medtr4g051097 // Medtr3g097560 // Medtr1g081900 // Medtr4g099260 // Medtr2g105640 // Medtr4g008150 // Medtr7g076700 // Medtr7g073480 // Medtr3g055600 // Medtr5g070330 // Medtr7g033755 // Medtr2g460590 // Medtr8g022130 // Medtr4g011340 // Medtr4g130820 // Medtr4g051103 // Medtr4g094232 // Medtr2g103150 // Medtr2g089510 // Medtr2g048510 // Medtr1g064240 // Medtr…
GO:0008289	F	lipid binding	8	1393	26	2615	0.99	1	// Medtr5g093980 // Medtr7g113200 // Medtr4g123110 // Medtr7g020860 // Medtr4g074170 // Medtr2g104070 // Medtr5g013780 // Medtr3g077620	// Medtr7g072730 // Medtr4g123110 // Medtr7g072810 // Medtr3g018925 // Medtr3g018790 // Medtr3g077620 // Medtr7g073100 // Medtr7g020860 // Medtr7g073120 // Medtr8g038150 // Medtr8g038170 // Medtr7g072930 // Medtr4g028360 // Medtr7g072993 // Medtr1g071730 // Medtr4g074170 // Medtr4g027840 // Medtr1g075700 // Medtr7g072760 // Medtr4g027800 // Medtr5g093980 // Medtr7g073170 // Medtr7g113200 // Medtr…
GO:0048037	F	cofactor binding	45	1393	72	2615	0.076	1	// Medtr8g079040 // Medtr6g087670 // Medtr6g071990 // Medtr2g065470 // Medtr4g079780 // Medtr7g017900 // Medtr2g081810 // Medtr5g012920 // Medtr8g032040 // Medtr2g098030 // Medtr2g060550 // Medtr7g030020 // Medtr7g022310 // Medtr8g023140 // Medtr1g102950 // Medtr7g012950 // Medtr2g062840 // Medtr4g074350 // Medtr5g067060 // Medtr8g102620 // Medtr4g121880 // Medtr7g024560 // Medtr2g009810 // Medtr…	// Medtr4g094495 // Medtr8g079040 // Medtr1g101400 // Medtr8g032040 // Medtr3g102270 // Medtr6g087670 // Medtr5g011000 // Medtr1g112510 // Medtr6g071990 // Medtr1g050360 // Medtr2g065470 // Medtr4g079780 // Medtr7g017900 // Medtr5g012920 // Medtr3g053890 // Medtr3g101770 // Medtr2g098030 // Medtr2g060550 // Medtr7g030020 // Medtr3g083980 // Medtr3g054030 // Medtr1g086070 // Medtr2g070420 // Medtr…
GO:0016853	F	isomerase activity	25	1393	47	2615	0.56	1	// Medtr5g065880 // Medtr1g094980 // Medtr2g094180 // Medtr4g074160 // Medtr3g088220 // Medtr4g059450 // Medtr3g084090 // Medtr8g079690 // Medtr7g110980 // Medtr5g013540 // Medtr7g097060 // Medtr5g084930 // Medtr1g115820 // Medtr7g116340 // Medtr6g009330 // Medtr7g085640 // Medtr5g004910 // Medtr2g098510 // Medtr3g107660 // Medtr5g013970 // Medtr2g085075 // Medtr4g131270 // Medtr7g114850 // Medtr…	// Medtr8g104540 // Medtr6g007607 // Medtr5g065880 // Medtr1g094980 // Medtr7g114900 // Medtr3g118070 // Medtr4g059450 // Medtr2g094180 // Medtr4g074160 // Medtr3g088220 // Medtr8g091320 // Medtr7g094980 // Medtr6g013425 // Medtr1g102010 // Medtr3g084090 // Medtr7g097060 // Medtr8g079690 // Medtr7g110980 // Medtr5g013540 // Medtr4g084270 // Medtr4g076520 // Medtr6g088140 // Medtr5g084930 // Medtr…
GO:0016859	F	cis-trans isomerase activity	6	1393	9	2615	0.32	1	// Medtr7g116340 // Medtr8g079690 // Medtr7g110980 // Medtr5g013540 // Medtr3g107660 // Medtr2g085075	// Medtr7g116340 // Medtr6g007607 // Medtr4g111720 // Medtr7g110980 // Medtr8g079690 // Medtr8g059435 // Medtr5g013540 // Medtr3g107660 // Medtr2g085075
GO:0004190	F	aspartic-type endopeptidase activity	9	1393	16	2615	0.51	1	// Medtr7g087200 // Medtr5g016260 // Medtr2g084550 // Medtr1g008280 // Medtr4g095270 // Medtr7g111530 // Medtr1g029810 // Medtr7g021510 // Medtr6g463340	// Medtr7g087200 // Medtr3g087780 // Medtr5g016260 // Medtr7g111530 // Medtr8g030680 // Medtr2g028190 // Medtr2g084550 // Medtr8g038280 // Medtr4g095270 // Medtr8g075090 // Medtr0036s0110 // Medtr1g029810 // Medtr7g021510 // Medtr1g008280 // Medtr6g463340 // Medtr7g117430
GO:0003899	F	DNA-directed RNA polymerase activity	10	1393	13	2615	0.075	1	// Medtr8g023445 // Medtr3g105990 // Medtr4g124030 // Medtr1g023500 // Medtr3g060690 // Medtr4g084150 // Medtr4g086290 // Medtr2g034520 // Medtr8g065900 // Medtr7g017440	// Medtr8g023445 // Medtr3g105990 // Medtr4g124030 // Medtr1g023500 // Medtr3g060690 // Medtr3g062490 // Medtr4g084150 // Medtr4g086290 // Medtr5g011000 // Medtr4g051130 // Medtr2g034520 // Medtr8g065900 // Medtr7g017440
GO:0003735	F	structural constituent of ribosome	63	1393	102	2615	0.056	1	// Medtr2g064460 // Medtr1g064500 // Medtr1g031890 // Medtr7g112880 // Medtr5g083790 // Medtr4g081120 // Medtr2g096340 // Medtr7g086470 // Medtr4g062410 // Medtr1g015500 // Medtr8g076780 // Medtr4g121877 // Medtr3g082760 // Medtr4g014590 // Medtr6g088605 // Medtr5g021800 // Medtr4g006830 // Medtr7g111590 // Medtr5g081705 // Medtr8g040740 // Medtr5g026750 // Medtr8g093680 // Medtr7g057770 // Medtr…	// Medtr3g078370 // Medtr1g047130 // Medtr8g076780 // Medtr4g121877 // Medtr0199s0040 // Medtr4g051410 // Medtr2g033020 // Medtr4g006830 // Medtr7g111590 // Medtr5g081705 // Medtr8g093680 // Medtr7g057770 // Medtr7g111750 // Medtr8g046140 // Medtr5g011910 // Medtr3g080800 // Medtr8g099720 // Medtr8g090185 // Medtr5g012890 // Medtr7g078800 // Medtr7g076530 // Medtr8g052030 // Medtr8g061350 // Medt…
GO:0010181	F	FMN binding	5	1393	7	2615	0.28	1	// Medtr2g081810 // Medtr1g102950 // Medtr1g022235 // Medtr7g030020 // Medtr7g024560	// Medtr2g081810 // Medtr7g030020 // Medtr1g022235 // Medtr1g102950 // Medtr2g070420 // Medtr3g100890 // Medtr7g024560
GO:0046983	F	protein dimerization activity	16	1393	51	2615	1	1	// Medtr1g072790 // Medtr4g063275 // Medtr7g096350 // Medtr4g096770 // Medtr3g060690 // Medtr7g113680 // Medtr4g071180 // Medtr4g084150 // Medtr1g071040 // Medtr8g020480 // Medtr4g128150 // Medtr3g054220 // Medtr8g079492 // Medtr5g048350 // Medtr2g005240 // Medtr3g102840	// Medtr4g088150 // Medtr4g063275 // Medtr4g096770 // Medtr3g060690 // Medtr7g113680 // Medtr4g070320 // Medtr1g071040 // Medtr7g087250 // Medtr8g063500 // Medtr4g128150 // Medtr1g492910 // Medtr3g102840 // Medtr4g061920 // Medtr3g005530 // Medtr4g071150 // Medtr8g079492 // Medtr5g029820 // Medtr8g020480 // Medtr3g054220 // Medtr3g438070 // Medtr4g064005 // Medtr3g061440 // Medtr8g038460 // Medtr…
GO:0046982	F	protein heterodimerization activity	8	1393	30	2615	1	1	// Medtr1g072790 // Medtr4g071180 // Medtr7g113680 // Medtr4g063275 // Medtr1g071040 // Medtr8g020480 // Medtr4g128150 // Medtr3g102840	// Medtr4g088150 // Medtr7g113680 // Medtr1g071040 // Medtr8g063500 // Medtr4g128150 // Medtr1g492910 // Medtr3g102840 // Medtr4g061920 // Medtr4g071150 // Medtr4g063275 // Medtr5g029820 // Medtr8g020480 // Medtr3g061440 // Medtr4g071180 // Medtr8g038460 // Medtr7g099610 // Medtr8g103245 // Medtr5g063620 // Medtr4g063220 // Medtr4g133952 // Medtr4g065990 // Medtr7g108320 // Medtr3g099180 // Medtr…
GO:0070011	F	peptidase activity, acting on L-amino acid peptides	35	1393	100	2615	1	1	// Medtr3g067690 // Medtr3g067695 // Medtr3g111630 // Medtr2g009580 // Medtr3g104470 // Medtr7g069390 // Medtr7g091590 // Medtr7g111530 // Medtr8g064470 // Medtr4g075100 // Medtr7g096060 // Medtr1g084020 // Medtr0025s0060 // Medtr3g100390 // Medtr7g053330 // Medtr1g116230 // Medtr4g095270 // Medtr5g013790 // Medtr7g021510 // Medtr3g100960 // Medtr4g106730 // Medtr7g087200 // Medtr2g084550 // Medt…	// Medtr3g111630 // Medtr5g036080 // Medtr8g038280 // Medtr2g046740 // Medtr8g088150 // Medtr7g096060 // Medtr1g084020 // Medtr6g055410 // Medtr2g028190 // Medtr1g116230 // Medtr4g075100 // Medtr1g078110 // Medtr5g013790 // Medtr3g462930 // Medtr4g079800 // Medtr3g466820 // Medtr4g094662 // Medtr2g075830 // Medtr7g117430 // Medtr2g060850 // Medtr4g099360 // Medtr0036s0110 // Medtr1g029810 // Medt…
GO:0004812	F	aminoacyl-tRNA ligase activity	13	1393	24	2615	0.55	1	// Medtr4g070040 // Medtr1g053270 // Medtr4g074640 // Medtr5g068710 // Medtr7g110660 // Medtr4g076850 // Medtr4g077700 // Medtr1g082850 // Medtr1g106040 // Medtr8g102050 // Medtr3g058530 // Medtr5g034820 // Medtr1g057860	// Medtr8g006955 // Medtr7g110660 // Medtr8g104740 // Medtr8g102050 // Medtr4g070040 // Medtr3g099470 // Medtr1g106040 // Medtr1g082850 // Medtr2g436760 // Medtr7g101940 // Medtr1g115295 // Medtr1g053270 // Medtr4g074640 // Medtr5g068710 // Medtr8g009900 // Medtr4g077700 // Medtr1g057860 // Medtr5g034820 // Medtr4g076850 // Medtr6g027620 // Medtr3g100910 // Medtr3g118360 // Medtr3g048190 // Medtr…
GO:0005543	F	phospholipid binding	6	1393	10	2615	0.46	1	// Medtr4g123110 // Medtr7g020860 // Medtr4g074170 // Medtr2g104070 // Medtr5g013780 // Medtr3g077620	// Medtr4g123110 // Medtr7g020860 // Medtr4g074170 // Medtr2g104070 // Medtr3g018925 // Medtr5g013780 // Medtr8g038150 // Medtr8g038170 // Medtr3g018790 // Medtr3g077620
GO:0016740	F	transferase activity	195	1393	363	2615	0.46	1	// Medtr2g034090 // Medtr4g096690 // Medtr2g078740 // Medtr1g102550 // Medtr3g060690 // Medtr8g095440 // Medtr7g033640 // Medtr2g090120 // Medtr8g093570 // Medtr5g079840 // Medtr4g073890 // Medtr6g047580 // Medtr4g019410 // Medtr4g128640 // Medtr3g023120 // Medtr3g108460 // Medtr3g077740 // Medtr7g111610 // Medtr3g108640 // Medtr7g117870 // Medtr3g099370 // Medtr4g024620 // Medtr1g114000 // Medtr…	// Medtr1g069320 // Medtr1g102550 // Medtr3g060690 // Medtr1g075610 // Medtr8g024590 // Medtr6g033260 // Medtr5g007717 // Medtr5g007713 // Medtr2g100030 // Medtr0017s0100 // Medtr5g027530 // Medtr7g073530 // Medtr6g004020 // Medtr7g077150 // Medtr7g081220 // Medtr4g115120 // Medtr3g072800 // Medtr3g011440 // Medtr6g043510 // Medtr3g107740 // Medtr3g008040 // Medtr7g103440 // Medtr1g112330 // Medt…
GO:0016741	F	transferase activity, transferring one-carbon groups	20	1393	38	2615	0.6	1	// Medtr6g047580 // Medtr5g093570 // Medtr3g108640 // Medtr1g100210 // Medtr2g018290 // Medtr4g094315 // Medtr3g088625 // Medtr1g114000 // Medtr8g089980 // Medtr5g095820 // Medtr3g007750 // Medtr3g079640 // Medtr7g086300 // Medtr3g011440 // Medtr5g067060 // Medtr3g109360 // Medtr8g104280 // Medtr3g460700 // Medtr6g015630 // Medtr7g095280	// Medtr1g114000 // Medtr8g064490 // Medtr3g112050 // Medtr6g015630 // Medtr3g109360 // Medtr8g104280 // Medtr5g098170 // Medtr7g095280 // Medtr3g108640 // Medtr4g088190 // Medtr3g082690 // Medtr6g088715 // Medtr3g013710 // Medtr3g079640 // Medtr4g132360 // Medtr0017s0100 // Medtr5g067060 // Medtr3g460700 // Medtr8g100120 // Medtr5g030950 // Medtr1g100210 // Medtr4g094315 // Medtr3g007750 // Medt…
GO:0016746	F	transferase activity, transferring acyl groups	21	1393	37	2615	0.4	1	// Medtr3g031380 // Medtr3g048920 // Medtr1g111140 // Medtr3g070310 // Medtr3g085740 // Medtr4g086410 // Medtr1g096240 // Medtr5g080780 // Medtr1g107255 // Medtr1g116500 // Medtr1g091037 // Medtr4g005050 // Medtr1g103020 // Medtr2g034090 // Medtr7g096040 // Medtr4g096690 // Medtr3g107960 // Medtr2g006820 // Medtr8g018770 // Medtr2g009810 // Medtr1g068930	// Medtr2g034090 // Medtr5g015300 // Medtr3g070310 // Medtr8g064610 // Medtr4g086410 // Medtr1g110930 // Medtr7g016800 // Medtr1g111140 // Medtr7g096040 // Medtr1g107255 // Medtr2g006820 // Medtr7g016820 // Medtr1g091037 // Medtr5g007717 // Medtr1g096240 // Medtr5g007713 // Medtr5g031300 // Medtr5g031360 // Medtr3g107960 // Medtr1g068930 // Medtr2g009810 // Medtr3g048920 // Medtr3g085740 // Medtr…
GO:0016747	F	transferase activity, transferring acyl groups other than amino-acyl groups	15	1393	30	2615	0.71	1	// Medtr3g031380 // Medtr4g096690 // Medtr3g085740 // Medtr4g086410 // Medtr5g080780 // Medtr1g107255 // Medtr1g091037 // Medtr4g005050 // Medtr1g103020 // Medtr7g096040 // Medtr3g107960 // Medtr2g006820 // Medtr8g018770 // Medtr2g009810 // Medtr1g068930	// Medtr5g015300 // Medtr4g096690 // Medtr4g086410 // Medtr1g110930 // Medtr7g016800 // Medtr7g096040 // Medtr1g107255 // Medtr2g006820 // Medtr7g016820 // Medtr1g091037 // Medtr5g007717 // Medtr5g007713 // Medtr5g031300 // Medtr5g031360 // Medtr3g107960 // Medtr1g068930 // Medtr2g009810 // Medtr8g064610 // Medtr3g085740 // Medtr5g056510 // Medtr4g005050 // Medtr1g106190 // Medtr1g018030 // Medtr…
GO:0004222	F	metalloendopeptidase activity	7	1393	16	2615	0.84	1	// Medtr3g466820 // Medtr7g096060 // Medtr3g111630 // Medtr3g104470 // Medtr7g053330 // Medtr7g091590 // Medtr3g462930	// Medtr3g466820 // Medtr7g096060 // Medtr1g028390 // Medtr3g111630 // Medtr5g069780 // Medtr4g094662 // Medtr5g036087 // Medtr5g036080 // Medtr3g104470 // Medtr5g036083 // Medtr7g053330 // Medtr7g091590 // Medtr5g036270 // Medtr3g115110 // Medtr4g048590 // Medtr3g462930
GO:0000156	F	two-component response regulator activity	5	1393	6	2615	0.14	1	// Medtr2g034960 // Medtr3g085130 // Medtr3g106220 // Medtr1g079790 // Medtr4g121020	// Medtr1g079790 // Medtr3g106220 // Medtr4g071650 // Medtr4g121020 // Medtr2g034960 // Medtr3g085130
GO:0019829	F	cation-transporting ATPase activity	6	1393	11	2615	0.59	1	// Medtr7g073480 // Medtr4g107500 // Medtr3g097560 // Medtr2g099690 // Medtr7g100110 // Medtr2g038310	// Medtr7g073480 // Medtr5g090760 // Medtr3g097560 // Medtr4g107500 // Medtr4g094985 // Medtr7g033755 // Medtr2g036380 // Medtr2g099690 // Medtr4g094232 // Medtr7g100110 // Medtr2g038310
GO:0034062	F	RNA polymerase activity	10	1393	13	2615	0.075	1	// Medtr8g023445 // Medtr3g105990 // Medtr4g124030 // Medtr1g023500 // Medtr3g060690 // Medtr4g084150 // Medtr4g086290 // Medtr2g034520 // Medtr8g065900 // Medtr7g017440	// Medtr8g023445 // Medtr3g105990 // Medtr4g124030 // Medtr1g023500 // Medtr3g060690 // Medtr3g062490 // Medtr4g084150 // Medtr4g086290 // Medtr5g011000 // Medtr4g051130 // Medtr2g034520 // Medtr8g065900 // Medtr7g017440
GO:0016757	F	transferase activity, transferring glycosyl groups	8	1393	22	2615	0.96	1	// Medtr4g485640 // Medtr8g069525 // Medtr4g115620 // Medtr3g052850 // Medtr1g112330 // Medtr4g053520 // Medtr3g023120 // Medtr4g124660	// Medtr4g020090 // Medtr3g052850 // Medtr4g031800 // Medtr4g485630 // Medtr6g014290 // Medtr7g080935 // Medtr3g023120 // Medtr3g091570 // Medtr3g077990 // Medtr8g006730 // Medtr4g115620 // Medtr8g027885 // Medtr4g130680 // Medtr8g009840 // Medtr8g069525 // Medtr1g030750 // Medtr8g077590 // Medtr5g016660 // Medtr4g485640 // Medtr4g124660 // Medtr1g112330 // Medtr4g053520
GO:0022892	F	substrate-specific transporter activity	39	1393	72	2615	0.49	1	// Medtr7g076700 // Medtr5g005990 // Medtr8g027450 // Medtr1g081900 // Medtr1g082380 // Medtr3g116060 // Medtr2g105640 // Medtr4g008150 // Medtr5g034780 // Medtr8g063690 // Medtr7g073480 // Medtr6g027630 // Medtr2g084610 // Medtr3g097560 // Medtr2g460590 // Medtr8g099785 // Medtr3g491860 // Medtr2g006750 // Medtr4g130820 // Medtr2g103150 // Medtr8g085950 // Medtr2g048510 // Medtr4g077740 // Medtr…	// Medtr6g018790 // Medtr4g103330 // Medtr4g094985 // Medtr6g065650 // Medtr5g090760 // Medtr1g100220 // Medtr4g051097 // Medtr3g097560 // Medtr8g027450 // Medtr1g081900 // Medtr1g082380 // Medtr3g116060 // Medtr4g077660 // Medtr2g105640 // Medtr4g008150 // Medtr5g034780 // Medtr1g080910 // Medtr7g076700 // Medtr7g073480 // Medtr3g055600 // Medtr5g070330 // Medtr5g022790 // Medtr6g027630 // Medtr…
GO:0019001	F	guanyl nucleotide binding	35	1393	56	2615	0.11	1	// Medtr2g031310 // Medtr6g071360 // Medtr8g085980 // Medtr1g082870 // Medtr1g106005 // Medtr4g014810 // Medtr7g117050 // Medtr2g005510 // Medtr8g105580 // Medtr7g044770 // Medtr2g030370 // Medtr5g018510 // Medtr5g032140 // Medtr2g027660 // Medtr2g009690 // Medtr4g010050 // Medtr4g019110 // Medtr2g075870 // Medtr2g069050 // Medtr2g079510 // Medtr8g087950 // Medtr1g048030 // Medtr7g104500 // Medtr…	// Medtr6g087980 // Medtr2g031310 // Medtr6g071360 // Medtr4g101740 // Medtr8g085980 // Medtr4g050490 // Medtr8g009510 // Medtr2g069050 // Medtr1g106005 // Medtr4g014810 // Medtr3g076660 // Medtr5g016540 // Medtr7g117050 // Medtr2g005510 // Medtr8g077125 // Medtr8g105580 // Medtr7g044770 // Medtr1g052535 // Medtr2g030370 // Medtr5g018510 // Medtr1g022980 // Medtr5g032140 // Medtr5g007820 // Medtr…
GO:0003746	F	translation elongation factor activity	5	1393	10	2615	0.7	1	// Medtr4g014810 // Medtr7g044770 // Medtr3g058940 // Medtr7g094460 // Medtr6g003970	// Medtr7g044770 // Medtr4g101750 // Medtr7g073250 // Medtr4g019610 // Medtr6g003970 // Medtr3g058940 // Medtr4g014810 // Medtr3g076660 // Medtr7g094460 // Medtr6g088270
GO:0016791	F	phosphatase activity	14	1393	25	2615	0.47	1	// Medtr2g033910 // Medtr4g100510 // Medtr6g087000 // Medtr3g071580 // Medtr3g105880 // Medtr3g104710 // Medtr1g089370 // Medtr7g021190 // Medtr7g023250 // Medtr1g086350 // Medtr3g085400 // Medtr5g082660 // Medtr3g452710 // Medtr4g125810	// Medtr2g033910 // Medtr4g100510 // Medtr1g089370 // Medtr4g093620 // Medtr2g017810 // Medtr7g023250 // Medtr1g086350 // Medtr2g033000 // Medtr6g087000 // Medtr7g066120 // Medtr3g105880 // Medtr4g055030 // Medtr5g082660 // Medtr3g085400 // Medtr2g008030 // Medtr7g080530 // Medtr7g021190 // Medtr4g125810 // Medtr3g491830 // Medtr3g452710 // Medtr3g071580 // Medtr3g104710 // Medtr8g014640 // Medtr…
GO:0016798	F	hydrolase activity, acting on glycosyl bonds	12	1393	39	2615	1	1	// Medtr7g084040 // Medtr6g008850 // Medtr2g030000 // Medtr3g079750 // Medtr7g088410 // Medtr2g100000 // Medtr1g072720 // Medtr5g026210 // Medtr5g026610 // Medtr8g085720 // Medtr8g085210 // Medtr2g028480	// Medtr5g043550 // Medtr2g100110 // Medtr7g051650 // Medtr3g064140 // Medtr0110s0030 // Medtr5g085580 // Medtr8g085210 // Medtr8g017410 // Medtr8g099775 // Medtr3g080410 // Medtr1g018200 // Medtr6g008850 // Medtr2g030000 // Medtr4g097700 // Medtr7g051510 // Medtr5g026210 // Medtr8g065030 // Medtr5g062320 // Medtr6g033055 // Medtr5g091730 // Medtr7g084040 // Medtr4g122980 // Medtr4g097670 // Medt…
GO:0070279	F	vitamin B6 binding	9	1393	17	2615	0.61	1	// Medtr7g022310 // Medtr2g018290 // Medtr4g092620 // Medtr8g079040 // Medtr8g023140 // Medtr8g079020 // Medtr6g071990 // Medtr5g067060 // Medtr3g054030	// Medtr5g030950 // Medtr7g011230 // Medtr3g083980 // Medtr2g018290 // Medtr4g092620 // Medtr1g086070 // Medtr8g023140 // Medtr3g118070 // Medtr8g079020 // Medtr1g016230 // Medtr7g022310 // Medtr6g071990 // Medtr5g067060 // Medtr8g079040 // Medtr5g033230 // Medtr3g053890 // Medtr3g054030
GO:0016491	F	oxidoreductase activity	63	1393	225	2615	1	1	// Medtr2g034160 // Medtr1g061240 // Medtr2g042330 // Medtr4g086410 // Medtr2g094180 // Medtr6g071210 // Medtr6g087670 // Medtr8g062670 // Medtr1g022235 // Medtr6g015630 // Medtr4g093170 // Medtr4g059450 // Medtr3g114070 // Medtr4g079780 // Medtr7g017900 // Medtr2g081810 // Medtr8g463760 // Medtr5g012920 // Medtr8g032040 // Medtr2g098030 // Medtr2g060550 // Medtr7g030020 // Medtr1g050720 // Medtr…	// Medtr8g098435 // Medtr4g094495 // Medtr1g061240 // Medtr4g133800 // Medtr1g101400 // Medtr1g072570 // Medtr7g078010 // Medtr8g059015 // Medtr5g070010 // Medtr4g059450 // Medtr3g114070 // Medtr3g054410 // Medtr7g017900 // Medtr8g463760 // Medtr5g013250 // Medtr2g060550 // Medtr7g110130 // Medtr1g042730 // Medtr1g102950 // Medtr7g029110 // Medtr8g044160 // Medtr3g079180 // Medtr8g018620 // Medtr…
GO:0032561	F	guanyl ribonucleotide binding	33	1393	54	2615	0.16	1	// Medtr2g031310 // Medtr8g085980 // Medtr1g082870 // Medtr1g106005 // Medtr4g014810 // Medtr7g117050 // Medtr2g005510 // Medtr8g105580 // Medtr7g044770 // Medtr2g030370 // Medtr5g032140 // Medtr2g027660 // Medtr2g009690 // Medtr4g010050 // Medtr4g019110 // Medtr2g075870 // Medtr2g069050 // Medtr2g079510 // Medtr8g087950 // Medtr1g048030 // Medtr7g104500 // Medtr4g116430 // Medtr1g099000 // Medtr…	// Medtr6g087980 // Medtr2g031310 // Medtr4g101740 // Medtr8g085980 // Medtr4g050490 // Medtr8g009510 // Medtr2g069050 // Medtr1g106005 // Medtr4g014810 // Medtr3g076660 // Medtr5g016540 // Medtr7g117050 // Medtr2g005510 // Medtr8g077125 // Medtr8g105580 // Medtr7g044770 // Medtr1g052535 // Medtr2g030370 // Medtr1g022980 // Medtr5g032140 // Medtr5g007820 // Medtr2g027660 // Medtr2g009690 // Medtr…
GO:0016667	F	oxidoreductase activity, acting on sulfur group of donors	12	1393	26	2615	0.82	1	// Medtr3g088220 // Medtr4g059450 // Medtr2g094180 // Medtr6g069420 // Medtr1g108590 // Medtr8g038440 // Medtr5g024900 // Medtr4g123070 // Medtr3g114070 // Medtr4g121880 // Medtr5g084930 // Medtr4g088905	// Medtr2g079420 // Medtr1g098660 // Medtr2g094180 // Medtr8g059015 // Medtr4g059450 // Medtr3g114070 // Medtr1g069255 // Medtr1g114290 // Medtr5g024900 // Medtr7g104720 // Medtr4g121880 // Medtr5g084930 // Medtr4g088905 // Medtr3g089065 // Medtr3g088220 // Medtr1g053160 // Medtr1g108590 // Medtr6g069420 // Medtr5g092680 // Medtr8g038440 // Medtr8g461030 // Medtr1g070505 // Medtr7g079520 // Medtr…
GO:0005215	F	transporter activity	47	1393	102	2615	0.94	1	// Medtr2g019020 // Medtr7g076700 // Medtr5g005990 // Medtr8g027450 // Medtr4g115970 // Medtr1g081900 // Medtr1g082380 // Medtr3g116060 // Medtr2g105640 // Medtr4g008150 // Medtr5g034780 // Medtr1g112870 // Medtr8g063690 // Medtr7g073480 // Medtr6g027630 // Medtr2g084610 // Medtr3g097560 // Medtr2g460590 // Medtr8g099785 // Medtr3g491860 // Medtr2g006750 // Medtr4g130820 // Medtr2g103150 // Medtr…	// Medtr4g051097 // Medtr3g116060 // Medtr2g105640 // Medtr4g099260 // Medtr5g034780 // Medtr3g117090 // Medtr1g112870 // Medtr4g011460 // Medtr7g006540 // Medtr6g027190 // Medtr6g011680 // Medtr2g460590 // Medtr4g094232 // Medtr1g064240 // Medtr1g083810 // Medtr1g095070 // Medtr6g081400 // Medtr4g107500 // Medtr3g109922 // Medtr1g028600 // Medtr2g009220 // Medtr8g063840 // Medtr7g082810 // Medtr…
GO:0008135	F	translation factor activity, nucleic acid binding	9	1393	21	2615	0.88	1	// Medtr7g044770 // Medtr3g105430 // Medtr7g111950 // Medtr6g003970 // Medtr5g032140 // Medtr3g058940 // Medtr4g014810 // Medtr4g030200 // Medtr7g094460	// Medtr4g101750 // Medtr7g044770 // Medtr3g105430 // Medtr4g030200 // Medtr7g111950 // Medtr2g064840 // Medtr7g108300 // Medtr6g003970 // Medtr4g130530 // Medtr7g094460 // Medtr5g032140 // Medtr3g058940 // Medtr4g014810 // Medtr1g041890 // Medtr3g076660 // Medtr4g019610 // Medtr7g073250 // Medtr8g061130 // Medtr4g102230 // Medtr7g080430 // Medtr6g088270
GO:0016407	F	acetyltransferase activity	8	1393	11	2615	0.16	1	// Medtr1g091037 // Medtr5g080780 // Medtr1g107255 // Medtr4g005050 // Medtr7g096040 // Medtr3g107960 // Medtr8g018770 // Medtr1g068930	// Medtr5g015300 // Medtr1g091037 // Medtr1g018030 // Medtr5g080780 // Medtr1g107255 // Medtr4g005050 // Medtr7g096040 // Medtr3g107960 // Medtr4g129490 // Medtr8g018770 // Medtr1g068930
GO:0030170	F	pyridoxal phosphate binding	9	1393	17	2615	0.61	1	// Medtr7g022310 // Medtr2g018290 // Medtr4g092620 // Medtr8g079040 // Medtr8g023140 // Medtr8g079020 // Medtr6g071990 // Medtr5g067060 // Medtr3g054030	// Medtr5g030950 // Medtr7g011230 // Medtr3g083980 // Medtr2g018290 // Medtr4g092620 // Medtr1g086070 // Medtr8g023140 // Medtr3g118070 // Medtr8g079020 // Medtr1g016230 // Medtr7g022310 // Medtr6g071990 // Medtr5g067060 // Medtr8g079040 // Medtr5g033230 // Medtr3g053890 // Medtr3g054030
GO:0004175	F	endopeptidase activity	26	1393	71	2615	1	1	// Medtr3g067690 // Medtr3g067695 // Medtr3g111630 // Medtr3g104470 // Medtr7g091590 // Medtr7g111530 // Medtr4g075100 // Medtr7g096060 // Medtr1g084020 // Medtr0025s0060 // Medtr7g053330 // Medtr4g095270 // Medtr4g106730 // Medtr7g021510 // Medtr5g013790 // Medtr7g087200 // Medtr2g084550 // Medtr1g008280 // Medtr3g115030 // Medtr3g462930 // Medtr3g466820 // Medtr5g016260 // Medtr4g099020 // Medt…	// Medtr3g087780 // Medtr3g067695 // Medtr3g111630 // Medtr3g067690 // Medtr2g101290 // Medtr1g086940 // Medtr4g069800 // Medtr3g104470 // Medtr7g481600 // Medtr5g011260 // Medtr7g091590 // Medtr1g088980 // Medtr7g111530 // Medtr7g112640 // Medtr7g082980 // Medtr7g081580 // Medtr4g075100 // Medtr7g096060 // Medtr1g115230 // Medtr5g013790 // Medtr4g127480 // Medtr1g084020 // Medtr6g055410 // Medtr…
GO:0016887	F	ATPase activity	40	1393	68	2615	0.22	1	// Medtr2g095390 // Medtr8g027780 // Medtr7g076800 // Medtr2g015320 // Medtr2g007000 // Medtr3g049990 // Medtr6g005550 // Medtr7g073480 // Medtr8g018400 // Medtr1g116980 // Medtr0915s0010 // Medtr1g084020 // Medtr7g023340 // Medtr3g097560 // Medtr7g095080 // Medtr2g084735 // Medtr2g100230 // Medtr5g013790 // Medtr2g099690 // Medtr8g098675 // Medtr7g018380 // Medtr2g019020 // Medtr6g056080 // Medt…	// Medtr3g437870 // Medtr6g066240 // Medtr1g088680 // Medtr5g090760 // Medtr8g027780 // Medtr3g097560 // Medtr2g101290 // Medtr3g095010 // Medtr3g112420 // Medtr7g076800 // Medtr2g015320 // Medtr2g007000 // Medtr3g049990 // Medtr4g116540 // Medtr5g033080 // Medtr8g442660 // Medtr2g084735 // Medtr5g029750 // Medtr7g073480 // Medtr8g018400 // Medtr1g116980 // Medtr0915s0010 // Medtr8g101390 // Medt…
GO:0003677	F	DNA binding	113	1393	209	2615	0.44	1	// Medtr2g027800 // Medtr4g063275 // Medtr3g060690 // Medtr5g080010 // Medtr8g022980 // Medtr1g116980 // Medtr4g127040 // Medtr3g117490 // Medtr1g021435 // Medtr5g078330 // Medtr8g024690 // Medtr5g089870 // Medtr5g075390 // Medtr5g010300 // Medtr8g079492 // Medtr8g020330 // Medtr4g130900 // Medtr3g100180 // Medtr3g085050 // Medtr5g028850 // Medtr3g009470 // Medtr3g106220 // Medtr2g105380 // Medtr…	// Medtr2g027800 // Medtr4g063275 // Medtr3g060690 // Medtr2g030130 // Medtr5g080010 // Medtr4g100630 // Medtr8g020490 // Medtr5g010470 // Medtr2g034650 // Medtr6g029180 // Medtr7g016600 // Medtr7g035075 // Medtr4g061920 // Medtr1g116980 // Medtr4g127040 // Medtr3g117490 // Medtr1g021435 // Medtr5g078330 // Medtr8g024690 // Medtr3g005530 // Medtr4g122270 // Medtr5g089870 // Medtr8g080020 // Medtr…
GO:0030246	F	carbohydrate binding	8	1393	14	2615	0.49	1	// Medtr7g084040 // Medtr4g121080 // Medtr6g008850 // Medtr2g043380 // Medtr5g026610 // Medtr7g097060 // Medtr8g085210 // Medtr2g018770	// Medtr7g084040 // Medtr4g121080 // Medtr2g100110 // Medtr6g008850 // Medtr5g020640 // Medtr1g100753 // Medtr2g043380 // Medtr5g069430 // Medtr6g032880 // Medtr5g026610 // Medtr7g097060 // Medtr7g085490 // Medtr8g085210 // Medtr2g018770
GO:0022857	F	transmembrane transporter activity	32	1393	74	2615	0.97	1	// Medtr2g019020 // Medtr7g076700 // Medtr5g005990 // Medtr4g115970 // Medtr1g081900 // Medtr1g082380 // Medtr3g116060 // Medtr2g105640 // Medtr4g008150 // Medtr1g112870 // Medtr7g073480 // Medtr6g027630 // Medtr3g097560 // Medtr2g460590 // Medtr4g130820 // Medtr2g103150 // Medtr7g023340 // Medtr2g048510 // Medtr4g005280 // Medtr4g077740 // Medtr3g009530 // Medtr4g107500 // Medtr7g086510 // Medtr…	// Medtr2g019020 // Medtr4g103330 // Medtr1g088680 // Medtr6g065650 // Medtr5g090760 // Medtr6g018790 // Medtr4g051097 // Medtr3g097560 // Medtr4g123990 // Medtr4g115970 // Medtr1g081900 // Medtr1g082380 // Medtr3g116060 // Medtr2g105640 // Medtr4g008150 // Medtr1g112870 // Medtr4g011460 // Medtr7g076700 // Medtr5g029750 // Medtr7g073480 // Medtr3g055600 // Medtr5g070330 // Medtr6g027190 // Medtr…
GO:0004674	F	protein serine/threonine kinase activity	67	1393	126	2615	0.55	1	// Medtr1g089600 // Medtr1g052115 // Medtr8g028880 // Medtr7g074610 // Medtr4g094615 // Medtr7g033640 // Medtr5g079840 // Medtr4g122160 // Medtr3g096960 // Medtr4g086660 // Medtr1g007150 // Medtr4g019410 // Medtr1g086370 // Medtr4g117490 // Medtr1g081790 // Medtr1g061190 // Medtr2g027240 // Medtr1g116210 // Medtr3g026250 // Medtr8g095440 // Medtr4g068740 // Medtr7g009320 // Medtr3g099767 // Medtr…	// Medtr7g033640 // Medtr5g079840 // Medtr1g075610 // Medtr3g064080 // Medtr8g024590 // Medtr4g019410 // Medtr7g100630 // Medtr4g068740 // Medtr7g009320 // Medtr3g099767 // Medtr2g028580 // Medtr1g041150 // Medtr8g071230 // Medtr7g089480 // Medtr1g010220 // Medtr7g073530 // Medtr2g021330 // Medtr8g013600 // Medtr3g086120 // Medtr3g089510 // Medtr3g072800 // Medtr7g099220 // Medtr5g069000 // Medtr…
GO:0004672	F	protein kinase activity	89	1393	174	2615	0.73	1	// Medtr2g078740 // Medtr7g033640 // Medtr5g079840 // Medtr4g019410 // Medtr7g111610 // Medtr4g068740 // Medtr7g009320 // Medtr3g099767 // Medtr1g041150 // Medtr8g071230 // Medtr7g089480 // Medtr7g077150 // Medtr6g043510 // Medtr2g085200 // Medtr6g016040 // Medtr4g115630 // Medtr1g077800 // Medtr3g085130 // Medtr6g074905 // Medtr6g086565 // Medtr2g043380 // Medtr8g107470 // Medtr4g104620 // Medtr…	// Medtr2g078740 // Medtr8g095440 // Medtr7g033640 // Medtr4g014070 // Medtr5g079840 // Medtr1g075610 // Medtr3g064080 // Medtr8g024590 // Medtr4g019410 // Medtr7g100630 // Medtr4g068740 // Medtr7g009320 // Medtr2g100030 // Medtr3g099767 // Medtr2g028580 // Medtr1g041150 // Medtr8g071230 // Medtr1g009860 // Medtr7g089480 // Medtr1g010220 // Medtr7g073530 // Medtr3g040800 // Medtr8g013600 // Medtr…
GO:0016903	F	oxidoreductase activity, acting on the aldehyde or oxo group of donors	6	1393	9	2615	0.32	1	// Medtr2g034160 // Medtr2g042330 // Medtr8g062670 // Medtr4g093170 // Medtr2g065470 // Medtr1g012540	// Medtr2g034160 // Medtr2g042330 // Medtr8g076480 // Medtr8g062670 // Medtr4g093170 // Medtr2g065470 // Medtr3g115920 // Medtr1g012540 // Medtr7g084800
GO:0003700	F	transcription factor activity	27	1393	54	2615	0.73	1	// Medtr5g029680 // Medtr7g089800 // Medtr1g023050 // Medtr5g094430 // Medtr2g083870 // Medtr3g056100 // Medtr4g088375 // Medtr4g127040 // Medtr8g105780 // Medtr8g070820 // Medtr2g098470 // Medtr2g014490 // Medtr5g089870 // Medtr2g099050 // Medtr5g075390 // Medtr4g130900 // Medtr7g108390 // Medtr2g089170 // Medtr5g028850 // Medtr3g009470 // Medtr7g088890 // Medtr1g107015 // Medtr8g077950 // Medtr…	// Medtr5g029680 // Medtr7g089800 // Medtr1g023050 // Medtr5g082950 // Medtr4g053250 // Medtr2g083870 // Medtr3g056100 // Medtr8g105780 // Medtr2g030130 // Medtr4g086190 // Medtr6g029180 // Medtr7g100510 // Medtr4g088375 // Medtr4g127040 // Medtr3g118290 // Medtr5g010910 // Medtr8g070820 // Medtr3g005530 // Medtr2g101190 // Medtr1g056530 // Medtr5g094430 // Medtr7g108390 // Medtr1g016170 // Medtr…
GO:0060089	F	molecular transducer activity	12	1393	19	2615	0.27	1	// Medtr2g034020 // Medtr6g071360 // Medtr5g018510 // Medtr1g079790 // Medtr3g106220 // Medtr4g122160 // Medtr2g036510 // Medtr4g121020 // Medtr2g021330 // Medtr2g034960 // Medtr4g117490 // Medtr3g085130	// Medtr2g034020 // Medtr2g088430 // Medtr3g089510 // Medtr5g018510 // Medtr2g034040 // Medtr1g079790 // Medtr3g106220 // Medtr4g122160 // Medtr2g036510 // Medtr4g071650 // Medtr4g121020 // Medtr1g066850 // Medtr8g461040 // Medtr2g034960 // Medtr4g117490 // Medtr3g085130 // Medtr8g070530 // Medtr2g021330 // Medtr6g071360
GO:0016627	F	oxidoreductase activity, acting on the CH-CH group of donors	10	1393	15	2615	0.22	1	// Medtr1g061240 // Medtr4g094512 // Medtr3g117580 // Medtr4g100640 // Medtr6g071210 // Medtr5g020050 // Medtr7g031310 // Medtr8g028145 // Medtr1g050360 // Medtr5g012920	// Medtr4g060480 // Medtr1g101400 // Medtr5g087590 // Medtr4g094512 // Medtr3g117580 // Medtr4g100640 // Medtr6g071210 // Medtr5g020050 // Medtr1g061240 // Medtr2g079710 // Medtr8g028145 // Medtr1g050360 // Medtr6g043740 // Medtr5g012920 // Medtr7g031310
GO:0016620	F	oxidoreductase activity, acting on the aldehyde or oxo group of donors, NAD or NADP as acceptor	5	1393	8	2615	0.44	1	// Medtr2g034160 // Medtr2g065470 // Medtr2g042330 // Medtr4g093170 // Medtr1g012540	// Medtr2g034160 // Medtr2g042330 // Medtr8g076480 // Medtr4g093170 // Medtr2g065470 // Medtr3g115920 // Medtr1g012540 // Medtr7g084800
GO:0070001	F	aspartic-type peptidase activity	9	1393	16	2615	0.51	1	// Medtr7g087200 // Medtr5g016260 // Medtr2g084550 // Medtr1g008280 // Medtr4g095270 // Medtr7g111530 // Medtr1g029810 // Medtr7g021510 // Medtr6g463340	// Medtr7g087200 // Medtr3g087780 // Medtr5g016260 // Medtr7g111530 // Medtr8g030680 // Medtr2g028190 // Medtr2g084550 // Medtr8g038280 // Medtr4g095270 // Medtr8g075090 // Medtr0036s0110 // Medtr1g029810 // Medtr7g021510 // Medtr1g008280 // Medtr6g463340 // Medtr7g117430
GO:0046873	F	metal ion transmembrane transporter activity	7	1393	10	2615	0.23	1	// Medtr2g460590 // Medtr4g130820 // Medtr3g094090 // Medtr6g033165 // Medtr8g063840 // Medtr7g100110 // Medtr2g038310	// Medtr2g460590 // Medtr1g064240 // Medtr8g022130 // Medtr4g099260 // Medtr4g130820 // Medtr3g094090 // Medtr6g033165 // Medtr8g063840 // Medtr7g100110 // Medtr2g038310
GO:0046872	F	metal ion binding	208	1393	409	2615	0.83	1	// Medtr7g017100 // Medtr3g111630 // Medtr4g096930 // Medtr8g009970 // Medtr1g105605 // Medtr4g111985 // Medtr7g111240 // Medtr2g078310 // Medtr3g112230 // Medtr3g087920 // Medtr8g011270 // Medtr8g024320 // Medtr2g098030 // Medtr6g008850 // Medtr1g476030 // Medtr1g102950 // Medtr8g088580 // Medtr1g080030 // Medtr5g074510 // Medtr1g116230 // Medtr4g107470 // Medtr1g095810 // Medtr3g100480 // Medtr…	// Medtr1g105605 // Medtr4g111985 // Medtr3g107320 // Medtr7g111240 // Medtr8g011270 // Medtr8g024320 // Medtr2g078450 // Medtr1g476030 // Medtr1g102950 // Medtr7g088340 // Medtr8g018620 // Medtr8g018747 // Medtr6g007887 // Medtr4g091240 // Medtr3g007760 // Medtr5g073210 // Medtr7g092070 // Medtr5g081000 // Medtr8g074880 // Medtr1g011540 // Medtr7g115240 // Medtr7g065920 // Medtr4g093830 // Medtr…
GO:0004553	F	hydrolase activity, hydrolyzing O-glycosyl compounds	12	1393	38	2615	1	1	// Medtr7g084040 // Medtr6g008850 // Medtr2g030000 // Medtr3g079750 // Medtr7g088410 // Medtr2g100000 // Medtr1g072720 // Medtr5g026210 // Medtr5g026610 // Medtr8g085720 // Medtr8g085210 // Medtr2g028480	// Medtr5g043550 // Medtr2g100110 // Medtr7g051650 // Medtr0110s0030 // Medtr5g085580 // Medtr8g085210 // Medtr8g017410 // Medtr8g099775 // Medtr3g080410 // Medtr1g018200 // Medtr6g008850 // Medtr2g030000 // Medtr4g097700 // Medtr7g051510 // Medtr5g026210 // Medtr8g065030 // Medtr5g062320 // Medtr6g033055 // Medtr5g091730 // Medtr7g084040 // Medtr4g122980 // Medtr4g097670 // Medtr6g078380 // Medt…
GO:0015405	F	P-P-bond-hydrolysis-driven transmembrane transporter activity	12	1393	25	2615	0.77	1	// Medtr2g019020 // Medtr7g073480 // Medtr4g115970 // Medtr7g023340 // Medtr4g107500 // Medtr4g064780 // Medtr3g097560 // Medtr1g082380 // Medtr2g099690 // Medtr4g005280 // Medtr7g100110 // Medtr2g038310	// Medtr1g088680 // Medtr5g090760 // Medtr3g097560 // Medtr4g115970 // Medtr1g082380 // Medtr5g029750 // Medtr7g073480 // Medtr6g011680 // Medtr7g033755 // Medtr5g033080 // Medtr4g123990 // Medtr4g094232 // Medtr2g019020 // Medtr7g023340 // Medtr4g005280 // Medtr2g036380 // Medtr7g102070 // Medtr4g107500 // Medtr4g094985 // Medtr2g099690 // Medtr4g064780 // Medtr2g038310 // Medtr2g062790 // Medtr…
GO:0008168	F	methyltransferase activity	19	1393	36	2615	0.59	1	// Medtr6g047580 // Medtr3g108640 // Medtr1g100210 // Medtr2g018290 // Medtr4g094315 // Medtr3g088625 // Medtr1g114000 // Medtr8g089980 // Medtr5g095820 // Medtr3g007750 // Medtr3g079640 // Medtr7g086300 // Medtr3g011440 // Medtr5g067060 // Medtr3g109360 // Medtr8g104280 // Medtr3g460700 // Medtr6g015630 // Medtr7g095280	// Medtr1g114000 // Medtr8g064490 // Medtr6g015630 // Medtr3g109360 // Medtr8g104280 // Medtr5g098170 // Medtr7g095280 // Medtr3g108640 // Medtr4g088190 // Medtr3g082690 // Medtr6g088715 // Medtr3g013710 // Medtr3g079640 // Medtr4g132360 // Medtr0017s0100 // Medtr5g067060 // Medtr3g460700 // Medtr8g100120 // Medtr5g030950 // Medtr1g100210 // Medtr4g094315 // Medtr3g007750 // Medtr7g086300 // Medt…
GO:0042625	F	ATPase activity, coupled to transmembrane movement of ions	6	1393	11	2615	0.59	1	// Medtr7g073480 // Medtr4g107500 // Medtr3g097560 // Medtr2g099690 // Medtr7g100110 // Medtr2g038310	// Medtr7g073480 // Medtr5g090760 // Medtr3g097560 // Medtr4g107500 // Medtr4g094985 // Medtr7g033755 // Medtr2g036380 // Medtr2g099690 // Medtr4g094232 // Medtr7g100110 // Medtr2g038310
GO:0042626	F	ATPase activity, coupled to transmembrane movement of substances	8	1393	21	2615	0.95	1	// Medtr2g019020 // Medtr7g073480 // Medtr7g023340 // Medtr4g107500 // Medtr3g097560 // Medtr2g099690 // Medtr7g100110 // Medtr2g038310	// Medtr2g019020 // Medtr7g073480 // Medtr1g088680 // Medtr5g090760 // Medtr3g097560 // Medtr6g011680 // Medtr4g107500 // Medtr4g094985 // Medtr7g033755 // Medtr2g036380 // Medtr5g033080 // Medtr7g023340 // Medtr4g124000 // Medtr2g099690 // Medtr4g094232 // Medtr4g123990 // Medtr5g029750 // Medtr2g038310 // Medtr2g062790 // Medtr7g100110 // Medtr7g102070
GO:0005525	F	GTP binding	33	1393	54	2615	0.16	1	// Medtr2g031310 // Medtr8g085980 // Medtr1g082870 // Medtr1g106005 // Medtr4g014810 // Medtr7g117050 // Medtr2g005510 // Medtr8g105580 // Medtr7g044770 // Medtr2g030370 // Medtr5g032140 // Medtr2g027660 // Medtr2g009690 // Medtr4g010050 // Medtr4g019110 // Medtr2g075870 // Medtr2g069050 // Medtr2g079510 // Medtr8g087950 // Medtr1g048030 // Medtr7g104500 // Medtr4g116430 // Medtr1g099000 // Medtr…	// Medtr6g087980 // Medtr2g031310 // Medtr4g101740 // Medtr8g085980 // Medtr4g050490 // Medtr8g009510 // Medtr2g069050 // Medtr1g106005 // Medtr4g014810 // Medtr3g076660 // Medtr5g016540 // Medtr7g117050 // Medtr2g005510 // Medtr8g077125 // Medtr8g105580 // Medtr7g044770 // Medtr1g052535 // Medtr2g030370 // Medtr1g022980 // Medtr5g032140 // Medtr5g007820 // Medtr2g027660 // Medtr2g009690 // Medtr…
GO:0016301	F	kinase activity	114	1393	207	2615	0.33	1	// Medtr2g078740 // Medtr8g095440 // Medtr7g033640 // Medtr2g090120 // Medtr5g079840 // Medtr4g073890 // Medtr4g019410 // Medtr3g108460 // Medtr6g033260 // Medtr7g111610 // Medtr7g117870 // Medtr4g068740 // Medtr7g009320 // Medtr3g099767 // Medtr1g041150 // Medtr8g071230 // Medtr2g025020 // Medtr1g100820 // Medtr7g089480 // Medtr6g004020 // Medtr7g077150 // Medtr1g076540 // Medtr4g124590 // Medtr…	// Medtr1g069320 // Medtr5g079460 // Medtr2g078740 // Medtr8g095440 // Medtr7g033640 // Medtr2g090120 // Medtr4g014070 // Medtr5g079840 // Medtr4g073890 // Medtr1g075610 // Medtr3g064080 // Medtr8g024590 // Medtr4g019410 // Medtr3g108460 // Medtr3g077740 // Medtr7g100630 // Medtr7g117870 // Medtr4g068740 // Medtr7g009320 // Medtr2g100030 // Medtr3g099767 // Medtr2g028580 // Medtr1g041150 // Medtr…
GO:0003824	F	catalytic activity	584	1393	1248	2615	1	1	// Medtr2g031310 // Medtr1g102550 // Medtr3g060690 // Medtr2g095390 // Medtr1g086350 // Medtr7g017900 // Medtr2g005510 // Medtr6g033260 // Medtr2g062840 // Medtr1g102950 // Medtr7g075090 // Medtr1g106040 // Medtr3g452710 // Medtr1g115820 // Medtr6g004020 // Medtr2g098510 // Medtr7g081220 // Medtr3g107660 // Medtr3g011440 // Medtr7g100820 // Medtr6g043510 // Medtr3g107740 // Medtr4g032925 // Medtr…	// Medtr2g031310 // Medtr4g094495 // Medtr3g011560 // Medtr1g102550 // Medtr1g069320 // Medtr3g060690 // Medtr5g053940 // Medtr7g021720 // Medtr3g107320 // Medtr7g114240 // Medtr8g038280 // Medtr1g094980 // Medtr1g075610 // Medtr1g056880 // Medtr8g024590 // Medtr1g086350 // Medtr2g087680 // Medtr3g054410 // Medtr0110s0030 // Medtr2g099560 // Medtr8g442660 // Medtr2g005510 // Medtr6g033260 // Medt…
GO:0008092	F	cytoskeletal protein binding	6	1393	8	2615	0.19	1	// Medtr2g036860 // Medtr4g069960 // Medtr8g027995 // Medtr5g098130 // Medtr7g023250 // Medtr7g091460	// Medtr8g098470 // Medtr2g036860 // Medtr4g069960 // Medtr8g027995 // Medtr5g098130 // Medtr7g023250 // Medtr7g112700 // Medtr7g091460
GO:0016835	F	carbon-oxygen lyase activity	7	1393	16	2615	0.84	1	// Medtr7g075090 // Medtr1g081620 // Medtr5g022580 // Medtr4g094265 // Medtr4g090620 // Medtr7g103620 // Medtr1g088775	// Medtr1g081620 // Medtr5g022580 // Medtr3g088610 // Medtr1g048970 // Medtr7g075090 // Medtr3g077940 // Medtr6g006990 // Medtr4g061070 // Medtr2g089340 // Medtr4g094265 // Medtr4g090620 // Medtr4g087520 // Medtr7g103620 // Medtr7g087110 // Medtr1g088775 // Medtr3g049410
GO:0016836	F	hydro-lyase activity	5	1393	12	2615	0.86	1	// Medtr7g075090 // Medtr4g094265 // Medtr4g090620 // Medtr7g103620 // Medtr1g088775	// Medtr3g077940 // Medtr3g088610 // Medtr1g048970 // Medtr7g075090 // Medtr6g006990 // Medtr4g061070 // Medtr2g089340 // Medtr4g094265 // Medtr4g090620 // Medtr7g103620 // Medtr1g088775 // Medtr3g049410
GO:0016830	F	carbon-carbon lyase activity	5	1393	12	2615	0.86	1	// Medtr3g017580 // Medtr3g052850 // Medtr4g094130 // Medtr2g008190 // Medtr1g112230	// Medtr1g112230 // Medtr1g088420 // Medtr3g017580 // Medtr4g094130 // Medtr2g008190 // Medtr3g052850 // Medtr4g057670 // Medtr4g071880 // Medtr3g072330 // Medtr2g076340 // Medtr1g114520 // Medtr5g096670
GO:0042578	F	phosphoric ester hydrolase activity	18	1393	35	2615	0.65	1	// Medtr4g124630 // Medtr2g033910 // Medtr4g100510 // Medtr1g089370 // Medtr5g082660 // Medtr6g087000 // Medtr3g071580 // Medtr3g105880 // Medtr3g104710 // Medtr5g023050 // Medtr7g021190 // Medtr7g023250 // Medtr1g086350 // Medtr4g032925 // Medtr3g085400 // Medtr4g087530 // Medtr3g452710 // Medtr4g125810	// Medtr2g033910 // Medtr4g100510 // Medtr3g107320 // Medtr3g070720 // Medtr4g093620 // Medtr2g017810 // Medtr7g023250 // Medtr1g086350 // Medtr4g124630 // Medtr7g080530 // Medtr2g033000 // Medtr7g066120 // Medtr3g085400 // Medtr5g023050 // Medtr3g069280 // Medtr3g452710 // Medtr4g085800 // Medtr3g105880 // Medtr4g055030 // Medtr5g082660 // Medtr4g093560 // Medtr1g089370 // Medtr2g008030 // Medtr…
GO:0008233	F	peptidase activity	36	1393	101	2615	1	1	// Medtr3g067690 // Medtr3g067695 // Medtr3g111630 // Medtr2g009580 // Medtr3g104470 // Medtr7g069390 // Medtr7g091590 // Medtr7g111530 // Medtr8g064470 // Medtr4g075100 // Medtr7g096060 // Medtr2g103570 // Medtr1g084020 // Medtr0025s0060 // Medtr3g100390 // Medtr7g053330 // Medtr1g116230 // Medtr4g095270 // Medtr5g013790 // Medtr7g021510 // Medtr3g100960 // Medtr4g106730 // Medtr7g087200 // Medt…	// Medtr3g111630 // Medtr5g036080 // Medtr8g038280 // Medtr2g046740 // Medtr8g088150 // Medtr7g096060 // Medtr1g084020 // Medtr6g055410 // Medtr2g028190 // Medtr1g116230 // Medtr4g075100 // Medtr1g078110 // Medtr5g013790 // Medtr3g462930 // Medtr4g079800 // Medtr3g466820 // Medtr4g094662 // Medtr2g075830 // Medtr7g117430 // Medtr2g060850 // Medtr4g099360 // Medtr0036s0110 // Medtr1g029810 // Medt…
GO:0008237	F	metallopeptidase activity	9	1393	19	2615	0.77	1	// Medtr3g466820 // Medtr7g096060 // Medtr3g111630 // Medtr3g104470 // Medtr7g069390 // Medtr7g053330 // Medtr1g116230 // Medtr7g091590 // Medtr3g462930	// Medtr3g466820 // Medtr7g096060 // Medtr1g028390 // Medtr3g111630 // Medtr5g069780 // Medtr4g094662 // Medtr5g053940 // Medtr5g036087 // Medtr5g036080 // Medtr3g104470 // Medtr7g069390 // Medtr5g036083 // Medtr7g053330 // Medtr1g116230 // Medtr7g091590 // Medtr5g036270 // Medtr3g115110 // Medtr4g048590 // Medtr3g462930
GO:0008236	F	serine-type peptidase activity	12	1393	45	2615	1	1	// Medtr3g067690 // Medtr4g075100 // Medtr3g067695 // Medtr4g099020 // Medtr1g084020 // Medtr0025s0060 // Medtr5g013790 // Medtr3g115030 // Medtr4g106730 // Medtr1g040725 // Medtr3g100960 // Medtr5g007850	// Medtr3g067690 // Medtr3g067695 // Medtr7g109610 // Medtr2g101290 // Medtr4g056520 // Medtr4g069800 // Medtr7g481600 // Medtr5g011260 // Medtr1g088980 // Medtr7g112640 // Medtr7g082980 // Medtr8g088150 // Medtr7g081580 // Medtr7g079295 // Medtr4g127480 // Medtr1g084020 // Medtr6g055410 // Medtr1g106550 // Medtr5g026840 // Medtr6g007030 // Medtr4g075100 // Medtr1g078110 // Medtr4g106730 // Medtr…
GO:0043169	F	cation binding	208	1393	410	2615	0.84	1	// Medtr7g017100 // Medtr3g111630 // Medtr4g096930 // Medtr8g009970 // Medtr1g105605 // Medtr4g111985 // Medtr7g111240 // Medtr2g078310 // Medtr3g112230 // Medtr3g087920 // Medtr8g011270 // Medtr8g024320 // Medtr2g098030 // Medtr6g008850 // Medtr1g476030 // Medtr1g102950 // Medtr8g088580 // Medtr1g080030 // Medtr5g074510 // Medtr1g116230 // Medtr4g107470 // Medtr1g095810 // Medtr3g100480 // Medtr…	// Medtr1g105605 // Medtr4g111985 // Medtr3g107320 // Medtr7g111240 // Medtr8g011270 // Medtr8g024320 // Medtr2g078450 // Medtr1g476030 // Medtr1g102950 // Medtr7g088340 // Medtr8g018620 // Medtr8g018747 // Medtr6g007887 // Medtr4g091240 // Medtr3g007760 // Medtr5g073210 // Medtr7g092070 // Medtr5g081000 // Medtr8g074880 // Medtr1g011540 // Medtr7g115240 // Medtr7g065920 // Medtr4g093830 // Medtr…
GO:0051082	F	unfolded protein binding	15	1393	22	2615	0.12	1	// Medtr8g088270 // Medtr7g067470 // Medtr2g010020 // Medtr3g109925 // Medtr1g030650 // Medtr4g068080 // Medtr2g087660 // Medtr5g087560 // Medtr5g097320 // Medtr1g083960 // Medtr4g023470 // Medtr2g013540 // Medtr8g095680 // Medtr6g032870 // Medtr4g092920	// Medtr2g010020 // Medtr2g087660 // Medtr5g087560 // Medtr5g097320 // Medtr1g083960 // Medtr8g088270 // Medtr6g032870 // Medtr7g062470 // Medtr4g114180 // Medtr1g030650 // Medtr7g067470 // Medtr8g095680 // Medtr1g114500 // Medtr3g109925 // Medtr8g468600 // Medtr4g068080 // Medtr2g005690 // Medtr4g092920 // Medtr1g024840 // Medtr4g023470 // Medtr2g013540 // Medtr2g104030
GO:0043167	F	ion binding	208	1393	411	2615	0.85	1	// Medtr7g017100 // Medtr3g111630 // Medtr4g096930 // Medtr8g009970 // Medtr1g105605 // Medtr4g111985 // Medtr7g111240 // Medtr2g078310 // Medtr3g112230 // Medtr3g087920 // Medtr8g011270 // Medtr8g024320 // Medtr2g098030 // Medtr6g008850 // Medtr1g476030 // Medtr1g102950 // Medtr8g088580 // Medtr1g080030 // Medtr5g074510 // Medtr1g116230 // Medtr4g107470 // Medtr1g095810 // Medtr3g100480 // Medtr…	// Medtr1g105605 // Medtr4g111985 // Medtr3g107320 // Medtr7g111240 // Medtr8g011270 // Medtr8g024320 // Medtr2g078450 // Medtr1g476030 // Medtr1g102950 // Medtr7g088340 // Medtr8g018620 // Medtr8g018747 // Medtr6g007887 // Medtr4g091240 // Medtr3g007760 // Medtr5g073210 // Medtr7g092070 // Medtr5g081000 // Medtr8g074880 // Medtr1g011540 // Medtr7g115240 // Medtr7g065920 // Medtr4g093830 // Medtr…
GO:0003755	F	peptidyl-prolyl cis-trans isomerase activity	6	1393	9	2615	0.32	1	// Medtr7g116340 // Medtr8g079690 // Medtr7g110980 // Medtr5g013540 // Medtr3g107660 // Medtr2g085075	// Medtr7g116340 // Medtr6g007607 // Medtr4g111720 // Medtr7g110980 // Medtr8g079690 // Medtr8g059435 // Medtr5g013540 // Medtr3g107660 // Medtr2g085075
GO:0016779	F	nucleotidyltransferase activity	16	1393	25	2615	0.19	1	// Medtr8g023445 // Medtr3g105990 // Medtr4g124030 // Medtr1g102550 // Medtr1g023500 // Medtr3g060690 // Medtr4g084150 // Medtr4g086290 // Medtr8g014560 // Medtr2g034520 // Medtr8g065900 // Medtr5g005030 // Medtr3g110375 // Medtr6g029530 // Medtr7g017440 // Medtr6g082000	// Medtr1g102550 // Medtr1g023500 // Medtr3g060690 // Medtr5g011000 // Medtr8g023445 // Medtr6g016335 // Medtr7g086640 // Medtr4g086290 // Medtr2g034520 // Medtr3g105990 // Medtr4g124030 // Medtr4g084150 // Medtr8g014560 // Medtr8g065900 // Medtr5g005030 // Medtr5g017070 // Medtr6g029530 // Medtr7g017440 // Medtr3g082150 // Medtr3g062490 // Medtr4g051130 // Medtr4g131760 // Medtr8g097160 // Medtr…
GO:0009982	F	pseudouridine synthase activity	5	1393	7	2615	0.28	1	// Medtr7g114850 // Medtr7g085640 // Medtr5g004910 // Medtr4g131270 // Medtr4g074160	// Medtr7g085640 // Medtr5g004910 // Medtr6g004400 // Medtr3g114540 // Medtr4g074160 // Medtr4g131270 // Medtr7g114850
GO:0017171	F	serine hydrolase activity	12	1393	45	2615	1	1	// Medtr3g067690 // Medtr4g075100 // Medtr3g067695 // Medtr4g099020 // Medtr1g084020 // Medtr0025s0060 // Medtr5g013790 // Medtr3g115030 // Medtr4g106730 // Medtr1g040725 // Medtr3g100960 // Medtr5g007850	// Medtr3g067690 // Medtr3g067695 // Medtr7g109610 // Medtr2g101290 // Medtr4g056520 // Medtr4g069800 // Medtr7g481600 // Medtr5g011260 // Medtr1g088980 // Medtr7g112640 // Medtr7g082980 // Medtr8g088150 // Medtr7g081580 // Medtr7g079295 // Medtr4g127480 // Medtr1g084020 // Medtr6g055410 // Medtr1g106550 // Medtr5g026840 // Medtr6g007030 // Medtr4g075100 // Medtr1g078110 // Medtr4g106730 // Medtr…
GO:0004518	F	nuclease activity	6	1393	11	2615	0.59	1	// Medtr3g075220 // Medtr1g022485 // Medtr4g106640 // Medtr8g073170 // Medtr6g027760 // Medtr1g085130	// Medtr3g075220 // Medtr1g022485 // Medtr4g106640 // Medtr7g086640 // Medtr3g079860 // Medtr5g069430 // Medtr8g073170 // Medtr6g027760 // Medtr2g100220 // Medtr8g080020 // Medtr1g085130
GO:0008757	F	S-adenosylmethionine-dependent methyltransferase activity	7	1393	10	2615	0.23	1	// Medtr3g088625 // Medtr8g089980 // Medtr3g007750 // Medtr3g011440 // Medtr3g109360 // Medtr3g460700 // Medtr7g095280	// Medtr3g082690 // Medtr3g088625 // Medtr8g089980 // Medtr3g007750 // Medtr8g009680 // Medtr3g011440 // Medtr3g109360 // Medtr3g460700 // Medtr8g100120 // Medtr7g095280
GO:0030234	F	enzyme regulator activity	29	1393	69	2615	0.98	1	// Medtr2g026040 // Medtr8g012560 // Medtr6g022720 // Medtr3g086010 // Medtr1g007590 // Medtr5g080650 // Medtr5g020140 // Medtr0036s0140 // Medtr7g093500 // Medtr7g020860 // Medtr6g027300 // Medtr3g092100 // Medtr2g037930 // Medtr2g083220 // Medtr3g054220 // Medtr1g062950 // Medtr7g102900 // Medtr8g041410 // Medtr6g086630 // Medtr4g074170 // Medtr8g085300 // Medtr4g113020 // Medtr1g011460 // Medt…	// Medtr2g026040 // Medtr3g008840 // Medtr1g007590 // Medtr1g083490 // Medtr1g054800 // Medtr8g012560 // Medtr6g022720 // Medtr4g122890 // Medtr3g092100 // Medtr4g120280 // Medtr7g087250 // Medtr7g102900 // Medtr7g112580 // Medtr6g037700 // Medtr7g077160 // Medtr2g037930 // Medtr8g059790 // Medtr5g088770 // Medtr4g025670 // Medtr3g010780 // Medtr7g109970 // Medtr5g080650 // Medtr2g033740 // Medtr…
GO:0016875	F	ligase activity, forming carbon-oxygen bonds	13	1393	24	2615	0.55	1	// Medtr4g070040 // Medtr1g053270 // Medtr4g074640 // Medtr5g068710 // Medtr7g110660 // Medtr4g076850 // Medtr4g077700 // Medtr1g082850 // Medtr1g106040 // Medtr8g102050 // Medtr3g058530 // Medtr5g034820 // Medtr1g057860	// Medtr8g006955 // Medtr7g110660 // Medtr8g104740 // Medtr8g102050 // Medtr4g070040 // Medtr3g099470 // Medtr1g106040 // Medtr1g082850 // Medtr2g436760 // Medtr7g101940 // Medtr1g115295 // Medtr1g053270 // Medtr4g074640 // Medtr5g068710 // Medtr8g009900 // Medtr4g077700 // Medtr1g057860 // Medtr5g034820 // Medtr4g076850 // Medtr6g027620 // Medtr3g100910 // Medtr3g118360 // Medtr3g048190 // Medtr…
GO:0016876	F	ligase activity, forming aminoacyl-tRNA and related compounds	13	1393	24	2615	0.55	1	// Medtr4g070040 // Medtr1g053270 // Medtr4g074640 // Medtr5g068710 // Medtr7g110660 // Medtr4g076850 // Medtr4g077700 // Medtr1g082850 // Medtr1g106040 // Medtr8g102050 // Medtr3g058530 // Medtr5g034820 // Medtr1g057860	// Medtr8g006955 // Medtr7g110660 // Medtr8g104740 // Medtr8g102050 // Medtr4g070040 // Medtr3g099470 // Medtr1g106040 // Medtr1g082850 // Medtr2g436760 // Medtr7g101940 // Medtr1g115295 // Medtr1g053270 // Medtr4g074640 // Medtr5g068710 // Medtr8g009900 // Medtr4g077700 // Medtr1g057860 // Medtr5g034820 // Medtr4g076850 // Medtr6g027620 // Medtr3g100910 // Medtr3g118360 // Medtr3g048190 // Medtr…
GO:0009055	F	electron carrier activity	12	1393	70	2615	1	1	// Medtr2g098030 // Medtr3g088220 // Medtr6g023290 // Medtr6g069420 // Medtr2g094180 // Medtr8g038440 // Medtr8g006495 // Medtr6g013420 // Medtr4g059450 // Medtr3g114070 // Medtr5g084930 // Medtr4g088905	// Medtr4g081100 // Medtr3g057860 // Medtr3g057900 // Medtr2g079420 // Medtr1g014120 // Medtr4g094775 // Medtr1g098660 // Medtr7g021720 // Medtr2g094180 // Medtr4g130800 // Medtr8g059015 // Medtr5g006040 // Medtr6g013420 // Medtr2g010280 // Medtr5g070010 // Medtr4g098830 // Medtr4g059450 // Medtr3g114070 // Medtr8g088720 // Medtr4g098490 // Medtr7g056103 // Medtr3g089065 // Medtr6g023290 // Medtr…
GO:0019842	F	vitamin binding	10	1393	23	2615	0.87	1	// Medtr6g009440 // Medtr2g018290 // Medtr4g092620 // Medtr8g079040 // Medtr8g023140 // Medtr8g079020 // Medtr7g022310 // Medtr6g071990 // Medtr5g067060 // Medtr3g054030	// Medtr6g071990 // Medtr8g079040 // Medtr8g074890 // Medtr3g083980 // Medtr1g086070 // Medtr8g023140 // Medtr4g095370 // Medtr3g099190 // Medtr5g067060 // Medtr3g054030 // Medtr2g013120 // Medtr5g030950 // Medtr6g009440 // Medtr4g092620 // Medtr1g016230 // Medtr7g022310 // Medtr8g074880 // Medtr5g033230 // Medtr3g053890 // Medtr2g018290 // Medtr7g011230 // Medtr3g118070 // Medtr8g079020
GO:0019843	F	rRNA binding	5	1393	10	2615	0.7	1	// Medtr3g118030 // Medtr7g086470 // Medtr0027s0250 // Medtr8g079680 // Medtr6g088605	// Medtr3g118030 // Medtr8g079680 // Medtr4g034750 // Medtr6g088605 // Medtr4g034720 // Medtr8g099720 // Medtr7g085940 // Medtr7g086470 // Medtr0316s0010 // Medtr0027s0250
GO:0046914	F	transition metal ion binding	157	1393	312	2615	0.85	1	// Medtr7g017100 // Medtr3g111630 // Medtr4g096930 // Medtr8g009970 // Medtr1g105605 // Medtr4g111985 // Medtr7g111240 // Medtr3g112230 // Medtr3g087920 // Medtr8g011270 // Medtr8g024320 // Medtr2g098030 // Medtr6g008850 // Medtr1g476030 // Medtr1g102950 // Medtr7g020860 // Medtr5g007710 // Medtr5g074510 // Medtr1g116230 // Medtr4g107470 // Medtr1g095810 // Medtr3g100480 // Medtr3g107520 // Medtr…	// Medtr8g098435 // Medtr4g031820 // Medtr7g017100 // Medtr0171s0030 // Medtr4g133800 // Medtr2g010280 // Medtr8g009970 // Medtr1g105605 // Medtr4g111985 // Medtr7g111240 // Medtr2g036690 // Medtr3g112230 // Medtr5g070010 // Medtr3g087920 // Medtr8g011270 // Medtr8g024320 // Medtr3g111630 // Medtr2g098030 // Medtr5g021500 // Medtr6g008850 // Medtr1g476030 // Medtr1g102950 // Medtr7g020860 // Medt…
GO:0016614	F	oxidoreductase activity, acting on CH-OH group of donors	21	1393	32	2615	0.11	1	// Medtr2g098030 // Medtr5g043970 // Medtr8g083210 // Medtr3g085740 // Medtr1g050720 // Medtr8g032040 // Medtr4g128240 // Medtr6g087670 // Medtr2g062840 // Medtr2g104610 // Medtr7g012950 // Medtr5g087550 // Medtr4g079780 // Medtr2g009810 // Medtr1g050360 // Medtr7g017900 // Medtr8g102620 // Medtr8g463760 // Medtr5g023740 // Medtr4g101130 // Medtr4g074350	// Medtr4g094495 // Medtr7g022440 // Medtr6g087670 // Medtr8g012565 // Medtr4g092690 // Medtr4g079780 // Medtr7g017900 // Medtr8g463760 // Medtr8g032040 // Medtr2g098030 // Medtr5g025650 // Medtr1g050720 // Medtr7g012950 // Medtr2g062840 // Medtr4g074350 // Medtr8g083210 // Medtr8g102620 // Medtr1g090730 // Medtr2g009810 // Medtr5g043970 // Medtr3g085740 // Medtr2g099910 // Medtr2g104610 // Medtr…
GO:0016616	F	oxidoreductase activity, acting on the CH-OH group of donors, NAD or NADP as acceptor	18	1393	27	2615	0.12	1	// Medtr2g098030 // Medtr5g043970 // Medtr8g083210 // Medtr3g085740 // Medtr4g128240 // Medtr6g087670 // Medtr2g062840 // Medtr2g104610 // Medtr7g012950 // Medtr5g087550 // Medtr2g009810 // Medtr4g079780 // Medtr7g017900 // Medtr8g102620 // Medtr8g463760 // Medtr5g023740 // Medtr4g101130 // Medtr8g032040	// Medtr7g022440 // Medtr6g087670 // Medtr8g012565 // Medtr4g092690 // Medtr4g079780 // Medtr7g017900 // Medtr8g463760 // Medtr8g032040 // Medtr2g098030 // Medtr7g012950 // Medtr2g062840 // Medtr8g083210 // Medtr8g102620 // Medtr1g090730 // Medtr2g009810 // Medtr5g043970 // Medtr3g085740 // Medtr2g099910 // Medtr2g104610 // Medtr8g005980 // Medtr1g112510 // Medtr5g087550 // Medtr8g028120 // Medtr…
GO:0022804	F	active transmembrane transporter activity	18	1393	41	2615	0.91	1	// Medtr2g019020 // Medtr7g073480 // Medtr4g064780 // Medtr7g023340 // Medtr6g027630 // Medtr4g107500 // Medtr2g048510 // Medtr7g086510 // Medtr3g097560 // Medtr1g081900 // Medtr1g082380 // Medtr2g099690 // Medtr4g011460 // Medtr2g105640 // Medtr4g005280 // Medtr4g115970 // Medtr7g100110 // Medtr2g038310	// Medtr1g088680 // Medtr5g090760 // Medtr3g097560 // Medtr4g115970 // Medtr1g081900 // Medtr1g082380 // Medtr2g105640 // Medtr4g011460 // Medtr5g029750 // Medtr7g073480 // Medtr3g055600 // Medtr5g070330 // Medtr6g027190 // Medtr6g047590 // Medtr6g011680 // Medtr7g033755 // Medtr5g033080 // Medtr4g123990 // Medtr4g094232 // Medtr2g019020 // Medtr3g096760 // Medtr7g023340 // Medtr2g048510 // Medtr…
GO:0043492	F	ATPase activity, coupled to movement of substances	8	1393	21	2615	0.95	1	// Medtr2g019020 // Medtr7g073480 // Medtr7g023340 // Medtr4g107500 // Medtr3g097560 // Medtr2g099690 // Medtr7g100110 // Medtr2g038310	// Medtr2g019020 // Medtr7g073480 // Medtr1g088680 // Medtr5g090760 // Medtr3g097560 // Medtr6g011680 // Medtr4g107500 // Medtr4g094985 // Medtr7g033755 // Medtr2g036380 // Medtr5g033080 // Medtr7g023340 // Medtr4g124000 // Medtr2g099690 // Medtr4g094232 // Medtr4g123990 // Medtr5g029750 // Medtr2g038310 // Medtr2g062790 // Medtr7g100110 // Medtr7g102070
GO:0004722	F	protein serine/threonine phosphatase activity	6	1393	8	2615	0.19	1	// Medtr2g033910 // Medtr6g087000 // Medtr3g105880 // Medtr3g104710 // Medtr1g086350 // Medtr4g125810	// Medtr3g491830 // Medtr2g033910 // Medtr2g033000 // Medtr6g087000 // Medtr3g105880 // Medtr3g104710 // Medtr1g086350 // Medtr4g125810
GO:0004721	F	phosphoprotein phosphatase activity	11	1393	14	2615	0.049	1	// Medtr2g033910 // Medtr3g105880 // Medtr6g087000 // Medtr4g100510 // Medtr3g104710 // Medtr7g021190 // Medtr7g023250 // Medtr1g086350 // Medtr1g089370 // Medtr3g452710 // Medtr4g125810	// Medtr3g491830 // Medtr2g033910 // Medtr4g100510 // Medtr4g055030 // Medtr2g033000 // Medtr7g021190 // Medtr3g105880 // Medtr3g104710 // Medtr6g087000 // Medtr7g023250 // Medtr1g086350 // Medtr1g089370 // Medtr3g452710 // Medtr4g125810
GO:0016820	F	hydrolase activity, acting on acid anhydrides, catalyzing transmembrane movement of substances	9	1393	22	2615	0.91	1	// Medtr2g019020 // Medtr7g073480 // Medtr7g023340 // Medtr4g107500 // Medtr3g097560 // Medtr2g099690 // Medtr1g112870 // Medtr7g100110 // Medtr2g038310	// Medtr1g088680 // Medtr5g090760 // Medtr7g033755 // Medtr1g112870 // Medtr5g029750 // Medtr7g073480 // Medtr6g011680 // Medtr3g097560 // Medtr5g033080 // Medtr4g123990 // Medtr4g094232 // Medtr2g019020 // Medtr7g023340 // Medtr2g036380 // Medtr7g102070 // Medtr4g107500 // Medtr4g094985 // Medtr2g099690 // Medtr2g038310 // Medtr2g062790 // Medtr7g100110 // Medtr4g124000
GO:0016829	F	lyase activity	15	1393	35	2615	0.92	1	// Medtr7g075090 // Medtr1g112230 // Medtr4g019850 // Medtr8g023140 // Medtr3g017580 // Medtr4g094130 // Medtr2g008190 // Medtr5g022580 // Medtr4g094265 // Medtr3g052850 // Medtr7g103620 // Medtr7g092860 // Medtr1g081620 // Medtr4g090620 // Medtr1g088775	// Medtr1g112230 // Medtr4g094130 // Medtr5g022580 // Medtr4g090620 // Medtr4g087520 // Medtr4g057670 // Medtr7g092860 // Medtr5g096670 // Medtr3g110185 // Medtr8g023140 // Medtr5g033230 // Medtr2g076340 // Medtr1g088420 // Medtr4g094265 // Medtr7g075090 // Medtr3g052850 // Medtr4g071880 // Medtr3g072330 // Medtr8g095320 // Medtr3g088610 // Medtr4g019850 // Medtr6g006990 // Medtr2g089340 // Medtr…
GO:0003682	F	chromatin binding	15	1393	24	2615	0.24	1	// Medtr2g026310 // Medtr4g100630 // Medtr3g100180 // Medtr8g020330 // Medtr3g088480 // Medtr8g024690 // Medtr4g069830 // Medtr4g118845 // Medtr5g080010 // Medtr1g095570 // Medtr3g082790 // Medtr1g083040 // Medtr2g020000 // Medtr8g069965 // Medtr6g033350	// Medtr4g100630 // Medtr7g067080 // Medtr5g080010 // Medtr3g088480 // Medtr5g010470 // Medtr1g095570 // Medtr7g035075 // Medtr3g067935 // Medtr8g024690 // Medtr4g118845 // Medtr3g110028 // Medtr2g020000 // Medtr2g026310 // Medtr8g020330 // Medtr8g020490 // Medtr4g069830 // Medtr1g021230 // Medtr3g100180 // Medtr3g082790 // Medtr6g033350 // Medtr6g006030 // Medtr1g083040 // Medtr8g069965 // Medtr…
GO:0019200	F	carbohydrate kinase activity	5	1393	8	2615	0.44	1	// Medtr2g072830 // Medtr2g025020 // Medtr4g122670 // Medtr8g069040 // Medtr4g132700	// Medtr2g072830 // Medtr1g069320 // Medtr4g122670 // Medtr2g025020 // Medtr4g078150 // Medtr8g069040 // Medtr5g079460 // Medtr4g132700
GO:0004871	F	signal transducer activity	12	1393	19	2615	0.27	1	// Medtr2g034020 // Medtr6g071360 // Medtr5g018510 // Medtr1g079790 // Medtr3g106220 // Medtr4g122160 // Medtr2g036510 // Medtr4g121020 // Medtr2g021330 // Medtr2g034960 // Medtr4g117490 // Medtr3g085130	// Medtr2g034020 // Medtr2g088430 // Medtr3g089510 // Medtr5g018510 // Medtr2g034040 // Medtr1g079790 // Medtr3g106220 // Medtr4g122160 // Medtr2g036510 // Medtr4g071650 // Medtr4g121020 // Medtr1g066850 // Medtr8g461040 // Medtr2g034960 // Medtr4g117490 // Medtr3g085130 // Medtr8g070530 // Medtr2g021330 // Medtr6g071360
GO:0050661	F	NADP or NADPH binding	5	1393	11	2615	0.79	1	// Medtr2g065470 // Medtr7g017900 // Medtr8g028145 // Medtr8g037910 // Medtr5g087550	// Medtr1g101400 // Medtr8g037910 // Medtr1g070505 // Medtr8g028145 // Medtr5g087550 // Medtr3g115920 // Medtr2g065470 // Medtr2g030200 // Medtr7g017900 // Medtr5g022300 // Medtr7g084800
GO:0050660	F	FAD binding	11	1393	18	2615	0.34	1	// Medtr2g098030 // Medtr2g060550 // Medtr8g037910 // Medtr3g117580 // Medtr4g100640 // Medtr5g020050 // Medtr4g074350 // Medtr4g123070 // Medtr1g050360 // Medtr4g121880 // Medtr5g012920	// Medtr2g098030 // Medtr4g094495 // Medtr8g037910 // Medtr1g050360 // Medtr5g022300 // Medtr3g117580 // Medtr4g100640 // Medtr4g060480 // Medtr5g020050 // Medtr1g070505 // Medtr3g099190 // Medtr4g074350 // Medtr4g123070 // Medtr2g030200 // Medtr4g121880 // Medtr5g012920 // Medtr2g060550 // Medtr2g013120
GO:0051540	F	metal cluster binding	5	1393	25	2615	1	1	// Medtr2g098030 // Medtr2g088360 // Medtr4g033210 // Medtr4g076870 // Medtr1g107255	// Medtr2g090140 // Medtr8g085840 // Medtr7g021720 // Medtr7g109850 // Medtr3g054410 // Medtr4g033210 // Medtr8g088720 // Medtr4g098490 // Medtr2g005900 // Medtr2g006290 // Medtr2g089510 // Medtr8g092030 // Medtr2g088360 // Medtr5g006320 // Medtr2g101380 // Medtr2g098030 // Medtr2g036690 // Medtr4g050810 // Medtr5g008750 // Medtr3g462950 // Medtr1g107255 // Medtr3g105820 // Medtr4g076870 // Medtr…
GO:0030528	F	transcription regulator activity	35	1393	63	2615	0.41	1	// Medtr5g029680 // Medtr7g089800 // Medtr1g023050 // Medtr5g094430 // Medtr2g083870 // Medtr3g056100 // Medtr4g088375 // Medtr4g127040 // Medtr8g105780 // Medtr8g070820 // Medtr2g098470 // Medtr3g107960 // Medtr5g089870 // Medtr2g099050 // Medtr5g075390 // Medtr4g130900 // Medtr1g079790 // Medtr7g108390 // Medtr4g005050 // Medtr3g085130 // Medtr2g014490 // Medtr2g089170 // Medtr5g028850 // Medtr…	// Medtr5g029680 // Medtr7g089800 // Medtr1g023050 // Medtr5g094430 // Medtr4g053250 // Medtr2g083870 // Medtr3g056100 // Medtr8g105780 // Medtr2g030130 // Medtr4g086190 // Medtr3g118290 // Medtr7g100510 // Medtr4g088375 // Medtr4g127040 // Medtr6g029180 // Medtr5g010910 // Medtr8g070820 // Medtr3g005530 // Medtr2g101190 // Medtr1g056530 // Medtr5g082950 // Medtr2g034960 // Medtr3g107960 // Medtr…
GO:0008080	F	N-acetyltransferase activity	6	1393	9	2615	0.32	1	// Medtr5g080780 // Medtr1g107255 // Medtr4g005050 // Medtr7g096040 // Medtr3g107960 // Medtr1g068930	// Medtr5g015300 // Medtr5g080780 // Medtr4g129490 // Medtr4g005050 // Medtr7g096040 // Medtr3g107960 // Medtr1g107255 // Medtr1g018030 // Medtr1g068930
GO:0015035	F	protein disulfide oxidoreductase activity	8	1393	17	2615	0.78	1	// Medtr3g088220 // Medtr6g069420 // Medtr2g094180 // Medtr8g038440 // Medtr4g059450 // Medtr3g114070 // Medtr5g084930 // Medtr4g088905	// Medtr3g089065 // Medtr3g088220 // Medtr2g079420 // Medtr4g059450 // Medtr1g069255 // Medtr6g069420 // Medtr1g098660 // Medtr8g038440 // Medtr2g094180 // Medtr1g114290 // Medtr7g079520 // Medtr8g059015 // Medtr7g104720 // Medtr3g114070 // Medtr4g016930 // Medtr5g084930 // Medtr4g088905
GO:0015036	F	disulfide oxidoreductase activity	8	1393	18	2615	0.84	1	// Medtr3g088220 // Medtr6g069420 // Medtr2g094180 // Medtr8g038440 // Medtr4g059450 // Medtr3g114070 // Medtr5g084930 // Medtr4g088905	// Medtr3g089065 // Medtr3g088220 // Medtr2g079420 // Medtr4g059450 // Medtr1g069255 // Medtr6g069420 // Medtr1g098660 // Medtr8g038440 // Medtr2g094180 // Medtr1g070505 // Medtr7g079520 // Medtr8g059015 // Medtr1g114290 // Medtr7g104720 // Medtr3g114070 // Medtr4g016930 // Medtr5g084930 // Medtr4g088905
GO:0012505	C	endomembrane system	20	1393	20	2615	3.6e-06	0.0013	// Medtr3g023120 // Medtr8g085950 // Medtr5g097890 // Medtr3g116480 // Medtr4g052930 // Medtr8g027450 // Medtr7g110640 // Medtr1g079790 // Medtr3g070940 // Medtr4g077660 // Medtr8g099785 // Medtr3g491860 // Medtr2g006750 // Medtr4g053520 // Medtr4g069920 // Medtr1g112310 // Medtr8g011270 // Medtr1g105605 // Medtr1g078040 // Medtr7g021500	// Medtr3g023120 // Medtr8g085950 // Medtr8g099785 // Medtr5g097890 // Medtr3g116480 // Medtr4g052930 // Medtr8g027450 // Medtr7g110640 // Medtr1g079790 // Medtr4g077660 // Medtr1g105605 // Medtr3g491860 // Medtr2g006750 // Medtr4g053520 // Medtr4g069920 // Medtr1g112310 // Medtr8g011270 // Medtr3g070940 // Medtr1g078040 // Medtr7g021500
GO:0043231	C	intracellular membrane-bounded organelle	100	1393	139	2615	8.6e-06	0.0015	// Medtr4g063275 // Medtr8g009970 // Medtr1g105605 // Medtr7g096280 // Medtr4g059450 // Medtr5g034780 // Medtr3g023120 // Medtr1g116980 // Medtr3g117490 // Medtr5g078330 // Medtr2g084735 // Medtr3g452710 // Medtr4g100640 // Medtr3g011440 // Medtr3g085050 // Medtr8g095680 // Medtr7g085350 // Medtr1g083810 // Medtr4g079320 // Medtr2g013130 // Medtr1g078040 // Medtr5g029680 // Medtr8g028450 // Medtr…	// Medtr4g063275 // Medtr8g009970 // Medtr1g105605 // Medtr8g038460 // Medtr7g096280 // Medtr2g034650 // Medtr4g059450 // Medtr5g034780 // Medtr8g011270 // Medtr7g016600 // Medtr4g061920 // Medtr1g116980 // Medtr3g117490 // Medtr5g078330 // Medtr1g109630 // Medtr3g005530 // Medtr3g491860 // Medtr3g095230 // Medtr3g452710 // Medtr3g061440 // Medtr4g100640 // Medtr3g011440 // Medtr3g085050 // Medtr…
GO:0043227	C	membrane-bounded organelle	100	1393	142	2615	3.6e-05	0.0042	// Medtr4g063275 // Medtr8g009970 // Medtr1g105605 // Medtr7g096280 // Medtr4g059450 // Medtr5g034780 // Medtr3g023120 // Medtr1g116980 // Medtr3g117490 // Medtr5g078330 // Medtr2g084735 // Medtr3g452710 // Medtr4g100640 // Medtr3g011440 // Medtr3g085050 // Medtr8g095680 // Medtr7g085350 // Medtr1g083810 // Medtr4g079320 // Medtr2g013130 // Medtr1g078040 // Medtr5g029680 // Medtr8g028450 // Medtr…	// Medtr4g063275 // Medtr8g009970 // Medtr1g105605 // Medtr7g021720 // Medtr8g038460 // Medtr7g096280 // Medtr2g034650 // Medtr4g059450 // Medtr5g034780 // Medtr8g011270 // Medtr7g016600 // Medtr4g061920 // Medtr1g116980 // Medtr3g117490 // Medtr5g078330 // Medtr1g109630 // Medtr3g005530 // Medtr3g491860 // Medtr3g095230 // Medtr3g452710 // Medtr3g061440 // Medtr4g100640 // Medtr3g011440 // Medtr…
GO:0048475	C	coated membrane	15	1393	15	2615	8.2e-05	0.0053	// Medtr1g111910 // Medtr3g116480 // Medtr2g084610 // Medtr1g105605 // Medtr7g110640 // Medtr4g052930 // Medtr8g063690 // Medtr5g034780 // Medtr4g118010 // Medtr4g069920 // Medtr1g112310 // Medtr5g066050 // Medtr8g011270 // Medtr3g070940 // Medtr4g076210	// Medtr1g111910 // Medtr3g116480 // Medtr2g084610 // Medtr1g105605 // Medtr7g110640 // Medtr4g052930 // Medtr8g063690 // Medtr5g034780 // Medtr4g118010 // Medtr4g069920 // Medtr1g112310 // Medtr5g066050 // Medtr8g011270 // Medtr3g070940 // Medtr4g076210
GO:0030117	C	membrane coat	15	1393	15	2615	8.2e-05	0.0053	// Medtr1g111910 // Medtr3g116480 // Medtr2g084610 // Medtr1g105605 // Medtr7g110640 // Medtr4g052930 // Medtr8g063690 // Medtr5g034780 // Medtr4g118010 // Medtr4g069920 // Medtr1g112310 // Medtr5g066050 // Medtr8g011270 // Medtr3g070940 // Medtr4g076210	// Medtr1g111910 // Medtr3g116480 // Medtr2g084610 // Medtr1g105605 // Medtr7g110640 // Medtr4g052930 // Medtr8g063690 // Medtr5g034780 // Medtr4g118010 // Medtr4g069920 // Medtr1g112310 // Medtr5g066050 // Medtr8g011270 // Medtr3g070940 // Medtr4g076210
GO:0044444	C	cytoplasmic part	111	1393	162	2615	8.9e-05	0.0053	// Medtr1g105605 // Medtr1g047130 // Medtr4g121877 // Medtr4g059450 // Medtr5g034780 // Medtr8g011270 // Medtr4g006830 // Medtr7g111590 // Medtr5g081705 // Medtr8g093680 // Medtr7g057770 // Medtr7g111750 // Medtr8g046140 // Medtr2g025020 // Medtr3g078370 // Medtr4g100640 // Medtr8g040740 // Medtr8g095680 // Medtr2g018680 // Medtr7g108785 // Medtr4g118010 // Medtr8g093770 // Medtr8g076780 // Medtr…	// Medtr1g105605 // Medtr8g076780 // Medtr4g121877 // Medtr4g059450 // Medtr0199s0040 // Medtr5g034780 // Medtr8g011270 // Medtr2g033020 // Medtr4g080120 // Medtr4g034770 // Medtr7g111590 // Medtr5g081705 // Medtr7g029110 // Medtr7g057770 // Medtr7g111750 // Medtr8g046140 // Medtr2g025020 // Medtr5g011910 // Medtr3g080800 // Medtr4g100640 // Medtr8g099720 // Medtr8g090185 // Medtr8g469010 // Medt…
GO:0005622	C	intracellular	303	1393	486	2615	0.00013	0.0056	// Medtr2g031310 // Medtr3g106210 // Medtr4g063275 // Medtr8g009970 // Medtr1g105605 // Medtr4g111985 // Medtr4g115900 // Medtr8g076780 // Medtr7g096280 // Medtr4g121877 // Medtr4g059450 // Medtr5g034780 // Medtr8g011270 // Medtr2g005510 // Medtr8g022980 // Medtr3g012040 // Medtr5g021500 // Medtr7g111590 // Medtr7g117870 // Medtr3g117490 // Medtr5g081705 // Medtr7g020860 // Medtr5g078330 // Medtr…	// Medtr2g031310 // Medtr4g063275 // Medtr6g003970 // Medtr1g105605 // Medtr7g021720 // Medtr7g061020 // Medtr4g071090 // Medtr1g056880 // Medtr3g010000 // Medtr5g034780 // Medtr8g011270 // Medtr2g005510 // Medtr8g022980 // Medtr3g012040 // Medtr1g106040 // Medtr3g077350 // Medtr3g452710 // Medtr5g011910 // Medtr4g111985 // Medtr6g087890 // Medtr8g038460 // Medtr7g081220 // Medtr8g090185 // Medtr…
GO:0005737	C	cytoplasm	159	1393	242	2615	0.00012	0.0056	// Medtr3g077350 // Medtr1g105605 // Medtr1g050720 // Medtr8g076780 // Medtr4g121877 // Medtr4g059450 // Medtr5g034780 // Medtr8g011270 // Medtr4g080120 // Medtr7g111590 // Medtr7g117870 // Medtr5g081705 // Medtr7g020860 // Medtr8g093680 // Medtr7g057770 // Medtr7g111750 // Medtr1g106040 // Medtr7g110660 // Medtr1g082850 // Medtr8g046140 // Medtr2g025020 // Medtr4g121880 // Medtr5g011910 // Medtr…	// Medtr8g006955 // Medtr3g077350 // Medtr1g105605 // Medtr1g047130 // Medtr8g104740 // Medtr8g076780 // Medtr4g121877 // Medtr8g009280 // Medtr0199s0040 // Medtr5g034780 // Medtr8g011270 // Medtr2g033020 // Medtr4g006830 // Medtr7g107420 // Medtr4g034770 // Medtr7g111590 // Medtr7g117870 // Medtr5g081705 // Medtr7g020860 // Medtr7g029110 // Medtr7g057770 // Medtr7g111750 // Medtr1g106040 // Medt…
GO:0005794	C	Golgi apparatus	11	1393	11	2615	0.001	0.04	// Medtr3g116480 // Medtr4g052930 // Medtr1g105605 // Medtr7g110640 // Medtr4g053520 // Medtr8g063690 // Medtr5g034780 // Medtr4g069920 // Medtr1g112310 // Medtr8g011270 // Medtr3g070940	// Medtr3g116480 // Medtr4g052930 // Medtr1g105605 // Medtr7g110640 // Medtr4g053520 // Medtr8g063690 // Medtr5g034780 // Medtr4g069920 // Medtr1g112310 // Medtr8g011270 // Medtr3g070940
GO:0044424	C	intracellular part	263	1393	430	2615	0.0013	0.041	// Medtr2g031310 // Medtr3g106210 // Medtr4g063275 // Medtr8g009970 // Medtr1g105605 // Medtr4g115900 // Medtr8g076780 // Medtr7g096280 // Medtr4g121877 // Medtr4g059450 // Medtr5g034780 // Medtr8g011270 // Medtr4g006830 // Medtr5g021500 // Medtr7g111590 // Medtr7g117870 // Medtr3g117490 // Medtr5g081705 // Medtr7g020860 // Medtr5g078330 // Medtr7g057770 // Medtr7g111750 // Medtr3g058940 // Medtr…	// Medtr2g031310 // Medtr4g063275 // Medtr1g105605 // Medtr7g021720 // Medtr7g061020 // Medtr7g096280 // Medtr3g010000 // Medtr5g034780 // Medtr8g011270 // Medtr4g080120 // Medtr1g106040 // Medtr3g077350 // Medtr3g452710 // Medtr5g011910 // Medtr8g038460 // Medtr7g081220 // Medtr8g090185 // Medtr3g011440 // Medtr8g061350 // Medtr1g070390 // Medtr3g100910 // Medtr5g068710 // Medtr3g048190 // Medtr…
GO:0043229	C	intracellular organelle	177	1393	282	2615	0.0014	0.041	// Medtr2g031310 // Medtr4g063275 // Medtr8g009970 // Medtr1g105605 // Medtr8g076780 // Medtr7g096280 // Medtr4g121877 // Medtr4g059450 // Medtr5g034780 // Medtr8g011270 // Medtr4g006830 // Medtr7g111590 // Medtr3g117490 // Medtr5g081705 // Medtr8g093680 // Medtr7g057770 // Medtr7g111750 // Medtr3g491860 // Medtr8g046140 // Medtr3g452710 // Medtr5g011910 // Medtr4g100640 // Medtr3g011440 // Medtr…	// Medtr2g031310 // Medtr0059s0060 // Medtr4g063275 // Medtr4g047920 // Medtr1g105605 // Medtr7g021720 // Medtr7g061020 // Medtr7g086470 // Medtr8g076780 // Medtr1g026890 // Medtr2g034650 // Medtr4g116410 // Medtr0199s0040 // Medtr5g034780 // Medtr8g011270 // Medtr2g033020 // Medtr4g006830 // Medtr4g061920 // Medtr8g045210 // Medtr5g021500 // Medtr7g111590 // Medtr3g117490 // Medtr5g081705 // Med…
GO:0043226	C	organelle	177	1393	282	2615	0.0014	0.041	// Medtr2g031310 // Medtr4g063275 // Medtr8g009970 // Medtr1g105605 // Medtr8g076780 // Medtr7g096280 // Medtr4g121877 // Medtr4g059450 // Medtr5g034780 // Medtr8g011270 // Medtr4g006830 // Medtr7g111590 // Medtr3g117490 // Medtr5g081705 // Medtr8g093680 // Medtr7g057770 // Medtr7g111750 // Medtr3g491860 // Medtr8g046140 // Medtr3g452710 // Medtr5g011910 // Medtr4g100640 // Medtr3g011440 // Medtr…	// Medtr2g031310 // Medtr0059s0060 // Medtr4g063275 // Medtr4g047920 // Medtr1g105605 // Medtr7g021720 // Medtr7g061020 // Medtr7g086470 // Medtr8g076780 // Medtr1g026890 // Medtr2g034650 // Medtr4g116410 // Medtr0199s0040 // Medtr5g034780 // Medtr8g011270 // Medtr2g033020 // Medtr4g006830 // Medtr4g061920 // Medtr8g045210 // Medtr5g021500 // Medtr7g111590 // Medtr3g117490 // Medtr5g081705 // Med…
GO:0005643	C	nuclear pore	9	1393	9	2615	0.0035	0.07	// Medtr8g085950 // Medtr5g097890 // Medtr8g027450 // Medtr4g077660 // Medtr8g099785 // Medtr3g491860 // Medtr2g006750 // Medtr1g078040 // Medtr7g021500	// Medtr8g085950 // Medtr5g097890 // Medtr8g027450 // Medtr4g077660 // Medtr8g099785 // Medtr3g491860 // Medtr2g006750 // Medtr1g078040 // Medtr7g021500
GO:0044431	C	Golgi apparatus part	9	1393	9	2615	0.0035	0.07	// Medtr3g116480 // Medtr4g052930 // Medtr1g105605 // Medtr7g110640 // Medtr4g053520 // Medtr4g069920 // Medtr1g112310 // Medtr8g011270 // Medtr3g070940	// Medtr3g116480 // Medtr4g052930 // Medtr1g105605 // Medtr7g110640 // Medtr4g053520 // Medtr4g069920 // Medtr1g112310 // Medtr8g011270 // Medtr3g070940
GO:0031975	C	envelope	12	1393	13	2615	0.0035	0.07	// Medtr2g103150 // Medtr4g077660 // Medtr1g082870 // Medtr8g085950 // Medtr5g097890 // Medtr8g027450 // Medtr1g082380 // Medtr8g099785 // Medtr3g491860 // Medtr2g006750 // Medtr1g078040 // Medtr7g021500	// Medtr2g103150 // Medtr4g077660 // Medtr1g082870 // Medtr8g085950 // Medtr5g097890 // Medtr8g027450 // Medtr3g491860 // Medtr1g082380 // Medtr8g099785 // Medtr4g011340 // Medtr2g006750 // Medtr1g078040 // Medtr7g021500
GO:0031967	C	organelle envelope	12	1393	13	2615	0.0035	0.07	// Medtr2g103150 // Medtr4g077660 // Medtr1g082870 // Medtr8g085950 // Medtr5g097890 // Medtr8g027450 // Medtr1g082380 // Medtr8g099785 // Medtr3g491860 // Medtr2g006750 // Medtr1g078040 // Medtr7g021500	// Medtr2g103150 // Medtr4g077660 // Medtr1g082870 // Medtr8g085950 // Medtr5g097890 // Medtr8g027450 // Medtr3g491860 // Medtr1g082380 // Medtr8g099785 // Medtr4g011340 // Medtr2g006750 // Medtr1g078040 // Medtr7g021500
GO:0005635	C	nuclear envelope	9	1393	9	2615	0.0035	0.07	// Medtr8g085950 // Medtr5g097890 // Medtr8g027450 // Medtr4g077660 // Medtr8g099785 // Medtr3g491860 // Medtr2g006750 // Medtr1g078040 // Medtr7g021500	// Medtr8g085950 // Medtr5g097890 // Medtr8g027450 // Medtr4g077660 // Medtr8g099785 // Medtr3g491860 // Medtr2g006750 // Medtr1g078040 // Medtr7g021500
GO:0046930	C	pore complex	9	1393	9	2615	0.0035	0.07	// Medtr8g085950 // Medtr5g097890 // Medtr8g027450 // Medtr4g077660 // Medtr8g099785 // Medtr3g491860 // Medtr2g006750 // Medtr1g078040 // Medtr7g021500	// Medtr8g085950 // Medtr5g097890 // Medtr8g027450 // Medtr4g077660 // Medtr8g099785 // Medtr3g491860 // Medtr2g006750 // Medtr1g078040 // Medtr7g021500
GO:0030120	C	vesicle coat	8	1393	8	2615	0.0066	0.078	// Medtr3g116480 // Medtr4g052930 // Medtr1g105605 // Medtr7g110640 // Medtr4g069920 // Medtr1g112310 // Medtr8g011270 // Medtr3g070940	// Medtr3g116480 // Medtr4g052930 // Medtr1g105605 // Medtr7g110640 // Medtr4g069920 // Medtr1g112310 // Medtr8g011270 // Medtr3g070940
GO:0016023	C	cytoplasmic membrane-bounded vesicle	8	1393	8	2615	0.0066	0.078	// Medtr3g116480 // Medtr4g052930 // Medtr1g105605 // Medtr7g110640 // Medtr4g069920 // Medtr1g112310 // Medtr8g011270 // Medtr3g070940	// Medtr3g116480 // Medtr4g052930 // Medtr1g105605 // Medtr7g110640 // Medtr4g069920 // Medtr1g112310 // Medtr8g011270 // Medtr3g070940
GO:0044433	C	cytoplasmic vesicle part	8	1393	8	2615	0.0066	0.078	// Medtr3g116480 // Medtr4g052930 // Medtr1g105605 // Medtr7g110640 // Medtr4g069920 // Medtr1g112310 // Medtr8g011270 // Medtr3g070940	// Medtr3g116480 // Medtr4g052930 // Medtr1g105605 // Medtr7g110640 // Medtr4g069920 // Medtr1g112310 // Medtr8g011270 // Medtr3g070940
GO:0030662	C	coated vesicle membrane	8	1393	8	2615	0.0066	0.078	// Medtr3g116480 // Medtr4g052930 // Medtr1g105605 // Medtr7g110640 // Medtr4g069920 // Medtr1g112310 // Medtr8g011270 // Medtr3g070940	// Medtr3g116480 // Medtr4g052930 // Medtr1g105605 // Medtr7g110640 // Medtr4g069920 // Medtr1g112310 // Medtr8g011270 // Medtr3g070940
GO:0030118	C	clathrin coat	8	1393	8	2615	0.0066	0.078	// Medtr1g111910 // Medtr2g084610 // Medtr8g063690 // Medtr4g118010 // Medtr5g034780 // Medtr5g066050 // Medtr3g070940 // Medtr4g076210	// Medtr1g111910 // Medtr2g084610 // Medtr8g063690 // Medtr4g118010 // Medtr5g034780 // Medtr5g066050 // Medtr3g070940 // Medtr4g076210
GO:0012506	C	vesicle membrane	8	1393	8	2615	0.0066	0.078	// Medtr3g116480 // Medtr4g052930 // Medtr1g105605 // Medtr7g110640 // Medtr4g069920 // Medtr1g112310 // Medtr8g011270 // Medtr3g070940	// Medtr3g116480 // Medtr4g052930 // Medtr1g105605 // Medtr7g110640 // Medtr4g069920 // Medtr1g112310 // Medtr8g011270 // Medtr3g070940
GO:0005634	C	nucleus	68	1393	102	2615	0.0049	0.078	// Medtr4g096930 // Medtr5g029680 // Medtr4g063275 // Medtr6g007787 // Medtr8g009970 // Medtr8g027450 // Medtr1g071040 // Medtr2g041270 // Medtr2g008840 // Medtr1g026890 // Medtr2g020620 // Medtr1g108610 // Medtr7g089140 // Medtr1g086250 // Medtr1g072790 // Medtr8g030550 // Medtr7g110320 // Medtr3g117490 // Medtr3g106210 // Medtr5g078330 // Medtr8g105780 // Medtr7g096280 // Medtr8g096930 // Medtr…	// Medtr4g063275 // Medtr8g009970 // Medtr7g096280 // Medtr2g034650 // Medtr4g061920 // Medtr1g116980 // Medtr3g117490 // Medtr5g078330 // Medtr3g005530 // Medtr3g491860 // Medtr4g122270 // Medtr3g452710 // Medtr3g061440 // Medtr8g038460 // Medtr3g011440 // Medtr3g085050 // Medtr7g016600 // Medtr7g085350 // Medtr1g083810 // Medtr7g108320 // Medtr1g070390 // Medtr2g096610 // Medtr3g070920 // Medtr…
GO:0030659	C	cytoplasmic vesicle membrane	8	1393	8	2615	0.0066	0.078	// Medtr3g116480 // Medtr4g052930 // Medtr1g105605 // Medtr7g110640 // Medtr4g069920 // Medtr1g112310 // Medtr8g011270 // Medtr3g070940	// Medtr3g116480 // Medtr4g052930 // Medtr1g105605 // Medtr7g110640 // Medtr4g069920 // Medtr1g112310 // Medtr8g011270 // Medtr3g070940
GO:0031982	C	vesicle	8	1393	8	2615	0.0066	0.078	// Medtr3g116480 // Medtr4g052930 // Medtr1g105605 // Medtr7g110640 // Medtr4g069920 // Medtr1g112310 // Medtr8g011270 // Medtr3g070940	// Medtr3g116480 // Medtr4g052930 // Medtr1g105605 // Medtr7g110640 // Medtr4g069920 // Medtr1g112310 // Medtr8g011270 // Medtr3g070940
GO:0031988	C	membrane-bounded vesicle	8	1393	8	2615	0.0066	0.078	// Medtr3g116480 // Medtr4g052930 // Medtr1g105605 // Medtr7g110640 // Medtr4g069920 // Medtr1g112310 // Medtr8g011270 // Medtr3g070940	// Medtr3g116480 // Medtr4g052930 // Medtr1g105605 // Medtr7g110640 // Medtr4g069920 // Medtr1g112310 // Medtr8g011270 // Medtr3g070940
GO:0031410	C	cytoplasmic vesicle	8	1393	8	2615	0.0066	0.078	// Medtr3g116480 // Medtr4g052930 // Medtr1g105605 // Medtr7g110640 // Medtr4g069920 // Medtr1g112310 // Medtr8g011270 // Medtr3g070940	// Medtr3g116480 // Medtr4g052930 // Medtr1g105605 // Medtr7g110640 // Medtr4g069920 // Medtr1g112310 // Medtr8g011270 // Medtr3g070940
GO:0030135	C	coated vesicle	8	1393	8	2615	0.0066	0.078	// Medtr3g116480 // Medtr4g052930 // Medtr1g105605 // Medtr7g110640 // Medtr4g069920 // Medtr1g112310 // Medtr8g011270 // Medtr3g070940	// Medtr3g116480 // Medtr4g052930 // Medtr1g105605 // Medtr7g110640 // Medtr4g069920 // Medtr1g112310 // Medtr8g011270 // Medtr3g070940
GO:0044464	C	cell part	367	1393	626	2615	0.0087	0.097	// Medtr2g031310 // Medtr4g063275 // Medtr6g003970 // Medtr1g105605 // Medtr4g111985 // Medtr5g034780 // Medtr8g011270 // Medtr2g005510 // Medtr8g022980 // Medtr3g012040 // Medtr4g005280 // Medtr2g460590 // Medtr1g106040 // Medtr3g077350 // Medtr3g452710 // Medtr5g011910 // Medtr6g087890 // Medtr2g098510 // Medtr7g081220 // Medtr3g011440 // Medtr3g009530 // Medtr5g082840 // Medtr2g044550 // Medtr…	// Medtr2g031310 // Medtr4g063275 // Medtr6g003970 // Medtr1g105605 // Medtr4g111985 // Medtr3g107320 // Medtr4g071090 // Medtr1g056880 // Medtr3g010000 // Medtr4g099260 // Medtr3g054410 // Medtr8g011270 // Medtr1g086050 // Medtr2g005510 // Medtr8g022980 // Medtr3g012040 // Medtr6g027190 // Medtr2g460590 // Medtr1g106040 // Medtr3g077350 // Medtr3g452710 // Medtr5g011910 // Medtr7g021720 // Medtr…
GO:0005623	C	cell	367	1393	626	2615	0.0087	0.097	// Medtr2g031310 // Medtr4g063275 // Medtr6g003970 // Medtr1g105605 // Medtr4g111985 // Medtr5g034780 // Medtr8g011270 // Medtr2g005510 // Medtr8g022980 // Medtr3g012040 // Medtr4g005280 // Medtr2g460590 // Medtr1g106040 // Medtr3g077350 // Medtr3g452710 // Medtr5g011910 // Medtr6g087890 // Medtr2g098510 // Medtr7g081220 // Medtr3g011440 // Medtr3g009530 // Medtr5g082840 // Medtr2g044550 // Medtr…	// Medtr2g031310 // Medtr4g063275 // Medtr6g003970 // Medtr1g105605 // Medtr4g111985 // Medtr3g107320 // Medtr4g071090 // Medtr1g056880 // Medtr3g010000 // Medtr4g099260 // Medtr3g054410 // Medtr8g011270 // Medtr1g086050 // Medtr2g005510 // Medtr8g022980 // Medtr3g012040 // Medtr6g027190 // Medtr2g460590 // Medtr1g106040 // Medtr3g077350 // Medtr3g452710 // Medtr5g011910 // Medtr7g021720 // Medtr…
GO:0008287	C	protein serine/threonine phosphatase complex	7	1393	7	2615	0.012	0.12	// Medtr4g113020 // Medtr6g022720 // Medtr3g086010 // Medtr1g062950 // Medtr1g011460 // Medtr3g080070 // Medtr7g102900	// Medtr4g113020 // Medtr6g022720 // Medtr3g086010 // Medtr1g062950 // Medtr1g011460 // Medtr3g080070 // Medtr7g102900
GO:0000159	C	protein phosphatase type 2A complex	7	1393	7	2615	0.012	0.12	// Medtr4g113020 // Medtr6g022720 // Medtr3g086010 // Medtr1g062950 // Medtr1g011460 // Medtr3g080070 // Medtr7g102900	// Medtr4g113020 // Medtr6g022720 // Medtr3g086010 // Medtr1g062950 // Medtr1g011460 // Medtr3g080070 // Medtr7g102900
GO:0030119	C	AP-type membrane coat adaptor complex	7	1393	7	2615	0.012	0.12	// Medtr1g111910 // Medtr2g084610 // Medtr8g063690 // Medtr4g118010 // Medtr5g034780 // Medtr5g066050 // Medtr4g076210	// Medtr1g111910 // Medtr2g084610 // Medtr8g063690 // Medtr4g118010 // Medtr5g034780 // Medtr5g066050 // Medtr4g076210
GO:0030131	C	clathrin adaptor complex	7	1393	7	2615	0.012	0.12	// Medtr1g111910 // Medtr2g084610 // Medtr8g063690 // Medtr4g118010 // Medtr5g034780 // Medtr5g066050 // Medtr4g076210	// Medtr1g111910 // Medtr2g084610 // Medtr8g063690 // Medtr4g118010 // Medtr5g034780 // Medtr5g066050 // Medtr4g076210
GO:0031090	C	organelle membrane	13	1393	16	2615	0.021	0.19	// Medtr1g082870 // Medtr3g023120 // Medtr3g116480 // Medtr4g052930 // Medtr1g105605 // Medtr7g110640 // Medtr1g079790 // Medtr1g082380 // Medtr4g053520 // Medtr4g069920 // Medtr1g112310 // Medtr8g011270 // Medtr3g070940	// Medtr1g082870 // Medtr3g023120 // Medtr3g116480 // Medtr4g052930 // Medtr1g105605 // Medtr7g021720 // Medtr1g079790 // Medtr4g053520 // Medtr1g082380 // Medtr2g030200 // Medtr4g069920 // Medtr1g112310 // Medtr8g011270 // Medtr7g110640 // Medtr3g070940 // Medtr5g022300
GO:0005783	C	endoplasmic reticulum	11	1393	13	2615	0.02	0.19	// Medtr8g028450 // Medtr5g090340 // Medtr4g068080 // Medtr4g059450 // Medtr2g094180 // Medtr1g079790 // Medtr3g088220 // Medtr1g083960 // Medtr8g095680 // Medtr3g023120 // Medtr3g105440	// Medtr8g028450 // Medtr5g090340 // Medtr4g068080 // Medtr4g059450 // Medtr2g094180 // Medtr1g079790 // Medtr1g109630 // Medtr3g088220 // Medtr1g083960 // Medtr3g105440 // Medtr8g095680 // Medtr3g023120 // Medtr2g460800
GO:0030658	C	transport vesicle membrane	6	1393	6	2615	0.023	0.2	// Medtr7g110640 // Medtr4g052930 // Medtr1g105605 // Medtr1g112310 // Medtr8g011270 // Medtr3g070940	// Medtr7g110640 // Medtr4g052930 // Medtr1g105605 // Medtr1g112310 // Medtr8g011270 // Medtr3g070940
GO:0030133	C	transport vesicle	6	1393	6	2615	0.023	0.2	// Medtr7g110640 // Medtr4g052930 // Medtr1g105605 // Medtr1g112310 // Medtr8g011270 // Medtr3g070940	// Medtr7g110640 // Medtr4g052930 // Medtr1g105605 // Medtr1g112310 // Medtr8g011270 // Medtr3g070940
GO:0030529	C	ribonucleoprotein complex	70	1393	111	2615	0.026	0.23	// Medtr2g064460 // Medtr1g064500 // Medtr1g031890 // Medtr7g112880 // Medtr5g083790 // Medtr4g081120 // Medtr2g096340 // Medtr7g086470 // Medtr4g062410 // Medtr1g015500 // Medtr8g076780 // Medtr7g111750 // Medtr4g121877 // Medtr3g082760 // Medtr4g014590 // Medtr6g088605 // Medtr5g021800 // Medtr4g006830 // Medtr7g111590 // Medtr5g081705 // Medtr8g040740 // Medtr5g026750 // Medtr8g093680 // Medtr…	// Medtr3g078370 // Medtr1g047130 // Medtr8g076780 // Medtr4g121877 // Medtr0199s0040 // Medtr4g051410 // Medtr2g033020 // Medtr4g006830 // Medtr7g111590 // Medtr5g081705 // Medtr8g093680 // Medtr7g057770 // Medtr7g111750 // Medtr8g046140 // Medtr5g011910 // Medtr3g080800 // Medtr8g099720 // Medtr8g090185 // Medtr5g012890 // Medtr6g088605 // Medtr7g078800 // Medtr7g116690 // Medtr8g052030 // Medt…
GO:0012507	C	ER to Golgi transport vesicle membrane	5	1393	5	2615	0.043	0.35	// Medtr1g112310 // Medtr1g105605 // Medtr8g011270 // Medtr4g052930 // Medtr7g110640	// Medtr1g112310 // Medtr1g105605 // Medtr8g011270 // Medtr4g052930 // Medtr7g110640
GO:0030127	C	COPII vesicle coat	5	1393	5	2615	0.043	0.35	// Medtr1g112310 // Medtr1g105605 // Medtr8g011270 // Medtr4g052930 // Medtr7g110640	// Medtr1g112310 // Medtr1g105605 // Medtr8g011270 // Medtr4g052930 // Medtr7g110640
GO:0030134	C	ER to Golgi transport vesicle	5	1393	5	2615	0.043	0.35	// Medtr1g112310 // Medtr1g105605 // Medtr8g011270 // Medtr4g052930 // Medtr7g110640	// Medtr1g112310 // Medtr1g105605 // Medtr8g011270 // Medtr4g052930 // Medtr7g110640
GO:0005840	C	ribosome	63	1393	103	2615	0.07	0.55	// Medtr2g064460 // Medtr1g064500 // Medtr1g031890 // Medtr7g112880 // Medtr5g083790 // Medtr4g081120 // Medtr2g096340 // Medtr7g086470 // Medtr4g062410 // Medtr1g015500 // Medtr8g076780 // Medtr4g121877 // Medtr3g082760 // Medtr4g014590 // Medtr6g088605 // Medtr5g021800 // Medtr4g006830 // Medtr7g111590 // Medtr5g081705 // Medtr8g040740 // Medtr5g026750 // Medtr8g093680 // Medtr7g057770 // Medtr…	// Medtr3g078370 // Medtr1g047130 // Medtr8g076780 // Medtr4g121877 // Medtr0199s0040 // Medtr4g051410 // Medtr2g033020 // Medtr4g006830 // Medtr7g111590 // Medtr5g081705 // Medtr8g093680 // Medtr7g057770 // Medtr7g111750 // Medtr8g046140 // Medtr5g011910 // Medtr3g080800 // Medtr8g099720 // Medtr8g090185 // Medtr5g012890 // Medtr7g078800 // Medtr7g076530 // Medtr8g052030 // Medtr8g061350 // Medt…
GO:0044429	C	mitochondrial part	6	1393	7	2615	0.087	0.66	// Medtr2g103150 // Medtr1g082870 // Medtr5g080880 // Medtr1g082380 // Medtr4g006560 // Medtr7g063520	// Medtr2g103150 // Medtr1g082870 // Medtr5g080880 // Medtr1g082380 // Medtr4g011340 // Medtr4g006560 // Medtr7g063520
GO:0005739	C	mitochondrion	6	1393	7	2615	0.087	0.66	// Medtr2g103150 // Medtr1g082870 // Medtr5g080880 // Medtr1g082380 // Medtr4g006560 // Medtr7g063520	// Medtr2g103150 // Medtr1g082870 // Medtr5g080880 // Medtr1g082380 // Medtr4g011340 // Medtr4g006560 // Medtr7g063520
GO:0044428	C	nuclear part	14	1393	21	2615	0.16	1	// Medtr7g085640 // Medtr8g085950 // Medtr1g116980 // Medtr5g097890 // Medtr8g027450 // Medtr4g077660 // Medtr8g099785 // Medtr3g491860 // Medtr4g112780 // Medtr8g011150 // Medtr8g098675 // Medtr2g006750 // Medtr1g078040 // Medtr7g021500	// Medtr7g085640 // Medtr8g085950 // Medtr1g116980 // Medtr8g011150 // Medtr5g097890 // Medtr8g027450 // Medtr4g116870 // Medtr4g071090 // Medtr4g077660 // Medtr8g099785 // Medtr3g491860 // Medtr8g090000 // Medtr4g122270 // Medtr4g096700 // Medtr7g109480 // Medtr8g098675 // Medtr2g006750 // Medtr7g021500 // Medtr5g040250 // Medtr1g078040 // Medtr4g112780
GO:0044425	C	membrane part	60	1393	117	2615	0.7	1	// Medtr7g087200 // Medtr8g005040 // Medtr2g028790 // Medtr7g110640 // Medtr8g027450 // Medtr4g107330 // Medtr1g081900 // Medtr1g082380 // Medtr8g087430 // Medtr2g105640 // Medtr4g008150 // Medtr5g034780 // Medtr8g011270 // Medtr1g112870 // Medtr4g011460 // Medtr7g068810 // Medtr7g076700 // Medtr7g073480 // Medtr4g086150 // Medtr3g023120 // Medtr2g084610 // Medtr7g023340 // Medtr3g097560 // Medtr…	// Medtr4g051097 // Medtr1g105605 // Medtr7g021720 // Medtr3g010000 // Medtr5g034780 // Medtr8g011270 // Medtr1g112870 // Medtr4g011460 // Medtr7g099390 // Medtr4g034770 // Medtr1g109080 // Medtr6g011680 // Medtr5g030070 // Medtr4g094232 // Medtr4g051370 // Medtr2g029370 // Medtr4g051375 // Medtr4g107500 // Medtr5g082840 // Medtr1g028600 // Medtr4g118010 // Medtr5g066050 // Medtr6g463340 // Medtr…
GO:0044427	C	chromosomal part	6	1393	34	2615	1	1	// Medtr4g071180 // Medtr4g063275 // Medtr5g078330 // Medtr1g071040 // Medtr7g096280 // Medtr4g128150	// Medtr4g088150 // Medtr1g071040 // Medtr8g063500 // Medtr7g096280 // Medtr8g090000 // Medtr1g492910 // Medtr4g061920 // Medtr4g071150 // Medtr4g063275 // Medtr5g078330 // Medtr4g071090 // Medtr5g029820 // Medtr5g063620 // Medtr3g061440 // Medtr4g071180 // Medtr8g038460 // Medtr7g109480 // Medtr7g099610 // Medtr4g096700 // Medtr8g103245 // Medtr4g122270 // Medtr4g063220 // Medtr4g065990 // Medtr…
GO:0044422	C	organelle part	57	1393	111	2615	0.69	1	// Medtr2g031310 // Medtr2g064460 // Medtr4g063275 // Medtr2g082570 // Medtr7g110640 // Medtr8g085980 // Medtr8g027450 // Medtr4g125690 // Medtr1g106005 // Medtr1g082380 // Medtr4g115900 // Medtr4g128150 // Medtr1g031890 // Medtr8g011270 // Medtr4g080120 // Medtr7g117050 // Medtr1g116980 // Medtr5g080880 // Medtr3g116480 // Medtr5g078330 // Medtr7g057770 // Medtr7g096280 // Medtr4g077660 // Medtr…	// Medtr2g031310 // Medtr1g105605 // Medtr7g021720 // Medtr7g061020 // Medtr8g011270 // Medtr4g080120 // Medtr4g061920 // Medtr1g116980 // Medtr5g078330 // Medtr7g057770 // Medtr3g061440 // Medtr8g038460 // Medtr8g098230 // Medtr4g088615 // Medtr7g108320 // Medtr1g070390 // Medtr2g096610 // Medtr3g070920 // Medtr1g040020 // Medtr8g105110 // Medtr7g107400 // Medtr1g078040 // Medtr2g064460 // Medtr…
GO:0005874	C	microtubule	5	1393	7	2615	0.28	1	// Medtr2g031310 // Medtr8g085980 // Medtr7g117050 // Medtr1g106005 // Medtr4g019110	// Medtr2g031310 // Medtr3g110720 // Medtr8g085980 // Medtr5g094120 // Medtr1g106005 // Medtr7g117050 // Medtr4g019110
GO:0031224	C	intrinsic to membrane	41	1393	77	2615	0.55	1	// Medtr7g087200 // Medtr8g005040 // Medtr2g028790 // Medtr8g027450 // Medtr1g081900 // Medtr2g105640 // Medtr4g008150 // Medtr3g023120 // Medtr7g068810 // Medtr7g076700 // Medtr7g073480 // Medtr4g086150 // Medtr8g087430 // Medtr3g097560 // Medtr4g077660 // Medtr6g012770 // Medtr8g099785 // Medtr3g491860 // Medtr3g100960 // Medtr2g019020 // Medtr4g107330 // Medtr8g085950 // Medtr7g023340 // Medtr…	// Medtr7g087200 // Medtr2g019020 // Medtr5g042320 // Medtr1g088680 // Medtr1g080910 // Medtr8g005040 // Medtr1g100220 // Medtr8g027450 // Medtr1g081900 // Medtr8g030680 // Medtr2g105640 // Medtr4g063705 // Medtr4g008150 // Medtr3g023120 // Medtr4g011460 // Medtr7g068810 // Medtr7g021500 // Medtr5g029750 // Medtr7g073480 // Medtr4g086150 // Medtr3g055600 // Medtr5g070330 // Medtr1g109080 // Medtr…
GO:0033279	C	ribosomal subunit	10	1393	17	2615	0.42	1	// Medtr2g064460 // Medtr5g083790 // Medtr4g034030 // Medtr7g057770 // Medtr4g080120 // Medtr1g066860 // Medtr1g031890 // Medtr1g040020 // Medtr8g105110 // Medtr7g107400	// Medtr2g064460 // Medtr4g088615 // Medtr5g083790 // Medtr8g105110 // Medtr0059s0060 // Medtr4g034030 // Medtr7g057770 // Medtr4g051430 // Medtr4g080120 // Medtr1g066860 // Medtr1g031890 // Medtr1g040020 // Medtr4g051110 // Medtr4g051410 // Medtr1g110750 // Medtr7g107400 // Medtr7g116690
GO:0070013	C	intracellular organelle lumen	5	1393	11	2615	0.79	1	// Medtr5g080880 // Medtr7g085640 // Medtr4g006560 // Medtr4g112780 // Medtr7g063520	// Medtr7g085640 // Medtr5g080880 // Medtr4g116870 // Medtr4g071090 // Medtr8g090000 // Medtr4g112780 // Medtr4g096700 // Medtr7g109480 // Medtr4g006560 // Medtr4g122270 // Medtr7g063520
GO:0016021	C	integral to membrane	41	1393	77	2615	0.55	1	// Medtr7g087200 // Medtr8g005040 // Medtr2g028790 // Medtr8g027450 // Medtr1g081900 // Medtr2g105640 // Medtr4g008150 // Medtr3g023120 // Medtr7g068810 // Medtr7g076700 // Medtr7g073480 // Medtr4g086150 // Medtr8g087430 // Medtr3g097560 // Medtr4g077660 // Medtr6g012770 // Medtr8g099785 // Medtr3g491860 // Medtr3g100960 // Medtr2g019020 // Medtr4g107330 // Medtr8g085950 // Medtr7g023340 // Medtr…	// Medtr7g087200 // Medtr2g019020 // Medtr5g042320 // Medtr1g088680 // Medtr1g080910 // Medtr8g005040 // Medtr1g100220 // Medtr8g027450 // Medtr1g081900 // Medtr8g030680 // Medtr2g105640 // Medtr4g063705 // Medtr4g008150 // Medtr3g023120 // Medtr4g011460 // Medtr7g068810 // Medtr7g021500 // Medtr5g029750 // Medtr7g073480 // Medtr4g086150 // Medtr3g055600 // Medtr5g070330 // Medtr1g109080 // Medtr…
GO:0043234	C	protein complex	72	1393	126	2615	0.22	1	// Medtr2g031310 // Medtr3g466220 // Medtr4g063800 // Medtr2g082570 // Medtr7g110640 // Medtr8g085980 // Medtr8g027450 // Medtr6g022720 // Medtr3g086010 // Medtr1g011460 // Medtr1g082380 // Medtr4g132700 // Medtr5g034780 // Medtr8g011270 // Medtr1g111910 // Medtr8g063690 // Medtr6g015020 // Medtr7g117050 // Medtr1g116980 // Medtr7g104500 // Medtr1g050720 // Medtr8g069040 // Medtr1g106005 // Medtr…	// Medtr2g031310 // Medtr4g051097 // Medtr1g105605 // Medtr7g021720 // Medtr7g061020 // Medtr3g010000 // Medtr5g034780 // Medtr8g011270 // Medtr1g112870 // Medtr7g099390 // Medtr4g034770 // Medtr1g116980 // Medtr7g029110 // Medtr3g491860 // Medtr4g076210 // Medtr2g025020 // Medtr4g051370 // Medtr2g029370 // Medtr1g069235 // Medtr4g051375 // Medtr6g013690 // Medtr8g098230 // Medtr3g115670 // Medtr…
GO:0043232	C	intracellular non-membrane-bounded organelle	85	1393	168	2615	0.77	1	// Medtr2g031310 // Medtr2g064460 // Medtr1g064500 // Medtr4g063275 // Medtr1g031890 // Medtr2g082570 // Medtr7g112880 // Medtr8g085980 // Medtr8g093680 // Medtr4g081120 // Medtr2g096340 // Medtr4g125690 // Medtr1g106005 // Medtr7g086470 // Medtr4g062410 // Medtr1g015500 // Medtr8g076780 // Medtr7g111750 // Medtr4g121877 // Medtr3g082760 // Medtr4g014590 // Medtr7g117050 // Medtr5g021800 // Medtr…	// Medtr2g031310 // Medtr3g078370 // Medtr7g061020 // Medtr7g086470 // Medtr8g076780 // Medtr4g121877 // Medtr0199s0040 // Medtr4g051410 // Medtr2g033020 // Medtr4g006830 // Medtr4g061920 // Medtr7g111590 // Medtr5g081705 // Medtr5g078330 // Medtr7g057770 // Medtr7g111750 // Medtr8g046140 // Medtr5g011910 // Medtr3g061440 // Medtr3g080800 // Medtr8g038460 // Medtr8g099720 // Medtr8g090185 // Medt…
GO:0043233	C	organelle lumen	5	1393	11	2615	0.79	1	// Medtr5g080880 // Medtr7g085640 // Medtr4g006560 // Medtr4g112780 // Medtr7g063520	// Medtr7g085640 // Medtr5g080880 // Medtr4g116870 // Medtr4g071090 // Medtr8g090000 // Medtr4g112780 // Medtr4g096700 // Medtr7g109480 // Medtr4g006560 // Medtr4g122270 // Medtr7g063520
GO:0000151	C	ubiquitin ligase complex	10	1393	14	2615	0.14	1	// Medtr2g018010 // Medtr3g466220 // Medtr4g063800 // Medtr1g100820 // Medtr2g437390 // Medtr6g013690 // Medtr7g108340 // Medtr3g115670 // Medtr8g056030 // Medtr8g080280	// Medtr2g437390 // Medtr2g018010 // Medtr3g466220 // Medtr4g063800 // Medtr1g056870 // Medtr1g100820 // Medtr1g056880 // Medtr6g013690 // Medtr5g048050 // Medtr6g071340 // Medtr3g115670 // Medtr8g056030 // Medtr8g080280 // Medtr7g108340
GO:0044430	C	cytoskeletal part	10	1393	23	2615	0.87	1	// Medtr2g031310 // Medtr7g093720 // Medtr2g082570 // Medtr8g085980 // Medtr4g125690 // Medtr1g106005 // Medtr2g436650 // Medtr4g115900 // Medtr7g117050 // Medtr4g019110	// Medtr2g031310 // Medtr2g082570 // Medtr8g085980 // Medtr7g061020 // Medtr4g125690 // Medtr5g094310 // Medtr7g117050 // Medtr1g106005 // Medtr4g019110 // Medtr4g115900 // Medtr7g093720 // Medtr1g075680 // Medtr3g110720 // Medtr7g105030 // Medtr8g098230 // Medtr7g113520 // Medtr7g112700 // Medtr5g094120 // Medtr2g436650 // Medtr3g084790 // Medtr1g082920 // Medtr2g087840 // Medtr8g471180
GO:0000785	C	chromatin	6	1393	27	2615	1	1	// Medtr4g071180 // Medtr4g063275 // Medtr5g078330 // Medtr1g071040 // Medtr7g096280 // Medtr4g128150	// Medtr4g088150 // Medtr1g071040 // Medtr8g063500 // Medtr7g096280 // Medtr1g492910 // Medtr4g061920 // Medtr4g071150 // Medtr4g063275 // Medtr5g078330 // Medtr5g029820 // Medtr3g061440 // Medtr4g071180 // Medtr8g038460 // Medtr7g099610 // Medtr8g103245 // Medtr5g063620 // Medtr4g063220 // Medtr4g065990 // Medtr7g108320 // Medtr1g070390 // Medtr2g096610 // Medtr3g070920 // Medtr4g064005 // Medtr…
GO:0031974	C	membrane-enclosed lumen	5	1393	11	2615	0.79	1	// Medtr5g080880 // Medtr7g085640 // Medtr4g006560 // Medtr4g112780 // Medtr7g063520	// Medtr7g085640 // Medtr5g080880 // Medtr4g116870 // Medtr4g071090 // Medtr8g090000 // Medtr4g112780 // Medtr4g096700 // Medtr7g109480 // Medtr4g006560 // Medtr4g122270 // Medtr7g063520
GO:0000786	C	nucleosome	6	1393	27	2615	1	1	// Medtr4g071180 // Medtr4g063275 // Medtr5g078330 // Medtr1g071040 // Medtr7g096280 // Medtr4g128150	// Medtr4g088150 // Medtr1g071040 // Medtr8g063500 // Medtr7g096280 // Medtr1g492910 // Medtr4g061920 // Medtr4g071150 // Medtr4g063275 // Medtr5g078330 // Medtr5g029820 // Medtr3g061440 // Medtr4g071180 // Medtr8g038460 // Medtr7g099610 // Medtr8g103245 // Medtr5g063620 // Medtr4g063220 // Medtr4g065990 // Medtr7g108320 // Medtr1g070390 // Medtr2g096610 // Medtr3g070920 // Medtr4g064005 // Medtr…
GO:0043228	C	non-membrane-bounded organelle	85	1393	168	2615	0.77	1	// Medtr2g031310 // Medtr2g064460 // Medtr1g064500 // Medtr4g063275 // Medtr1g031890 // Medtr2g082570 // Medtr7g112880 // Medtr8g085980 // Medtr8g093680 // Medtr4g081120 // Medtr2g096340 // Medtr4g125690 // Medtr1g106005 // Medtr7g086470 // Medtr4g062410 // Medtr1g015500 // Medtr8g076780 // Medtr7g111750 // Medtr4g121877 // Medtr3g082760 // Medtr4g014590 // Medtr7g117050 // Medtr5g021800 // Medtr…	// Medtr2g031310 // Medtr3g078370 // Medtr7g061020 // Medtr7g086470 // Medtr8g076780 // Medtr4g121877 // Medtr0199s0040 // Medtr4g051410 // Medtr2g033020 // Medtr4g006830 // Medtr4g061920 // Medtr7g111590 // Medtr5g081705 // Medtr5g078330 // Medtr7g057770 // Medtr7g111750 // Medtr8g046140 // Medtr5g011910 // Medtr3g061440 // Medtr3g080800 // Medtr8g038460 // Medtr8g099720 // Medtr8g090185 // Medt…
GO:0005856	C	cytoskeleton	12	1393	25	2615	0.77	1	// Medtr2g031310 // Medtr1g112900 // Medtr7g093720 // Medtr2g082570 // Medtr8g085980 // Medtr7g087440 // Medtr4g125690 // Medtr1g106005 // Medtr2g436650 // Medtr4g115900 // Medtr7g117050 // Medtr4g019110	// Medtr2g031310 // Medtr2g082570 // Medtr8g085980 // Medtr7g061020 // Medtr4g125690 // Medtr5g094310 // Medtr7g117050 // Medtr1g106005 // Medtr7g087440 // Medtr4g019110 // Medtr4g115900 // Medtr7g093720 // Medtr1g075680 // Medtr3g110720 // Medtr7g105030 // Medtr1g112900 // Medtr8g098230 // Medtr7g113520 // Medtr7g112700 // Medtr5g094120 // Medtr2g436650 // Medtr3g084790 // Medtr1g082920 // Medtr…
GO:0044446	C	intracellular organelle part	57	1393	111	2615	0.69	1	// Medtr2g031310 // Medtr2g064460 // Medtr4g063275 // Medtr2g082570 // Medtr7g110640 // Medtr8g085980 // Medtr8g027450 // Medtr4g125690 // Medtr1g106005 // Medtr1g082380 // Medtr4g115900 // Medtr4g128150 // Medtr1g031890 // Medtr8g011270 // Medtr4g080120 // Medtr7g117050 // Medtr1g116980 // Medtr5g080880 // Medtr3g116480 // Medtr5g078330 // Medtr7g057770 // Medtr7g096280 // Medtr4g077660 // Medtr…	// Medtr2g031310 // Medtr1g105605 // Medtr7g021720 // Medtr7g061020 // Medtr8g011270 // Medtr4g080120 // Medtr4g061920 // Medtr1g116980 // Medtr5g078330 // Medtr7g057770 // Medtr3g061440 // Medtr8g038460 // Medtr8g098230 // Medtr4g088615 // Medtr7g108320 // Medtr1g070390 // Medtr2g096610 // Medtr3g070920 // Medtr1g040020 // Medtr8g105110 // Medtr7g107400 // Medtr1g078040 // Medtr2g064460 // Medtr…
GO:0016020	C	membrane	94	1393	198	2615	0.95	1	// Medtr3g111630 // Medtr1g105605 // Medtr3g116060 // Medtr2g105640 // Medtr1g050360 // Medtr5g034780 // Medtr8g011270 // Medtr1g112870 // Medtr7g096060 // Medtr6g012770 // Medtr2g460590 // Medtr8g046300 // Medtr3g462930 // Medtr2g036510 // Medtr3g009530 // Medtr4g107500 // Medtr5g082840 // Medtr4g118010 // Medtr8g066340 // Medtr5g066050 // Medtr6g463340 // Medtr8g063840 // Medtr4g011460 // Medtr…	// Medtr1g046730 // Medtr4g051097 // Medtr5g089370 // Medtr1g105605 // Medtr7g021720 // Medtr3g107320 // Medtr3g116060 // Medtr2g460600 // Medtr3g010000 // Medtr4g099260 // Medtr3g054410 // Medtr8g011270 // Medtr1g112870 // Medtr4g011460 // Medtr3g111630 // Medtr7g006540 // Medtr7g099390 // Medtr7g096060 // Medtr4g034770 // Medtr1g109080 // Medtr5g023050 // Medtr6g011680 // Medtr2g460590 // Medtr…
GO:0015934	C	large ribosomal subunit	6	1393	9	2615	0.32	1	// Medtr2g064460 // Medtr5g083790 // Medtr7g057770 // Medtr1g031890 // Medtr1g040020 // Medtr4g080120	// Medtr2g064460 // Medtr5g083790 // Medtr0059s0060 // Medtr7g057770 // Medtr4g051430 // Medtr1g110750 // Medtr1g031890 // Medtr1g040020 // Medtr4g080120
GO:0032991	C	macromolecular complex	148	1393	263	2615	0.19	1	// Medtr2g031310 // Medtr4g063275 // Medtr3g078370 // Medtr8g076780 // Medtr7g096280 // Medtr4g121877 // Medtr5g034780 // Medtr8g011270 // Medtr1g112870 // Medtr4g006830 // Medtr7g111590 // Medtr5g081705 // Medtr8g093680 // Medtr7g057770 // Medtr7g111750 // Medtr3g058940 // Medtr8g046140 // Medtr2g025020 // Medtr5g011910 // Medtr6g013690 // Medtr3g115670 // Medtr8g040740 // Medtr4g074260 // Medtr…	// Medtr2g031310 // Medtr4g063275 // Medtr4g051097 // Medtr7g033755 // Medtr1g105605 // Medtr7g021720 // Medtr7g061020 // Medtr1g041320 // Medtr5g006130 // Medtr8g076780 // Medtr1g026890 // Medtr3g010000 // Medtr0199s0040 // Medtr5g034780 // Medtr8g011270 // Medtr1g112870 // Medtr4g006830 // Medtr4g061920 // Medtr7g099390 // Medtr4g034770 // Medtr7g111590 // Medtr2g437390 // Medtr5g081705 // Medt…
GO:0005694	C	chromosome	8	1393	38	2615	1	1	// Medtr4g063275 // Medtr4g071180 // Medtr2g098510 // Medtr5g078330 // Medtr1g071040 // Medtr7g096280 // Medtr1g051825 // Medtr4g128150	// Medtr4g088150 // Medtr1g071040 // Medtr8g063500 // Medtr7g096280 // Medtr8g090000 // Medtr1g492910 // Medtr4g061920 // Medtr4g071150 // Medtr4g063275 // Medtr5g078330 // Medtr4g071090 // Medtr5g029820 // Medtr5g063620 // Medtr3g061440 // Medtr2g098510 // Medtr4g071180 // Medtr8g038460 // Medtr7g109480 // Medtr7g099610 // Medtr1g051825 // Medtr4g096700 // Medtr8g103245 // Medtr8g037325 // Medtr…
GO:0015630	C	microtubule cytoskeleton	8	1393	20	2615	0.92	1	// Medtr2g031310 // Medtr7g093720 // Medtr2g082570 // Medtr8g085980 // Medtr1g106005 // Medtr2g436650 // Medtr7g117050 // Medtr4g019110	// Medtr2g031310 // Medtr7g093720 // Medtr1g075680 // Medtr3g110720 // Medtr2g082570 // Medtr8g085980 // Medtr7g105030 // Medtr5g094120 // Medtr7g061020 // Medtr1g106005 // Medtr2g436650 // Medtr5g094310 // Medtr3g084790 // Medtr8g098230 // Medtr7g113520 // Medtr1g082920 // Medtr2g087840 // Medtr7g117050 // Medtr4g019110 // Medtr8g471180
GO:0032993	C	protein-DNA complex	6	1393	27	2615	1	1	// Medtr4g071180 // Medtr4g063275 // Medtr5g078330 // Medtr1g071040 // Medtr7g096280 // Medtr4g128150	// Medtr4g088150 // Medtr1g071040 // Medtr8g063500 // Medtr7g096280 // Medtr1g492910 // Medtr4g061920 // Medtr4g071150 // Medtr4g063275 // Medtr5g078330 // Medtr5g029820 // Medtr3g061440 // Medtr4g071180 // Medtr8g038460 // Medtr7g099610 // Medtr8g103245 // Medtr5g063620 // Medtr4g063220 // Medtr4g065990 // Medtr7g108320 // Medtr1g070390 // Medtr2g096610 // Medtr3g070920 // Medtr4g064005 // Medtr…
