# Supplementary material for: Identification and Network-Enabled Characterization of Auxin Response Factor Genes in Medicago truncatula
Source: Front Plant Sci. 2016 Dec 9;7:1857. doi: 10.3389/fpls.2016.01857 (PMC5145899; doi:10.3389/fpls.2016.01857)
Supplement: Supplementary Table 5 — GO enrichment of the primary (largest) cluster of the root MGCN using a MCL inflation parameter of 1.2. [file Table5.XLSX]

## Sheet: Sup_Table_5
GO_acc	term_type	Term	queryitem	querytotal	refitem	reftotal	pvalue	FDR	entries	entries_ref
GO:0008104	P	protein localization	29	670	33	1400	2.3e-06	0.00044	// Medtr7g110640 // Medtr1g105605 // Medtr5g034780 // Medtr8g011270 // Medtr4g056480 // Medtr2g084610 // Medtr8g063690 // Medtr8g099785 // Medtr3g491860 // Medtr4g076210 // Medtr1g026840 // Medtr1g059590 // Medtr8g027450 // Medtr1g116957 // Medtr1g082870 // Medtr8g085950 // Medtr3g116480 // Medtr0071s0030 // Medtr4g052930 // Medtr1g083810 // Medtr2g006750 // Medtr4g008250 // Medtr3g109922 // Medt…	// Medtr6g087980 // Medtr7g110640 // Medtr8g027450 // Medtr5g016540 // Medtr4g088055 // Medtr5g034780 // Medtr8g011270 // Medtr4g056480 // Medtr2g084610 // Medtr8g063690 // Medtr8g099785 // Medtr3g491860 // Medtr2g006750 // Medtr4g052930 // Medtr1g059590 // Medtr1g105605 // Medtr1g116957 // Medtr1g082870 // Medtr8g085950 // Medtr3g116480 // Medtr0071s0030 // Medtr1g026840 // Medtr8g013720 // Medt…
GO:0070727	P	cellular macromolecule localization	26	670	29	1400	3.4e-06	0.00044	// Medtr7g110640 // Medtr1g105605 // Medtr5g034780 // Medtr8g011270 // Medtr4g056480 // Medtr2g084610 // Medtr8g063690 // Medtr8g099785 // Medtr3g491860 // Medtr4g076210 // Medtr1g026840 // Medtr8g027450 // Medtr1g116957 // Medtr8g085950 // Medtr3g116480 // Medtr0071s0030 // Medtr4g052930 // Medtr1g083810 // Medtr2g006750 // Medtr4g008250 // Medtr8g013720 // Medtr0010s0220 // Medtr4g069920 // Med…	// Medtr6g087980 // Medtr7g110640 // Medtr8g027450 // Medtr5g016540 // Medtr5g034780 // Medtr8g011270 // Medtr4g056480 // Medtr2g084610 // Medtr8g063690 // Medtr8g099785 // Medtr3g491860 // Medtr2g006750 // Medtr4g052930 // Medtr1g105605 // Medtr1g116957 // Medtr8g085950 // Medtr3g116480 // Medtr0071s0030 // Medtr1g026840 // Medtr8g013720 // Medtr4g076210 // Medtr4g008250 // Medtr5g012010 // Medt…
GO:0045184	P	establishment of protein localization	29	670	33	1400	2.3e-06	0.00044	// Medtr7g110640 // Medtr1g105605 // Medtr5g034780 // Medtr8g011270 // Medtr4g056480 // Medtr2g084610 // Medtr8g063690 // Medtr8g099785 // Medtr3g491860 // Medtr4g076210 // Medtr1g026840 // Medtr1g059590 // Medtr8g027450 // Medtr1g116957 // Medtr1g082870 // Medtr8g085950 // Medtr3g116480 // Medtr0071s0030 // Medtr4g052930 // Medtr1g083810 // Medtr2g006750 // Medtr4g008250 // Medtr3g109922 // Medt…	// Medtr6g087980 // Medtr7g110640 // Medtr8g027450 // Medtr5g016540 // Medtr4g088055 // Medtr5g034780 // Medtr8g011270 // Medtr4g056480 // Medtr2g084610 // Medtr8g063690 // Medtr8g099785 // Medtr3g491860 // Medtr2g006750 // Medtr4g052930 // Medtr1g059590 // Medtr1g105605 // Medtr1g116957 // Medtr1g082870 // Medtr8g085950 // Medtr3g116480 // Medtr0071s0030 // Medtr1g026840 // Medtr8g013720 // Medt…
GO:0006886	P	intracellular protein transport	26	670	29	1400	3.4e-06	0.00044	// Medtr7g110640 // Medtr1g105605 // Medtr5g034780 // Medtr8g011270 // Medtr4g056480 // Medtr2g084610 // Medtr8g063690 // Medtr8g099785 // Medtr3g491860 // Medtr4g076210 // Medtr1g026840 // Medtr8g027450 // Medtr1g116957 // Medtr8g085950 // Medtr3g116480 // Medtr0071s0030 // Medtr4g052930 // Medtr1g083810 // Medtr2g006750 // Medtr4g008250 // Medtr8g013720 // Medtr0010s0220 // Medtr4g069920 // Med…	// Medtr6g087980 // Medtr7g110640 // Medtr8g027450 // Medtr5g016540 // Medtr5g034780 // Medtr8g011270 // Medtr4g056480 // Medtr2g084610 // Medtr8g063690 // Medtr8g099785 // Medtr3g491860 // Medtr2g006750 // Medtr4g052930 // Medtr1g105605 // Medtr1g116957 // Medtr8g085950 // Medtr3g116480 // Medtr0071s0030 // Medtr1g026840 // Medtr8g013720 // Medtr4g076210 // Medtr4g008250 // Medtr5g012010 // Medt…
GO:0034613	P	cellular protein localization	26	670	29	1400	3.4e-06	0.00044	// Medtr7g110640 // Medtr1g105605 // Medtr5g034780 // Medtr8g011270 // Medtr4g056480 // Medtr2g084610 // Medtr8g063690 // Medtr8g099785 // Medtr3g491860 // Medtr4g076210 // Medtr1g026840 // Medtr8g027450 // Medtr1g116957 // Medtr8g085950 // Medtr3g116480 // Medtr0071s0030 // Medtr4g052930 // Medtr1g083810 // Medtr2g006750 // Medtr4g008250 // Medtr8g013720 // Medtr0010s0220 // Medtr4g069920 // Med…	// Medtr6g087980 // Medtr7g110640 // Medtr8g027450 // Medtr5g016540 // Medtr5g034780 // Medtr8g011270 // Medtr4g056480 // Medtr2g084610 // Medtr8g063690 // Medtr8g099785 // Medtr3g491860 // Medtr2g006750 // Medtr4g052930 // Medtr1g105605 // Medtr1g116957 // Medtr8g085950 // Medtr3g116480 // Medtr0071s0030 // Medtr1g026840 // Medtr8g013720 // Medtr4g076210 // Medtr4g008250 // Medtr5g012010 // Medt…
GO:0015031	P	protein transport	29	670	33	1400	2.3e-06	0.00044	// Medtr7g110640 // Medtr1g105605 // Medtr5g034780 // Medtr8g011270 // Medtr4g056480 // Medtr2g084610 // Medtr8g063690 // Medtr8g099785 // Medtr3g491860 // Medtr4g076210 // Medtr1g026840 // Medtr1g059590 // Medtr8g027450 // Medtr1g116957 // Medtr1g082870 // Medtr8g085950 // Medtr3g116480 // Medtr0071s0030 // Medtr4g052930 // Medtr1g083810 // Medtr2g006750 // Medtr4g008250 // Medtr3g109922 // Medt…	// Medtr6g087980 // Medtr7g110640 // Medtr8g027450 // Medtr5g016540 // Medtr4g088055 // Medtr5g034780 // Medtr8g011270 // Medtr4g056480 // Medtr2g084610 // Medtr8g063690 // Medtr8g099785 // Medtr3g491860 // Medtr2g006750 // Medtr4g052930 // Medtr1g059590 // Medtr1g105605 // Medtr1g116957 // Medtr1g082870 // Medtr8g085950 // Medtr3g116480 // Medtr0071s0030 // Medtr1g026840 // Medtr8g013720 // Medt…
GO:0051649	P	establishment of localization in cell	28	670	32	1400	4.2e-06	0.00044	// Medtr7g110640 // Medtr1g105605 // Medtr5g034780 // Medtr8g011270 // Medtr8g063690 // Medtr2g084610 // Medtr1g050505 // Medtr8g099785 // Medtr3g491860 // Medtr4g076210 // Medtr4g094405 // Medtr1g026840 // Medtr8g027450 // Medtr1g116957 // Medtr8g085950 // Medtr3g116480 // Medtr0071s0030 // Medtr4g052930 // Medtr1g083810 // Medtr2g006750 // Medtr4g056480 // Medtr4g008250 // Medtr8g013720 // Medt…	// Medtr6g087980 // Medtr7g110640 // Medtr8g027450 // Medtr5g016540 // Medtr5g034780 // Medtr8g011270 // Medtr8g063690 // Medtr2g084610 // Medtr1g050505 // Medtr8g099785 // Medtr3g491860 // Medtr2g006750 // Medtr4g094405 // Medtr4g052930 // Medtr1g105605 // Medtr1g116957 // Medtr8g085950 // Medtr3g462140 // Medtr3g116480 // Medtr0071s0030 // Medtr1g026840 // Medtr8g013720 // Medtr4g076210 // Medt…
GO:0051641	P	cellular localization	28	670	32	1400	4.2e-06	0.00044	// Medtr7g110640 // Medtr1g105605 // Medtr5g034780 // Medtr8g011270 // Medtr8g063690 // Medtr2g084610 // Medtr1g050505 // Medtr8g099785 // Medtr3g491860 // Medtr4g076210 // Medtr4g094405 // Medtr1g026840 // Medtr8g027450 // Medtr1g116957 // Medtr8g085950 // Medtr3g116480 // Medtr0071s0030 // Medtr4g052930 // Medtr1g083810 // Medtr2g006750 // Medtr4g056480 // Medtr4g008250 // Medtr8g013720 // Medt…	// Medtr6g087980 // Medtr7g110640 // Medtr8g027450 // Medtr5g016540 // Medtr5g034780 // Medtr8g011270 // Medtr8g063690 // Medtr2g084610 // Medtr1g050505 // Medtr8g099785 // Medtr3g491860 // Medtr2g006750 // Medtr4g094405 // Medtr4g052930 // Medtr1g105605 // Medtr1g116957 // Medtr8g085950 // Medtr3g462140 // Medtr3g116480 // Medtr0071s0030 // Medtr1g026840 // Medtr8g013720 // Medtr4g076210 // Medt…
GO:0030163	P	protein catabolic process	20	670	21	1400	5.3e-06	0.00049	// Medtr1g010040 // Medtr7g108340 // Medtr7g096060 // Medtr4g077490 // Medtr3g070310 // Medtr5g069780 // Medtr3g100480 // Medtr5g086700 // Medtr3g079840 // Medtr1g028390 // Medtr3g104470 // Medtr1g014680 // Medtr8g056030 // Medtr4g078780 // Medtr2g070390 // Medtr4g107470 // Medtr3g108660 // Medtr1g041240 // Medtr2g081180 // Medtr3g462930	// Medtr1g010040 // Medtr7g108340 // Medtr7g096060 // Medtr4g077490 // Medtr2g071620 // Medtr5g069780 // Medtr1g041240 // Medtr5g086700 // Medtr3g079840 // Medtr1g028390 // Medtr3g104470 // Medtr1g014680 // Medtr3g108660 // Medtr4g078780 // Medtr2g070390 // Medtr4g107470 // Medtr8g056030 // Medtr3g070310 // Medtr3g100480 // Medtr2g081180 // Medtr3g462930
GO:0046907	P	intracellular transport	26	670	30	1400	1.4e-05	0.0011	// Medtr7g110640 // Medtr1g105605 // Medtr5g034780 // Medtr8g011270 // Medtr4g056480 // Medtr2g084610 // Medtr8g063690 // Medtr8g099785 // Medtr3g491860 // Medtr4g076210 // Medtr1g026840 // Medtr8g027450 // Medtr1g116957 // Medtr8g085950 // Medtr3g116480 // Medtr0071s0030 // Medtr4g052930 // Medtr1g083810 // Medtr2g006750 // Medtr4g008250 // Medtr8g013720 // Medtr0010s0220 // Medtr4g069920 // Med…	// Medtr6g087980 // Medtr7g110640 // Medtr8g027450 // Medtr5g016540 // Medtr5g034780 // Medtr8g011270 // Medtr4g056480 // Medtr2g084610 // Medtr8g063690 // Medtr8g099785 // Medtr3g491860 // Medtr2g006750 // Medtr4g052930 // Medtr1g105605 // Medtr1g116957 // Medtr8g085950 // Medtr3g462140 // Medtr3g116480 // Medtr0071s0030 // Medtr1g026840 // Medtr8g013720 // Medtr4g076210 // Medtr4g008250 // Medt…
GO:0016192	P	vesicle-mediated transport	17	670	18	1400	4e-05	0.003	// Medtr8g063690 // Medtr4g056480 // Medtr7g110640 // Medtr2g084610 // Medtr1g105605 // Medtr5g082840 // Medtr1g050505 // Medtr3g116480 // Medtr1g112310 // Medtr7g068810 // Medtr4g094405 // Medtr4g052930 // Medtr4g069920 // Medtr5g034780 // Medtr8g011270 // Medtr3g070940 // Medtr4g076210	// Medtr8g063690 // Medtr4g056480 // Medtr5g012010 // Medtr2g084610 // Medtr1g105605 // Medtr5g082840 // Medtr1g050505 // Medtr3g116480 // Medtr7g068810 // Medtr4g094405 // Medtr1g112310 // Medtr4g069920 // Medtr5g034780 // Medtr4g052930 // Medtr8g011270 // Medtr7g110640 // Medtr3g070940 // Medtr4g076210
GO:0006511	P	ubiquitin-dependent protein catabolic process	14	670	15	1400	0.00029	0.015	// Medtr1g010040 // Medtr4g077490 // Medtr3g070310 // Medtr3g100480 // Medtr3g079840 // Medtr5g086700 // Medtr1g014680 // Medtr8g056030 // Medtr2g070390 // Medtr4g107470 // Medtr3g108660 // Medtr1g041240 // Medtr2g081180 // Medtr7g108340	// Medtr1g010040 // Medtr4g077490 // Medtr2g071620 // Medtr1g041240 // Medtr3g079840 // Medtr5g086700 // Medtr1g014680 // Medtr3g108660 // Medtr2g070390 // Medtr4g107470 // Medtr8g056030 // Medtr3g070310 // Medtr3g100480 // Medtr2g081180 // Medtr7g108340
GO:0051603	P	proteolysis involved in cellular protein catabolic process	14	670	15	1400	0.00029	0.015	// Medtr1g010040 // Medtr4g077490 // Medtr3g070310 // Medtr3g100480 // Medtr3g079840 // Medtr5g086700 // Medtr1g014680 // Medtr8g056030 // Medtr2g070390 // Medtr4g107470 // Medtr3g108660 // Medtr1g041240 // Medtr2g081180 // Medtr7g108340	// Medtr1g010040 // Medtr4g077490 // Medtr2g071620 // Medtr1g041240 // Medtr3g079840 // Medtr5g086700 // Medtr1g014680 // Medtr3g108660 // Medtr2g070390 // Medtr4g107470 // Medtr8g056030 // Medtr3g070310 // Medtr3g100480 // Medtr2g081180 // Medtr7g108340
GO:0019941	P	modification-dependent protein catabolic process	14	670	15	1400	0.00029	0.015	// Medtr1g010040 // Medtr4g077490 // Medtr3g070310 // Medtr3g100480 // Medtr3g079840 // Medtr5g086700 // Medtr1g014680 // Medtr8g056030 // Medtr2g070390 // Medtr4g107470 // Medtr3g108660 // Medtr1g041240 // Medtr2g081180 // Medtr7g108340	// Medtr1g010040 // Medtr4g077490 // Medtr2g071620 // Medtr1g041240 // Medtr3g079840 // Medtr5g086700 // Medtr1g014680 // Medtr3g108660 // Medtr2g070390 // Medtr4g107470 // Medtr8g056030 // Medtr3g070310 // Medtr3g100480 // Medtr2g081180 // Medtr7g108340
GO:0044257	P	cellular protein catabolic process	14	670	15	1400	0.00029	0.015	// Medtr1g010040 // Medtr4g077490 // Medtr3g070310 // Medtr3g100480 // Medtr3g079840 // Medtr5g086700 // Medtr1g014680 // Medtr8g056030 // Medtr2g070390 // Medtr4g107470 // Medtr3g108660 // Medtr1g041240 // Medtr2g081180 // Medtr7g108340	// Medtr1g010040 // Medtr4g077490 // Medtr2g071620 // Medtr1g041240 // Medtr3g079840 // Medtr5g086700 // Medtr1g014680 // Medtr3g108660 // Medtr2g070390 // Medtr4g107470 // Medtr8g056030 // Medtr3g070310 // Medtr3g100480 // Medtr2g081180 // Medtr7g108340
GO:0043632	P	modification-dependent macromolecule catabolic process	14	670	15	1400	0.00029	0.015	// Medtr1g010040 // Medtr4g077490 // Medtr3g070310 // Medtr3g100480 // Medtr3g079840 // Medtr5g086700 // Medtr1g014680 // Medtr8g056030 // Medtr2g070390 // Medtr4g107470 // Medtr3g108660 // Medtr1g041240 // Medtr2g081180 // Medtr7g108340	// Medtr1g010040 // Medtr4g077490 // Medtr2g071620 // Medtr1g041240 // Medtr3g079840 // Medtr5g086700 // Medtr1g014680 // Medtr3g108660 // Medtr2g070390 // Medtr4g107470 // Medtr8g056030 // Medtr3g070310 // Medtr3g100480 // Medtr2g081180 // Medtr7g108340
GO:0007154	P	cell communication	11	670	11	1400	0.00032	0.016	// Medtr5g080650 // Medtr6g027300 // Medtr7g020860 // Medtr3g106770 // Medtr6g086630 // Medtr2g037930 // Medtr3g092100 // Medtr2g104070 // Medtr4g124430 // Medtr3g077620 // Medtr4g074170	// Medtr5g080650 // Medtr6g027300 // Medtr7g020860 // Medtr3g106770 // Medtr6g086630 // Medtr2g037930 // Medtr4g074170 // Medtr3g092100 // Medtr2g104070 // Medtr3g077620 // Medtr4g124430
GO:0009057	P	macromolecule catabolic process	20	670	25	1400	0.0011	0.052	// Medtr1g010040 // Medtr7g108340 // Medtr7g096060 // Medtr4g077490 // Medtr3g070310 // Medtr5g069780 // Medtr3g100480 // Medtr5g086700 // Medtr3g079840 // Medtr1g028390 // Medtr3g104470 // Medtr1g014680 // Medtr8g056030 // Medtr4g078780 // Medtr2g070390 // Medtr4g107470 // Medtr3g108660 // Medtr1g041240 // Medtr2g081180 // Medtr3g462930	// Medtr4g077490 // Medtr3g070310 // Medtr1g028390 // Medtr5g086700 // Medtr3g104470 // Medtr3g108660 // Medtr7g096060 // Medtr1g014680 // Medtr4g107470 // Medtr4g071880 // Medtr8g056030 // Medtr1g041240 // Medtr1g010040 // Medtr5g069780 // Medtr3g079840 // Medtr6g034195 // Medtr6g005460 // Medtr2g071620 // Medtr2g081180 // Medtr3g462930 // Medtr2g070390 // Medtr3g100480 // Medtr4g078780 // Medtr…
GO:0023052	P	signaling	35	670	50	1400	0.0015	0.067	// Medtr2g083520 // Medtr3g106770 // Medtr6g022720 // Medtr3g086010 // Medtr4g122160 // Medtr6g004070 // Medtr8g073210 // Medtr3g077620 // Medtr5g080650 // Medtr5g018510 // Medtr4g109390 // Medtr7g020860 // Medtr6g027300 // Medtr3g092100 // Medtr2g037930 // Medtr8g042650 // Medtr1g082870 // Medtr7g102900 // Medtr1g079790 // Medtr8g106150 // Medtr6g086630 // Medtr4g074170 // Medtr2g036510 // Medtr…	// Medtr6g087980 // Medtr1g019550 // Medtr2g083520 // Medtr3g106770 // Medtr6g022720 // Medtr3g086010 // Medtr4g088055 // Medtr3g070720 // Medtr4g122160 // Medtr6g004070 // Medtr8g024590 // Medtr8g073210 // Medtr3g077620 // Medtr4g074170 // Medtr5g080650 // Medtr5g018510 // Medtr4g109390 // Medtr7g020860 // Medtr6g027300 // Medtr3g092100 // Medtr2g037930 // Medtr8g042650 // Medtr4g061610 // Medtr…
GO:0009966	P	regulation of signal transduction	8	670	8	1400	0.0028	0.091	// Medtr5g080650 // Medtr7g020860 // Medtr6g027300 // Medtr6g086630 // Medtr2g037930 // Medtr3g092100 // Medtr4g074170 // Medtr4g124430	// Medtr5g080650 // Medtr7g020860 // Medtr6g027300 // Medtr3g092100 // Medtr2g037930 // Medtr6g086630 // Medtr4g074170 // Medtr4g124430
GO:0051056	P	regulation of small GTPase mediated signal transduction	8	670	8	1400	0.0028	0.091	// Medtr5g080650 // Medtr7g020860 // Medtr6g027300 // Medtr6g086630 // Medtr2g037930 // Medtr3g092100 // Medtr4g074170 // Medtr4g124430	// Medtr5g080650 // Medtr7g020860 // Medtr6g027300 // Medtr3g092100 // Medtr2g037930 // Medtr6g086630 // Medtr4g074170 // Medtr4g124430
GO:0046578	P	regulation of Ras protein signal transduction	8	670	8	1400	0.0028	0.091	// Medtr5g080650 // Medtr7g020860 // Medtr6g027300 // Medtr6g086630 // Medtr2g037930 // Medtr3g092100 // Medtr4g074170 // Medtr4g124430	// Medtr5g080650 // Medtr7g020860 // Medtr6g027300 // Medtr3g092100 // Medtr2g037930 // Medtr6g086630 // Medtr4g074170 // Medtr4g124430
GO:0023051	P	regulation of signaling process	8	670	8	1400	0.0028	0.091	// Medtr5g080650 // Medtr7g020860 // Medtr6g027300 // Medtr6g086630 // Medtr2g037930 // Medtr3g092100 // Medtr4g074170 // Medtr4g124430	// Medtr5g080650 // Medtr7g020860 // Medtr6g027300 // Medtr3g092100 // Medtr2g037930 // Medtr6g086630 // Medtr4g074170 // Medtr4g124430
GO:0010646	P	regulation of cell communication	8	670	8	1400	0.0028	0.091	// Medtr5g080650 // Medtr7g020860 // Medtr6g027300 // Medtr6g086630 // Medtr2g037930 // Medtr3g092100 // Medtr4g074170 // Medtr4g124430	// Medtr5g080650 // Medtr7g020860 // Medtr6g027300 // Medtr3g092100 // Medtr2g037930 // Medtr6g086630 // Medtr4g074170 // Medtr4g124430
GO:0006464	P	protein modification process	95	670	159	1400	0.0029	0.091	// Medtr2g078740 // Medtr5g004640 // Medtr4g019410 // Medtr7g111610 // Medtr5g011840 // Medtr1g041150 // Medtr7g089480 // Medtr3g086120 // Medtr6g013690 // Medtr3g115670 // Medtr2g449790 // Medtr4g105370 // Medtr4g037575 // Medtr1g077800 // Medtr3g080050 // Medtr7g074010 // Medtr6g074905 // Medtr4g063800 // Medtr6g086565 // Medtr5g026510 // Medtr2g043380 // Medtr7g023250 // Medtr2g012670 // Medtr…	// Medtr2g078740 // Medtr4g014070 // Medtr5g004640 // Medtr1g075610 // Medtr8g024590 // Medtr4g019410 // Medtr3g079850 // Medtr7g100630 // Medtr3g108640 // Medtr7g098610 // Medtr8g088745 // Medtr7g086420 // Medtr8g088740 // Medtr5g011840 // Medtr2g028580 // Medtr1g041150 // Medtr1g080440 // Medtr7g089480 // Medtr8g013600 // Medtr3g086120 // Medtr7g018200 // Medtr6g013690 // Medtr3g115670 // Medtr…
GO:0007265	P	Ras protein signal transduction	8	670	8	1400	0.0028	0.091	// Medtr5g080650 // Medtr7g020860 // Medtr6g027300 // Medtr6g086630 // Medtr2g037930 // Medtr3g092100 // Medtr4g074170 // Medtr4g124430	// Medtr5g080650 // Medtr7g020860 // Medtr6g027300 // Medtr3g092100 // Medtr2g037930 // Medtr6g086630 // Medtr4g074170 // Medtr4g124430
GO:0043412	P	macromolecule modification	97	670	164	1400	0.0039	0.12	// Medtr2g078740 // Medtr5g004640 // Medtr4g019410 // Medtr7g111610 // Medtr5g011840 // Medtr1g041150 // Medtr7g089480 // Medtr2g021330 // Medtr3g086120 // Medtr6g013690 // Medtr3g115670 // Medtr2g449790 // Medtr4g105370 // Medtr4g037575 // Medtr1g077800 // Medtr3g080050 // Medtr7g074010 // Medtr6g074905 // Medtr4g063800 // Medtr6g086565 // Medtr5g026510 // Medtr2g043380 // Medtr7g023250 // Medtr…	// Medtr2g078740 // Medtr4g014070 // Medtr5g004640 // Medtr1g075610 // Medtr8g024590 // Medtr4g019410 // Medtr3g079850 // Medtr7g100630 // Medtr3g108640 // Medtr7g098610 // Medtr8g088745 // Medtr7g086420 // Medtr8g088740 // Medtr5g011840 // Medtr2g028580 // Medtr1g041150 // Medtr1g080440 // Medtr7g089480 // Medtr2g021330 // Medtr8g013600 // Medtr3g086120 // Medtr7g018200 // Medtr6g013690 // Medtr…
GO:0007242	P	intracellular signaling cascade	11	670	13	1400	0.0077	0.23	// Medtr1g079790 // Medtr5g080650 // Medtr7g020860 // Medtr6g027300 // Medtr6g086630 // Medtr2g037930 // Medtr3g092100 // Medtr1g059590 // Medtr4g074170 // Medtr1g082870 // Medtr4g124430	// Medtr6g087980 // Medtr1g079790 // Medtr5g080650 // Medtr7g020860 // Medtr6g027300 // Medtr6g086630 // Medtr2g037930 // Medtr4g074170 // Medtr4g088055 // Medtr3g092100 // Medtr1g059590 // Medtr1g082870 // Medtr4g124430
GO:0023033	P	signaling pathway	6	670	6	1400	0.012	0.29	// Medtr2g088430 // Medtr5g018510 // Medtr4g109390 // Medtr1g079790 // Medtr6g004070 // Medtr8g073210	// Medtr2g088430 // Medtr5g018510 // Medtr4g109390 // Medtr1g079790 // Medtr6g004070 // Medtr8g073210
GO:0032318	P	regulation of Ras GTPase activity	6	670	6	1400	0.012	0.29	// Medtr7g020860 // Medtr6g027300 // Medtr6g086630 // Medtr2g037930 // Medtr3g092100 // Medtr4g074170	// Medtr7g020860 // Medtr6g027300 // Medtr3g092100 // Medtr2g037930 // Medtr6g086630 // Medtr4g074170
GO:0032011	P	ARF protein signal transduction	6	670	6	1400	0.012	0.29	// Medtr5g080650 // Medtr7g020860 // Medtr6g027300 // Medtr4g074170 // Medtr6g086630 // Medtr4g124430	// Medtr5g080650 // Medtr7g020860 // Medtr6g027300 // Medtr6g086630 // Medtr4g074170 // Medtr4g124430
GO:0032012	P	regulation of ARF protein signal transduction	6	670	6	1400	0.012	0.29	// Medtr5g080650 // Medtr7g020860 // Medtr6g027300 // Medtr4g074170 // Medtr6g086630 // Medtr4g124430	// Medtr5g080650 // Medtr7g020860 // Medtr6g027300 // Medtr6g086630 // Medtr4g074170 // Medtr4g124430
GO:0051336	P	regulation of hydrolase activity	6	670	6	1400	0.012	0.29	// Medtr7g020860 // Medtr6g027300 // Medtr6g086630 // Medtr2g037930 // Medtr3g092100 // Medtr4g074170	// Medtr7g020860 // Medtr6g027300 // Medtr3g092100 // Medtr2g037930 // Medtr6g086630 // Medtr4g074170
GO:0043087	P	regulation of GTPase activity	6	670	6	1400	0.012	0.29	// Medtr7g020860 // Medtr6g027300 // Medtr6g086630 // Medtr2g037930 // Medtr3g092100 // Medtr4g074170	// Medtr7g020860 // Medtr6g027300 // Medtr3g092100 // Medtr2g037930 // Medtr6g086630 // Medtr4g074170
GO:0043687	P	post-translational protein modification	88	670	152	1400	0.012	0.29	// Medtr2g078740 // Medtr5g004640 // Medtr4g019410 // Medtr7g111610 // Medtr5g011840 // Medtr1g041150 // Medtr7g089480 // Medtr3g086120 // Medtr6g013690 // Medtr3g115670 // Medtr2g449790 // Medtr4g105370 // Medtr4g037575 // Medtr1g077800 // Medtr3g080050 // Medtr7g074010 // Medtr6g074905 // Medtr4g063800 // Medtr6g086565 // Medtr5g026510 // Medtr2g043380 // Medtr7g023250 // Medtr2g012670 // Medtr…	// Medtr2g078740 // Medtr4g014070 // Medtr5g004640 // Medtr1g075610 // Medtr8g024590 // Medtr4g019410 // Medtr3g079850 // Medtr7g100630 // Medtr3g108640 // Medtr7g098610 // Medtr8g088745 // Medtr7g086420 // Medtr8g088740 // Medtr5g011840 // Medtr2g028580 // Medtr1g041150 // Medtr1g080440 // Medtr7g089480 // Medtr8g013600 // Medtr3g086120 // Medtr7g018200 // Medtr6g013690 // Medtr3g115670 // Medtr…
GO:0007264	P	small GTPase mediated signal transduction	10	670	12	1400	0.014	0.32	// Medtr1g082870 // Medtr5g080650 // Medtr7g020860 // Medtr6g027300 // Medtr6g086630 // Medtr2g037930 // Medtr3g092100 // Medtr1g059590 // Medtr4g074170 // Medtr4g124430	// Medtr6g087980 // Medtr1g082870 // Medtr5g080650 // Medtr7g020860 // Medtr6g027300 // Medtr6g086630 // Medtr2g037930 // Medtr4g074170 // Medtr4g088055 // Medtr3g092100 // Medtr1g059590 // Medtr4g124430
GO:0007165	P	signal transduction	27	670	41	1400	0.017	0.38	// Medtr2g083520 // Medtr6g022720 // Medtr3g086010 // Medtr4g122160 // Medtr5g080650 // Medtr5g018510 // Medtr7g020860 // Medtr6g027300 // Medtr3g092100 // Medtr2g037930 // Medtr8g042650 // Medtr1g082870 // Medtr7g102900 // Medtr1g079790 // Medtr8g106150 // Medtr6g086630 // Medtr4g074170 // Medtr2g036510 // Medtr3g107980 // Medtr1g059590 // Medtr8g039910 // Medtr3g085130 // Medtr2g034020 // Medtr…	// Medtr6g087980 // Medtr1g019550 // Medtr2g083520 // Medtr6g022720 // Medtr3g086010 // Medtr4g088055 // Medtr3g070720 // Medtr4g122160 // Medtr4g061610 // Medtr8g024590 // Medtr8g042650 // Medtr4g074170 // Medtr5g080650 // Medtr5g018510 // Medtr7g020860 // Medtr6g027300 // Medtr3g092100 // Medtr2g037930 // Medtr3g069280 // Medtr1g059590 // Medtr4g029530 // Medtr1g082870 // Medtr1g014670 // Medtr…
GO:0023046	P	signaling process	28	670	43	1400	0.019	0.4	// Medtr2g083520 // Medtr6g022720 // Medtr3g086010 // Medtr4g122160 // Medtr5g080650 // Medtr5g018510 // Medtr7g020860 // Medtr6g027300 // Medtr3g092100 // Medtr2g037930 // Medtr8g042650 // Medtr1g082870 // Medtr7g102900 // Medtr1g079790 // Medtr8g106150 // Medtr6g086630 // Medtr4g074170 // Medtr2g036510 // Medtr3g107980 // Medtr1g059590 // Medtr8g039910 // Medtr3g085130 // Medtr2g034020 // Medtr…	// Medtr6g087980 // Medtr1g019550 // Medtr2g083520 // Medtr6g022720 // Medtr3g086010 // Medtr4g088055 // Medtr3g070720 // Medtr4g122160 // Medtr4g061610 // Medtr8g024590 // Medtr8g042650 // Medtr4g074170 // Medtr5g080650 // Medtr5g018510 // Medtr7g020860 // Medtr6g027300 // Medtr3g092100 // Medtr2g037930 // Medtr3g069280 // Medtr1g059590 // Medtr4g029530 // Medtr1g082870 // Medtr1g014670 // Medtr…
GO:0023060	P	signal transmission	28	670	43	1400	0.019	0.4	// Medtr2g083520 // Medtr6g022720 // Medtr3g086010 // Medtr4g122160 // Medtr5g080650 // Medtr5g018510 // Medtr7g020860 // Medtr6g027300 // Medtr3g092100 // Medtr2g037930 // Medtr8g042650 // Medtr1g082870 // Medtr7g102900 // Medtr1g079790 // Medtr8g106150 // Medtr6g086630 // Medtr4g074170 // Medtr2g036510 // Medtr3g107980 // Medtr1g059590 // Medtr8g039910 // Medtr3g085130 // Medtr2g034020 // Medtr…	// Medtr6g087980 // Medtr1g019550 // Medtr2g083520 // Medtr6g022720 // Medtr3g086010 // Medtr4g088055 // Medtr3g070720 // Medtr4g122160 // Medtr4g061610 // Medtr8g024590 // Medtr8g042650 // Medtr4g074170 // Medtr5g080650 // Medtr5g018510 // Medtr7g020860 // Medtr6g027300 // Medtr3g092100 // Medtr2g037930 // Medtr3g069280 // Medtr1g059590 // Medtr4g029530 // Medtr1g082870 // Medtr1g014670 // Medtr…
GO:0044265	P	cellular macromolecule catabolic process	14	670	19	1400	0.021	0.45	// Medtr1g010040 // Medtr4g077490 // Medtr3g070310 // Medtr3g100480 // Medtr3g079840 // Medtr5g086700 // Medtr1g014680 // Medtr8g056030 // Medtr2g070390 // Medtr4g107470 // Medtr3g108660 // Medtr1g041240 // Medtr2g081180 // Medtr7g108340	// Medtr1g010040 // Medtr7g108340 // Medtr4g077490 // Medtr2g071620 // Medtr1g041240 // Medtr5g086700 // Medtr3g079840 // Medtr6g034195 // Medtr1g014680 // Medtr6g005460 // Medtr2g070390 // Medtr4g107470 // Medtr4g071880 // Medtr8g056030 // Medtr3g070310 // Medtr3g108660 // Medtr3g100480 // Medtr2g081180 // Medtr1g028330
GO:0007166	P	cell surface receptor linked signaling pathway	5	670	5	1400	0.025	0.45	// Medtr8g073210 // Medtr4g109390 // Medtr2g088430 // Medtr5g018510 // Medtr6g004070	// Medtr8g073210 // Medtr4g109390 // Medtr2g088430 // Medtr5g018510 // Medtr6g004070
GO:0016569	P	covalent chromatin modification	5	670	5	1400	0.025	0.45	// Medtr7g084090 // Medtr5g021500 // Medtr4g089070 // Medtr3g011440 // Medtr5g004640	// Medtr7g084090 // Medtr5g021500 // Medtr4g089070 // Medtr3g011440 // Medtr5g004640
GO:0006888	P	ER to Golgi vesicle-mediated transport	5	670	5	1400	0.025	0.45	// Medtr1g112310 // Medtr4g052930 // Medtr1g105605 // Medtr8g011270 // Medtr7g110640	// Medtr1g112310 // Medtr1g105605 // Medtr8g011270 // Medtr4g052930 // Medtr7g110640
GO:0016570	P	histone modification	5	670	5	1400	0.025	0.45	// Medtr7g084090 // Medtr5g021500 // Medtr4g089070 // Medtr3g011440 // Medtr5g004640	// Medtr7g084090 // Medtr5g021500 // Medtr4g089070 // Medtr3g011440 // Medtr5g004640
GO:0007186	P	G-protein coupled receptor protein signaling pathway	5	670	5	1400	0.025	0.45	// Medtr8g073210 // Medtr4g109390 // Medtr2g088430 // Medtr5g018510 // Medtr6g004070	// Medtr8g073210 // Medtr4g109390 // Medtr2g088430 // Medtr5g018510 // Medtr6g004070
GO:0016311	P	dephosphorylation	5	670	5	1400	0.025	0.45	// Medtr6g087000 // Medtr1g092570 // Medtr3g104710 // Medtr7g023250 // Medtr7g094670	// Medtr6g087000 // Medtr1g092570 // Medtr3g104710 // Medtr7g023250 // Medtr7g094670
GO:0048193	P	Golgi vesicle transport	5	670	5	1400	0.025	0.45	// Medtr1g112310 // Medtr4g052930 // Medtr1g105605 // Medtr8g011270 // Medtr7g110640	// Medtr1g112310 // Medtr1g105605 // Medtr8g011270 // Medtr4g052930 // Medtr7g110640
GO:0016568	P	chromatin modification	7	670	8	1400	0.027	0.47	// Medtr4g089070 // Medtr7g084090 // Medtr5g021500 // Medtr5g004640 // Medtr4g118845 // Medtr3g011440 // Medtr2g020000	// Medtr4g089070 // Medtr7g084090 // Medtr5g021500 // Medtr5g080780 // Medtr5g004640 // Medtr4g118845 // Medtr3g011440 // Medtr2g020000
GO:0009056	P	catabolic process	25	670	39	1400	0.033	0.55	// Medtr4g077490 // Medtr3g070310 // Medtr2g081180 // Medtr1g028390 // Medtr5g086700 // Medtr3g104470 // Medtr3g108660 // Medtr7g096060 // Medtr1g014680 // Medtr2g076670 // Medtr4g107470 // Medtr8g056030 // Medtr0003s0540 // Medtr3g100480 // Medtr1g010040 // Medtr5g069780 // Medtr3g079840 // Medtr5g020050 // Medtr1g072720 // Medtr8g463920 // Medtr3g462930 // Medtr2g070390 // Medtr1g041240 // Medt…	// Medtr6g087980 // Medtr4g077490 // Medtr3g070310 // Medtr1g101130 // Medtr7g062310 // Medtr3g462760 // Medtr1g028390 // Medtr5g086700 // Medtr3g104470 // Medtr3g108660 // Medtr7g096060 // Medtr7g089120 // Medtr4g091000 // Medtr1g014680 // Medtr2g076670 // Medtr4g107470 // Medtr4g071880 // Medtr8g056030 // Medtr0003s0540 // Medtr1g041240 // Medtr5g020600 // Medtr1g010040 // Medtr7g458880 // Medt…
GO:0044267	P	cellular protein metabolic process	126	670	231	1400	0.035	0.58	// Medtr2g078740 // Medtr2g449790 // Medtr5g004640 // Medtr4g019410 // Medtr7g100630 // Medtr2g081180 // Medtr5g011840 // Medtr4g107470 // Medtr1g041150 // Medtr3g100480 // Medtr7g089480 // Medtr1g030650 // Medtr3g086120 // Medtr6g013690 // Medtr3g011440 // Medtr2g085075 // Medtr4g105370 // Medtr4g037575 // Medtr3g115670 // Medtr1g077800 // Medtr3g080050 // Medtr3g109925 // Medtr3g058530 // Medtr…	// Medtr2g078740 // Medtr4g047920 // Medtr2g085075 // Medtr4g014070 // Medtr5g004640 // Medtr1g075610 // Medtr8g024590 // Medtr4g019410 // Medtr5g068780 // Medtr3g079850 // Medtr7g100630 // Medtr3g108640 // Medtr7g098610 // Medtr8g088745 // Medtr7g086420 // Medtr8g088740 // Medtr5g011840 // Medtr4g107470 // Medtr2g028580 // Medtr1g041150 // Medtr3g100480 // Medtr1g080440 // Medtr1g069470 // Medtr…
GO:0033036	P	macromolecule localization	31	670	51	1400	0.047	0.72	// Medtr7g110640 // Medtr1g105605 // Medtr5g034780 // Medtr8g011270 // Medtr7g073480 // Medtr2g084610 // Medtr8g063690 // Medtr8g099785 // Medtr3g491860 // Medtr4g076210 // Medtr1g026840 // Medtr1g059590 // Medtr8g027450 // Medtr1g116957 // Medtr1g082870 // Medtr8g085950 // Medtr3g116480 // Medtr0071s0030 // Medtr4g052930 // Medtr8g013720 // Medtr2g006750 // Medtr4g056480 // Medtr1g083810 // Medt…	// Medtr6g087980 // Medtr1g071720 // Medtr7g110640 // Medtr8g027450 // Medtr5g016540 // Medtr4g088055 // Medtr3g106750 // Medtr3g083760 // Medtr5g034780 // Medtr8g011270 // Medtr7g073480 // Medtr4g056480 // Medtr2g084610 // Medtr8g063690 // Medtr8g099785 // Medtr3g491860 // Medtr2g006750 // Medtr5g006940 // Medtr4g052930 // Medtr1g059590 // Medtr1g105605 // Medtr1g116957 // Medtr1g082870 // Medtr…
GO:0009311	P	oligosaccharide metabolic process	6	670	7	1400	0.05	0.72	// Medtr1g032730 // Medtr4g080160 // Medtr4g115620 // Medtr7g108930 // Medtr4g129270 // Medtr8g063790	// Medtr1g109620 // Medtr1g032730 // Medtr4g080160 // Medtr4g115620 // Medtr7g108930 // Medtr4g129270 // Medtr8g063790
GO:0043038	P	amino acid activation	6	670	7	1400	0.05	0.72	// Medtr3g110380 // Medtr4g074640 // Medtr5g068710 // Medtr4g076850 // Medtr3g058530 // Medtr5g034820	// Medtr3g110380 // Medtr4g074640 // Medtr5g068710 // Medtr4g076850 // Medtr8g102050 // Medtr3g058530 // Medtr5g034820
GO:0043039	P	tRNA aminoacylation	6	670	7	1400	0.05	0.72	// Medtr3g110380 // Medtr4g074640 // Medtr5g068710 // Medtr4g076850 // Medtr3g058530 // Medtr5g034820	// Medtr3g110380 // Medtr4g074640 // Medtr5g068710 // Medtr4g076850 // Medtr8g102050 // Medtr3g058530 // Medtr5g034820
GO:0005984	P	disaccharide metabolic process	6	670	7	1400	0.05	0.72	// Medtr1g032730 // Medtr4g080160 // Medtr4g115620 // Medtr7g108930 // Medtr4g129270 // Medtr8g063790	// Medtr1g109620 // Medtr1g032730 // Medtr4g080160 // Medtr4g115620 // Medtr7g108930 // Medtr4g129270 // Medtr8g063790
GO:0016070	P	RNA metabolic process	59	670	104	1400	0.05	0.72	// Medtr1g054710 // Medtr1g023050 // Medtr3g089910 // Medtr4g124030 // Medtr5g011000 // Medtr8g070820 // Medtr8g023445 // Medtr4g088375 // Medtr7g017440 // Medtr4g058970 // Medtr3g434840 // Medtr8g079492 // Medtr4g031680 // Medtr4g086290 // Medtr8g062700 // Medtr4g028130 // Medtr4g133470 // Medtr8g106150 // Medtr7g108390 // Medtr3g107960 // Medtr3g108010 // Medtr5g034820 // Medtr3g105990 // Medtr…	// Medtr2g090900 // Medtr8g099750 // Medtr1g114000 // Medtr1g097300 // Medtr4g028130 // Medtr8g099350 // Medtr5g012080 // Medtr2g043250 // Medtr8g106170 // Medtr5g076270 // Medtr6g005460 // Medtr2g036510 // Medtr7g100510 // Medtr7g104190 // Medtr7g085350 // Medtr3g009470 // Medtr3g109760 // Medtr5g010910 // Medtr8g066100 // Medtr3g058530 // Medtr2g104400 // Medtr1g023050 // Medtr5g016610 // Medtr…
GO:0016137	P	glycoside metabolic process	6	670	7	1400	0.05	0.72	// Medtr1g032730 // Medtr4g080160 // Medtr4g115620 // Medtr7g108930 // Medtr4g129270 // Medtr8g063790	// Medtr1g109620 // Medtr1g032730 // Medtr4g080160 // Medtr4g115620 // Medtr7g108930 // Medtr4g129270 // Medtr8g063790
GO:0006418	P	tRNA aminoacylation for protein translation	6	670	7	1400	0.05	0.72	// Medtr3g110380 // Medtr4g074640 // Medtr5g068710 // Medtr4g076850 // Medtr3g058530 // Medtr5g034820	// Medtr3g110380 // Medtr4g074640 // Medtr5g068710 // Medtr4g076850 // Medtr8g102050 // Medtr3g058530 // Medtr5g034820
GO:0080090	P	regulation of primary metabolic process	36	670	73	1400	0.45	1	// Medtr1g023050 // Medtr3g089910 // Medtr3g056100 // Medtr8g070820 // Medtr4g088375 // Medtr4g058970 // Medtr6g087000 // Medtr8g062700 // Medtr4g028130 // Medtr4g133470 // Medtr7g108390 // Medtr3g107960 // Medtr5g036670 // Medtr2g043250 // Medtr8g079492 // Medtr8g106150 // Medtr5g076270 // Medtr1g079790 // Medtr2g036510 // Medtr1g021270 // Medtr3g085130 // Medtr2g005240 // Medtr4g099410 // Medtr…	// Medtr2g090900 // Medtr8g088650 // Medtr1g023050 // Medtr5g016610 // Medtr5g069030 // Medtr3g089910 // Medtr3g056100 // Medtr4g036050 // Medtr8g099750 // Medtr4g086190 // Medtr8g013950 // Medtr8g070820 // Medtr4g086165 // Medtr4g028130 // Medtr7g104190 // Medtr6g087000 // Medtr1g097300 // Medtr4g061610 // Medtr2g005240 // Medtr4g111915 // Medtr4g133470 // Medtr3g103460 // Medtr3g101520 // Medtr…
GO:0019222	P	regulation of metabolic process	39	670	83	1400	0.6	1	// Medtr1g023050 // Medtr3g089910 // Medtr3g056100 // Medtr6g004070 // Medtr8g070820 // Medtr4g088375 // Medtr4g058970 // Medtr6g087000 // Medtr4g109390 // Medtr8g062700 // Medtr4g028130 // Medtr4g133470 // Medtr7g108390 // Medtr3g107960 // Medtr5g036670 // Medtr2g043250 // Medtr8g079492 // Medtr8g106150 // Medtr5g076270 // Medtr1g079790 // Medtr2g036510 // Medtr1g021270 // Medtr3g085130 // Medtr…	// Medtr2g090900 // Medtr3g098420 // Medtr8g088650 // Medtr8g074000 // Medtr7g080460 // Medtr5g016610 // Medtr5g069030 // Medtr3g089910 // Medtr2g102550 // Medtr3g056100 // Medtr4g036050 // Medtr3g088415 // Medtr8g099750 // Medtr6g004070 // Medtr4g086190 // Medtr8g013950 // Medtr8g070820 // Medtr4g086165 // Medtr7g108390 // Medtr4g028130 // Medtr2g005240 // Medtr7g104190 // Medtr6g088715 // Medtr…
GO:0044281	P	small molecule metabolic process	20	670	68	1400	1	1	// Medtr3g110380 // Medtr4g074640 // Medtr5g068710 // Medtr7g084090 // Medtr4g076850 // Medtr5g025310 // Medtr3g079640 // Medtr1g116500 // Medtr5g023050 // Medtr3g099190 // Medtr8g100045 // Medtr3g011440 // Medtr2g006570 // Medtr6g015630 // Medtr6g029530 // Medtr3g058530 // Medtr1g107480 // Medtr5g034820 // Medtr8g015600 // Medtr8g032040	// Medtr3g107360 // Medtr4g096690 // Medtr8g015600 // Medtr1g116500 // Medtr5g090760 // Medtr7g022440 // Medtr7g084090 // Medtr4g076850 // Medtr3g462760 // Medtr1g110930 // Medtr5g025310 // Medtr3g110380 // Medtr2g062770 // Medtr6g015630 // Medtr4g103330 // Medtr7g102120 // Medtr8g102050 // Medtr8g098325 // Medtr7g062310 // Medtr7g084800 // Medtr8g005980 // Medtr3g108640 // Medtr7g089120 // Medtr…
GO:0044283	P	small molecule biosynthetic process	6	670	20	1400	0.97	1	// Medtr5g025310 // Medtr3g079640 // Medtr1g116500 // Medtr3g099190 // Medtr6g015630 // Medtr1g107480	// Medtr4g096690 // Medtr6g015020 // Medtr1g069385 // Medtr1g116500 // Medtr3g085740 // Medtr5g056510 // Medtr1g110930 // Medtr5g025310 // Medtr3g079640 // Medtr4g062170 // Medtr2g089340 // Medtr4g094265 // Medtr3g099190 // Medtr8g028145 // Medtr1g103020 // Medtr4g103680 // Medtr7g102120 // Medtr6g051440 // Medtr1g107480 // Medtr6g015630
GO:0051716	P	cellular response to stimulus	6	670	12	1400	0.55	1	// Medtr1g116980 // Medtr1g079790 // Medtr5g005030 // Medtr8g098675 // Medtr4g057345 // Medtr2g084735	// Medtr8g066040 // Medtr4g057345 // Medtr4g074330 // Medtr1g116980 // Medtr0009s0230 // Medtr1g079790 // Medtr2g084735 // Medtr2g038030 // Medtr6g055360 // Medtr8g098675 // Medtr5g005030 // Medtr2g063510
GO:0000160	P	two-component signal transduction system (phosphorelay)	5	670	7	1400	0.19	1	// Medtr8g106150 // Medtr3g085130 // Medtr8g080770 // Medtr4g121020 // Medtr1g079790	// Medtr3g085130 // Medtr1g079790 // Medtr4g061610 // Medtr8g080770 // Medtr4g121020 // Medtr8g106150 // Medtr3g102600
GO:0070647	P	protein modification by small protein conjugation or removal	6	670	10	1400	0.33	1	// Medtr8g077205 // Medtr4g063800 // Medtr4g037575 // Medtr7g117890 // Medtr6g013690 // Medtr3g115670	// Medtr8g077205 // Medtr4g063800 // Medtr1g056870 // Medtr4g037575 // Medtr1g056880 // Medtr7g117890 // Medtr6g013690 // Medtr5g048050 // Medtr6g071340 // Medtr3g115670
GO:0032446	P	protein modification by small protein conjugation	6	670	10	1400	0.33	1	// Medtr8g077205 // Medtr4g063800 // Medtr4g037575 // Medtr7g117890 // Medtr6g013690 // Medtr3g115670	// Medtr8g077205 // Medtr4g063800 // Medtr1g056870 // Medtr4g037575 // Medtr1g056880 // Medtr7g117890 // Medtr6g013690 // Medtr5g048050 // Medtr6g071340 // Medtr3g115670
GO:0006281	P	DNA repair	5	670	11	1400	0.68	1	// Medtr1g116980 // Medtr5g005030 // Medtr4g057345 // Medtr2g084735 // Medtr8g098675	// Medtr8g066040 // Medtr4g057345 // Medtr4g074330 // Medtr0009s0230 // Medtr1g116980 // Medtr2g084735 // Medtr2g038030 // Medtr6g055360 // Medtr8g098675 // Medtr5g005030 // Medtr2g063510
GO:0060255	P	regulation of macromolecule metabolic process	37	670	76	1400	0.49	1	// Medtr1g023050 // Medtr3g089910 // Medtr3g056100 // Medtr8g070820 // Medtr4g088375 // Medtr4g058970 // Medtr6g087000 // Medtr8g062700 // Medtr4g028130 // Medtr4g133470 // Medtr7g108390 // Medtr3g107960 // Medtr5g036670 // Medtr2g043250 // Medtr8g079492 // Medtr8g106150 // Medtr5g076270 // Medtr1g079790 // Medtr2g036510 // Medtr1g021270 // Medtr3g085130 // Medtr2g005240 // Medtr4g099410 // Medtr…	// Medtr2g090900 // Medtr3g098420 // Medtr8g088650 // Medtr1g023050 // Medtr7g080460 // Medtr5g016610 // Medtr5g069030 // Medtr3g089910 // Medtr3g056100 // Medtr4g036050 // Medtr8g099750 // Medtr4g086190 // Medtr8g013950 // Medtr8g070820 // Medtr4g086165 // Medtr4g028130 // Medtr7g104190 // Medtr6g088715 // Medtr1g097300 // Medtr4g061610 // Medtr2g005240 // Medtr4g111915 // Medtr4g133470 // Medtr…
GO:0043436	P	oxoacid metabolic process	14	670	33	1400	0.79	1	// Medtr3g110380 // Medtr4g074640 // Medtr5g068710 // Medtr4g076850 // Medtr3g079640 // Medtr1g116500 // Medtr3g099190 // Medtr6g015630 // Medtr2g006570 // Medtr8g015600 // Medtr1g107480 // Medtr5g034820 // Medtr3g058530 // Medtr8g032040	// Medtr4g096690 // Medtr1g116500 // Medtr1g110930 // Medtr6g015630 // Medtr8g102050 // Medtr8g032040 // Medtr8g015600 // Medtr3g085740 // Medtr3g079640 // Medtr3g099190 // Medtr2g006570 // Medtr5g034820 // Medtr6g075210 // Medtr3g110380 // Medtr4g074640 // Medtr5g068710 // Medtr5g056510 // Medtr2g099910 // Medtr2g089340 // Medtr8g028145 // Medtr4g103680 // Medtr7g102120 // Medtr6g051440 // Medtr…
GO:0065009	P	regulation of molecular function	8	670	13	1400	0.24	1	// Medtr4g109390 // Medtr7g020860 // Medtr6g027300 // Medtr6g086630 // Medtr2g037930 // Medtr3g092100 // Medtr6g004070 // Medtr4g074170	// Medtr8g074000 // Medtr3g088415 // Medtr4g109390 // Medtr7g020860 // Medtr6g027300 // Medtr6g086630 // Medtr2g037930 // Medtr4g074170 // Medtr3g092100 // Medtr6g004070 // Medtr2g102550 // Medtr5g088980 // Medtr3g102530
GO:0055114	P	oxidation reduction	12	670	92	1400	1	1	// Medtr2g034160 // Medtr6g069685 // Medtr1g022235 // Medtr8g020970 // Medtr1g102950 // Medtr6g087670 // Medtr5g020050 // Medtr6g015630 // Medtr1g050360 // Medtr8g015600 // Medtr1g107480 // Medtr8g032040	// Medtr1g072570 // Medtr8g098435 // Medtr5g070010 // Medtr3g463060 // Medtr4g102310 // Medtr8g020970 // Medtr1g102950 // Medtr7g088340 // Medtr8g044160 // Medtr8g030590 // Medtr4g074350 // Medtr7g114990 // Medtr7g021720 // Medtr8g469010 // Medtr8g074880 // Medtr1g050360 // Medtr1g077000 // Medtr1g102390 // Medtr1g107480 // Medtr2g010290 // Medtr7g021740 // Medtr8g085840 // Medtr7g062310 // Medtr…
GO:0019538	P	protein metabolic process	151	670	286	1400	0.072	1	// Medtr2g078740 // Medtr3g111630 // Medtr5g045190 // Medtr2g085075 // Medtr5g004640 // Medtr4g019410 // Medtr7g100630 // Medtr2g081180 // Medtr7g096060 // Medtr1g084020 // Medtr5g011840 // Medtr4g107470 // Medtr1g041150 // Medtr3g100480 // Medtr7g089480 // Medtr3g466820 // Medtr1g030650 // Medtr3g086120 // Medtr6g013690 // Medtr3g011440 // Medtr2g449790 // Medtr4g105370 // Medtr4g037575 // Medtr…	// Medtr3g097150 // Medtr2g078740 // Medtr3g111630 // Medtr3g100390 // Medtr2g085075 // Medtr7g114300 // Medtr4g014070 // Medtr5g004640 // Medtr1g075610 // Medtr8g024590 // Medtr4g019410 // Medtr5g068780 // Medtr3g079850 // Medtr5g036083 // Medtr7g100630 // Medtr3g079600 // Medtr7g096060 // Medtr7g098610 // Medtr4g107930 // Medtr1g084020 // Medtr8g088745 // Medtr7g086420 // Medtr2g028190 // Medtr…
GO:0016053	P	organic acid biosynthetic process	5	670	19	1400	0.98	1	// Medtr1g116500 // Medtr3g099190 // Medtr1g107480 // Medtr3g079640 // Medtr6g015630	// Medtr4g096690 // Medtr6g015020 // Medtr1g069385 // Medtr3g085740 // Medtr5g056510 // Medtr1g110930 // Medtr1g116500 // Medtr3g079640 // Medtr4g062170 // Medtr2g089340 // Medtr4g094265 // Medtr3g099190 // Medtr8g028145 // Medtr1g103020 // Medtr4g103680 // Medtr7g102120 // Medtr6g051440 // Medtr1g107480 // Medtr6g015630
GO:0016567	P	protein ubiquitination	6	670	10	1400	0.33	1	// Medtr8g077205 // Medtr4g063800 // Medtr4g037575 // Medtr7g117890 // Medtr6g013690 // Medtr3g115670	// Medtr8g077205 // Medtr4g063800 // Medtr1g056870 // Medtr4g037575 // Medtr1g056880 // Medtr7g117890 // Medtr6g013690 // Medtr5g048050 // Medtr6g071340 // Medtr3g115670
GO:0033554	P	cellular response to stress	5	670	11	1400	0.68	1	// Medtr1g116980 // Medtr5g005030 // Medtr4g057345 // Medtr2g084735 // Medtr8g098675	// Medtr8g066040 // Medtr4g057345 // Medtr4g074330 // Medtr0009s0230 // Medtr1g116980 // Medtr2g084735 // Medtr2g038030 // Medtr6g055360 // Medtr8g098675 // Medtr5g005030 // Medtr2g063510
GO:0006457	P	protein folding	7	670	19	1400	0.88	1	// Medtr3g109925 // Medtr1g030650 // Medtr7g067470 // Medtr5g087560 // Medtr2g085075 // Medtr2g013540 // Medtr8g017080	// Medtr6g007607 // Medtr3g060750 // Medtr1g090140 // Medtr1g030650 // Medtr1g090130 // Medtr4g094785 // Medtr7g116340 // Medtr7g067470 // Medtr3g109925 // Medtr0009s0390 // Medtr2g085075 // Medtr4g124910 // Medtr1g017390 // Medtr5g087560 // Medtr2g014470 // Medtr5g097320 // Medtr7g089300 // Medtr2g013540 // Medtr8g017080
GO:0006807	P	nitrogen compound metabolic process	80	670	165	1400	0.47	1	// Medtr1g054710 // Medtr1g023050 // Medtr4g031680 // Medtr3g089910 // Medtr5g025310 // Medtr5g036670 // Medtr4g134530 // Medtr5g011000 // Medtr6g015630 // Medtr4g089070 // Medtr8g070820 // Medtr8g023445 // Medtr4g088375 // Medtr5g092100 // Medtr1g116980 // Medtr4g058970 // Medtr3g434840 // Medtr8g015600 // Medtr2g102150 // Medtr2g041270 // Medtr3g079640 // Medtr7g017440 // Medtr8g062700 // Medtr…	// Medtr2g090900 // Medtr4g031680 // Medtr3g107320 // Medtr8g099750 // Medtr1g101130 // Medtr7g089120 // Medtr1g116980 // Medtr1g114000 // Medtr7g088340 // Medtr1g097300 // Medtr8g080160 // Medtr4g028130 // Medtr3g099190 // Medtr8g099350 // Medtr6g075210 // Medtr8g066040 // Medtr2g043250 // Medtr8g106170 // Medtr5g076270 // Medtr1g116500 // Medtr6g005460 // Medtr2g036510 // Medtr8g469010 // Medtr…
GO:0034660	P	ncRNA metabolic process	6	670	9	1400	0.21	1	// Medtr3g110380 // Medtr4g074640 // Medtr5g068710 // Medtr4g076850 // Medtr3g058530 // Medtr5g034820	// Medtr3g110380 // Medtr4g074640 // Medtr5g068710 // Medtr1g114000 // Medtr4g076850 // Medtr8g102050 // Medtr3g058530 // Medtr5g034820 // Medtr3g460700
GO:0050789	P	regulation of biological process	60	670	121	1400	0.39	1	// Medtr8g079492 // Medtr1g023050 // Medtr2g083520 // Medtr3g089910 // Medtr6g022720 // Medtr3g086010 // Medtr4g122160 // Medtr6g004070 // Medtr8g070820 // Medtr1g082870 // Medtr4g088375 // Medtr5g080650 // Medtr4g029530 // Medtr5g018510 // Medtr4g058970 // Medtr6g087000 // Medtr4g109390 // Medtr7g020860 // Medtr6g027300 // Medtr3g092100 // Medtr2g037930 // Medtr8g062700 // Medtr4g028130 // Medtr…	// Medtr2g090900 // Medtr1g019550 // Medtr8g074000 // Medtr2g083520 // Medtr8g099750 // Medtr8g024590 // Medtr5g080650 // Medtr4g109390 // Medtr7g020860 // Medtr1g097300 // Medtr2g037930 // Medtr4g028130 // Medtr8g099350 // Medtr5g012080 // Medtr2g043250 // Medtr8g079492 // Medtr5g092440 // Medtr5g076270 // Medtr4g074170 // Medtr2g036510 // Medtr3g107980 // Medtr7g100510 // Medtr7g085350 // Medtr…
GO:0044260	P	cellular macromolecule metabolic process	183	670	354	1400	0.11	1	// Medtr6g016495 // Medtr2g078740 // Medtr4g031680 // Medtr2g085075 // Medtr5g004640 // Medtr4g019410 // Medtr1g054710 // Medtr7g111610 // Medtr2g081180 // Medtr1g116980 // Medtr4g051648 // Medtr4g028130 // Medtr5g011840 // Medtr4g107470 // Medtr1g041150 // Medtr3g100480 // Medtr7g089480 // Medtr7g085350 // Medtr2g043250 // Medtr8g106170 // Medtr1g030650 // Medtr3g086120 // Medtr6g013690 // Medtr…	// Medtr8g099750 // Medtr8g024590 // Medtr5g089320 // Medtr1g097300 // Medtr4g028130 // Medtr8g099350 // Medtr1g080440 // Medtr8g106170 // Medtr0009s0390 // Medtr5g076270 // Medtr2g014470 // Medtr3g011440 // Medtr2g020810 // Medtr3g031040 // Medtr7g103440 // Medtr2g062850 // Medtr1g075610 // Medtr3g058530 // Medtr4g077490 // Medtr1g023050 // Medtr5g036670 // Medtr7g089300 // Medtr8g102050 // Medt…
GO:0016043	P	cellular component organization	12	670	45	1400	1	1	// Medtr2g036860 // Medtr1g116980 // Medtr7g084090 // Medtr5g021500 // Medtr8g027995 // Medtr5g004640 // Medtr4g118845 // Medtr1g051825 // Medtr3g011440 // Medtr4g089070 // Medtr2g020000 // Medtr7g091460	// Medtr4g088150 // Medtr1g101130 // Medtr7g084090 // Medtr1g071040 // Medtr5g004640 // Medtr7g080920 // Medtr8g063500 // Medtr2g096610 // Medtr1g492910 // Medtr3g462510 // Medtr7g089120 // Medtr4g071150 // Medtr1g051230 // Medtr5g029820 // Medtr4g118845 // Medtr2g020000 // Medtr3g061440 // Medtr4g088025 // Medtr8g038460 // Medtr7g099610 // Medtr1g051825 // Medtr3g011440 // Medtr8g103245 // Medtr…
GO:0065007	P	biological regulation	61	670	123	1400	0.39	1	// Medtr8g079492 // Medtr1g023050 // Medtr2g083520 // Medtr3g089910 // Medtr6g022720 // Medtr3g086010 // Medtr4g122160 // Medtr6g004070 // Medtr8g070820 // Medtr1g082870 // Medtr4g088375 // Medtr1g116980 // Medtr4g029530 // Medtr5g018510 // Medtr4g058970 // Medtr6g087000 // Medtr4g109390 // Medtr7g020860 // Medtr6g027300 // Medtr3g092100 // Medtr2g037930 // Medtr8g062700 // Medtr4g028130 // Medtr…	// Medtr2g090900 // Medtr1g019550 // Medtr8g074000 // Medtr2g083520 // Medtr8g099750 // Medtr8g024590 // Medtr1g116980 // Medtr4g109390 // Medtr7g020860 // Medtr1g097300 // Medtr2g037930 // Medtr4g028130 // Medtr8g099350 // Medtr5g012080 // Medtr2g043250 // Medtr8g079492 // Medtr5g092440 // Medtr5g076270 // Medtr4g074170 // Medtr2g036510 // Medtr3g107980 // Medtr7g100510 // Medtr7g085350 // Medtr…
GO:0006810	P	transport	57	670	116	1400	0.43	1	// Medtr2g019020 // Medtr7g076700 // Medtr3g102620 // Medtr7g110640 // Medtr5g005990 // Medtr1g105605 // Medtr4g008250 // Medtr5g034780 // Medtr8g011270 // Medtr1g112870 // Medtr7g068810 // Medtr7g021500 // Medtr2g460590 // Medtr4g008170 // Medtr6g011680 // Medtr2g084610 // Medtr3g097560 // Medtr1g050505 // Medtr8g063690 // Medtr8g099785 // Medtr3g491860 // Medtr2g006750 // Medtr4g094405 // Medtr…	// Medtr7g065080 // Medtr1g105605 // Medtr3g083760 // Medtr5g034780 // Medtr8g011270 // Medtr1g112870 // Medtr7g006540 // Medtr6g011680 // Medtr2g460590 // Medtr8g018747 // Medtr5g006940 // Medtr7g102070 // Medtr4g094232 // Medtr1g071730 // Medtr4g027840 // Medtr2g062600 // Medtr1g083810 // Medtr1g011540 // Medtr1g083310 // Medtr3g086430 // Medtr8g446830 // Medtr4g008250 // Medtr5g011980 // Medtr…
GO:0006629	P	lipid metabolic process	6	670	24	1400	0.99	1	// Medtr1g072720 // Medtr1g097110 // Medtr5g023050 // Medtr2g008190 // Medtr4g124590 // Medtr3g107740	// Medtr3g107360 // Medtr4g096690 // Medtr1g110930 // Medtr3g107320 // Medtr3g070720 // Medtr1g097110 // Medtr2g008190 // Medtr5g023050 // Medtr3g069280 // Medtr4g085800 // Medtr3g085740 // Medtr5g056510 // Medtr1g072720 // Medtr1g025680 // Medtr4g124590 // Medtr3g107740 // Medtr1g069385 // Medtr2g084585 // Medtr4g062170 // Medtr6g015020 // Medtr4g094265 // Medtr1g103020 // Medtr6g051440 // Medtr…
GO:0009308	P	amine metabolic process	15	670	24	1400	0.11	1	// Medtr3g110380 // Medtr4g074640 // Medtr5g068710 // Medtr4g076850 // Medtr3g079640 // Medtr5g011000 // Medtr1g116500 // Medtr5g023050 // Medtr3g099190 // Medtr6g015630 // Medtr3g058530 // Medtr1g107480 // Medtr5g034820 // Medtr8g015600 // Medtr2g006570	// Medtr3g107360 // Medtr3g107320 // Medtr5g011000 // Medtr6g015630 // Medtr8g102050 // Medtr3g079640 // Medtr5g023050 // Medtr3g099190 // Medtr2g006570 // Medtr5g034820 // Medtr6g075210 // Medtr3g110380 // Medtr4g074640 // Medtr5g068710 // Medtr2g099910 // Medtr1g116500 // Medtr8g028145 // Medtr4g103680 // Medtr7g102120 // Medtr3g058530 // Medtr2g089340 // Medtr4g076850 // Medtr8g015600 // Medtr…
GO:0009309	P	amine biosynthetic process	5	670	9	1400	0.45	1	// Medtr1g116500 // Medtr3g099190 // Medtr1g107480 // Medtr3g079640 // Medtr6g015630	// Medtr1g116500 // Medtr3g079640 // Medtr2g089340 // Medtr3g099190 // Medtr8g028145 // Medtr6g015630 // Medtr4g103680 // Medtr7g102120 // Medtr1g107480
GO:0006812	P	cation transport	12	670	24	1400	0.5	1	// Medtr7g073480 // Medtr4g008170 // Medtr7g076700 // Medtr3g097560 // Medtr2g460590 // Medtr4g094232 // Medtr4g005280 // Medtr4g130820 // Medtr2g009220 // Medtr1g112870 // Medtr7g100110 // Medtr2g038310	// Medtr7g076700 // Medtr3g097560 // Medtr4g103330 // Medtr5g071990 // Medtr1g112870 // Medtr8g024240 // Medtr5g090760 // Medtr7g073480 // Medtr4g008170 // Medtr3g055600 // Medtr7g033755 // Medtr2g460590 // Medtr8g018747 // Medtr1g083310 // Medtr7g108560 // Medtr4g094232 // Medtr4g130820 // Medtr2g026685 // Medtr2g022250 // Medtr5g069180 // Medtr4g005280 // Medtr2g009220 // Medtr7g100110 // Medtr…
GO:0006811	P	ion transport	15	670	28	1400	0.34	1	// Medtr7g073480 // Medtr4g008170 // Medtr3g009530 // Medtr7g076700 // Medtr5g005990 // Medtr2g048510 // Medtr3g097560 // Medtr2g460590 // Medtr4g094232 // Medtr4g005280 // Medtr4g130820 // Medtr2g009220 // Medtr1g112870 // Medtr7g100110 // Medtr2g038310	// Medtr7g076700 // Medtr5g005990 // Medtr3g097560 // Medtr4g103330 // Medtr5g071990 // Medtr1g112870 // Medtr8g024240 // Medtr5g090760 // Medtr7g073480 // Medtr4g008170 // Medtr3g055600 // Medtr7g033755 // Medtr2g460590 // Medtr8g018747 // Medtr4g130820 // Medtr7g108560 // Medtr4g094232 // Medtr2g048510 // Medtr1g083310 // Medtr2g026685 // Medtr2g022250 // Medtr5g069180 // Medtr3g009530 // Medtr…
GO:0050790	P	regulation of catalytic activity	8	670	13	1400	0.24	1	// Medtr4g109390 // Medtr7g020860 // Medtr6g027300 // Medtr6g086630 // Medtr2g037930 // Medtr3g092100 // Medtr6g004070 // Medtr4g074170	// Medtr8g074000 // Medtr3g088415 // Medtr4g109390 // Medtr7g020860 // Medtr6g027300 // Medtr6g086630 // Medtr2g037930 // Medtr4g074170 // Medtr3g092100 // Medtr6g004070 // Medtr2g102550 // Medtr5g088980 // Medtr3g102530
GO:0009889	P	regulation of biosynthetic process	34	670	71	1400	0.55	1	// Medtr1g023050 // Medtr3g089910 // Medtr3g056100 // Medtr8g070820 // Medtr4g088375 // Medtr4g058970 // Medtr8g062700 // Medtr4g028130 // Medtr4g133470 // Medtr7g108390 // Medtr3g107960 // Medtr5g036670 // Medtr2g043250 // Medtr8g079492 // Medtr8g106150 // Medtr5g076270 // Medtr1g079790 // Medtr2g036510 // Medtr1g021270 // Medtr3g085130 // Medtr2g005240 // Medtr4g099410 // Medtr7g085350 // Medtr…	// Medtr2g090900 // Medtr8g088650 // Medtr1g023050 // Medtr5g016610 // Medtr5g069030 // Medtr3g089910 // Medtr3g056100 // Medtr4g036050 // Medtr8g099750 // Medtr4g086190 // Medtr8g013950 // Medtr8g070820 // Medtr4g086165 // Medtr4g028130 // Medtr7g104190 // Medtr1g097300 // Medtr4g061610 // Medtr2g005240 // Medtr4g111915 // Medtr4g133470 // Medtr3g103460 // Medtr3g101520 // Medtr4g058970 // Medtr…
GO:0050794	P	regulation of cellular process	58	670	117	1400	0.4	1	// Medtr8g079492 // Medtr1g023050 // Medtr2g083520 // Medtr3g089910 // Medtr6g022720 // Medtr3g086010 // Medtr4g122160 // Medtr6g004070 // Medtr8g070820 // Medtr1g082870 // Medtr4g088375 // Medtr5g080650 // Medtr4g029530 // Medtr5g018510 // Medtr4g058970 // Medtr6g087000 // Medtr4g109390 // Medtr7g020860 // Medtr6g027300 // Medtr3g092100 // Medtr2g037930 // Medtr8g062700 // Medtr4g028130 // Medtr…	// Medtr2g090900 // Medtr1g019550 // Medtr8g074000 // Medtr2g083520 // Medtr8g099750 // Medtr8g024590 // Medtr5g080650 // Medtr4g109390 // Medtr7g020860 // Medtr1g097300 // Medtr2g037930 // Medtr4g028130 // Medtr8g099350 // Medtr5g012080 // Medtr2g043250 // Medtr1g014670 // Medtr5g092440 // Medtr5g076270 // Medtr4g074170 // Medtr2g036510 // Medtr3g107980 // Medtr7g100510 // Medtr7g085350 // Medtr…
GO:0006952	P	defense response	9	670	25	1400	0.92	1	// Medtr3g012240 // Medtr3g027250 // Medtr2g083520 // Medtr5g028070 // Medtr3g011460 // Medtr8g039910 // Medtr8g042650 // Medtr3g071070 // Medtr3g435040	// Medtr1g019550 // Medtr3g012240 // Medtr2g083520 // Medtr4g091380 // Medtr8g095370 // Medtr8g012835 // Medtr3g071070 // Medtr3g435040 // Medtr3g027250 // Medtr4g116060 // Medtr5g036240 // Medtr7g089080 // Medtr8g012080 // Medtr3g020340 // Medtr2g079430 // Medtr5g092440 // Medtr5g028070 // Medtr3g011460 // Medtr8g042650 // Medtr8g039910 // Medtr6g084550 // Medtr2g039010 // Medtr8g012805 // Medtr…
GO:0008152	P	metabolic process	259	670	635	1400	1	1	// Medtr6g016495 // Medtr2g078740 // Medtr3g111630 // Medtr4g031680 // Medtr2g085075 // Medtr4g051648 // Medtr5g004640 // Medtr4g019410 // Medtr4g128640 // Medtr2g014460 // Medtr7g111610 // Medtr8g062700 // Medtr5g011840 // Medtr7g096060 // Medtr1g116980 // Medtr1g084020 // Medtr8g020970 // Medtr1g102950 // Medtr2g076670 // Medtr4g028130 // Medtr4g115620 // Medtr4g107470 // Medtr1g041150 // Medtr…	// Medtr3g097150 // Medtr7g021720 // Medtr3g107320 // Medtr8g099750 // Medtr3g010000 // Medtr6g014170 // Medtr5g089320 // Medtr7g070870 // Medtr1g102950 // Medtr7g088340 // Medtr1g097300 // Medtr8g018620 // Medtr4g111915 // Medtr4g122270 // Medtr8g099350 // Medtr1g080440 // Medtr2g078730 // Medtr5g027530 // Medtr8g106170 // Medtr0009s0390 // Medtr5g076270 // Medtr2g075830 // Medtr2g014470 // Medt…
GO:0051234	P	establishment of localization	57	670	116	1400	0.43	1	// Medtr2g019020 // Medtr7g076700 // Medtr3g102620 // Medtr7g110640 // Medtr5g005990 // Medtr1g105605 // Medtr4g008250 // Medtr5g034780 // Medtr8g011270 // Medtr1g112870 // Medtr7g068810 // Medtr7g021500 // Medtr2g460590 // Medtr4g008170 // Medtr6g011680 // Medtr2g084610 // Medtr3g097560 // Medtr1g050505 // Medtr8g063690 // Medtr8g099785 // Medtr3g491860 // Medtr2g006750 // Medtr4g094405 // Medtr…	// Medtr7g065080 // Medtr1g105605 // Medtr3g083760 // Medtr5g034780 // Medtr8g011270 // Medtr1g112870 // Medtr7g006540 // Medtr6g011680 // Medtr2g460590 // Medtr8g018747 // Medtr5g006940 // Medtr7g102070 // Medtr4g094232 // Medtr1g071730 // Medtr4g027840 // Medtr2g062600 // Medtr1g083810 // Medtr1g011540 // Medtr1g083310 // Medtr3g086430 // Medtr8g446830 // Medtr4g008250 // Medtr5g011980 // Medtr…
GO:0008652	P	cellular amino acid biosynthetic process	5	670	9	1400	0.45	1	// Medtr1g116500 // Medtr3g099190 // Medtr1g107480 // Medtr3g079640 // Medtr6g015630	// Medtr1g116500 // Medtr3g079640 // Medtr2g089340 // Medtr3g099190 // Medtr8g028145 // Medtr6g015630 // Medtr4g103680 // Medtr7g102120 // Medtr1g107480
GO:0044271	P	cellular nitrogen compound biosynthetic process	6	670	12	1400	0.55	1	// Medtr5g025310 // Medtr3g079640 // Medtr1g116500 // Medtr3g099190 // Medtr6g015630 // Medtr1g107480	// Medtr1g116500 // Medtr7g088340 // Medtr5g025310 // Medtr3g079640 // Medtr7g034345 // Medtr2g089340 // Medtr3g099190 // Medtr8g028145 // Medtr6g015630 // Medtr4g103680 // Medtr7g102120 // Medtr1g107480
GO:0046394	P	carboxylic acid biosynthetic process	5	670	19	1400	0.98	1	// Medtr1g116500 // Medtr3g099190 // Medtr1g107480 // Medtr3g079640 // Medtr6g015630	// Medtr4g096690 // Medtr6g015020 // Medtr1g069385 // Medtr3g085740 // Medtr5g056510 // Medtr1g110930 // Medtr1g116500 // Medtr3g079640 // Medtr4g062170 // Medtr2g089340 // Medtr4g094265 // Medtr3g099190 // Medtr8g028145 // Medtr1g103020 // Medtr4g103680 // Medtr7g102120 // Medtr6g051440 // Medtr1g107480 // Medtr6g015630
GO:0050896	P	response to stimulus	17	670	54	1400	0.99	1	// Medtr3g012240 // Medtr1g116980 // Medtr3g027250 // Medtr2g083520 // Medtr2g034040 // Medtr1g079790 // Medtr8g042650 // Medtr8g039910 // Medtr5g028070 // Medtr5g005030 // Medtr8g098675 // Medtr3g011460 // Medtr4g057345 // Medtr6g013660 // Medtr2g084735 // Medtr3g071070 // Medtr3g435040	// Medtr1g019550 // Medtr3g012240 // Medtr5g014100 // Medtr2g083520 // Medtr4g091380 // Medtr1g072570 // Medtr4g133800 // Medtr3g020340 // Medtr8g095370 // Medtr5g097320 // Medtr8g012835 // Medtr4g029190 // Medtr3g071070 // Medtr3g435040 // Medtr1g077000 // Medtr1g116980 // Medtr3g027250 // Medtr4g074330 // Medtr4g116060 // Medtr5g036240 // Medtr2g063510 // Medtr8g042650 // Medtr2g084735 // Medtr…
GO:0006950	P	response to stress	15	670	52	1400	1	1	// Medtr3g012240 // Medtr1g116980 // Medtr3g027250 // Medtr2g083520 // Medtr8g042650 // Medtr8g039910 // Medtr5g028070 // Medtr5g005030 // Medtr8g098675 // Medtr3g011460 // Medtr4g057345 // Medtr6g013660 // Medtr2g084735 // Medtr3g071070 // Medtr3g435040	// Medtr1g019550 // Medtr3g012240 // Medtr5g014100 // Medtr2g083520 // Medtr4g091380 // Medtr1g072570 // Medtr4g133800 // Medtr3g020340 // Medtr8g095370 // Medtr5g097320 // Medtr8g012835 // Medtr4g029190 // Medtr3g071070 // Medtr3g435040 // Medtr1g077000 // Medtr1g116980 // Medtr3g027250 // Medtr4g074330 // Medtr4g116060 // Medtr5g036240 // Medtr2g063510 // Medtr8g042650 // Medtr2g084735 // Medtr…
GO:0006355	P	regulation of transcription, DNA-dependent	34	670	70	1400	0.5	1	// Medtr1g023050 // Medtr3g089910 // Medtr3g056100 // Medtr8g070820 // Medtr4g088375 // Medtr4g058970 // Medtr8g062700 // Medtr4g028130 // Medtr4g133470 // Medtr7g108390 // Medtr3g107960 // Medtr5g036670 // Medtr2g043250 // Medtr8g079492 // Medtr8g106150 // Medtr5g076270 // Medtr1g079790 // Medtr2g036510 // Medtr1g021270 // Medtr3g085130 // Medtr2g005240 // Medtr4g099410 // Medtr7g085350 // Medtr…	// Medtr2g090900 // Medtr8g088650 // Medtr1g023050 // Medtr5g016610 // Medtr5g069030 // Medtr3g089910 // Medtr3g056100 // Medtr4g036050 // Medtr8g099750 // Medtr4g086190 // Medtr8g013950 // Medtr8g070820 // Medtr4g086165 // Medtr4g028130 // Medtr7g104190 // Medtr1g097300 // Medtr4g061610 // Medtr2g005240 // Medtr4g111915 // Medtr4g133470 // Medtr3g103460 // Medtr3g101520 // Medtr4g058970 // Medtr…
GO:0006350	P	transcription	43	670	83	1400	0.28	1	// Medtr1g023050 // Medtr3g089910 // Medtr3g056100 // Medtr5g011000 // Medtr8g070820 // Medtr8g023445 // Medtr4g088375 // Medtr7g017440 // Medtr4g058970 // Medtr4g086290 // Medtr8g062700 // Medtr4g028130 // Medtr4g133470 // Medtr7g108390 // Medtr3g107960 // Medtr3g108010 // Medtr3g105990 // Medtr4g124030 // Medtr2g043250 // Medtr8g079492 // Medtr8g106150 // Medtr5g076270 // Medtr1g079790 // Medtr…	// Medtr2g090900 // Medtr8g088650 // Medtr1g023050 // Medtr5g016610 // Medtr5g069030 // Medtr3g089910 // Medtr1g058960 // Medtr3g056100 // Medtr4g133470 // Medtr5g011000 // Medtr4g036050 // Medtr3g093050 // Medtr8g099750 // Medtr4g086190 // Medtr8g013950 // Medtr8g070820 // Medtr0019s0160 // Medtr4g086165 // Medtr8g023445 // Medtr4g028130 // Medtr7g017440 // Medtr7g104190 // Medtr7g100510 // Medt…
GO:0006351	P	transcription, DNA-dependent	43	670	83	1400	0.28	1	// Medtr1g023050 // Medtr3g089910 // Medtr3g056100 // Medtr5g011000 // Medtr8g070820 // Medtr8g023445 // Medtr4g088375 // Medtr7g017440 // Medtr4g058970 // Medtr4g086290 // Medtr8g062700 // Medtr4g028130 // Medtr4g133470 // Medtr7g108390 // Medtr3g107960 // Medtr3g108010 // Medtr3g105990 // Medtr4g124030 // Medtr2g043250 // Medtr8g079492 // Medtr8g106150 // Medtr5g076270 // Medtr1g079790 // Medtr…	// Medtr2g090900 // Medtr8g088650 // Medtr1g023050 // Medtr5g016610 // Medtr5g069030 // Medtr3g089910 // Medtr1g058960 // Medtr3g056100 // Medtr4g133470 // Medtr5g011000 // Medtr4g036050 // Medtr3g093050 // Medtr8g099750 // Medtr4g086190 // Medtr8g013950 // Medtr8g070820 // Medtr0019s0160 // Medtr4g086165 // Medtr8g023445 // Medtr4g028130 // Medtr7g017440 // Medtr7g104190 // Medtr7g100510 // Medt…
GO:0006519	P	cellular amino acid and derivative metabolic process	14	670	28	1400	0.49	1	// Medtr3g110380 // Medtr4g074640 // Medtr5g068710 // Medtr4g076850 // Medtr3g079640 // Medtr1g116500 // Medtr5g023050 // Medtr3g099190 // Medtr6g015630 // Medtr8g015600 // Medtr1g107480 // Medtr5g034820 // Medtr3g058530 // Medtr2g006570	// Medtr3g107360 // Medtr7g062310 // Medtr3g462760 // Medtr3g107320 // Medtr3g110380 // Medtr6g015630 // Medtr8g102050 // Medtr3g079640 // Medtr5g023050 // Medtr3g099190 // Medtr2g006570 // Medtr5g034820 // Medtr6g075210 // Medtr7g458880 // Medtr4g074640 // Medtr5g068710 // Medtr2g099910 // Medtr2g089340 // Medtr8g028145 // Medtr4g103680 // Medtr7g102120 // Medtr8g015600 // Medtr1g116500 // Medtr…
GO:0032774	P	RNA biosynthetic process	43	670	83	1400	0.28	1	// Medtr1g023050 // Medtr3g089910 // Medtr3g056100 // Medtr5g011000 // Medtr8g070820 // Medtr8g023445 // Medtr4g088375 // Medtr7g017440 // Medtr4g058970 // Medtr4g086290 // Medtr8g062700 // Medtr4g028130 // Medtr4g133470 // Medtr7g108390 // Medtr3g107960 // Medtr3g108010 // Medtr3g105990 // Medtr4g124030 // Medtr2g043250 // Medtr8g079492 // Medtr8g106150 // Medtr5g076270 // Medtr1g079790 // Medtr…	// Medtr2g090900 // Medtr8g088650 // Medtr1g023050 // Medtr5g016610 // Medtr5g069030 // Medtr3g089910 // Medtr1g058960 // Medtr3g056100 // Medtr4g133470 // Medtr5g011000 // Medtr4g036050 // Medtr3g093050 // Medtr8g099750 // Medtr4g086190 // Medtr8g013950 // Medtr8g070820 // Medtr0019s0160 // Medtr4g086165 // Medtr8g023445 // Medtr4g028130 // Medtr7g017440 // Medtr7g104190 // Medtr7g100510 // Medt…
GO:0016310	P	phosphorylation	77	670	147	1400	0.17	1	// Medtr2g078810 // Medtr6g006770 // Medtr2g090120 // Medtr5g082700 // Medtr2g078740 // Medtr8g006870 // Medtr1g052115 // Medtr6g086565 // Medtr5g026510 // Medtr2g043380 // Medtr1g099110 // Medtr4g122160 // Medtr5g098970 // Medtr6g004070 // Medtr1g007150 // Medtr4g019410 // Medtr6g088790 // Medtr1g081790 // Medtr4g117490 // Medtr1g061190 // Medtr7g111610 // Medtr5g011840 // Medtr2g073560 // Medtr…	// Medtr2g078740 // Medtr8g074000 // Medtr5g045190 // Medtr7g021720 // Medtr4g014070 // Medtr1g075610 // Medtr8g024590 // Medtr4g019410 // Medtr7g100630 // Medtr7g098610 // Medtr8g088745 // Medtr4g109390 // Medtr7g086420 // Medtr8g088740 // Medtr5g011840 // Medtr2g028580 // Medtr1g041150 // Medtr1g080440 // Medtr7g089480 // Medtr8g013600 // Medtr3g086120 // Medtr7g018200 // Medtr3g110840 // Medtr…
GO:0044248	P	cellular catabolic process	19	670	32	1400	0.13	1	// Medtr1g010040 // Medtr7g108340 // Medtr4g077490 // Medtr3g070310 // Medtr2g081180 // Medtr3g100480 // Medtr3g079840 // Medtr5g086700 // Medtr1g014680 // Medtr5g020050 // Medtr1g072720 // Medtr2g076670 // Medtr2g070390 // Medtr4g107470 // Medtr3g108660 // Medtr0003s0540 // Medtr1g041240 // Medtr8g463920 // Medtr8g056030	// Medtr6g087980 // Medtr4g077490 // Medtr3g070310 // Medtr1g101130 // Medtr7g062310 // Medtr3g462760 // Medtr5g086700 // Medtr3g108660 // Medtr7g089120 // Medtr1g014680 // Medtr2g076670 // Medtr4g107470 // Medtr4g071880 // Medtr8g056030 // Medtr0003s0540 // Medtr1g041240 // Medtr1g028330 // Medtr1g010040 // Medtr7g458880 // Medtr3g079840 // Medtr6g034195 // Medtr5g020050 // Medtr1g072720 // Medt…
GO:0044249	P	cellular biosynthetic process	71	670	174	1400	0.97	1	// Medtr1g023050 // Medtr4g086290 // Medtr3g089910 // Medtr5g025310 // Medtr5g036670 // Medtr1g032730 // Medtr5g011000 // Medtr4g080160 // Medtr6g015630 // Medtr4g089070 // Medtr2g043250 // Medtr8g070820 // Medtr8g023445 // Medtr4g088375 // Medtr5g092100 // Medtr4g058970 // Medtr5g068710 // Medtr2g041270 // Medtr3g079640 // Medtr7g017440 // Medtr8g063790 // Medtr4g028130 // Medtr4g133470 // Medtr…	// Medtr2g090900 // Medtr4g096690 // Medtr4g047920 // Medtr8g099750 // Medtr5g068780 // Medtr7g088340 // Medtr4g133470 // Medtr4g111915 // Medtr8g019500 // Medtr8g099350 // Medtr5g012080 // Medtr2g043250 // Medtr3g080800 // Medtr5g056510 // Medtr5g076270 // Medtr7g038720 // Medtr2g036510 // Medtr4g134530 // Medtr4g129270 // Medtr7g100510 // Medtr7g078800 // Medtr7g116690 // Medtr3g107740 // Medtr…
GO:0034641	P	cellular nitrogen compound metabolic process	15	670	27	1400	0.27	1	// Medtr3g110380 // Medtr4g074640 // Medtr5g068710 // Medtr4g076850 // Medtr5g025310 // Medtr3g079640 // Medtr1g116500 // Medtr5g023050 // Medtr3g099190 // Medtr6g015630 // Medtr3g058530 // Medtr1g107480 // Medtr5g034820 // Medtr8g015600 // Medtr2g006570	// Medtr3g107360 // Medtr3g107320 // Medtr6g015630 // Medtr8g102050 // Medtr7g088340 // Medtr3g079640 // Medtr5g023050 // Medtr3g099190 // Medtr2g006570 // Medtr5g034820 // Medtr6g075210 // Medtr3g110380 // Medtr4g074640 // Medtr5g068710 // Medtr5g025310 // Medtr2g099910 // Medtr7g034345 // Medtr2g089340 // Medtr8g028145 // Medtr4g103680 // Medtr7g102120 // Medtr8g015600 // Medtr1g116500 // Medtr…
GO:0034645	P	cellular macromolecule biosynthetic process	58	670	137	1400	0.91	1	// Medtr1g023050 // Medtr4g086290 // Medtr3g089910 // Medtr4g124030 // Medtr4g134530 // Medtr5g011000 // Medtr4g089070 // Medtr2g043250 // Medtr8g070820 // Medtr8g023445 // Medtr4g088375 // Medtr5g092100 // Medtr4g058970 // Medtr5g068710 // Medtr2g041270 // Medtr5g032140 // Medtr7g017440 // Medtr8g062700 // Medtr4g028130 // Medtr4g133470 // Medtr7g108390 // Medtr3g100110 // Medtr3g107960 // Medtr…	// Medtr2g090900 // Medtr8g099750 // Medtr5g068780 // Medtr1g097300 // Medtr4g028130 // Medtr8g099350 // Medtr5g012080 // Medtr2g043250 // Medtr3g080800 // Medtr5g076270 // Medtr2g036510 // Medtr7g100510 // Medtr7g078800 // Medtr7g116690 // Medtr7g085350 // Medtr3g009470 // Medtr3g062930 // Medtr3g109760 // Medtr5g010910 // Medtr2g038030 // Medtr3g033150 // Medtr3g058530 // Medtr2g104400 // Medtr…
GO:0006139	P	nucleobase, nucleoside, nucleotide and nucleic acid metabolic process	72	670	148	1400	0.46	1	// Medtr1g054710 // Medtr1g023050 // Medtr4g031680 // Medtr3g089910 // Medtr5g025310 // Medtr4g124030 // Medtr4g134530 // Medtr5g011000 // Medtr6g015630 // Medtr4g089070 // Medtr8g070820 // Medtr8g023445 // Medtr4g088375 // Medtr5g092100 // Medtr1g116980 // Medtr4g058970 // Medtr3g434840 // Medtr2g102150 // Medtr2g041270 // Medtr4g086290 // Medtr7g017440 // Medtr8g062700 // Medtr4g028130 // Medtr…	// Medtr2g090900 // Medtr2g041270 // Medtr8g099750 // Medtr7g089120 // Medtr1g116980 // Medtr1g114000 // Medtr1g097300 // Medtr8g080160 // Medtr4g028130 // Medtr8g099350 // Medtr8g066040 // Medtr2g043250 // Medtr8g106170 // Medtr6g055360 // Medtr6g005460 // Medtr2g036510 // Medtr8g469010 // Medtr7g100510 // Medtr7g104190 // Medtr7g085350 // Medtr3g009470 // Medtr3g031040 // Medtr3g109760 // Medtr…
GO:0051179	P	localization	57	670	116	1400	0.43	1	// Medtr2g019020 // Medtr7g076700 // Medtr3g102620 // Medtr7g110640 // Medtr5g005990 // Medtr1g105605 // Medtr4g008250 // Medtr5g034780 // Medtr8g011270 // Medtr1g112870 // Medtr7g068810 // Medtr7g021500 // Medtr2g460590 // Medtr4g008170 // Medtr6g011680 // Medtr2g084610 // Medtr3g097560 // Medtr1g050505 // Medtr8g063690 // Medtr8g099785 // Medtr3g491860 // Medtr2g006750 // Medtr4g094405 // Medtr…	// Medtr7g065080 // Medtr1g105605 // Medtr3g083760 // Medtr5g034780 // Medtr8g011270 // Medtr1g112870 // Medtr7g006540 // Medtr6g011680 // Medtr2g460590 // Medtr8g018747 // Medtr5g006940 // Medtr7g102070 // Medtr4g094232 // Medtr1g071730 // Medtr4g027840 // Medtr2g062600 // Medtr1g083810 // Medtr1g011540 // Medtr1g083310 // Medtr3g086430 // Medtr8g446830 // Medtr4g008250 // Medtr5g011980 // Medtr…
GO:0006508	P	proteolysis	32	670	63	1400	0.37	1	// Medtr3g067690 // Medtr4g077490 // Medtr3g070310 // Medtr3g111630 // Medtr5g086700 // Medtr7g091590 // Medtr3g108660 // Medtr3g067695 // Medtr8g064470 // Medtr4g127480 // Medtr1g084020 // Medtr0025s0060 // Medtr3g100390 // Medtr1g014680 // Medtr4g095270 // Medtr4g107470 // Medtr8g056030 // Medtr1g018510 // Medtr3g100480 // Medtr5g013790 // Medtr1g010040 // Medtr3g079840 // Medtr4g073540 // Medt…	// Medtr3g097150 // Medtr4g077490 // Medtr3g070310 // Medtr3g111630 // Medtr3g067690 // Medtr1g111350 // Medtr1g007030 // Medtr5g086700 // Medtr7g481600 // Medtr5g011260 // Medtr7g091590 // Medtr8g064470 // Medtr3g108660 // Medtr3g067695 // Medtr4g079470 // Medtr3g079570 // Medtr3g079620 // Medtr3g079600 // Medtr3g104930 // Medtr4g127480 // Medtr3g498755 // Medtr4g107930 // Medtr0025s0060 // Medt…
GO:0015672	P	monovalent inorganic cation transport	6	670	10	1400	0.33	1	// Medtr7g076700 // Medtr2g460590 // Medtr4g005280 // Medtr4g130820 // Medtr2g009220 // Medtr1g112870	// Medtr3g055600 // Medtr5g090760 // Medtr7g033755 // Medtr2g460590 // Medtr4g103330 // Medtr4g005280 // Medtr4g130820 // Medtr2g009220 // Medtr1g112870 // Medtr7g076700
GO:0031323	P	regulation of cellular metabolic process	37	670	79	1400	0.61	1	// Medtr1g023050 // Medtr3g089910 // Medtr3g056100 // Medtr6g004070 // Medtr8g070820 // Medtr4g088375 // Medtr4g058970 // Medtr6g087000 // Medtr4g109390 // Medtr8g062700 // Medtr4g028130 // Medtr4g133470 // Medtr7g108390 // Medtr3g107960 // Medtr5g036670 // Medtr2g043250 // Medtr8g079492 // Medtr8g106150 // Medtr5g076270 // Medtr1g079790 // Medtr2g036510 // Medtr1g021270 // Medtr3g085130 // Medtr…	// Medtr2g090900 // Medtr8g088650 // Medtr8g074000 // Medtr5g016610 // Medtr5g069030 // Medtr3g089910 // Medtr2g102550 // Medtr3g056100 // Medtr4g036050 // Medtr3g088415 // Medtr8g099750 // Medtr6g004070 // Medtr4g086190 // Medtr8g013950 // Medtr8g070820 // Medtr4g086165 // Medtr7g108390 // Medtr4g028130 // Medtr2g005240 // Medtr7g104190 // Medtr6g087000 // Medtr4g109390 // Medtr4g133470 // Medtr…
GO:0009987	P	cellular process	289	670	600	1400	0.47	1	// Medtr6g016495 // Medtr2g078740 // Medtr3g111630 // Medtr2g083520 // Medtr4g031680 // Medtr1g105605 // Medtr2g085075 // Medtr4g051648 // Medtr5g004640 // Medtr4g019410 // Medtr5g034780 // Medtr8g011270 // Medtr1g112870 // Medtr2g084735 // Medtr7g111610 // Medtr8g062700 // Medtr2g081180 // Medtr1g116980 // Medtr6g011680 // Medtr4g109390 // Medtr7g020860 // Medtr2g076670 // Medtr2g037930 // Medtr…	// Medtr1g105605 // Medtr7g021720 // Medtr3g107320 // Medtr8g099750 // Medtr3g010000 // Medtr5g034780 // Medtr8g011270 // Medtr5g089320 // Medtr7g088340 // Medtr1g097300 // Medtr4g028130 // Medtr8g463920 // Medtr4g094405 // Medtr8g099350 // Medtr1g080440 // Medtr8g106170 // Medtr7g061020 // Medtr5g092440 // Medtr8g038460 // Medtr2g014470 // Medtr3g011440 // Medtr2g005810 // Medtr3g107740 // Medtr…
GO:0006974	P	response to DNA damage stimulus	5	670	11	1400	0.68	1	// Medtr1g116980 // Medtr5g005030 // Medtr4g057345 // Medtr2g084735 // Medtr8g098675	// Medtr8g066040 // Medtr4g057345 // Medtr4g074330 // Medtr0009s0230 // Medtr1g116980 // Medtr2g084735 // Medtr2g038030 // Medtr6g055360 // Medtr8g098675 // Medtr5g005030 // Medtr2g063510
GO:0044106	P	cellular amine metabolic process	14	670	23	1400	0.15	1	// Medtr3g110380 // Medtr4g074640 // Medtr5g068710 // Medtr4g076850 // Medtr3g079640 // Medtr1g116500 // Medtr5g023050 // Medtr3g099190 // Medtr6g015630 // Medtr8g015600 // Medtr1g107480 // Medtr5g034820 // Medtr3g058530 // Medtr2g006570	// Medtr3g107360 // Medtr3g107320 // Medtr6g015630 // Medtr8g102050 // Medtr3g079640 // Medtr5g023050 // Medtr3g099190 // Medtr2g006570 // Medtr5g034820 // Medtr6g075210 // Medtr3g110380 // Medtr4g074640 // Medtr5g068710 // Medtr2g099910 // Medtr1g116500 // Medtr8g028145 // Medtr4g103680 // Medtr7g102120 // Medtr3g058530 // Medtr2g089340 // Medtr4g076850 // Medtr8g015600 // Medtr1g107480
GO:0030001	P	metal ion transport	8	670	16	1400	0.53	1	// Medtr4g008170 // Medtr7g076700 // Medtr2g460590 // Medtr4g094232 // Medtr4g130820 // Medtr2g009220 // Medtr7g100110 // Medtr2g038310	// Medtr5g069180 // Medtr4g008170 // Medtr5g071990 // Medtr7g076700 // Medtr3g055600 // Medtr7g108560 // Medtr2g460590 // Medtr1g083310 // Medtr8g018747 // Medtr4g094232 // Medtr2g026685 // Medtr4g130820 // Medtr2g009220 // Medtr2g022250 // Medtr7g100110 // Medtr2g038310
GO:0044255	P	cellular lipid metabolic process	6	670	19	1400	0.95	1	// Medtr1g072720 // Medtr1g097110 // Medtr5g023050 // Medtr2g008190 // Medtr4g124590 // Medtr3g107740	// Medtr3g107360 // Medtr4g096690 // Medtr1g069385 // Medtr1g110930 // Medtr3g085740 // Medtr5g056510 // Medtr1g029150 // Medtr1g097110 // Medtr3g107320 // Medtr2g008190 // Medtr4g062170 // Medtr6g015020 // Medtr1g072720 // Medtr4g094265 // Medtr5g023050 // Medtr1g103020 // Medtr4g124590 // Medtr6g051440 // Medtr3g107740
GO:0055085	P	transmembrane transport	10	670	23	1400	0.73	1	// Medtr2g019020 // Medtr4g008170 // Medtr3g009530 // Medtr6g011680 // Medtr2g038310 // Medtr6g027630 // Medtr5g005990 // Medtr2g009220 // Medtr1g112870 // Medtr7g102070	// Medtr5g090760 // Medtr5g005990 // Medtr4g103330 // Medtr5g071990 // Medtr1g112870 // Medtr8g024240 // Medtr5g029750 // Medtr4g008170 // Medtr3g055600 // Medtr6g027630 // Medtr7g033755 // Medtr4g123990 // Medtr2g019020 // Medtr5g019870 // Medtr8g089360 // Medtr7g102070 // Medtr3g086430 // Medtr3g009530 // Medtr4g077930 // Medtr1g063170 // Medtr6g011680 // Medtr2g009220 // Medtr2g038310
GO:0042180	P	cellular ketone metabolic process	14	670	33	1400	0.79	1	// Medtr3g110380 // Medtr4g074640 // Medtr5g068710 // Medtr4g076850 // Medtr3g079640 // Medtr1g116500 // Medtr3g099190 // Medtr6g015630 // Medtr2g006570 // Medtr8g015600 // Medtr1g107480 // Medtr5g034820 // Medtr3g058530 // Medtr8g032040	// Medtr4g096690 // Medtr1g116500 // Medtr1g110930 // Medtr6g015630 // Medtr8g102050 // Medtr8g032040 // Medtr8g015600 // Medtr3g085740 // Medtr3g079640 // Medtr3g099190 // Medtr2g006570 // Medtr5g034820 // Medtr6g075210 // Medtr3g110380 // Medtr4g074640 // Medtr5g068710 // Medtr5g056510 // Medtr2g099910 // Medtr2g089340 // Medtr8g028145 // Medtr4g103680 // Medtr7g102120 // Medtr6g051440 // Medtr…
GO:0006082	P	organic acid metabolic process	14	670	33	1400	0.79	1	// Medtr3g110380 // Medtr4g074640 // Medtr5g068710 // Medtr4g076850 // Medtr3g079640 // Medtr1g116500 // Medtr3g099190 // Medtr6g015630 // Medtr2g006570 // Medtr8g015600 // Medtr1g107480 // Medtr5g034820 // Medtr3g058530 // Medtr8g032040	// Medtr4g096690 // Medtr1g116500 // Medtr1g110930 // Medtr6g015630 // Medtr8g102050 // Medtr8g032040 // Medtr8g015600 // Medtr3g085740 // Medtr3g079640 // Medtr3g099190 // Medtr2g006570 // Medtr5g034820 // Medtr6g075210 // Medtr3g110380 // Medtr4g074640 // Medtr5g068710 // Medtr5g056510 // Medtr2g099910 // Medtr2g089340 // Medtr8g028145 // Medtr4g103680 // Medtr7g102120 // Medtr6g051440 // Medtr…
GO:0051252	P	regulation of RNA metabolic process	34	670	70	1400	0.5	1	// Medtr1g023050 // Medtr3g089910 // Medtr3g056100 // Medtr8g070820 // Medtr4g088375 // Medtr4g058970 // Medtr8g062700 // Medtr4g028130 // Medtr4g133470 // Medtr7g108390 // Medtr3g107960 // Medtr5g036670 // Medtr2g043250 // Medtr8g079492 // Medtr8g106150 // Medtr5g076270 // Medtr1g079790 // Medtr2g036510 // Medtr1g021270 // Medtr3g085130 // Medtr2g005240 // Medtr4g099410 // Medtr7g085350 // Medtr…	// Medtr2g090900 // Medtr8g088650 // Medtr1g023050 // Medtr5g016610 // Medtr5g069030 // Medtr3g089910 // Medtr3g056100 // Medtr4g036050 // Medtr8g099750 // Medtr4g086190 // Medtr8g013950 // Medtr8g070820 // Medtr4g086165 // Medtr4g028130 // Medtr7g104190 // Medtr1g097300 // Medtr4g061610 // Medtr2g005240 // Medtr4g111915 // Medtr4g133470 // Medtr3g103460 // Medtr3g101520 // Medtr4g058970 // Medtr…
GO:0009059	P	macromolecule biosynthetic process	58	670	137	1400	0.91	1	// Medtr1g023050 // Medtr4g086290 // Medtr3g089910 // Medtr4g124030 // Medtr4g134530 // Medtr5g011000 // Medtr4g089070 // Medtr2g043250 // Medtr8g070820 // Medtr8g023445 // Medtr4g088375 // Medtr5g092100 // Medtr4g058970 // Medtr5g068710 // Medtr2g041270 // Medtr5g032140 // Medtr7g017440 // Medtr8g062700 // Medtr4g028130 // Medtr4g133470 // Medtr7g108390 // Medtr3g100110 // Medtr3g107960 // Medtr…	// Medtr2g090900 // Medtr8g099750 // Medtr5g068780 // Medtr1g097300 // Medtr4g028130 // Medtr8g099350 // Medtr5g012080 // Medtr2g043250 // Medtr3g080800 // Medtr5g076270 // Medtr2g036510 // Medtr7g100510 // Medtr7g078800 // Medtr7g116690 // Medtr7g085350 // Medtr3g009470 // Medtr3g062930 // Medtr3g109760 // Medtr5g010910 // Medtr2g038030 // Medtr3g033150 // Medtr3g058530 // Medtr2g104400 // Medtr…
GO:0043170	P	macromolecule metabolic process	209	670	411	1400	0.16	1	// Medtr6g016495 // Medtr2g078740 // Medtr3g111630 // Medtr4g031680 // Medtr2g085075 // Medtr5g004640 // Medtr4g019410 // Medtr1g054710 // Medtr7g111610 // Medtr2g081180 // Medtr7g096060 // Medtr1g116980 // Medtr1g084020 // Medtr4g051648 // Medtr4g028130 // Medtr5g011840 // Medtr4g107470 // Medtr1g041150 // Medtr3g462930 // Medtr3g100480 // Medtr7g089480 // Medtr7g085350 // Medtr2g043250 // Medtr…	// Medtr3g097150 // Medtr8g099750 // Medtr8g024590 // Medtr5g089320 // Medtr1g097300 // Medtr4g111915 // Medtr8g099350 // Medtr1g080440 // Medtr8g106170 // Medtr0009s0390 // Medtr5g076270 // Medtr2g075830 // Medtr2g014470 // Medtr3g011440 // Medtr2g020810 // Medtr3g031040 // Medtr7g103440 // Medtr1g024025 // Medtr2g062850 // Medtr1g075610 // Medtr3g058530 // Medtr4g077490 // Medtr1g023050 // Medt…
GO:0031326	P	regulation of cellular biosynthetic process	34	670	71	1400	0.55	1	// Medtr1g023050 // Medtr3g089910 // Medtr3g056100 // Medtr8g070820 // Medtr4g088375 // Medtr4g058970 // Medtr8g062700 // Medtr4g028130 // Medtr4g133470 // Medtr7g108390 // Medtr3g107960 // Medtr5g036670 // Medtr2g043250 // Medtr8g079492 // Medtr8g106150 // Medtr5g076270 // Medtr1g079790 // Medtr2g036510 // Medtr1g021270 // Medtr3g085130 // Medtr2g005240 // Medtr4g099410 // Medtr7g085350 // Medtr…	// Medtr2g090900 // Medtr8g088650 // Medtr1g023050 // Medtr5g016610 // Medtr5g069030 // Medtr3g089910 // Medtr3g056100 // Medtr4g036050 // Medtr8g099750 // Medtr4g086190 // Medtr8g013950 // Medtr8g070820 // Medtr4g086165 // Medtr4g028130 // Medtr7g104190 // Medtr1g097300 // Medtr4g061610 // Medtr2g005240 // Medtr4g111915 // Medtr4g133470 // Medtr3g103460 // Medtr3g101520 // Medtr4g058970 // Medtr…
GO:0019752	P	carboxylic acid metabolic process	14	670	33	1400	0.79	1	// Medtr3g110380 // Medtr4g074640 // Medtr5g068710 // Medtr4g076850 // Medtr3g079640 // Medtr1g116500 // Medtr3g099190 // Medtr6g015630 // Medtr2g006570 // Medtr8g015600 // Medtr1g107480 // Medtr5g034820 // Medtr3g058530 // Medtr8g032040	// Medtr4g096690 // Medtr1g116500 // Medtr1g110930 // Medtr6g015630 // Medtr8g102050 // Medtr8g032040 // Medtr8g015600 // Medtr3g085740 // Medtr3g079640 // Medtr3g099190 // Medtr2g006570 // Medtr5g034820 // Medtr6g075210 // Medtr3g110380 // Medtr4g074640 // Medtr5g068710 // Medtr5g056510 // Medtr2g099910 // Medtr2g089340 // Medtr8g028145 // Medtr4g103680 // Medtr7g102120 // Medtr6g051440 // Medtr…
GO:0045449	P	regulation of transcription	34	670	70	1400	0.5	1	// Medtr1g023050 // Medtr3g089910 // Medtr3g056100 // Medtr8g070820 // Medtr4g088375 // Medtr4g058970 // Medtr8g062700 // Medtr4g028130 // Medtr4g133470 // Medtr7g108390 // Medtr3g107960 // Medtr5g036670 // Medtr2g043250 // Medtr8g079492 // Medtr8g106150 // Medtr5g076270 // Medtr1g079790 // Medtr2g036510 // Medtr1g021270 // Medtr3g085130 // Medtr2g005240 // Medtr4g099410 // Medtr7g085350 // Medtr…	// Medtr2g090900 // Medtr8g088650 // Medtr1g023050 // Medtr5g016610 // Medtr5g069030 // Medtr3g089910 // Medtr3g056100 // Medtr4g036050 // Medtr8g099750 // Medtr4g086190 // Medtr8g013950 // Medtr8g070820 // Medtr4g086165 // Medtr4g028130 // Medtr7g104190 // Medtr1g097300 // Medtr4g061610 // Medtr2g005240 // Medtr4g111915 // Medtr4g133470 // Medtr3g103460 // Medtr3g101520 // Medtr4g058970 // Medtr…
GO:0006325	P	chromatin organization	7	670	32	1400	1	1	// Medtr4g089070 // Medtr7g084090 // Medtr5g021500 // Medtr5g004640 // Medtr4g118845 // Medtr3g011440 // Medtr2g020000	// Medtr4g088150 // Medtr7g084090 // Medtr1g071040 // Medtr5g004640 // Medtr8g063500 // Medtr2g096610 // Medtr1g492910 // Medtr3g462510 // Medtr4g071150 // Medtr5g029820 // Medtr4g118845 // Medtr2g020000 // Medtr3g061440 // Medtr4g088025 // Medtr8g038460 // Medtr7g099610 // Medtr3g011440 // Medtr8g103245 // Medtr2g035230 // Medtr5g063620 // Medtr4g063220 // Medtr4g089070 // Medtr4g065990 // Medtr…
GO:0006520	P	cellular amino acid metabolic process	13	670	20	1400	0.097	1	// Medtr3g110380 // Medtr4g074640 // Medtr5g068710 // Medtr4g076850 // Medtr3g079640 // Medtr1g116500 // Medtr3g099190 // Medtr6g015630 // Medtr8g015600 // Medtr1g107480 // Medtr5g034820 // Medtr3g058530 // Medtr2g006570	// Medtr6g075210 // Medtr3g110380 // Medtr4g074640 // Medtr1g116500 // Medtr5g068710 // Medtr4g076850 // Medtr2g099910 // Medtr3g079640 // Medtr2g089340 // Medtr3g099190 // Medtr8g028145 // Medtr6g015630 // Medtr4g103680 // Medtr7g102120 // Medtr8g102050 // Medtr8g015600 // Medtr3g058530 // Medtr1g107480 // Medtr5g034820 // Medtr2g006570
GO:0010467	P	gene expression	61	670	135	1400	0.75	1	// Medtr1g054710 // Medtr1g023050 // Medtr4g086290 // Medtr3g089910 // Medtr4g124030 // Medtr5g011000 // Medtr2g043250 // Medtr8g070820 // Medtr8g023445 // Medtr4g088375 // Medtr7g017440 // Medtr4g058970 // Medtr8g079492 // Medtr4g031680 // Medtr5g032140 // Medtr8g062700 // Medtr4g028130 // Medtr4g133470 // Medtr7g108390 // Medtr3g107960 // Medtr4g030200 // Medtr5g034820 // Medtr3g105990 // Medtr…	// Medtr2g090900 // Medtr8g099750 // Medtr5g068780 // Medtr1g114000 // Medtr1g097300 // Medtr4g028130 // Medtr8g099350 // Medtr5g012080 // Medtr2g043250 // Medtr3g080800 // Medtr5g076270 // Medtr6g005460 // Medtr2g036510 // Medtr8g079492 // Medtr7g100510 // Medtr7g078800 // Medtr7g116690 // Medtr7g085350 // Medtr3g009470 // Medtr3g062930 // Medtr3g109760 // Medtr3g098420 // Medtr5g010910 // Medtr…
GO:0010556	P	regulation of macromolecule biosynthetic process	34	670	71	1400	0.55	1	// Medtr1g023050 // Medtr3g089910 // Medtr3g056100 // Medtr8g070820 // Medtr4g088375 // Medtr4g058970 // Medtr8g062700 // Medtr4g028130 // Medtr4g133470 // Medtr7g108390 // Medtr3g107960 // Medtr5g036670 // Medtr2g043250 // Medtr8g079492 // Medtr8g106150 // Medtr5g076270 // Medtr1g079790 // Medtr2g036510 // Medtr1g021270 // Medtr3g085130 // Medtr2g005240 // Medtr4g099410 // Medtr7g085350 // Medtr…	// Medtr2g090900 // Medtr8g088650 // Medtr1g023050 // Medtr5g016610 // Medtr5g069030 // Medtr3g089910 // Medtr3g056100 // Medtr4g036050 // Medtr8g099750 // Medtr4g086190 // Medtr8g013950 // Medtr8g070820 // Medtr4g086165 // Medtr4g028130 // Medtr7g104190 // Medtr1g097300 // Medtr4g061610 // Medtr2g005240 // Medtr4g111915 // Medtr4g133470 // Medtr3g103460 // Medtr3g101520 // Medtr4g058970 // Medtr…
GO:0010468	P	regulation of gene expression	35	670	73	1400	0.54	1	// Medtr1g023050 // Medtr3g089910 // Medtr3g056100 // Medtr8g070820 // Medtr4g088375 // Medtr4g058970 // Medtr8g062700 // Medtr4g028130 // Medtr4g133470 // Medtr7g108390 // Medtr3g107960 // Medtr5g036670 // Medtr2g043250 // Medtr8g079492 // Medtr8g106150 // Medtr5g076270 // Medtr1g079790 // Medtr2g036510 // Medtr1g021270 // Medtr3g085130 // Medtr2g005240 // Medtr4g099410 // Medtr7g085350 // Medtr…	// Medtr2g090900 // Medtr3g098420 // Medtr8g088650 // Medtr1g023050 // Medtr5g016610 // Medtr5g069030 // Medtr3g089910 // Medtr3g056100 // Medtr4g036050 // Medtr8g099750 // Medtr4g086190 // Medtr8g013950 // Medtr8g070820 // Medtr4g086165 // Medtr4g028130 // Medtr7g104190 // Medtr6g088715 // Medtr1g097300 // Medtr4g061610 // Medtr2g005240 // Medtr4g111915 // Medtr4g133470 // Medtr3g103460 // Medtr…
GO:0006468	P	protein amino acid phosphorylation	72	670	131	1400	0.072	1	// Medtr2g078810 // Medtr6g006770 // Medtr2g090120 // Medtr5g082700 // Medtr2g078740 // Medtr8g006870 // Medtr1g052115 // Medtr6g086565 // Medtr5g026510 // Medtr2g043380 // Medtr1g099110 // Medtr4g122160 // Medtr5g098970 // Medtr1g007150 // Medtr4g019410 // Medtr6g088790 // Medtr1g081790 // Medtr4g117490 // Medtr1g061190 // Medtr7g111610 // Medtr5g011840 // Medtr2g073560 // Medtr3g116640 // Medtr…	// Medtr2g078740 // Medtr4g014070 // Medtr1g075610 // Medtr8g024590 // Medtr4g019410 // Medtr7g100630 // Medtr7g098610 // Medtr8g088745 // Medtr7g086420 // Medtr8g088740 // Medtr5g011840 // Medtr2g028580 // Medtr1g041150 // Medtr1g080440 // Medtr7g089480 // Medtr8g013600 // Medtr3g086120 // Medtr7g018200 // Medtr3g110840 // Medtr2g449790 // Medtr5g069000 // Medtr7g116650 // Medtr4g105370 // Medtr…
GO:0019219	P	regulation of nucleobase, nucleoside, nucleotide and nucleic acid metabolic process	34	670	71	1400	0.55	1	// Medtr1g023050 // Medtr3g089910 // Medtr3g056100 // Medtr8g070820 // Medtr4g088375 // Medtr4g058970 // Medtr8g062700 // Medtr4g028130 // Medtr4g133470 // Medtr7g108390 // Medtr3g107960 // Medtr5g036670 // Medtr2g043250 // Medtr8g079492 // Medtr8g106150 // Medtr5g076270 // Medtr1g079790 // Medtr2g036510 // Medtr1g021270 // Medtr3g085130 // Medtr2g005240 // Medtr4g099410 // Medtr7g085350 // Medtr…	// Medtr2g090900 // Medtr8g088650 // Medtr1g023050 // Medtr5g016610 // Medtr5g069030 // Medtr3g089910 // Medtr3g056100 // Medtr4g036050 // Medtr8g099750 // Medtr4g086190 // Medtr8g013950 // Medtr8g070820 // Medtr4g086165 // Medtr4g028130 // Medtr7g104190 // Medtr1g097300 // Medtr4g061610 // Medtr2g005240 // Medtr4g111915 // Medtr4g133470 // Medtr3g103460 // Medtr3g101520 // Medtr4g058970 // Medtr…
GO:0009058	P	biosynthetic process	71	670	174	1400	0.97	1	// Medtr1g023050 // Medtr4g086290 // Medtr3g089910 // Medtr5g025310 // Medtr5g036670 // Medtr1g032730 // Medtr5g011000 // Medtr4g080160 // Medtr6g015630 // Medtr4g089070 // Medtr2g043250 // Medtr8g070820 // Medtr8g023445 // Medtr4g088375 // Medtr5g092100 // Medtr4g058970 // Medtr5g068710 // Medtr2g041270 // Medtr3g079640 // Medtr7g017440 // Medtr8g063790 // Medtr4g028130 // Medtr4g133470 // Medtr…	// Medtr2g090900 // Medtr4g096690 // Medtr4g047920 // Medtr8g099750 // Medtr5g068780 // Medtr7g088340 // Medtr4g133470 // Medtr4g111915 // Medtr8g019500 // Medtr8g099350 // Medtr5g012080 // Medtr2g043250 // Medtr3g080800 // Medtr5g056510 // Medtr5g076270 // Medtr7g038720 // Medtr2g036510 // Medtr4g134530 // Medtr4g129270 // Medtr7g100510 // Medtr7g078800 // Medtr7g116690 // Medtr3g107740 // Medtr…
GO:0051171	P	regulation of nitrogen compound metabolic process	34	670	71	1400	0.55	1	// Medtr1g023050 // Medtr3g089910 // Medtr3g056100 // Medtr8g070820 // Medtr4g088375 // Medtr4g058970 // Medtr8g062700 // Medtr4g028130 // Medtr4g133470 // Medtr7g108390 // Medtr3g107960 // Medtr5g036670 // Medtr2g043250 // Medtr8g079492 // Medtr8g106150 // Medtr5g076270 // Medtr1g079790 // Medtr2g036510 // Medtr1g021270 // Medtr3g085130 // Medtr2g005240 // Medtr4g099410 // Medtr7g085350 // Medtr…	// Medtr2g090900 // Medtr8g088650 // Medtr1g023050 // Medtr5g016610 // Medtr5g069030 // Medtr3g089910 // Medtr3g056100 // Medtr4g036050 // Medtr8g099750 // Medtr4g086190 // Medtr8g013950 // Medtr8g070820 // Medtr4g086165 // Medtr4g028130 // Medtr7g104190 // Medtr1g097300 // Medtr4g061610 // Medtr2g005240 // Medtr4g111915 // Medtr4g133470 // Medtr3g103460 // Medtr3g101520 // Medtr4g058970 // Medtr…
GO:0044262	P	cellular carbohydrate metabolic process	7	670	17	1400	0.79	1	// Medtr1g032730 // Medtr4g080160 // Medtr4g115620 // Medtr7g108930 // Medtr4g129270 // Medtr6g029530 // Medtr8g063790	// Medtr3g115920 // Medtr7g022440 // Medtr4g134490 // Medtr4g129270 // Medtr6g034195 // Medtr1g109620 // Medtr1g032730 // Medtr8g063790 // Medtr4g080160 // Medtr4g115620 // Medtr7g108930 // Medtr6g015905 // Medtr4g071880 // Medtr4g065150 // Medtr6g029530 // Medtr1g028330 // Medtr7g084800
GO:0006996	P	organelle organization	12	670	41	1400	0.99	1	// Medtr2g036860 // Medtr1g116980 // Medtr7g084090 // Medtr5g021500 // Medtr8g027995 // Medtr5g004640 // Medtr4g118845 // Medtr1g051825 // Medtr3g011440 // Medtr4g089070 // Medtr2g020000 // Medtr7g091460	// Medtr4g088150 // Medtr7g084090 // Medtr1g071040 // Medtr5g004640 // Medtr7g080920 // Medtr8g063500 // Medtr2g096610 // Medtr1g492910 // Medtr3g462510 // Medtr4g071150 // Medtr1g051230 // Medtr5g029820 // Medtr4g118845 // Medtr2g020000 // Medtr3g061440 // Medtr4g088025 // Medtr8g038460 // Medtr7g099610 // Medtr1g051825 // Medtr3g011440 // Medtr8g103245 // Medtr8g037325 // Medtr1g116980 // Medtr…
GO:0044238	P	primary metabolic process	239	670	513	1400	0.71	1	// Medtr6g016495 // Medtr2g078740 // Medtr3g111630 // Medtr4g031680 // Medtr2g085075 // Medtr5g004640 // Medtr4g019410 // Medtr4g128640 // Medtr2g014460 // Medtr7g111610 // Medtr8g062700 // Medtr5g011840 // Medtr7g096060 // Medtr1g116980 // Medtr1g084020 // Medtr4g051648 // Medtr4g028130 // Medtr4g115620 // Medtr4g107470 // Medtr1g041150 // Medtr3g462930 // Medtr3g100480 // Medtr3g099190 // Medtr…	// Medtr3g097150 // Medtr3g107320 // Medtr8g099750 // Medtr8g024590 // Medtr5g089320 // Medtr1g097300 // Medtr4g111915 // Medtr8g099350 // Medtr1g080440 // Medtr5g027530 // Medtr8g106170 // Medtr0009s0390 // Medtr5g076270 // Medtr2g075830 // Medtr2g014470 // Medtr3g011440 // Medtr3g107740 // Medtr2g020810 // Medtr3g031040 // Medtr7g103440 // Medtr2g062850 // Medtr1g075610 // Medtr3g058530 // Medt…
GO:0005975	P	carbohydrate metabolic process	14	670	52	1400	1	1	// Medtr1g094980 // Medtr7g084040 // Medtr2g100110 // Medtr4g129270 // Medtr1g032730 // Medtr2g100000 // Medtr4g080160 // Medtr4g115620 // Medtr7g108930 // Medtr4g128640 // Medtr6g029530 // Medtr7g084030 // Medtr2g014460 // Medtr8g063790	// Medtr1g018200 // Medtr7g022440 // Medtr3g070100 // Medtr4g129270 // Medtr1g032730 // Medtr8g081040 // Medtr7g084040 // Medtr7g108930 // Medtr5g044000 // Medtr4g128640 // Medtr4g132280 // Medtr2g014460 // Medtr7g084800 // Medtr0027s0260 // Medtr5g085580 // Medtr3g080410 // Medtr5g043550 // Medtr8g006550 // Medtr2g030000 // Medtr3g108600 // Medtr4g115620 // Medtr7g026340 // Medtr8g065030 // Medt…
GO:0051276	P	chromosome organization	9	670	36	1400	1	1	// Medtr1g116980 // Medtr7g084090 // Medtr5g021500 // Medtr5g004640 // Medtr4g118845 // Medtr1g051825 // Medtr3g011440 // Medtr4g089070 // Medtr2g020000	// Medtr4g088150 // Medtr7g084090 // Medtr1g071040 // Medtr5g004640 // Medtr8g063500 // Medtr2g096610 // Medtr1g492910 // Medtr3g462510 // Medtr4g071150 // Medtr1g051230 // Medtr5g029820 // Medtr4g118845 // Medtr2g020000 // Medtr3g061440 // Medtr4g088025 // Medtr8g038460 // Medtr7g099610 // Medtr1g051825 // Medtr3g011440 // Medtr8g103245 // Medtr8g037325 // Medtr1g116980 // Medtr2g035230 // Medtr…
GO:0044237	P	cellular metabolic process	215	670	454	1400	0.59	1	// Medtr6g016495 // Medtr2g078740 // Medtr4g031680 // Medtr2g085075 // Medtr4g051648 // Medtr5g004640 // Medtr4g019410 // Medtr1g054710 // Medtr7g111610 // Medtr8g062700 // Medtr2g081180 // Medtr1g116980 // Medtr4g109390 // Medtr2g076670 // Medtr4g028130 // Medtr4g115620 // Medtr4g107470 // Medtr1g041150 // Medtr3g100480 // Medtr3g099190 // Medtr7g089480 // Medtr7g085350 // Medtr2g043250 // Medtr…	// Medtr7g021720 // Medtr3g107320 // Medtr8g099750 // Medtr3g010000 // Medtr5g089320 // Medtr7g088340 // Medtr1g097300 // Medtr4g028130 // Medtr8g463920 // Medtr8g099350 // Medtr1g080440 // Medtr8g106170 // Medtr0009s0390 // Medtr5g076270 // Medtr2g014470 // Medtr3g011440 // Medtr3g107740 // Medtr2g020810 // Medtr3g031040 // Medtr7g103440 // Medtr2g062850 // Medtr1g075610 // Medtr3g058530 // Medt…
GO:0006399	P	tRNA metabolic process	6	670	8	1400	0.12	1	// Medtr3g110380 // Medtr4g074640 // Medtr5g068710 // Medtr4g076850 // Medtr3g058530 // Medtr5g034820	// Medtr3g110380 // Medtr4g074640 // Medtr5g068710 // Medtr1g114000 // Medtr4g076850 // Medtr8g102050 // Medtr3g058530 // Medtr5g034820
GO:0006796	P	phosphate metabolic process	81	670	151	1400	0.1	1	// Medtr2g078810 // Medtr6g006770 // Medtr2g090120 // Medtr5g082700 // Medtr2g078740 // Medtr8g006870 // Medtr1g052115 // Medtr6g086565 // Medtr3g104710 // Medtr5g026510 // Medtr4g117490 // Medtr2g043380 // Medtr1g099110 // Medtr4g122160 // Medtr5g098970 // Medtr7g023250 // Medtr1g007150 // Medtr4g019410 // Medtr6g088790 // Medtr1g081790 // Medtr1g092570 // Medtr1g061190 // Medtr7g111610 // Medtr…	// Medtr2g078740 // Medtr8g074000 // Medtr7g033755 // Medtr7g021720 // Medtr4g014070 // Medtr1g075610 // Medtr8g024590 // Medtr4g019410 // Medtr7g100630 // Medtr7g098610 // Medtr8g088745 // Medtr4g109390 // Medtr7g086420 // Medtr8g088740 // Medtr5g011840 // Medtr2g028580 // Medtr1g041150 // Medtr1g080440 // Medtr7g089480 // Medtr8g013600 // Medtr3g086120 // Medtr7g018200 // Medtr3g110840 // Medtr…
GO:0006793	P	phosphorus metabolic process	81	670	151	1400	0.1	1	// Medtr2g078810 // Medtr6g006770 // Medtr2g090120 // Medtr5g082700 // Medtr2g078740 // Medtr8g006870 // Medtr1g052115 // Medtr6g086565 // Medtr3g104710 // Medtr5g026510 // Medtr4g117490 // Medtr2g043380 // Medtr1g099110 // Medtr4g122160 // Medtr5g098970 // Medtr7g023250 // Medtr1g007150 // Medtr4g019410 // Medtr6g088790 // Medtr1g081790 // Medtr1g092570 // Medtr1g061190 // Medtr7g111610 // Medtr…	// Medtr2g078740 // Medtr8g074000 // Medtr7g033755 // Medtr7g021720 // Medtr4g014070 // Medtr1g075610 // Medtr8g024590 // Medtr4g019410 // Medtr7g100630 // Medtr7g098610 // Medtr8g088745 // Medtr4g109390 // Medtr7g086420 // Medtr8g088740 // Medtr5g011840 // Medtr2g028580 // Medtr1g041150 // Medtr1g080440 // Medtr7g089480 // Medtr8g013600 // Medtr3g086120 // Medtr7g018200 // Medtr3g110840 // Medtr…
GO:0006259	P	DNA metabolic process	8	670	27	1400	0.98	1	// Medtr1g116980 // Medtr2g041270 // Medtr4g134530 // Medtr5g005030 // Medtr8g098675 // Medtr4g057345 // Medtr5g092100 // Medtr2g084735	// Medtr4g134530 // Medtr8g090000 // Medtr5g092100 // Medtr2g063510 // Medtr1g116980 // Medtr4g074330 // Medtr6g088715 // Medtr2g041270 // Medtr2g017980 // Medtr2g084735 // Medtr6g055360 // Medtr8g098675 // Medtr3g462130 // Medtr8g066040 // Medtr4g116870 // Medtr4g109580 // Medtr5g005030 // Medtr5g017070 // Medtr8g080160 // Medtr4g122270 // Medtr4g057345 // Medtr3g031040 // Medtr0009s0230 // Medt…
GO:0006412	P	translation	11	670	39	1400	1	1	// Medtr3g110380 // Medtr4g074640 // Medtr7g111950 // Medtr5g068710 // Medtr3g089910 // Medtr4g076850 // Medtr5g032140 // Medtr3g058530 // Medtr4g030200 // Medtr5g034820 // Medtr1g492710	// Medtr2g064460 // Medtr5g083790 // Medtr1g022450 // Medtr2g044920 // Medtr5g068780 // Medtr8g102050 // Medtr4g051430 // Medtr7g116690 // Medtr0316s0010 // Medtr2g015790 // Medtr3g080800 // Medtr4g047920 // Medtr5g032140 // Medtr1g067490 // Medtr7g076530 // Medtr3g062930 // Medtr5g034820 // Medtr3g089910 // Medtr3g110380 // Medtr4g074640 // Medtr7g111950 // Medtr5g068710 // Medtr7g023260 // Medt…
GO:0006396	P	RNA processing	6	670	10	1400	0.33	1	// Medtr1g054710 // Medtr8g106170 // Medtr4g031680 // Medtr8g014560 // Medtr1g092770 // Medtr6g082000	// Medtr1g054710 // Medtr8g106170 // Medtr1g114000 // Medtr4g031680 // Medtr4g074160 // Medtr8g014560 // Medtr6g005460 // Medtr1g092770 // Medtr3g460700 // Medtr6g082000
GO:0005515	F	protein binding	254	670	382	1400	5.3e-11	3.5e-08	// Medtr2g078810 // Medtr7g075660 // Medtr3g111630 // Medtr2g083520 // Medtr4g096930 // Medtr4g134680 // Medtr3g107520 // Medtr3g007760 // Medtr4g076240 // Medtr3g107910 // Medtr3g115640 // Medtr0148s0050 // Medtr8g069570 // Medtr8g024320 // Medtr5g090420 // Medtr7g079550 // Medtr8g020970 // Medtr7g020860 // Medtr8g100105 // Medtr1g088950 // Medtr4g074440 // Medtr5g087680 // Medtr1g083700 // Medt…	// Medtr3g106210 // Medtr4g134680 // Medtr3g007760 // Medtr3g107320 // Medtr1g115225 // Medtr6g028050 // Medtr6g005550 // Medtr5g044160 // Medtr5g023050 // Medtr8g018620 // Medtr8g100105 // Medtr4g074440 // Medtr1g080440 // Medtr8g106170 // Medtr2g084475 // Medtr5g092440 // Medtr8g038460 // Medtr7g092070 // Medtr8g100005 // Medtr2g014470 // Medtr3g011440 // Medtr7g084020 // Medtr2g005810 // Medtr…
GO:0004386	F	helicase activity	33	670	41	1400	2.4e-05	0.0051	// Medtr4g096930 // Medtr2g102150 // Medtr2g098440 // Medtr7g076800 // Medtr2g015320 // Medtr7g080730 // Medtr3g023880 // Medtr6g005550 // Medtr4g124090 // Medtr2g064740 // Medtr1g116980 // Medtr3g106210 // Medtr4g118845 // Medtr2g084735 // Medtr2g100230 // Medtr0915s0010 // Medtr1g095810 // Medtr8g098675 // Medtr2g020000 // Medtr1g035330 // Medtr1g056490 // Medtr1g083130 // Medtr5g090430 // Medt…	// Medtr2g098440 // Medtr2g102150 // Medtr8g027780 // Medtr4g096930 // Medtr7g076800 // Medtr2g015320 // Medtr2g007000 // Medtr8g090000 // Medtr3g023880 // Medtr6g005550 // Medtr4g124090 // Medtr2g064740 // Medtr1g116980 // Medtr3g106210 // Medtr3g449250 // Medtr4g118845 // Medtr2g084735 // Medtr2g100230 // Medtr4g122270 // Medtr0915s0010 // Medtr1g095810 // Medtr8g098675 // Medtr2g020000 // Medt…
GO:0008270	F	zinc ion binding	81	670	120	1400	2.4e-05	0.0051	// Medtr7g103840 // Medtr2g022910 // Medtr4g077490 // Medtr5g093940 // Medtr3g111630 // Medtr7g110640 // Medtr7g084090 // Medtr1g105605 // Medtr3g007760 // Medtr7g084040 // Medtr3g436060 // Medtr1g077940 // Medtr2g093730 // Medtr1g062330 // Medtr1g076990 // Medtr7g110170 // Medtr5g008900 // Medtr4g068940 // Medtr8g011270 // Medtr4g116460 // Medtr8g024320 // Medtr1g103830 // Medtr3g073320 // Medtr…	// Medtr3g111630 // Medtr4g096930 // Medtr1g105605 // Medtr4g111985 // Medtr3g107610 // Medtr1g076990 // Medtr8g011270 // Medtr8g024320 // Medtr7g020860 // Medtr4g028130 // Medtr4g107470 // Medtr1g095810 // Medtr1g090803 // Medtr3g100480 // Medtr3g107520 // Medtr3g007760 // Medtr2g084475 // Medtr7g092070 // Medtr3g095960 // Medtr3g011440 // Medtr4g036415 // Medtr8g022240 // Medtr4g037575 // Medtr…
GO:0008565	F	protein transporter activity	14	670	14	1400	3.6e-05	0.0058	// Medtr1g116957 // Medtr8g085950 // Medtr1g083810 // Medtr2g084610 // Medtr8g027450 // Medtr3g109922 // Medtr8g063690 // Medtr8g099785 // Medtr3g491860 // Medtr0010s0220 // Medtr2g006750 // Medtr5g034780 // Medtr4g076210 // Medtr7g021500	// Medtr1g116957 // Medtr8g085950 // Medtr1g083810 // Medtr2g084610 // Medtr8g027450 // Medtr3g109922 // Medtr8g063690 // Medtr8g099785 // Medtr3g491860 // Medtr0010s0220 // Medtr2g006750 // Medtr5g034780 // Medtr4g076210 // Medtr7g021500
GO:0017076	F	purine nucleotide binding	179	670	303	1400	0.00025	0.017	// Medtr2g098440 // Medtr2g078740 // Medtr4g134680 // Medtr2g095390 // Medtr4g019410 // Medtr1g112870 // Medtr6g005550 // Medtr7g111610 // Medtr7g096060 // Medtr0915s0010 // Medtr1g084020 // Medtr6g011680 // Medtr5g011840 // Medtr2g100230 // Medtr5g013790 // Medtr1g095810 // Medtr3g462930 // Medtr3g099190 // Medtr7g089480 // Medtr1g030650 // Medtr3g086120 // Medtr1g088730 // Medtr8g098230 // Medt…	// Medtr2g098440 // Medtr2g085200 // Medtr8g027780 // Medtr4g134680 // Medtr7g033755 // Medtr2g449790 // Medtr7g061020 // Medtr4g014070 // Medtr2g078810 // Medtr1g075610 // Medtr8g024590 // Medtr4g019410 // Medtr2g078740 // Medtr1g112870 // Medtr6g005550 // Medtr7g100630 // Medtr7g073480 // Medtr7g096060 // Medtr7g098610 // Medtr3g437580 // Medtr3g011730 // Medtr1g084020 // Medtr6g011680 // Medtr…
GO:0030554	F	adenyl nucleotide binding	168	670	284	1400	0.00032	0.017	// Medtr2g098440 // Medtr2g078740 // Medtr2g095390 // Medtr4g019410 // Medtr1g112870 // Medtr6g005550 // Medtr7g111610 // Medtr7g096060 // Medtr0915s0010 // Medtr1g084020 // Medtr6g011680 // Medtr5g011840 // Medtr2g100230 // Medtr5g013790 // Medtr1g095810 // Medtr3g462930 // Medtr3g099190 // Medtr7g089480 // Medtr1g030650 // Medtr3g086120 // Medtr1g088730 // Medtr8g098230 // Medtr7g099220 // Medt…	// Medtr2g098440 // Medtr2g085200 // Medtr8g027780 // Medtr7g033755 // Medtr7g061020 // Medtr4g014070 // Medtr2g078810 // Medtr1g075610 // Medtr8g024590 // Medtr4g019410 // Medtr2g078740 // Medtr1g112870 // Medtr6g005550 // Medtr7g100630 // Medtr7g073480 // Medtr7g096060 // Medtr7g098610 // Medtr3g437580 // Medtr3g011730 // Medtr1g084020 // Medtr6g011680 // Medtr2g095390 // Medtr7g086420 // Medtr…
GO:0032555	F	purine ribonucleotide binding	175	670	295	1400	0.00021	0.017	// Medtr2g098440 // Medtr2g078740 // Medtr4g134680 // Medtr2g095390 // Medtr4g019410 // Medtr1g112870 // Medtr6g005550 // Medtr7g111610 // Medtr7g096060 // Medtr0915s0010 // Medtr1g084020 // Medtr6g011680 // Medtr5g011840 // Medtr2g100230 // Medtr5g013790 // Medtr1g095810 // Medtr3g462930 // Medtr7g089480 // Medtr1g030650 // Medtr3g086120 // Medtr1g088730 // Medtr8g098230 // Medtr7g099220 // Medt…	// Medtr2g098440 // Medtr2g085200 // Medtr8g027780 // Medtr4g134680 // Medtr7g033755 // Medtr2g449790 // Medtr7g061020 // Medtr4g014070 // Medtr2g078810 // Medtr1g075610 // Medtr8g024590 // Medtr4g019410 // Medtr2g078740 // Medtr1g112870 // Medtr6g005550 // Medtr7g100630 // Medtr7g073480 // Medtr7g096060 // Medtr7g098610 // Medtr3g011730 // Medtr1g084020 // Medtr6g011680 // Medtr2g095390 // Medtr…
GO:0032553	F	ribonucleotide binding	175	670	295	1400	0.00021	0.017	// Medtr2g098440 // Medtr2g078740 // Medtr4g134680 // Medtr2g095390 // Medtr4g019410 // Medtr1g112870 // Medtr6g005550 // Medtr7g111610 // Medtr7g096060 // Medtr0915s0010 // Medtr1g084020 // Medtr6g011680 // Medtr5g011840 // Medtr2g100230 // Medtr5g013790 // Medtr1g095810 // Medtr3g462930 // Medtr7g089480 // Medtr1g030650 // Medtr3g086120 // Medtr1g088730 // Medtr8g098230 // Medtr7g099220 // Medt…	// Medtr2g098440 // Medtr2g085200 // Medtr8g027780 // Medtr4g134680 // Medtr7g033755 // Medtr2g449790 // Medtr7g061020 // Medtr4g014070 // Medtr2g078810 // Medtr1g075610 // Medtr8g024590 // Medtr4g019410 // Medtr2g078740 // Medtr1g112870 // Medtr6g005550 // Medtr7g100630 // Medtr7g073480 // Medtr7g096060 // Medtr7g098610 // Medtr3g011730 // Medtr1g084020 // Medtr6g011680 // Medtr2g095390 // Medtr…
GO:0001883	F	purine nucleoside binding	168	670	284	1400	0.00032	0.017	// Medtr2g098440 // Medtr2g078740 // Medtr2g095390 // Medtr4g019410 // Medtr1g112870 // Medtr6g005550 // Medtr7g111610 // Medtr7g096060 // Medtr0915s0010 // Medtr1g084020 // Medtr6g011680 // Medtr5g011840 // Medtr2g100230 // Medtr5g013790 // Medtr1g095810 // Medtr3g462930 // Medtr3g099190 // Medtr7g089480 // Medtr1g030650 // Medtr3g086120 // Medtr1g088730 // Medtr8g098230 // Medtr7g099220 // Medt…	// Medtr2g098440 // Medtr2g085200 // Medtr8g027780 // Medtr7g033755 // Medtr7g061020 // Medtr4g014070 // Medtr2g078810 // Medtr1g075610 // Medtr8g024590 // Medtr4g019410 // Medtr2g078740 // Medtr1g112870 // Medtr6g005550 // Medtr7g100630 // Medtr7g073480 // Medtr7g096060 // Medtr7g098610 // Medtr3g437580 // Medtr3g011730 // Medtr1g084020 // Medtr6g011680 // Medtr2g095390 // Medtr7g086420 // Medtr…
GO:0001882	F	nucleoside binding	168	670	284	1400	0.00032	0.017	// Medtr2g098440 // Medtr2g078740 // Medtr2g095390 // Medtr4g019410 // Medtr1g112870 // Medtr6g005550 // Medtr7g111610 // Medtr7g096060 // Medtr0915s0010 // Medtr1g084020 // Medtr6g011680 // Medtr5g011840 // Medtr2g100230 // Medtr5g013790 // Medtr1g095810 // Medtr3g462930 // Medtr3g099190 // Medtr7g089480 // Medtr1g030650 // Medtr3g086120 // Medtr1g088730 // Medtr8g098230 // Medtr7g099220 // Medt…	// Medtr2g098440 // Medtr2g085200 // Medtr8g027780 // Medtr7g033755 // Medtr7g061020 // Medtr4g014070 // Medtr2g078810 // Medtr1g075610 // Medtr8g024590 // Medtr4g019410 // Medtr2g078740 // Medtr1g112870 // Medtr6g005550 // Medtr7g100630 // Medtr7g073480 // Medtr7g096060 // Medtr7g098610 // Medtr3g437580 // Medtr3g011730 // Medtr1g084020 // Medtr6g011680 // Medtr2g095390 // Medtr7g086420 // Medtr…
GO:0005524	F	ATP binding	165	670	277	1400	0.00023	0.017	// Medtr2g098440 // Medtr2g078740 // Medtr2g095390 // Medtr4g019410 // Medtr1g112870 // Medtr6g005550 // Medtr7g111610 // Medtr7g096060 // Medtr0915s0010 // Medtr1g084020 // Medtr6g011680 // Medtr5g011840 // Medtr2g100230 // Medtr5g013790 // Medtr1g095810 // Medtr3g462930 // Medtr7g089480 // Medtr1g030650 // Medtr3g086120 // Medtr1g088730 // Medtr8g098230 // Medtr7g099220 // Medtr7g100820 // Medt…	// Medtr2g098440 // Medtr2g085200 // Medtr8g027780 // Medtr7g033755 // Medtr7g061020 // Medtr4g014070 // Medtr2g078810 // Medtr1g075610 // Medtr8g024590 // Medtr4g019410 // Medtr2g078740 // Medtr1g112870 // Medtr6g005550 // Medtr7g100630 // Medtr7g073480 // Medtr7g096060 // Medtr7g098610 // Medtr3g011730 // Medtr1g084020 // Medtr6g011680 // Medtr2g095390 // Medtr7g086420 // Medtr8g088740 // Medtr…
GO:0032559	F	adenyl ribonucleotide binding	165	670	277	1400	0.00023	0.017	// Medtr2g098440 // Medtr2g078740 // Medtr2g095390 // Medtr4g019410 // Medtr1g112870 // Medtr6g005550 // Medtr7g111610 // Medtr7g096060 // Medtr0915s0010 // Medtr1g084020 // Medtr6g011680 // Medtr5g011840 // Medtr2g100230 // Medtr5g013790 // Medtr1g095810 // Medtr3g462930 // Medtr7g089480 // Medtr1g030650 // Medtr3g086120 // Medtr1g088730 // Medtr8g098230 // Medtr7g099220 // Medtr7g100820 // Medt…	// Medtr2g098440 // Medtr2g085200 // Medtr8g027780 // Medtr7g033755 // Medtr7g061020 // Medtr4g014070 // Medtr2g078810 // Medtr1g075610 // Medtr8g024590 // Medtr4g019410 // Medtr2g078740 // Medtr1g112870 // Medtr6g005550 // Medtr7g100630 // Medtr7g073480 // Medtr7g096060 // Medtr7g098610 // Medtr3g011730 // Medtr1g084020 // Medtr6g011680 // Medtr2g095390 // Medtr7g086420 // Medtr8g088740 // Medtr…
GO:0016817	F	hydrolase activity, acting on acid anhydrides	80	670	125	1400	0.00036	0.018	// Medtr4g096930 // Medtr2g102150 // Medtr3g104470 // Medtr2g007010 // Medtr2g098440 // Medtr4g134680 // Medtr1g028390 // Medtr2g069050 // Medtr4g134530 // Medtr7g076800 // Medtr2g015320 // Medtr2g007000 // Medtr2g095390 // Medtr1g114540 // Medtr1g112870 // Medtr6g005550 // Medtr4g088885 // Medtr4g124090 // Medtr2g064740 // Medtr7g096060 // Medtr1g116980 // Medtr5g018510 // Medtr1g084020 // Medtr…	// Medtr2g098440 // Medtr8g027780 // Medtr4g134680 // Medtr7g061020 // Medtr2g095390 // Medtr1g112870 // Medtr6g005550 // Medtr7g096060 // Medtr7g089120 // Medtr1g116980 // Medtr1g084020 // Medtr6g011680 // Medtr2g100230 // Medtr5g013790 // Medtr8g463270 // Medtr1g095810 // Medtr7g102070 // Medtr4g094232 // Medtr1g088730 // Medtr8g098230 // Medtr7g100820 // Medtr8g080160 // Medtr4g134170 // Medtr…
GO:0016818	F	hydrolase activity, acting on acid anhydrides, in phosphorus-containing anhydrides	79	670	124	1400	0.00047	0.019	// Medtr4g096930 // Medtr2g102150 // Medtr3g104470 // Medtr2g007010 // Medtr2g098440 // Medtr4g134680 // Medtr1g028390 // Medtr2g069050 // Medtr4g134530 // Medtr7g076800 // Medtr2g015320 // Medtr2g007000 // Medtr2g095390 // Medtr1g114540 // Medtr6g005550 // Medtr4g088885 // Medtr4g124090 // Medtr2g064740 // Medtr7g096060 // Medtr1g116980 // Medtr5g018510 // Medtr1g084020 // Medtr6g011680 // Medtr…	// Medtr2g098440 // Medtr8g027780 // Medtr4g134680 // Medtr7g061020 // Medtr2g095390 // Medtr6g005550 // Medtr7g096060 // Medtr7g089120 // Medtr1g116980 // Medtr1g084020 // Medtr6g011680 // Medtr2g100230 // Medtr5g013790 // Medtr8g463270 // Medtr1g095810 // Medtr7g102070 // Medtr4g094232 // Medtr1g088730 // Medtr8g098230 // Medtr7g100820 // Medtr8g080160 // Medtr4g134170 // Medtr3g086430 // Medtr…
GO:0017111	F	nucleoside-triphosphatase activity	78	670	122	1400	0.00044	0.019	// Medtr4g096930 // Medtr2g102150 // Medtr3g104470 // Medtr2g007010 // Medtr2g098440 // Medtr4g134680 // Medtr1g028390 // Medtr2g069050 // Medtr4g134530 // Medtr7g076800 // Medtr2g015320 // Medtr2g007000 // Medtr2g095390 // Medtr1g114540 // Medtr6g005550 // Medtr4g088885 // Medtr4g124090 // Medtr2g064740 // Medtr7g096060 // Medtr1g116980 // Medtr5g018510 // Medtr1g084020 // Medtr6g011680 // Medtr…	// Medtr2g098440 // Medtr8g027780 // Medtr4g134680 // Medtr7g061020 // Medtr2g095390 // Medtr6g005550 // Medtr7g096060 // Medtr7g089120 // Medtr1g116980 // Medtr1g084020 // Medtr6g011680 // Medtr2g100230 // Medtr5g013790 // Medtr8g463270 // Medtr1g095810 // Medtr7g102070 // Medtr4g094232 // Medtr1g088730 // Medtr8g098230 // Medtr7g100820 // Medtr8g080160 // Medtr4g134170 // Medtr3g086430 // Medtr…
GO:0016462	F	pyrophosphatase activity	79	670	124	1400	0.00047	0.019	// Medtr4g096930 // Medtr2g102150 // Medtr3g104470 // Medtr2g007010 // Medtr2g098440 // Medtr4g134680 // Medtr1g028390 // Medtr2g069050 // Medtr4g134530 // Medtr7g076800 // Medtr2g015320 // Medtr2g007000 // Medtr2g095390 // Medtr1g114540 // Medtr6g005550 // Medtr4g088885 // Medtr4g124090 // Medtr2g064740 // Medtr7g096060 // Medtr1g116980 // Medtr5g018510 // Medtr1g084020 // Medtr6g011680 // Medtr…	// Medtr2g098440 // Medtr8g027780 // Medtr4g134680 // Medtr7g061020 // Medtr2g095390 // Medtr6g005550 // Medtr7g096060 // Medtr7g089120 // Medtr1g116980 // Medtr1g084020 // Medtr6g011680 // Medtr2g100230 // Medtr5g013790 // Medtr8g463270 // Medtr1g095810 // Medtr7g102070 // Medtr4g094232 // Medtr1g088730 // Medtr8g098230 // Medtr7g100820 // Medtr8g080160 // Medtr4g134170 // Medtr3g086430 // Medtr…
GO:0005488	F	binding	578	670	1058	1400	0.00051	0.019	// Medtr3g106210 // Medtr4g134680 // Medtr1g105605 // Medtr3g007760 // Medtr4g076240 // Medtr2g095390 // Medtr5g034780 // Medtr8g011270 // Medtr8g024320 // Medtr8g022980 // Medtr1g102950 // Medtr4g028130 // Medtr8g100105 // Medtr4g074440 // Medtr4g111985 // Medtr8g106170 // Medtr2g084475 // Medtr8g020330 // Medtr5g076270 // Medtr7g092070 // Medtr1g038850 // Medtr3g011440 // Medtr7g100820 // Medtr…	// Medtr7g114370 // Medtr1g072260 // Medtr2g103303 // Medtr4g134680 // Medtr1g105605 // Medtr4g111985 // Medtr3g107320 // Medtr1g115225 // Medtr8g099750 // Medtr8g024590 // Medtr5g034780 // Medtr8g011270 // Medtr6g005550 // Medtr8g022980 // Medtr5g044160 // Medtr5g023050 // Medtr1g102950 // Medtr7g088340 // Medtr8g018620 // Medtr4g111915 // Medtr8g100105 // Medtr8g018747 // Medtr2g095030 // Medtr…
GO:0070035	F	purine NTP-dependent helicase activity	15	670	17	1400	0.00071	0.024	// Medtr1g056490 // Medtr1g116980 // Medtr2g102150 // Medtr2g015320 // Medtr2g055850 // Medtr7g076800 // Medtr2g084735 // Medtr2g100230 // Medtr2g007000 // Medtr0915s0010 // Medtr8g098675 // Medtr4g059460 // Medtr4g134170 // Medtr6g005550 // Medtr3g023880	// Medtr1g056490 // Medtr3g023880 // Medtr8g027780 // Medtr1g116980 // Medtr2g102150 // Medtr2g015320 // Medtr8g080160 // Medtr6g005550 // Medtr7g076800 // Medtr2g084735 // Medtr2g100230 // Medtr2g007000 // Medtr0915s0010 // Medtr8g098675 // Medtr4g059460 // Medtr2g055850 // Medtr4g134170
GO:0008026	F	ATP-dependent helicase activity	15	670	17	1400	0.00071	0.024	// Medtr1g056490 // Medtr1g116980 // Medtr2g102150 // Medtr2g015320 // Medtr2g055850 // Medtr7g076800 // Medtr2g084735 // Medtr2g100230 // Medtr2g007000 // Medtr0915s0010 // Medtr8g098675 // Medtr4g059460 // Medtr4g134170 // Medtr6g005550 // Medtr3g023880	// Medtr1g056490 // Medtr3g023880 // Medtr8g027780 // Medtr1g116980 // Medtr2g102150 // Medtr2g015320 // Medtr8g080160 // Medtr6g005550 // Medtr7g076800 // Medtr2g084735 // Medtr2g100230 // Medtr2g007000 // Medtr0915s0010 // Medtr8g098675 // Medtr4g059460 // Medtr2g055850 // Medtr4g134170
GO:0042623	F	ATPase activity, coupled	27	670	36	1400	0.00098	0.032	// Medtr7g076800 // Medtr2g015320 // Medtr2g007000 // Medtr6g005550 // Medtr7g073480 // Medtr4g008170 // Medtr1g116980 // Medtr1g084020 // Medtr6g011680 // Medtr2g102150 // Medtr3g097560 // Medtr2g084735 // Medtr2g100230 // Medtr5g013790 // Medtr0915s0010 // Medtr8g098675 // Medtr4g094232 // Medtr2g019020 // Medtr1g056490 // Medtr3g023880 // Medtr4g059460 // Medtr4g134170 // Medtr7g102070 // Medt…	// Medtr5g090760 // Medtr8g027780 // Medtr3g097560 // Medtr7g076800 // Medtr2g015320 // Medtr2g007000 // Medtr6g005550 // Medtr5g029750 // Medtr7g073480 // Medtr4g008170 // Medtr1g116980 // Medtr1g084020 // Medtr6g011680 // Medtr2g102150 // Medtr7g033755 // Medtr2g084735 // Medtr2g100230 // Medtr5g013790 // Medtr0915s0010 // Medtr4g123990 // Medtr8g098675 // Medtr4g094232 // Medtr2g019020 // Medt…
GO:0022892	F	substrate-specific transporter activity	33	670	46	1400	0.0011	0.033	// Medtr7g076700 // Medtr5g005990 // Medtr8g027450 // Medtr8g099090 // Medtr8g073210 // Medtr5g034780 // Medtr2g438150 // Medtr8g063690 // Medtr7g073480 // Medtr4g008170 // Medtr5g034500 // Medtr6g027630 // Medtr2g084610 // Medtr3g097560 // Medtr2g460590 // Medtr8g099785 // Medtr3g491860 // Medtr2g006750 // Medtr4g130820 // Medtr4g094232 // Medtr1g116957 // Medtr8g085950 // Medtr2g048510 // Medtr…	// Medtr5g090760 // Medtr5g005990 // Medtr3g097560 // Medtr8g027450 // Medtr8g099090 // Medtr4g103330 // Medtr5g024350 // Medtr2g438150 // Medtr8g073210 // Medtr5g071990 // Medtr8g024240 // Medtr7g076700 // Medtr5g034780 // Medtr4g008170 // Medtr3g055600 // Medtr6g027630 // Medtr2g084610 // Medtr7g033755 // Medtr2g460590 // Medtr8g099785 // Medtr3g491860 // Medtr2g006750 // Medtr4g130820 // Medtr…
GO:0016790	F	thiolester hydrolase activity	11	670	12	1400	0.0021	0.06	// Medtr1g010040 // Medtr4g077490 // Medtr3g100480 // Medtr3g079840 // Medtr5g086700 // Medtr1g014680 // Medtr2g070390 // Medtr4g107470 // Medtr3g108660 // Medtr1g041240 // Medtr2g081180	// Medtr1g010040 // Medtr4g077490 // Medtr2g071620 // Medtr1g041240 // Medtr3g079840 // Medtr5g086700 // Medtr1g014680 // Medtr2g070390 // Medtr4g107470 // Medtr3g108660 // Medtr3g100480 // Medtr2g081180
GO:0000166	F	nucleotide binding	209	670	371	1400	0.0022	0.06	// Medtr7g085290 // Medtr2g078740 // Medtr2g098440 // Medtr4g134680 // Medtr2g095390 // Medtr4g019410 // Medtr1g112870 // Medtr6g005550 // Medtr7g094660 // Medtr7g111610 // Medtr7g096060 // Medtr0915s0010 // Medtr1g084020 // Medtr6g011680 // Medtr1g102950 // Medtr1g114540 // Medtr5g011840 // Medtr2g100230 // Medtr5g013790 // Medtr1g095810 // Medtr3g462930 // Medtr3g099190 // Medtr7g089480 // Medt…	// Medtr1g072260 // Medtr4g134680 // Medtr7g061020 // Medtr1g075610 // Medtr8g024590 // Medtr6g005550 // Medtr5g089320 // Medtr1g102950 // Medtr8g463270 // Medtr5g031470 // Medtr1g080440 // Medtr5g027530 // Medtr0009s0390 // Medtr7g100820 // Medtr2g020810 // Medtr3g031040 // Medtr7g103440 // Medtr2g062850 // Medtr3g058530 // Medtr1g107480 // Medtr3g096410 // Medtr2g095390 // Medtr3g089977 // Medt…
GO:0004221	F	ubiquitin thiolesterase activity	11	670	12	1400	0.0021	0.06	// Medtr1g010040 // Medtr4g077490 // Medtr3g100480 // Medtr3g079840 // Medtr5g086700 // Medtr1g014680 // Medtr2g070390 // Medtr4g107470 // Medtr3g108660 // Medtr1g041240 // Medtr2g081180	// Medtr1g010040 // Medtr4g077490 // Medtr2g071620 // Medtr1g041240 // Medtr3g079840 // Medtr5g086700 // Medtr1g014680 // Medtr2g070390 // Medtr4g107470 // Medtr3g108660 // Medtr3g100480 // Medtr2g081180
GO:0016887	F	ATPase activity	31	670	45	1400	0.0041	0.11	// Medtr7g076800 // Medtr2g015320 // Medtr2g007000 // Medtr2g095390 // Medtr6g005550 // Medtr7g073480 // Medtr4g008170 // Medtr1g116980 // Medtr1g084020 // Medtr6g011680 // Medtr2g102150 // Medtr3g097560 // Medtr2g084735 // Medtr2g100230 // Medtr5g013790 // Medtr0915s0010 // Medtr8g098675 // Medtr4g094232 // Medtr2g019020 // Medtr1g056490 // Medtr3g023880 // Medtr3g080970 // Medtr4g059460 // Medt…	// Medtr6g066240 // Medtr3g096410 // Medtr5g090760 // Medtr8g027780 // Medtr3g097560 // Medtr7g076800 // Medtr2g015320 // Medtr2g007000 // Medtr2g095390 // Medtr4g116540 // Medtr6g005550 // Medtr5g029750 // Medtr7g073480 // Medtr4g008170 // Medtr1g116980 // Medtr1g084020 // Medtr6g011680 // Medtr2g102150 // Medtr7g033755 // Medtr2g084735 // Medtr2g100230 // Medtr5g013790 // Medtr0915s0010 // Medt…
GO:0046873	F	metal ion transmembrane transporter activity	9	670	10	1400	0.0077	0.19	// Medtr4g008170 // Medtr5g034500 // Medtr8g099090 // Medtr2g460590 // Medtr3g094090 // Medtr4g130820 // Medtr2g438150 // Medtr7g100110 // Medtr2g038310	// Medtr4g008170 // Medtr5g034500 // Medtr8g099090 // Medtr2g460590 // Medtr3g094090 // Medtr4g130820 // Medtr2g438150 // Medtr5g071990 // Medtr7g100110 // Medtr2g038310
GO:0016874	F	ligase activity	26	670	38	1400	0.0093	0.22	// Medtr8g077205 // Medtr4g063800 // Medtr5g025310 // Medtr2g033040 // Medtr1g112730 // Medtr5g066710 // Medtr7g117890 // Medtr4g094708 // Medtr8g100045 // Medtr5g034820 // Medtr3g110380 // Medtr4g074640 // Medtr5g068710 // Medtr1g066940 // Medtr7g061540 // Medtr6g013690 // Medtr3g073860 // Medtr3g115670 // Medtr3g058530 // Medtr4g057345 // Medtr8g060700 // Medtr4g037575 // Medtr4g076850 // Medtr…	// Medtr6g071340 // Medtr4g063800 // Medtr5g025310 // Medtr2g062770 // Medtr8g077205 // Medtr8g102050 // Medtr2g033040 // Medtr8g098325 // Medtr4g076200 // Medtr1g112730 // Medtr5g066710 // Medtr1g056870 // Medtr1g056880 // Medtr7g117890 // Medtr4g094708 // Medtr8g100045 // Medtr8g101330 // Medtr5g034820 // Medtr3g110380 // Medtr4g074640 // Medtr5g068710 // Medtr1g066940 // Medtr7g061540 // Medtr…
GO:0008047	F	enzyme activator activity	6	670	6	1400	0.012	0.26	// Medtr7g020860 // Medtr6g027300 // Medtr6g086630 // Medtr2g037930 // Medtr3g092100 // Medtr4g074170	// Medtr7g020860 // Medtr6g027300 // Medtr3g092100 // Medtr2g037930 // Medtr6g086630 // Medtr4g074170
GO:0004721	F	phosphoprotein phosphatase activity	6	670	6	1400	0.012	0.26	// Medtr6g087000 // Medtr3g104710 // Medtr4g050540 // Medtr7g023250 // Medtr1g089370 // Medtr7g094670	// Medtr6g087000 // Medtr3g104710 // Medtr4g050540 // Medtr7g023250 // Medtr1g089370 // Medtr7g094670
GO:0005096	F	GTPase activator activity	6	670	6	1400	0.012	0.26	// Medtr7g020860 // Medtr6g027300 // Medtr6g086630 // Medtr2g037930 // Medtr3g092100 // Medtr4g074170	// Medtr7g020860 // Medtr6g027300 // Medtr3g092100 // Medtr2g037930 // Medtr6g086630 // Medtr4g074170
GO:0016881	F	acid-amino acid ligase activity	15	670	20	1400	0.013	0.28	// Medtr8g077205 // Medtr4g063800 // Medtr8g060700 // Medtr4g037575 // Medtr1g066940 // Medtr7g061540 // Medtr4g094708 // Medtr6g013690 // Medtr2g079270 // Medtr7g117890 // Medtr5g066710 // Medtr2g033040 // Medtr1g112730 // Medtr3g099777 // Medtr3g115670	// Medtr1g112730 // Medtr8g077205 // Medtr4g063800 // Medtr8g060700 // Medtr5g066710 // Medtr1g056870 // Medtr1g066940 // Medtr1g056880 // Medtr7g061540 // Medtr4g094708 // Medtr6g013690 // Medtr5g048050 // Medtr6g071340 // Medtr3g115670 // Medtr4g037575 // Medtr2g033040 // Medtr7g117890 // Medtr3g099777 // Medtr4g076200 // Medtr2g079270
GO:0016772	F	transferase activity, transferring phosphorus-containing groups	96	670	168	1400	0.014	0.29	// Medtr2g078740 // Medtr8g093570 // Medtr4g019410 // Medtr4g128640 // Medtr7g111610 // Medtr3g099370 // Medtr4g109390 // Medtr5g011840 // Medtr1g041150 // Medtr7g089480 // Medtr2g021330 // Medtr3g086120 // Medtr7g099220 // Medtr2g449790 // Medtr4g124590 // Medtr4g105370 // Medtr1g077800 // Medtr3g080050 // Medtr7g074010 // Medtr6g074905 // Medtr8g006870 // Medtr6g086565 // Medtr5g026510 // Medtr…	// Medtr2g085200 // Medtr8g093570 // Medtr1g075610 // Medtr8g024590 // Medtr4g128990 // Medtr4g128640 // Medtr7g100630 // Medtr7g098610 // Medtr3g099370 // Medtr8g088745 // Medtr4g109390 // Medtr7g086420 // Medtr8g088740 // Medtr5g011840 // Medtr2g028580 // Medtr1g041150 // Medtr1g080440 // Medtr7g089480 // Medtr5g027530 // Medtr1g014670 // Medtr8g013600 // Medtr3g086120 // Medtr7g018200 // Medtr…
GO:0005215	F	transporter activity	42	670	68	1400	0.017	0.33	// Medtr2g019020 // Medtr7g076700 // Medtr3g102620 // Medtr5g005990 // Medtr8g027450 // Medtr8g099090 // Medtr8g073210 // Medtr5g034780 // Medtr2g438150 // Medtr1g112870 // Medtr7g021500 // Medtr7g073480 // Medtr4g008170 // Medtr5g034500 // Medtr6g011680 // Medtr2g084610 // Medtr3g097560 // Medtr2g460590 // Medtr8g099785 // Medtr3g491860 // Medtr2g006750 // Medtr4g130820 // Medtr4g094232 // Medtr…	// Medtr1g116957 // Medtr7g065080 // Medtr8g076880 // Medtr5g090760 // Medtr3g102620 // Medtr5g005990 // Medtr3g097560 // Medtr8g027450 // Medtr5g024350 // Medtr8g099090 // Medtr8g073210 // Medtr3g109922 // Medtr4g103330 // Medtr2g438150 // Medtr5g034780 // Medtr3g117090 // Medtr1g112870 // Medtr8g024240 // Medtr7g076700 // Medtr7g006540 // Medtr7g073480 // Medtr4g008170 // Medtr5g071990 // Medtr…
GO:0030695	F	GTPase regulator activity	11	670	14	1400	0.02	0.37	// Medtr5g080650 // Medtr5g020140 // Medtr8g012560 // Medtr7g020860 // Medtr6g027300 // Medtr6g086630 // Medtr2g037930 // Medtr3g092100 // Medtr4g075640 // Medtr4g124430 // Medtr4g074170	// Medtr3g069590 // Medtr5g080650 // Medtr5g020140 // Medtr2g101830 // Medtr8g012560 // Medtr7g020860 // Medtr6g027300 // Medtr6g086630 // Medtr2g037930 // Medtr4g074170 // Medtr4g075640 // Medtr3g092100 // Medtr5g081410 // Medtr4g124430
GO:0005083	F	small GTPase regulator activity	11	670	14	1400	0.02	0.37	// Medtr5g080650 // Medtr5g020140 // Medtr8g012560 // Medtr7g020860 // Medtr6g027300 // Medtr6g086630 // Medtr2g037930 // Medtr3g092100 // Medtr4g075640 // Medtr4g124430 // Medtr4g074170	// Medtr3g069590 // Medtr5g080650 // Medtr5g020140 // Medtr2g101830 // Medtr8g012560 // Medtr7g020860 // Medtr6g027300 // Medtr6g086630 // Medtr2g037930 // Medtr4g074170 // Medtr4g075640 // Medtr3g092100 // Medtr5g081410 // Medtr4g124430
GO:0060589	F	nucleoside-triphosphatase regulator activity	11	670	14	1400	0.02	0.37	// Medtr5g080650 // Medtr5g020140 // Medtr8g012560 // Medtr7g020860 // Medtr6g027300 // Medtr6g086630 // Medtr2g037930 // Medtr3g092100 // Medtr4g075640 // Medtr4g124430 // Medtr4g074170	// Medtr3g069590 // Medtr5g080650 // Medtr5g020140 // Medtr2g101830 // Medtr8g012560 // Medtr7g020860 // Medtr6g027300 // Medtr6g086630 // Medtr2g037930 // Medtr4g074170 // Medtr4g075640 // Medtr3g092100 // Medtr5g081410 // Medtr4g124430
GO:0060089	F	molecular transducer activity	14	670	19	1400	0.021	0.37	// Medtr2g034020 // Medtr2g088430 // Medtr5g018510 // Medtr8g106150 // Medtr2g034040 // Medtr1g079790 // Medtr4g122160 // Medtr2g036510 // Medtr8g080770 // Medtr4g121020 // Medtr2g021330 // Medtr8g073210 // Medtr4g117490 // Medtr3g085130	// Medtr2g034020 // Medtr2g034040 // Medtr2g088430 // Medtr5g018510 // Medtr1g014670 // Medtr8g080770 // Medtr2g021330 // Medtr2g091015 // Medtr1g079790 // Medtr4g061610 // Medtr8g106150 // Medtr4g122160 // Medtr2g036510 // Medtr3g085130 // Medtr4g121020 // Medtr5g024350 // Medtr8g073210 // Medtr4g117490 // Medtr3g102600
GO:0004871	F	signal transducer activity	14	670	19	1400	0.021	0.37	// Medtr2g034020 // Medtr2g088430 // Medtr5g018510 // Medtr8g106150 // Medtr2g034040 // Medtr1g079790 // Medtr4g122160 // Medtr2g036510 // Medtr8g080770 // Medtr4g121020 // Medtr2g021330 // Medtr8g073210 // Medtr4g117490 // Medtr3g085130	// Medtr2g034020 // Medtr2g034040 // Medtr2g088430 // Medtr5g018510 // Medtr1g014670 // Medtr8g080770 // Medtr2g021330 // Medtr2g091015 // Medtr1g079790 // Medtr4g061610 // Medtr8g106150 // Medtr4g122160 // Medtr2g036510 // Medtr3g085130 // Medtr4g121020 // Medtr5g024350 // Medtr8g073210 // Medtr4g117490 // Medtr3g102600
GO:0004842	F	ubiquitin-protein ligase activity	12	670	16	1400	0.027	0.44	// Medtr8g077205 // Medtr4g063800 // Medtr5g066710 // Medtr1g066940 // Medtr7g061540 // Medtr4g094708 // Medtr6g013690 // Medtr3g115670 // Medtr4g037575 // Medtr2g033040 // Medtr7g117890 // Medtr3g099777	// Medtr8g077205 // Medtr4g063800 // Medtr1g056870 // Medtr5g066710 // Medtr1g066940 // Medtr1g056880 // Medtr7g117890 // Medtr4g094708 // Medtr6g013690 // Medtr5g048050 // Medtr6g071340 // Medtr3g115670 // Medtr4g037575 // Medtr2g033040 // Medtr7g061540 // Medtr3g099777
GO:0019787	F	small conjugating protein ligase activity	12	670	16	1400	0.027	0.44	// Medtr8g077205 // Medtr4g063800 // Medtr5g066710 // Medtr1g066940 // Medtr7g061540 // Medtr4g094708 // Medtr6g013690 // Medtr3g115670 // Medtr4g037575 // Medtr2g033040 // Medtr7g117890 // Medtr3g099777	// Medtr8g077205 // Medtr4g063800 // Medtr1g056870 // Medtr5g066710 // Medtr1g066940 // Medtr1g056880 // Medtr7g117890 // Medtr4g094708 // Medtr6g013690 // Medtr5g048050 // Medtr6g071340 // Medtr3g115670 // Medtr4g037575 // Medtr2g033040 // Medtr7g061540 // Medtr3g099777
GO:0016879	F	ligase activity, forming carbon-nitrogen bonds	19	670	28	1400	0.028	0.44	// Medtr8g077205 // Medtr4g063800 // Medtr3g073860 // Medtr8g060700 // Medtr4g037575 // Medtr1g066940 // Medtr5g025310 // Medtr7g061540 // Medtr4g094708 // Medtr6g013690 // Medtr2g079270 // Medtr8g100045 // Medtr7g117890 // Medtr5g066710 // Medtr8g107280 // Medtr1g112730 // Medtr3g099777 // Medtr2g033040 // Medtr3g115670	// Medtr8g077205 // Medtr4g063800 // Medtr5g025310 // Medtr2g062770 // Medtr6g071340 // Medtr2g033040 // Medtr1g112730 // Medtr4g076200 // Medtr8g098325 // Medtr5g066710 // Medtr1g056880 // Medtr7g117890 // Medtr4g094708 // Medtr8g100045 // Medtr8g101330 // Medtr1g056870 // Medtr1g066940 // Medtr7g061540 // Medtr6g013690 // Medtr3g073860 // Medtr3g115670 // Medtr4g103680 // Medtr8g060700 // Medtr…
GO:0016773	F	phosphotransferase activity, alcohol group as acceptor	83	670	147	1400	0.029	0.45	// Medtr2g078810 // Medtr6g006770 // Medtr2g090120 // Medtr5g082700 // Medtr2g078740 // Medtr8g006870 // Medtr1g052115 // Medtr6g086565 // Medtr5g026510 // Medtr8g093570 // Medtr1g099110 // Medtr4g122160 // Medtr5g098970 // Medtr6g004070 // Medtr1g007150 // Medtr4g019410 // Medtr4g128640 // Medtr1g081790 // Medtr4g117490 // Medtr1g061190 // Medtr7g111610 // Medtr5g011840 // Medtr2g073560 // Medtr…	// Medtr2g085200 // Medtr8g093570 // Medtr1g075610 // Medtr8g024590 // Medtr4g019410 // Medtr4g128640 // Medtr7g100630 // Medtr7g098610 // Medtr8g088745 // Medtr4g109390 // Medtr7g086420 // Medtr8g088740 // Medtr5g011840 // Medtr2g028580 // Medtr1g041150 // Medtr1g080440 // Medtr7g089480 // Medtr5g027530 // Medtr1g014670 // Medtr8g013600 // Medtr3g086120 // Medtr7g018200 // Medtr4g014070 // Medtr…
GO:0016301	F	kinase activity	81	670	144	1400	0.033	0.51	// Medtr2g078810 // Medtr6g006770 // Medtr2g090120 // Medtr5g082700 // Medtr2g078740 // Medtr8g006870 // Medtr1g052115 // Medtr6g086565 // Medtr5g026510 // Medtr2g043380 // Medtr1g099110 // Medtr4g122160 // Medtr5g098970 // Medtr6g004070 // Medtr1g007150 // Medtr4g019410 // Medtr6g088790 // Medtr1g081790 // Medtr4g117490 // Medtr1g061190 // Medtr7g111610 // Medtr5g011840 // Medtr2g073560 // Medtr…	// Medtr2g078740 // Medtr4g014070 // Medtr1g075610 // Medtr8g024590 // Medtr4g019410 // Medtr7g100630 // Medtr7g098610 // Medtr8g088745 // Medtr4g109390 // Medtr7g086420 // Medtr8g088740 // Medtr5g011840 // Medtr2g028580 // Medtr1g041150 // Medtr1g080440 // Medtr7g089480 // Medtr5g027530 // Medtr1g014670 // Medtr8g013600 // Medtr3g086120 // Medtr7g018200 // Medtr3g110840 // Medtr2g449790 // Medtr…
GO:0003723	F	RNA binding	27	670	43	1400	0.038	0.56	// Medtr1g054710 // Medtr1g492710 // Medtr7g117545 // Medtr7g067540 // Medtr5g059080 // Medtr3g434840 // Medtr4g031680 // Medtr2g097670 // Medtr8g073170 // Medtr4g120470 // Medtr3g104280 // Medtr4g064670 // Medtr4g030200 // Medtr3g110650 // Medtr3g102040 // Medtr8g106170 // Medtr5g008420 // Medtr2g036900 // Medtr7g083840 // Medtr7g114850 // Medtr8g014560 // Medtr4g036415 // Medtr8g089980 // Medtr…	// Medtr2g064460 // Medtr1g054710 // Medtr1g492710 // Medtr7g117545 // Medtr4g074160 // Medtr7g067540 // Medtr5g059080 // Medtr5g068780 // Medtr4g051430 // Medtr0316s0010 // Medtr3g434840 // Medtr1g114000 // Medtr4g031680 // Medtr2g097670 // Medtr8g073170 // Medtr4g112780 // Medtr3g102040 // Medtr4g064670 // Medtr7g114850 // Medtr3g460700 // Medtr4g030200 // Medtr3g110650 // Medtr3g104280 // Medt…
GO:0004812	F	aminoacyl-tRNA ligase activity	6	670	7	1400	0.05	0.59	// Medtr3g110380 // Medtr4g074640 // Medtr5g068710 // Medtr4g076850 // Medtr3g058530 // Medtr5g034820	// Medtr3g110380 // Medtr4g074640 // Medtr5g068710 // Medtr4g076850 // Medtr8g102050 // Medtr3g058530 // Medtr5g034820
GO:0005543	F	phospholipid binding	8	670	10	1400	0.042	0.59	// Medtr4g134680 // Medtr7g020860 // Medtr3g106770 // Medtr4g074170 // Medtr4g123110 // Medtr2g104070 // Medtr5g013780 // Medtr3g077620	// Medtr4g123110 // Medtr7g020860 // Medtr3g106770 // Medtr4g074170 // Medtr4g134680 // Medtr2g104070 // Medtr5g013780 // Medtr8g038150 // Medtr8g038170 // Medtr3g077620
GO:0004672	F	protein kinase activity	77	670	138	1400	0.045	0.59	// Medtr2g078810 // Medtr6g006770 // Medtr2g090120 // Medtr5g082700 // Medtr2g078740 // Medtr8g006870 // Medtr1g052115 // Medtr6g086565 // Medtr5g026510 // Medtr2g043380 // Medtr1g099110 // Medtr4g122160 // Medtr5g098970 // Medtr1g007150 // Medtr4g019410 // Medtr6g088790 // Medtr1g081790 // Medtr4g117490 // Medtr1g061190 // Medtr7g111610 // Medtr5g011840 // Medtr2g073560 // Medtr3g116640 // Medtr…	// Medtr2g078740 // Medtr4g014070 // Medtr1g075610 // Medtr8g024590 // Medtr4g019410 // Medtr7g100630 // Medtr7g098610 // Medtr8g088745 // Medtr7g086420 // Medtr8g088740 // Medtr5g011840 // Medtr2g028580 // Medtr1g041150 // Medtr1g080440 // Medtr7g089480 // Medtr1g014670 // Medtr8g013600 // Medtr3g086120 // Medtr7g018200 // Medtr3g110840 // Medtr2g449790 // Medtr5g069000 // Medtr7g116650 // Medtr…
GO:0016875	F	ligase activity, forming carbon-oxygen bonds	6	670	7	1400	0.05	0.59	// Medtr3g110380 // Medtr4g074640 // Medtr5g068710 // Medtr4g076850 // Medtr3g058530 // Medtr5g034820	// Medtr3g110380 // Medtr4g074640 // Medtr5g068710 // Medtr4g076850 // Medtr8g102050 // Medtr3g058530 // Medtr5g034820
GO:0015267	F	channel activity	6	670	7	1400	0.05	0.59	// Medtr3g009530 // Medtr2g088430 // Medtr5g005990 // Medtr2g460590 // Medtr4g130820 // Medtr8g073210	// Medtr3g009530 // Medtr2g088430 // Medtr5g005990 // Medtr2g460590 // Medtr5g024350 // Medtr4g130820 // Medtr8g073210
GO:0022836	F	gated channel activity	6	670	7	1400	0.05	0.59	// Medtr3g009530 // Medtr2g088430 // Medtr5g005990 // Medtr2g460590 // Medtr4g130820 // Medtr8g073210	// Medtr3g009530 // Medtr2g088430 // Medtr5g005990 // Medtr2g460590 // Medtr5g024350 // Medtr4g130820 // Medtr8g073210
GO:0022838	F	substrate-specific channel activity	6	670	7	1400	0.05	0.59	// Medtr3g009530 // Medtr2g088430 // Medtr5g005990 // Medtr2g460590 // Medtr4g130820 // Medtr8g073210	// Medtr3g009530 // Medtr2g088430 // Medtr5g005990 // Medtr2g460590 // Medtr5g024350 // Medtr4g130820 // Medtr8g073210
GO:0003676	F	nucleic acid binding	135	670	251	1400	0.048	0.59	// Medtr7g085290 // Medtr2g098440 // Medtr4g031680 // Medtr6g005550 // Medtr7g094660 // Medtr8g022980 // Medtr1g116980 // Medtr4g028130 // Medtr2g100230 // Medtr3g104280 // Medtr4g064670 // Medtr1g095810 // Medtr5g010300 // Medtr2g043250 // Medtr8g106170 // Medtr8g020330 // Medtr5g076270 // Medtr7g092070 // Medtr3g095960 // Medtr7g100820 // Medtr2g095030 // Medtr4g134170 // Medtr3g009470 // Medtr…	// Medtr2g090900 // Medtr2g098440 // Medtr3g087830 // Medtr8g027780 // Medtr7g085290 // Medtr4g031680 // Medtr8g066180 // Medtr8g099750 // Medtr5g068780 // Medtr6g005550 // Medtr7g094660 // Medtr8g022980 // Medtr4g088150 // Medtr1g116980 // Medtr1g114000 // Medtr8g080160 // Medtr4g111915 // Medtr2g100230 // Medtr3g104280 // Medtr4g064670 // Medtr1g095810 // Medtr4g104470 // Medtr3g061440 // Medtr…
GO:0022803	F	passive transmembrane transporter activity	6	670	7	1400	0.05	0.59	// Medtr3g009530 // Medtr2g088430 // Medtr5g005990 // Medtr2g460590 // Medtr4g130820 // Medtr8g073210	// Medtr3g009530 // Medtr2g088430 // Medtr5g005990 // Medtr2g460590 // Medtr5g024350 // Medtr4g130820 // Medtr8g073210
GO:0005216	F	ion channel activity	6	670	7	1400	0.05	0.59	// Medtr3g009530 // Medtr2g088430 // Medtr5g005990 // Medtr2g460590 // Medtr4g130820 // Medtr8g073210	// Medtr3g009530 // Medtr2g088430 // Medtr5g005990 // Medtr2g460590 // Medtr5g024350 // Medtr4g130820 // Medtr8g073210
GO:0016876	F	ligase activity, forming aminoacyl-tRNA and related compounds	6	670	7	1400	0.05	0.59	// Medtr3g110380 // Medtr4g074640 // Medtr5g068710 // Medtr4g076850 // Medtr3g058530 // Medtr5g034820	// Medtr3g110380 // Medtr4g074640 // Medtr5g068710 // Medtr4g076850 // Medtr8g102050 // Medtr3g058530 // Medtr5g034820
GO:0015075	F	ion transmembrane transporter activity	18	670	28	1400	0.062	0.73	// Medtr7g076700 // Medtr7g073480 // Medtr4g008170 // Medtr5g034500 // Medtr3g009530 // Medtr2g088430 // Medtr5g005990 // Medtr2g048510 // Medtr3g097560 // Medtr8g099090 // Medtr2g460590 // Medtr8g073210 // Medtr4g094232 // Medtr3g094090 // Medtr4g130820 // Medtr2g438150 // Medtr7g100110 // Medtr2g038310	// Medtr7g076700 // Medtr5g005990 // Medtr3g097560 // Medtr8g099090 // Medtr4g103330 // Medtr5g024350 // Medtr2g438150 // Medtr8g073210 // Medtr5g071990 // Medtr8g024240 // Medtr5g090760 // Medtr7g073480 // Medtr4g008170 // Medtr3g055600 // Medtr7g033755 // Medtr2g460590 // Medtr4g130820 // Medtr4g094232 // Medtr2g089510 // Medtr2g048510 // Medtr5g034500 // Medtr3g009530 // Medtr2g088430 // Medtr…
GO:0004674	F	protein serine/threonine kinase activity	53	670	95	1400	0.082	0.94	// Medtr2g078810 // Medtr1g052115 // Medtr5g082700 // Medtr8g006870 // Medtr5g026510 // Medtr1g099110 // Medtr4g122160 // Medtr1g007150 // Medtr4g019410 // Medtr1g081790 // Medtr4g117490 // Medtr1g061190 // Medtr7g100630 // Medtr2g073560 // Medtr1g050690 // Medtr1g109580 // Medtr5g066490 // Medtr4g051648 // Medtr5g014700 // Medtr4g132070 // Medtr1g101630 // Medtr2g021330 // Medtr1g041150 // Medtr…	// Medtr1g075610 // Medtr8g024590 // Medtr4g019410 // Medtr7g100630 // Medtr7g098610 // Medtr8g088740 // Medtr2g028580 // Medtr1g041150 // Medtr1g080440 // Medtr7g089480 // Medtr8g013600 // Medtr7g070200 // Medtr7g018200 // Medtr7g099220 // Medtr5g069000 // Medtr7g116650 // Medtr4g105370 // Medtr2g020810 // Medtr1g105290 // Medtr3g080050 // Medtr2g062850 // Medtr6g074905 // Medtr8g006870 // Medtr…
GO:0004222	F	metalloendopeptidase activity	8	670	11	1400	0.089	0.98	// Medtr3g466820 // Medtr7g096060 // Medtr3g111630 // Medtr5g069780 // Medtr1g028390 // Medtr3g104470 // Medtr7g091590 // Medtr3g462930	// Medtr3g466820 // Medtr7g096060 // Medtr1g028390 // Medtr3g111630 // Medtr5g069780 // Medtr5g036270 // Medtr3g104470 // Medtr5g036083 // Medtr7g053330 // Medtr7g091590 // Medtr3g462930
GO:0008237	F	metallopeptidase activity	8	670	11	1400	0.089	0.98	// Medtr3g466820 // Medtr7g096060 // Medtr3g111630 // Medtr5g069780 // Medtr1g028390 // Medtr3g104470 // Medtr7g091590 // Medtr3g462930	// Medtr3g466820 // Medtr7g096060 // Medtr1g028390 // Medtr3g111630 // Medtr5g069780 // Medtr5g036270 // Medtr3g104470 // Medtr5g036083 // Medtr7g053330 // Medtr7g091590 // Medtr3g462930
GO:0000156	F	two-component response regulator activity	5	670	6	1400	0.091	0.99	// Medtr8g106150 // Medtr3g085130 // Medtr8g080770 // Medtr4g121020 // Medtr1g079790	// Medtr3g085130 // Medtr1g079790 // Medtr8g080770 // Medtr4g121020 // Medtr8g106150 // Medtr3g102600
GO:0004252	F	serine-type endopeptidase activity	11	670	22	1400	0.5	1	// Medtr3g067690 // Medtr3g067695 // Medtr4g127480 // Medtr4g099020 // Medtr1g084020 // Medtr0025s0060 // Medtr4g073540 // Medtr3g115030 // Medtr5g013790 // Medtr1g040725 // Medtr1g018510	// Medtr3g067690 // Medtr3g067695 // Medtr5g011340 // Medtr1g007030 // Medtr7g481600 // Medtr5g011260 // Medtr7g079295 // Medtr3g104930 // Medtr4g127480 // Medtr1g084020 // Medtr0025s0060 // Medtr5g013790 // Medtr1g018510 // Medtr8g042710 // Medtr4g073540 // Medtr1g048110 // Medtr3g115030 // Medtr2g046740 // Medtr7g081580 // Medtr4g099020 // Medtr1g079120 // Medtr1g040725
GO:0043169	F	cation binding	114	670	252	1400	0.8	1	// Medtr3g111630 // Medtr7g103840 // Medtr1g105605 // Medtr3g007760 // Medtr1g076990 // Medtr8g011270 // Medtr8g024320 // Medtr8g020970 // Medtr1g102950 // Medtr7g020860 // Medtr1g080030 // Medtr4g028130 // Medtr4g107470 // Medtr1g095810 // Medtr1g090803 // Medtr3g100480 // Medtr3g107520 // Medtr4g094232 // Medtr7g089480 // Medtr4g111985 // Medtr2g084475 // Medtr7g092070 // Medtr3g095960 // Medtr…	// Medtr3g111630 // Medtr4g133800 // Medtr4g096930 // Medtr1g105605 // Medtr4g111985 // Medtr3g107320 // Medtr3g107610 // Medtr5g070010 // Medtr1g076990 // Medtr5g099170 // Medtr8g011270 // Medtr8g024320 // Medtr7g086230 // Medtr5g089320 // Medtr3g463060 // Medtr4g102310 // Medtr2g010860 // Medtr8g020970 // Medtr1g102950 // Medtr4g081420 // Medtr1g080030 // Medtr8g018620 // Medtr4g028130 // Medtr…
GO:0046914	F	transition metal ion binding	87	670	197	1400	0.85	1	// Medtr3g111630 // Medtr4g096930 // Medtr1g105605 // Medtr3g007760 // Medtr1g076990 // Medtr8g011270 // Medtr8g024320 // Medtr8g020970 // Medtr1g102950 // Medtr7g020860 // Medtr4g028130 // Medtr4g107470 // Medtr1g095810 // Medtr1g090803 // Medtr3g100480 // Medtr3g107520 // Medtr4g111985 // Medtr2g084475 // Medtr7g092070 // Medtr3g095960 // Medtr3g011440 // Medtr4g036415 // Medtr4g037575 // Medtr…	// Medtr3g111630 // Medtr4g096930 // Medtr1g105605 // Medtr4g111985 // Medtr3g107610 // Medtr5g070010 // Medtr1g076990 // Medtr8g011270 // Medtr8g024320 // Medtr7g086230 // Medtr3g463060 // Medtr4g102310 // Medtr8g020970 // Medtr1g102950 // Medtr4g081420 // Medtr7g088340 // Medtr8g018620 // Medtr4g028130 // Medtr4g107470 // Medtr1g095810 // Medtr1g090803 // Medtr3g100480 // Medtr3g089005 // Medtr…
GO:0005198	F	structural molecule activity	5	670	35	1400	1	1	// Medtr4g069920 // Medtr3g089910 // Medtr3g070940 // Medtr1g492710 // Medtr3g116480	// Medtr2g064460 // Medtr1g101130 // Medtr5g083790 // Medtr1g022450 // Medtr2g044920 // Medtr5g068780 // Medtr4g051430 // Medtr7g116690 // Medtr7g089120 // Medtr0316s0010 // Medtr3g116480 // Medtr4g047920 // Medtr1g067490 // Medtr7g076530 // Medtr3g062930 // Medtr3g089910 // Medtr3g080800 // Medtr7g023260 // Medtr2g082410 // Medtr4g034720 // Medtr4g069920 // Medtr7g069950 // Medtr7g085940 // Medt…
GO:0016740	F	transferase activity	114	670	216	1400	0.1	1	// Medtr2g078740 // Medtr8g093570 // Medtr4g019410 // Medtr4g128640 // Medtr2g014460 // Medtr7g111610 // Medtr3g099370 // Medtr4g109390 // Medtr5g011840 // Medtr1g041150 // Medtr7g089480 // Medtr2g021330 // Medtr3g086120 // Medtr3g011440 // Medtr2g449790 // Medtr4g124590 // Medtr3g107740 // Medtr4g105370 // Medtr1g077800 // Medtr3g080050 // Medtr7g074010 // Medtr6g074905 // Medtr8g006870 // Medtr…	// Medtr4g096690 // Medtr5g026510 // Medtr8g093570 // Medtr1g075610 // Medtr8g024590 // Medtr4g128990 // Medtr4g128640 // Medtr2g014460 // Medtr6g014170 // Medtr7g099220 // Medtr7g100630 // Medtr7g070870 // Medtr3g108640 // Medtr7g098610 // Medtr3g099370 // Medtr8g088745 // Medtr4g109390 // Medtr7g086420 // Medtr8g088740 // Medtr4g115620 // Medtr0017s0100 // Medtr7g116650 // Medtr2g028580 // Medt…
GO:0016741	F	transferase activity, transferring one-carbon groups	6	670	15	1400	0.81	1	// Medtr7g084090 // Medtr8g089980 // Medtr3g079640 // Medtr3g011440 // Medtr2g006570 // Medtr6g015630	// Medtr3g108640 // Medtr1g114000 // Medtr7g084090 // Medtr6g088715 // Medtr1g036490 // Medtr8g089980 // Medtr3g079640 // Medtr7g034345 // Medtr3g111840 // Medtr0017s0100 // Medtr3g011440 // Medtr2g006570 // Medtr3g460700 // Medtr5g023660 // Medtr6g015630
GO:0004713	F	protein tyrosine kinase activity	65	670	121	1400	0.13	1	// Medtr2g078810 // Medtr6g006770 // Medtr2g090120 // Medtr5g082700 // Medtr2g078740 // Medtr8g006870 // Medtr1g052115 // Medtr5g026510 // Medtr2g043380 // Medtr1g099110 // Medtr4g122160 // Medtr5g098970 // Medtr4g019410 // Medtr6g088790 // Medtr1g081790 // Medtr4g117490 // Medtr1g061190 // Medtr7g100630 // Medtr5g011840 // Medtr3g116640 // Medtr1g050690 // Medtr1g109580 // Medtr5g066490 // Medtr…	// Medtr2g078740 // Medtr4g014070 // Medtr1g075610 // Medtr8g024590 // Medtr4g019410 // Medtr7g100630 // Medtr7g098610 // Medtr7g086420 // Medtr8g088740 // Medtr5g011840 // Medtr2g028580 // Medtr1g041150 // Medtr1g080440 // Medtr7g089480 // Medtr8g013600 // Medtr3g086120 // Medtr7g018200 // Medtr3g110840 // Medtr2g449790 // Medtr5g069000 // Medtr7g116650 // Medtr4g105370 // Medtr2g020810 // Medtr…
GO:0003924	F	GTPase activity	8	670	13	1400	0.24	1	// Medtr8g087950 // Medtr2g069050 // Medtr5g018510 // Medtr4g134680 // Medtr6g080420 // Medtr1g082870 // Medtr4g093750 // Medtr7g009740	// Medtr6g087980 // Medtr8g087950 // Medtr2g069050 // Medtr7g089120 // Medtr1g101130 // Medtr5g018510 // Medtr4g134680 // Medtr6g080420 // Medtr1g082870 // Medtr2g069440 // Medtr8g463270 // Medtr4g093750 // Medtr7g009740
GO:0003682	F	chromatin binding	8	670	13	1400	0.24	1	// Medtr8g020330 // Medtr3g088480 // Medtr4g069830 // Medtr4g118845 // Medtr1g095570 // Medtr1g083040 // Medtr2g020000 // Medtr8g069965	// Medtr8g020330 // Medtr3g088480 // Medtr0251s0050 // Medtr7g010210 // Medtr4g118845 // Medtr1g095570 // Medtr4g069830 // Medtr3g110028 // Medtr1g083040 // Medtr2g020000 // Medtr0008s0470 // Medtr8g069965 // Medtr3g074520
GO:0042578	F	phosphoric ester hydrolase activity	12	670	22	1400	0.34	1	// Medtr4g124630 // Medtr1g089370 // Medtr4g032925 // Medtr3g071580 // Medtr3g104710 // Medtr4g050540 // Medtr5g023050 // Medtr7g023250 // Medtr6g087000 // Medtr3g085400 // Medtr1g092570 // Medtr7g094670	// Medtr3g107360 // Medtr3g107320 // Medtr3g070720 // Medtr7g023250 // Medtr4g124630 // Medtr6g087000 // Medtr3g074970 // Medtr5g023050 // Medtr3g069280 // Medtr7g066120 // Medtr4g085800 // Medtr1g089370 // Medtr4g050540 // Medtr3g085400 // Medtr1g092570 // Medtr7g080530 // Medtr7g094670 // Medtr3g074930 // Medtr4g032925 // Medtr3g071580 // Medtr3g104710 // Medtr3g070100
GO:0016614	F	oxidoreductase activity, acting on CH-OH group of donors	5	670	10	1400	0.57	1	// Medtr1g050360 // Medtr6g069685 // Medtr1g107480 // Medtr6g087670 // Medtr8g032040	// Medtr6g069685 // Medtr7g022440 // Medtr3g085740 // Medtr2g099910 // Medtr6g087670 // Medtr8g005980 // Medtr4g074350 // Medtr1g050360 // Medtr1g107480 // Medtr8g032040
GO:0000155	F	two-component sensor activity	5	670	7	1400	0.19	1	// Medtr8g106150 // Medtr2g034040 // Medtr3g085130 // Medtr8g080770 // Medtr1g079790	// Medtr1g014670 // Medtr8g080770 // Medtr2g034040 // Medtr1g079790 // Medtr4g061610 // Medtr8g106150 // Medtr3g085130
GO:0019829	F	cation-transporting ATPase activity	6	670	8	1400	0.12	1	// Medtr7g073480 // Medtr4g008170 // Medtr3g097560 // Medtr7g100110 // Medtr4g094232 // Medtr2g038310	// Medtr7g073480 // Medtr4g008170 // Medtr5g090760 // Medtr3g097560 // Medtr7g033755 // Medtr4g094232 // Medtr7g100110 // Medtr2g038310
GO:0022804	F	active transmembrane transporter activity	12	670	22	1400	0.34	1	// Medtr2g019020 // Medtr7g073480 // Medtr4g008170 // Medtr6g011680 // Medtr2g048510 // Medtr3g097560 // Medtr6g027630 // Medtr4g094232 // Medtr4g005280 // Medtr2g038310 // Medtr7g100110 // Medtr7g102070	// Medtr5g090760 // Medtr7g033755 // Medtr5g029750 // Medtr7g073480 // Medtr4g008170 // Medtr3g055600 // Medtr6g011680 // Medtr3g097560 // Medtr4g123990 // Medtr4g094232 // Medtr2g019020 // Medtr2g048510 // Medtr8g089360 // Medtr6g027630 // Medtr7g102070 // Medtr3g086430 // Medtr4g077930 // Medtr1g063170 // Medtr1g028600 // Medtr4g005280 // Medtr7g100110 // Medtr2g038310
GO:0004553	F	hydrolase activity, hydrolyzing O-glycosyl compounds	5	670	25	1400	1	1	// Medtr1g072720 // Medtr7g084030 // Medtr7g084040 // Medtr2g100110 // Medtr2g100000	// Medtr5g043550 // Medtr8g081040 // Medtr1g105495 // Medtr5g044000 // Medtr4g132280 // Medtr5g085580 // Medtr0027s0260 // Medtr3g080410 // Medtr1g018200 // Medtr2g030000 // Medtr3g108600 // Medtr8g065030 // Medtr6g033055 // Medtr7g084040 // Medtr1g017020 // Medtr1g072720 // Medtr5g057990 // Medtr2g100110 // Medtr2g034680 // Medtr2g100000 // Medtr1g088190 // Medtr8g085720 // Medtr3g090540 // Medt…
GO:0022890	F	inorganic cation transmembrane transporter activity	7	670	14	1400	0.54	1	// Medtr4g008170 // Medtr5g034500 // Medtr8g099090 // Medtr3g094090 // Medtr2g438150 // Medtr7g100110 // Medtr2g038310	// Medtr4g008170 // Medtr3g055600 // Medtr5g090760 // Medtr2g089510 // Medtr7g033755 // Medtr7g115050 // Medtr8g099090 // Medtr5g034500 // Medtr4g103330 // Medtr3g094090 // Medtr2g438150 // Medtr5g071990 // Medtr7g100110 // Medtr2g038310
GO:0015405	F	P-P-bond-hydrolysis-driven transmembrane transporter activity	10	670	17	1400	0.26	1	// Medtr2g019020 // Medtr7g073480 // Medtr4g008170 // Medtr6g011680 // Medtr3g097560 // Medtr4g094232 // Medtr4g005280 // Medtr2g038310 // Medtr7g100110 // Medtr7g102070	// Medtr3g086430 // Medtr2g019020 // Medtr4g008170 // Medtr5g090760 // Medtr7g073480 // Medtr4g077930 // Medtr3g097560 // Medtr7g033755 // Medtr1g063170 // Medtr7g102070 // Medtr6g011680 // Medtr4g094232 // Medtr4g005280 // Medtr4g123990 // Medtr5g029750 // Medtr7g100110 // Medtr2g038310
GO:0034062	F	RNA polymerase activity	6	670	10	1400	0.33	1	// Medtr8g023445 // Medtr3g105990 // Medtr4g124030 // Medtr4g086290 // Medtr5g011000 // Medtr7g017440	// Medtr8g023445 // Medtr3g105990 // Medtr4g124030 // Medtr1g058960 // Medtr4g086290 // Medtr5g011000 // Medtr4g051130 // Medtr8g066100 // Medtr7g017440 // Medtr0019s0160
GO:0003677	F	DNA binding	58	670	143	1400	0.96	1	// Medtr5g093940 // Medtr1g023050 // Medtr3g088480 // Medtr5g010300 // Medtr3g056100 // Medtr4g134530 // Medtr5g011000 // Medtr1g095570 // Medtr2g008840 // Medtr2g020620 // Medtr4g089070 // Medtr1g086250 // Medtr8g070820 // Medtr8g022980 // Medtr8g023445 // Medtr4g088375 // Medtr5g092100 // Medtr1g116980 // Medtr4g058970 // Medtr3g434840 // Medtr3g106210 // Medtr2g041270 // Medtr4g086290 // Medtr…	// Medtr2g090900 // Medtr8g066180 // Medtr2g017980 // Medtr8g099750 // Medtr8g022980 // Medtr1g116980 // Medtr4g028130 // Medtr8g099350 // Medtr3g061440 // Medtr5g010300 // Medtr2g043250 // Medtr4g088025 // Medtr8g079492 // Medtr8g020330 // Medtr3g103460 // Medtr8g070820 // Medtr7g100510 // Medtr7g104190 // Medtr3g009470 // Medtr3g031040 // Medtr7g013610 // Medtr3g109760 // Medtr3g070920 // Medtr…
GO:0042626	F	ATPase activity, coupled to transmembrane movement of substances	9	670	16	1400	0.34	1	// Medtr2g019020 // Medtr7g073480 // Medtr4g008170 // Medtr6g011680 // Medtr3g097560 // Medtr4g094232 // Medtr2g038310 // Medtr7g100110 // Medtr7g102070	// Medtr3g086430 // Medtr2g019020 // Medtr4g008170 // Medtr5g090760 // Medtr7g073480 // Medtr4g077930 // Medtr3g097560 // Medtr7g033755 // Medtr1g063170 // Medtr7g102070 // Medtr6g011680 // Medtr4g094232 // Medtr4g123990 // Medtr5g029750 // Medtr7g100110 // Medtr2g038310
GO:0015399	F	primary active transmembrane transporter activity	10	670	17	1400	0.26	1	// Medtr2g019020 // Medtr7g073480 // Medtr4g008170 // Medtr6g011680 // Medtr3g097560 // Medtr4g094232 // Medtr4g005280 // Medtr2g038310 // Medtr7g100110 // Medtr7g102070	// Medtr3g086430 // Medtr2g019020 // Medtr4g008170 // Medtr5g090760 // Medtr7g073480 // Medtr4g077930 // Medtr3g097560 // Medtr7g033755 // Medtr1g063170 // Medtr7g102070 // Medtr6g011680 // Medtr4g094232 // Medtr4g005280 // Medtr4g123990 // Medtr5g029750 // Medtr7g100110 // Medtr2g038310
GO:0008236	F	serine-type peptidase activity	11	670	26	1400	0.78	1	// Medtr3g067690 // Medtr3g067695 // Medtr4g127480 // Medtr4g099020 // Medtr1g084020 // Medtr0025s0060 // Medtr4g073540 // Medtr3g115030 // Medtr5g013790 // Medtr1g040725 // Medtr1g018510	// Medtr3g067690 // Medtr3g067695 // Medtr5g011340 // Medtr1g007030 // Medtr7g481600 // Medtr5g011260 // Medtr3g079620 // Medtr3g079600 // Medtr3g104930 // Medtr4g127480 // Medtr3g498755 // Medtr0025s0060 // Medtr5g013790 // Medtr1g018510 // Medtr7g079295 // Medtr8g042710 // Medtr4g073540 // Medtr1g048110 // Medtr3g115030 // Medtr2g046740 // Medtr7g081580 // Medtr4g099020 // Medtr1g079120 // Medt…
GO:0003774	F	motor activity	7	670	23	1400	0.97	1	// Medtr7g093720 // Medtr4g119980 // Medtr1g015620 // Medtr4g125690 // Medtr2g436650 // Medtr8g098230 // Medtr1g114540	// Medtr4g092140 // Medtr8g076190 // Medtr5g066320 // Medtr7g061020 // Medtr4g125690 // Medtr5g094310 // Medtr4g123730 // Medtr5g031470 // Medtr7g093720 // Medtr1g075680 // Medtr1g015620 // Medtr7g105030 // Medtr8g098230 // Medtr7g113520 // Medtr1g114540 // Medtr6g053680 // Medtr4g119980 // Medtr2g436650 // Medtr3g084790 // Medtr4g112350 // Medtr4g087040 // Medtr1g082920 // Medtr2g087840
GO:0005525	F	GTP binding	10	670	18	1400	0.34	1	// Medtr8g087950 // Medtr2g069050 // Medtr4g134680 // Medtr6g080420 // Medtr5g032140 // Medtr1g048030 // Medtr1g059590 // Medtr1g082870 // Medtr4g093750 // Medtr7g009740	// Medtr6g087980 // Medtr8g087950 // Medtr2g069050 // Medtr7g089120 // Medtr1g101130 // Medtr4g101740 // Medtr1g048030 // Medtr6g080420 // Medtr5g032140 // Medtr5g016540 // Medtr4g088055 // Medtr4g134680 // Medtr2g069440 // Medtr8g463270 // Medtr1g059590 // Medtr1g082870 // Medtr4g093750 // Medtr7g009740
GO:0016787	F	hydrolase activity	130	670	258	1400	0.25	1	// Medtr2g098440 // Medtr3g111630 // Medtr4g134680 // Medtr5g004640 // Medtr2g095390 // Medtr1g112870 // Medtr6g005550 // Medtr7g096060 // Medtr1g116980 // Medtr1g084020 // Medtr6g011680 // Medtr2g100230 // Medtr4g107470 // Medtr1g095810 // Medtr3g462930 // Medtr3g100480 // Medtr4g094232 // Medtr1g088730 // Medtr8g098230 // Medtr7g100820 // Medtr2g095030 // Medtr4g134170 // Medtr7g073480 // Medtr…	// Medtr3g107360 // Medtr3g008760 // Medtr7g109480 // Medtr2g098440 // Medtr4g134680 // Medtr7g033755 // Medtr3g107320 // Medtr5g004640 // Medtr2g095390 // Medtr1g112870 // Medtr6g005550 // Medtr3g111630 // Medtr3g079600 // Medtr7g096060 // Medtr7g089120 // Medtr1g116980 // Medtr8g027780 // Medtr1g084020 // Medtr6g011680 // Medtr2g028190 // Medtr8g080160 // Medtr5g078210 // Medtr2g100230 // Medtr…
GO:0016788	F	hydrolase activity, acting on ester bonds	28	670	55	1400	0.38	1	// Medtr4g077490 // Medtr4g076850 // Medtr5g086700 // Medtr3g085400 // Medtr5g059080 // Medtr7g023250 // Medtr3g108660 // Medtr4g124630 // Medtr1g041240 // Medtr6g087000 // Medtr1g014680 // Medtr5g023050 // Medtr8g073170 // Medtr4g107470 // Medtr3g100480 // Medtr1g010040 // Medtr3g079840 // Medtr4g050540 // Medtr1g089370 // Medtr1g092570 // Medtr7g094670 // Medtr2g081180 // Medtr2g070390 // Medtr…	// Medtr3g107360 // Medtr4g077490 // Medtr4g076850 // Medtr3g107320 // Medtr3g070720 // Medtr5g059080 // Medtr7g023250 // Medtr3g108660 // Medtr4g124630 // Medtr3g010780 // Medtr8g009300 // Medtr6g087000 // Medtr3g085400 // Medtr1g014680 // Medtr3g074970 // Medtr5g023050 // Medtr8g073170 // Medtr4g107470 // Medtr7g050980 // Medtr3g069280 // Medtr2g084585 // Medtr3g100480 // Medtr4g085800 // Medtr…
GO:0003824	F	catalytic activity	302	670	647	1400	0.71	1	// Medtr2g098440 // Medtr2g078740 // Medtr3g111630 // Medtr4g134680 // Medtr5g045190 // Medtr2g085075 // Medtr8g093570 // Medtr5g004640 // Medtr8g094780 // Medtr2g095390 // Medtr4g019410 // Medtr4g128640 // Medtr1g112730 // Medtr1g112870 // Medtr6g005550 // Medtr7g111610 // Medtr2g081180 // Medtr5g011840 // Medtr7g096060 // Medtr1g116980 // Medtr0915s0010 // Medtr1g084020 // Medtr8g020970 // Medt…	// Medtr3g097150 // Medtr4g134680 // Medtr7g021720 // Medtr3g107320 // Medtr1g075610 // Medtr8g024590 // Medtr6g014170 // Medtr5g089320 // Medtr7g070870 // Medtr4g005280 // Medtr1g102950 // Medtr7g088340 // Medtr8g018620 // Medtr0017s0100 // Medtr4g122270 // Medtr8g463270 // Medtr5g031470 // Medtr1g080440 // Medtr2g078730 // Medtr5g027530 // Medtr1g014670 // Medtr7g061020 // Medtr2g075830 // Medt…
GO:0016779	F	nucleotidyltransferase activity	12	670	20	1400	0.2	1	// Medtr8g023445 // Medtr3g105990 // Medtr4g124030 // Medtr7g017440 // Medtr4g086290 // Medtr4g134530 // Medtr5g011000 // Medtr8g014560 // Medtr5g005030 // Medtr6g029530 // Medtr5g092100 // Medtr6g082000	// Medtr8g023445 // Medtr3g105990 // Medtr4g124030 // Medtr7g017440 // Medtr6g016335 // Medtr1g058960 // Medtr4g086290 // Medtr4g134530 // Medtr5g011000 // Medtr8g014560 // Medtr6g005460 // Medtr5g005030 // Medtr4g051130 // Medtr8g066100 // Medtr5g017070 // Medtr6g029530 // Medtr5g092100 // Medtr0019s0160 // Medtr2g017980 // Medtr6g082000
GO:0016775	F	phosphotransferase activity, nitrogenous group as acceptor	5	670	7	1400	0.19	1	// Medtr8g106150 // Medtr2g034040 // Medtr3g085130 // Medtr8g080770 // Medtr1g079790	// Medtr1g014670 // Medtr8g080770 // Medtr2g034040 // Medtr1g079790 // Medtr4g061610 // Medtr8g106150 // Medtr3g085130
GO:0046983	F	protein dimerization activity	10	670	47	1400	1	1	// Medtr3g064050 // Medtr2g043250 // Medtr8g079492 // Medtr1g024025 // Medtr5g076270 // Medtr7g096650 // Medtr8g020480 // Medtr5g030430 // Medtr7g096350 // Medtr2g005240	// Medtr4g088150 // Medtr1g094085 // Medtr1g071040 // Medtr2g035230 // Medtr4g036050 // Medtr5g005110 // Medtr8g063500 // Medtr1g492910 // Medtr3g462510 // Medtr4g071150 // Medtr1g093750 // Medtr5g029820 // Medtr7g096650 // Medtr8g020480 // Medtr2g081600 // Medtr3g438070 // Medtr4g064005 // Medtr3g061440 // Medtr5g076270 // Medtr2g043250 // Medtr4g088025 // Medtr8g079492 // Medtr6g488100 // Medtr…
GO:0016791	F	phosphatase activity	9	670	13	1400	0.1	1	// Medtr6g087000 // Medtr3g071580 // Medtr3g104710 // Medtr4g050540 // Medtr1g089370 // Medtr7g023250 // Medtr3g085400 // Medtr1g092570 // Medtr7g094670	// Medtr3g074930 // Medtr6g087000 // Medtr3g071580 // Medtr3g104710 // Medtr4g050540 // Medtr3g074970 // Medtr7g023250 // Medtr1g089370 // Medtr3g085400 // Medtr1g092570 // Medtr7g080530 // Medtr7g066120 // Medtr7g094670
GO:0016798	F	hydrolase activity, acting on glycosyl bonds	5	670	26	1400	1	1	// Medtr1g072720 // Medtr7g084030 // Medtr7g084040 // Medtr2g100110 // Medtr2g100000	// Medtr5g043550 // Medtr8g081040 // Medtr1g105495 // Medtr5g044000 // Medtr4g132280 // Medtr5g085580 // Medtr0027s0260 // Medtr3g080410 // Medtr1g018200 // Medtr4g074330 // Medtr2g030000 // Medtr3g108600 // Medtr8g065030 // Medtr6g033055 // Medtr7g084040 // Medtr1g017020 // Medtr1g072720 // Medtr5g057990 // Medtr2g100110 // Medtr2g034680 // Medtr2g100000 // Medtr1g088190 // Medtr8g085720 // Medt…
GO:0008233	F	peptidase activity	25	670	55	1400	0.69	1	// Medtr3g067690 // Medtr3g067695 // Medtr8g064470 // Medtr1g028390 // Medtr3g104470 // Medtr8g030680 // Medtr3g111630 // Medtr7g096060 // Medtr4g127480 // Medtr1g084020 // Medtr0025s0060 // Medtr3g100390 // Medtr4g095270 // Medtr5g013790 // Medtr1g018510 // Medtr5g069780 // Medtr4g073540 // Medtr3g115030 // Medtr2g081180 // Medtr3g462930 // Medtr3g466820 // Medtr5g016260 // Medtr4g099020 // Medt…	// Medtr3g097150 // Medtr3g116080 // Medtr3g067695 // Medtr3g111630 // Medtr3g067690 // Medtr1g111350 // Medtr1g007030 // Medtr1g028390 // Medtr3g104470 // Medtr7g481600 // Medtr5g011260 // Medtr7g091590 // Medtr8g064470 // Medtr3g079570 // Medtr3g079620 // Medtr3g079600 // Medtr7g096060 // Medtr3g104930 // Medtr4g127480 // Medtr3g498755 // Medtr0025s0060 // Medtr5g069780 // Medtr3g100390 // Medt…
GO:0016491	F	oxidoreductase activity	12	670	90	1400	1	1	// Medtr2g034160 // Medtr6g069685 // Medtr1g022235 // Medtr8g020970 // Medtr1g102950 // Medtr6g087670 // Medtr5g020050 // Medtr6g015630 // Medtr1g050360 // Medtr8g015600 // Medtr1g107480 // Medtr8g032040	// Medtr1g072570 // Medtr8g098435 // Medtr5g070010 // Medtr5g013250 // Medtr3g463060 // Medtr4g102310 // Medtr7g110130 // Medtr8g020970 // Medtr1g102950 // Medtr7g088340 // Medtr8g044160 // Medtr8g030590 // Medtr4g074350 // Medtr7g114990 // Medtr7g021720 // Medtr3g089065 // Medtr8g469010 // Medtr8g074880 // Medtr4g097510 // Medtr1g050360 // Medtr1g077000 // Medtr6g053550 // Medtr1g102390 // Medtr…
GO:0016820	F	hydrolase activity, acting on acid anhydrides, catalyzing transmembrane movement of substances	10	670	17	1400	0.26	1	// Medtr2g019020 // Medtr7g073480 // Medtr4g008170 // Medtr6g011680 // Medtr3g097560 // Medtr4g094232 // Medtr2g038310 // Medtr1g112870 // Medtr7g100110 // Medtr7g102070	// Medtr3g086430 // Medtr2g019020 // Medtr4g008170 // Medtr5g090760 // Medtr7g073480 // Medtr4g077930 // Medtr3g097560 // Medtr7g033755 // Medtr1g063170 // Medtr7g102070 // Medtr6g011680 // Medtr4g094232 // Medtr4g123990 // Medtr5g029750 // Medtr1g112870 // Medtr7g100110 // Medtr2g038310
GO:0043565	F	sequence-specific DNA binding	13	670	25	1400	0.42	1	// Medtr3g009470 // Medtr1g116980 // Medtr1g023050 // Medtr4g058970 // Medtr3g056100 // Medtr8g070820 // Medtr8g013980 // Medtr8g040120 // Medtr7g108390 // Medtr7g088890 // Medtr3g109800 // Medtr4g088375 // Medtr4g099410	// Medtr2g090900 // Medtr1g023050 // Medtr5g016610 // Medtr3g056100 // Medtr8g066180 // Medtr8g013950 // Medtr4g088375 // Medtr1g116980 // Medtr4g058970 // Medtr8g070820 // Medtr7g108390 // Medtr7g104190 // Medtr5g089170 // Medtr8g468210 // Medtr8g099350 // Medtr8g013980 // Medtr7g100510 // Medtr4g099410 // Medtr3g009470 // Medtr7g088890 // Medtr1g019130 // Medtr8g088650 // Medtr3g109760 // Medtr…
GO:0051082	F	unfolded protein binding	5	670	10	1400	0.57	1	// Medtr5g087560 // Medtr2g013540 // Medtr7g067470 // Medtr1g030650 // Medtr3g109925	// Medtr3g109925 // Medtr0009s0390 // Medtr1g030650 // Medtr7g062470 // Medtr7g067470 // Medtr5g087560 // Medtr2g014470 // Medtr4g114180 // Medtr5g097320 // Medtr2g013540
GO:0032561	F	guanyl ribonucleotide binding	10	670	18	1400	0.34	1	// Medtr8g087950 // Medtr2g069050 // Medtr4g134680 // Medtr6g080420 // Medtr5g032140 // Medtr1g048030 // Medtr1g059590 // Medtr1g082870 // Medtr4g093750 // Medtr7g009740	// Medtr6g087980 // Medtr8g087950 // Medtr2g069050 // Medtr7g089120 // Medtr1g101130 // Medtr4g101740 // Medtr1g048030 // Medtr6g080420 // Medtr5g032140 // Medtr5g016540 // Medtr4g088055 // Medtr4g134680 // Medtr2g069440 // Medtr8g463270 // Medtr1g059590 // Medtr1g082870 // Medtr4g093750 // Medtr7g009740
GO:0005509	F	calcium ion binding	15	670	29	1400	0.41	1	// Medtr7g089480 // Medtr1g045490 // Medtr2g090380 // Medtr1g095780 // Medtr1g075800 // Medtr1g098940 // Medtr3g115640 // Medtr1g080030 // Medtr1g082870 // Medtr5g023050 // Medtr2g008190 // Medtr4g132070 // Medtr5g099170 // Medtr1g041150 // Medtr5g005100	// Medtr3g107360 // Medtr1g045490 // Medtr2g090380 // Medtr3g107320 // Medtr3g070720 // Medtr3g055585 // Medtr3g055480 // Medtr2g025180 // Medtr5g089320 // Medtr7g089480 // Medtr1g080030 // Medtr5g023050 // Medtr4g132070 // Medtr8g038150 // Medtr1g041150 // Medtr8g038170 // Medtr5g005100 // Medtr1g095780 // Medtr1g082870 // Medtr1g075800 // Medtr3g115640 // Medtr3g069280 // Medtr5g099170 // Medtr…
GO:0005506	F	iron ion binding	5	670	45	1400	1	1	// Medtr8g020970 // Medtr1g089370 // Medtr1g102950 // Medtr1g022235 // Medtr4g050540	// Medtr5g014100 // Medtr5g064610 // Medtr0059s0170 // Medtr1g049330 // Medtr8g098435 // Medtr8g021020 // Medtr5g070010 // Medtr8g074890 // Medtr8g030590 // Medtr4g029190 // Medtr5g066070 // Medtr3g463060 // Medtr4g102310 // Medtr8g020990 // Medtr8g020970 // Medtr1g102950 // Medtr4g005230 // Medtr8g018620 // Medtr2g098490 // Medtr2g099175 // Medtr7g093370 // Medtr4g109470 // Medtr1g022235 // Medt…
GO:0008289	F	lipid binding	9	670	18	1400	0.52	1	// Medtr7g113200 // Medtr4g134680 // Medtr7g020860 // Medtr3g106770 // Medtr4g074170 // Medtr4g123110 // Medtr2g104070 // Medtr5g013780 // Medtr3g077620	// Medtr7g020860 // Medtr5g006940 // Medtr7g113200 // Medtr4g123110 // Medtr7g095230 // Medtr1g071730 // Medtr3g106770 // Medtr4g074170 // Medtr3g077620 // Medtr4g134680 // Medtr4g027840 // Medtr2g062600 // Medtr5g013780 // Medtr8g038150 // Medtr2g104070 // Medtr8g038170 // Medtr4g027800 // Medtr5g070360
GO:0042625	F	ATPase activity, coupled to transmembrane movement of ions	6	670	8	1400	0.12	1	// Medtr7g073480 // Medtr4g008170 // Medtr3g097560 // Medtr7g100110 // Medtr4g094232 // Medtr2g038310	// Medtr7g073480 // Medtr4g008170 // Medtr5g090760 // Medtr3g097560 // Medtr7g033755 // Medtr4g094232 // Medtr7g100110 // Medtr2g038310
GO:0046872	F	metal ion binding	114	670	252	1400	0.8	1	// Medtr3g111630 // Medtr7g103840 // Medtr1g105605 // Medtr3g007760 // Medtr1g076990 // Medtr8g011270 // Medtr8g024320 // Medtr8g020970 // Medtr1g102950 // Medtr7g020860 // Medtr1g080030 // Medtr4g028130 // Medtr4g107470 // Medtr1g095810 // Medtr1g090803 // Medtr3g100480 // Medtr3g107520 // Medtr4g094232 // Medtr7g089480 // Medtr4g111985 // Medtr2g084475 // Medtr7g092070 // Medtr3g095960 // Medtr…	// Medtr3g111630 // Medtr4g133800 // Medtr4g096930 // Medtr1g105605 // Medtr4g111985 // Medtr3g107320 // Medtr3g107610 // Medtr5g070010 // Medtr1g076990 // Medtr5g099170 // Medtr8g011270 // Medtr8g024320 // Medtr7g086230 // Medtr5g089320 // Medtr3g463060 // Medtr4g102310 // Medtr2g010860 // Medtr8g020970 // Medtr1g102950 // Medtr4g081420 // Medtr1g080030 // Medtr8g018620 // Medtr4g028130 // Medtr…
GO:0003899	F	DNA-directed RNA polymerase activity	6	670	10	1400	0.33	1	// Medtr8g023445 // Medtr3g105990 // Medtr4g124030 // Medtr4g086290 // Medtr5g011000 // Medtr7g017440	// Medtr8g023445 // Medtr3g105990 // Medtr4g124030 // Medtr1g058960 // Medtr4g086290 // Medtr5g011000 // Medtr4g051130 // Medtr8g066100 // Medtr7g017440 // Medtr0019s0160
GO:0043492	F	ATPase activity, coupled to movement of substances	9	670	16	1400	0.34	1	// Medtr2g019020 // Medtr7g073480 // Medtr4g008170 // Medtr6g011680 // Medtr3g097560 // Medtr4g094232 // Medtr2g038310 // Medtr7g100110 // Medtr7g102070	// Medtr3g086430 // Medtr2g019020 // Medtr4g008170 // Medtr5g090760 // Medtr7g073480 // Medtr4g077930 // Medtr3g097560 // Medtr7g033755 // Medtr1g063170 // Medtr7g102070 // Medtr6g011680 // Medtr4g094232 // Medtr4g123990 // Medtr5g029750 // Medtr7g100110 // Medtr2g038310
GO:0004175	F	endopeptidase activity	22	670	40	1400	0.23	1	// Medtr3g067690 // Medtr3g067695 // Medtr3g111630 // Medtr1g028390 // Medtr3g104470 // Medtr8g030680 // Medtr7g096060 // Medtr4g127480 // Medtr1g084020 // Medtr0025s0060 // Medtr4g095270 // Medtr5g013790 // Medtr1g018510 // Medtr5g069780 // Medtr4g073540 // Medtr3g115030 // Medtr3g462930 // Medtr3g466820 // Medtr5g016260 // Medtr4g099020 // Medtr7g091590 // Medtr1g040725	// Medtr3g097150 // Medtr3g067695 // Medtr3g111630 // Medtr3g067690 // Medtr1g111350 // Medtr1g007030 // Medtr1g028390 // Medtr3g104470 // Medtr7g481600 // Medtr5g011260 // Medtr7g091590 // Medtr7g079295 // Medtr7g096060 // Medtr3g104930 // Medtr4g127480 // Medtr1g084020 // Medtr0025s0060 // Medtr5g069780 // Medtr2g028190 // Medtr5g036083 // Medtr7g053330 // Medtr4g095270 // Medtr5g013790 // Medt…
GO:0030246	F	carbohydrate binding	5	670	7	1400	0.19	1	// Medtr7g084030 // Medtr6g093240 // Medtr7g084040 // Medtr2g100110 // Medtr2g043380	// Medtr7g084040 // Medtr2g100110 // Medtr6g093240 // Medtr2g043380 // Medtr5g057990 // Medtr7g084030 // Medtr7g085490
GO:0008168	F	methyltransferase activity	6	670	15	1400	0.81	1	// Medtr7g084090 // Medtr8g089980 // Medtr3g079640 // Medtr3g011440 // Medtr2g006570 // Medtr6g015630	// Medtr3g108640 // Medtr1g114000 // Medtr7g084090 // Medtr6g088715 // Medtr1g036490 // Medtr8g089980 // Medtr3g079640 // Medtr7g034345 // Medtr3g111840 // Medtr0017s0100 // Medtr3g011440 // Medtr2g006570 // Medtr3g460700 // Medtr5g023660 // Medtr6g015630
GO:0050662	F	coenzyme binding	9	670	18	1400	0.52	1	// Medtr6g069685 // Medtr1g022235 // Medtr7g113200 // Medtr1g102950 // Medtr6g087670 // Medtr5g020050 // Medtr3g099190 // Medtr1g050360 // Medtr8g032040	// Medtr6g069685 // Medtr1g022235 // Medtr7g113200 // Medtr3g085740 // Medtr3g437580 // Medtr1g102950 // Medtr2g099910 // Medtr6g087670 // Medtr5g020050 // Medtr3g099190 // Medtr8g028145 // Medtr4g074350 // Medtr4g123070 // Medtr1g050360 // Medtr8g032040 // Medtr3g115920 // Medtr5g022300 // Medtr7g084800
GO:0019001	F	guanyl nucleotide binding	11	670	19	1400	0.26	1	// Medtr8g087950 // Medtr2g069050 // Medtr5g018510 // Medtr4g134680 // Medtr6g080420 // Medtr5g032140 // Medtr1g048030 // Medtr1g059590 // Medtr1g082870 // Medtr4g093750 // Medtr7g009740	// Medtr6g087980 // Medtr8g087950 // Medtr2g069050 // Medtr7g089120 // Medtr1g101130 // Medtr5g018510 // Medtr4g101740 // Medtr1g048030 // Medtr6g080420 // Medtr5g032140 // Medtr5g016540 // Medtr4g088055 // Medtr4g134680 // Medtr2g069440 // Medtr8g463270 // Medtr1g059590 // Medtr1g082870 // Medtr4g093750 // Medtr7g009740
GO:0022857	F	transmembrane transporter activity	24	670	42	1400	0.15	1	// Medtr7g076700 // Medtr5g005990 // Medtr8g099090 // Medtr8g073210 // Medtr2g438150 // Medtr1g112870 // Medtr7g073480 // Medtr4g008170 // Medtr5g034500 // Medtr6g011680 // Medtr3g097560 // Medtr2g460590 // Medtr4g130820 // Medtr4g094232 // Medtr2g019020 // Medtr2g048510 // Medtr7g102070 // Medtr3g009530 // Medtr2g088430 // Medtr6g027630 // Medtr4g005280 // Medtr3g094090 // Medtr7g100110 // Medtr…	// Medtr5g090760 // Medtr5g005990 // Medtr3g097560 // Medtr8g099090 // Medtr4g103330 // Medtr5g024350 // Medtr2g438150 // Medtr8g073210 // Medtr5g071990 // Medtr1g112870 // Medtr8g024240 // Medtr7g076700 // Medtr5g029750 // Medtr7g073480 // Medtr4g008170 // Medtr3g055600 // Medtr6g011680 // Medtr7g033755 // Medtr2g460590 // Medtr4g130820 // Medtr4g094232 // Medtr2g019020 // Medtr2g089510 // Medtr…
GO:0030528	F	transcription regulator activity	20	670	42	1400	0.57	1	// Medtr3g009470 // Medtr8g080770 // Medtr7g088890 // Medtr1g023050 // Medtr4g058970 // Medtr3g056100 // Medtr8g106150 // Medtr3g109800 // Medtr1g079790 // Medtr8g070820 // Medtr2g098470 // Medtr8g013980 // Medtr8g040120 // Medtr4g121020 // Medtr7g108390 // Medtr3g107960 // Medtr4g099410 // Medtr3g085130 // Medtr4g088375 // Medtr2g104400	// Medtr2g090900 // Medtr1g023050 // Medtr5g016610 // Medtr3g056100 // Medtr4g036050 // Medtr4g086190 // Medtr8g013950 // Medtr7g100510 // Medtr4g088375 // Medtr4g058970 // Medtr8g070820 // Medtr4g111915 // Medtr3g103460 // Medtr8g099350 // Medtr3g107960 // Medtr2g098470 // Medtr8g106150 // Medtr5g089170 // Medtr1g079790 // Medtr8g468210 // Medtr7g108390 // Medtr8g013980 // Medtr7g080460 // Medtr…
GO:0004673	F	protein histidine kinase activity	5	670	7	1400	0.19	1	// Medtr8g106150 // Medtr2g034040 // Medtr3g085130 // Medtr8g080770 // Medtr1g079790	// Medtr1g014670 // Medtr8g080770 // Medtr2g034040 // Medtr1g079790 // Medtr4g061610 // Medtr8g106150 // Medtr3g085130
GO:0008324	F	cation transmembrane transporter activity	14	670	22	1400	0.1	1	// Medtr7g073480 // Medtr4g008170 // Medtr5g034500 // Medtr7g076700 // Medtr2g048510 // Medtr3g097560 // Medtr8g099090 // Medtr2g460590 // Medtr4g094232 // Medtr3g094090 // Medtr4g130820 // Medtr2g438150 // Medtr7g100110 // Medtr2g038310	// Medtr7g076700 // Medtr7g033755 // Medtr8g099090 // Medtr4g103330 // Medtr2g438150 // Medtr5g071990 // Medtr8g024240 // Medtr5g090760 // Medtr7g073480 // Medtr4g008170 // Medtr3g055600 // Medtr3g097560 // Medtr2g460590 // Medtr4g130820 // Medtr4g094232 // Medtr2g089510 // Medtr2g048510 // Medtr5g034500 // Medtr7g115050 // Medtr3g094090 // Medtr7g100110 // Medtr2g038310
GO:0030234	F	enzyme regulator activity	17	670	42	1400	0.86	1	// Medtr3g086010 // Medtr5g080650 // Medtr5g020140 // Medtr6g022720 // Medtr6g087000 // Medtr8g012560 // Medtr7g020860 // Medtr6g027300 // Medtr6g086630 // Medtr2g037930 // Medtr3g092100 // Medtr4g075640 // Medtr4g078780 // Medtr3g107980 // Medtr4g124430 // Medtr4g074170 // Medtr7g102900	// Medtr8g012560 // Medtr6g022720 // Medtr3g086010 // Medtr6g059755 // Medtr8g059790 // Medtr7g108815 // Medtr0100s0150 // Medtr3g010780 // Medtr5g080650 // Medtr2g044880 // Medtr5g020140 // Medtr6g087000 // Medtr8g060550 // Medtr7g020860 // Medtr6g027300 // Medtr3g092100 // Medtr2g037930 // Medtr7g050980 // Medtr6g078250 // Medtr7g102900 // Medtr3g033690 // Medtr6g059760 // Medtr3g014820 // Medt…
GO:0022891	F	substrate-specific transmembrane transporter activity	19	670	32	1400	0.13	1	// Medtr7g076700 // Medtr7g073480 // Medtr4g008170 // Medtr5g034500 // Medtr3g009530 // Medtr2g088430 // Medtr6g027630 // Medtr2g048510 // Medtr3g097560 // Medtr8g099090 // Medtr2g460590 // Medtr5g005990 // Medtr8g073210 // Medtr4g094232 // Medtr3g094090 // Medtr4g130820 // Medtr2g438150 // Medtr7g100110 // Medtr2g038310	// Medtr5g090760 // Medtr5g005990 // Medtr3g097560 // Medtr8g099090 // Medtr4g103330 // Medtr5g024350 // Medtr2g438150 // Medtr8g073210 // Medtr5g071990 // Medtr8g024240 // Medtr7g076700 // Medtr7g073480 // Medtr4g008170 // Medtr3g055600 // Medtr6g027630 // Medtr7g033755 // Medtr2g460590 // Medtr4g130820 // Medtr4g094232 // Medtr2g089510 // Medtr2g048510 // Medtr1g096910 // Medtr5g019870 // Medtr…
GO:0043167	F	ion binding	114	670	252	1400	0.8	1	// Medtr3g111630 // Medtr7g103840 // Medtr1g105605 // Medtr3g007760 // Medtr1g076990 // Medtr8g011270 // Medtr8g024320 // Medtr8g020970 // Medtr1g102950 // Medtr7g020860 // Medtr1g080030 // Medtr4g028130 // Medtr4g107470 // Medtr1g095810 // Medtr1g090803 // Medtr3g100480 // Medtr3g107520 // Medtr4g094232 // Medtr7g089480 // Medtr4g111985 // Medtr2g084475 // Medtr7g092070 // Medtr3g095960 // Medtr…	// Medtr3g111630 // Medtr4g133800 // Medtr4g096930 // Medtr1g105605 // Medtr4g111985 // Medtr3g107320 // Medtr3g107610 // Medtr5g070010 // Medtr1g076990 // Medtr5g099170 // Medtr8g011270 // Medtr8g024320 // Medtr7g086230 // Medtr5g089320 // Medtr3g463060 // Medtr4g102310 // Medtr2g010860 // Medtr8g020970 // Medtr1g102950 // Medtr4g081420 // Medtr1g080030 // Medtr8g018620 // Medtr4g028130 // Medtr…
GO:0003700	F	transcription factor activity	13	670	34	1400	0.9	1	// Medtr3g009470 // Medtr7g088890 // Medtr1g023050 // Medtr4g088375 // Medtr4g058970 // Medtr3g056100 // Medtr8g070820 // Medtr2g098470 // Medtr8g013980 // Medtr8g040120 // Medtr7g108390 // Medtr3g109800 // Medtr4g099410	// Medtr2g090900 // Medtr1g023050 // Medtr5g016610 // Medtr3g056100 // Medtr4g036050 // Medtr4g086190 // Medtr8g013950 // Medtr7g100510 // Medtr7g108390 // Medtr4g088375 // Medtr4g058970 // Medtr8g070820 // Medtr4g111915 // Medtr3g103460 // Medtr8g099350 // Medtr7g104190 // Medtr5g089170 // Medtr8g468210 // Medtr2g098470 // Medtr8g013980 // Medtr7g080460 // Medtr4g086165 // Medtr4g099410 // Medtr…
GO:0017171	F	serine hydrolase activity	11	670	26	1400	0.78	1	// Medtr3g067690 // Medtr3g067695 // Medtr4g127480 // Medtr4g099020 // Medtr1g084020 // Medtr0025s0060 // Medtr4g073540 // Medtr3g115030 // Medtr5g013790 // Medtr1g040725 // Medtr1g018510	// Medtr3g067690 // Medtr3g067695 // Medtr5g011340 // Medtr1g007030 // Medtr7g481600 // Medtr5g011260 // Medtr3g079620 // Medtr3g079600 // Medtr3g104930 // Medtr4g127480 // Medtr3g498755 // Medtr0025s0060 // Medtr5g013790 // Medtr1g018510 // Medtr7g079295 // Medtr8g042710 // Medtr4g073540 // Medtr1g048110 // Medtr3g115030 // Medtr2g046740 // Medtr7g081580 // Medtr4g099020 // Medtr1g079120 // Medt…
GO:0070011	F	peptidase activity, acting on L-amino acid peptides	25	670	55	1400	0.69	1	// Medtr3g067690 // Medtr3g067695 // Medtr8g064470 // Medtr1g028390 // Medtr3g104470 // Medtr8g030680 // Medtr3g111630 // Medtr7g096060 // Medtr4g127480 // Medtr1g084020 // Medtr0025s0060 // Medtr3g100390 // Medtr4g095270 // Medtr5g013790 // Medtr1g018510 // Medtr5g069780 // Medtr4g073540 // Medtr3g115030 // Medtr2g081180 // Medtr3g462930 // Medtr3g466820 // Medtr5g016260 // Medtr4g099020 // Medt…	// Medtr3g097150 // Medtr3g116080 // Medtr3g067695 // Medtr3g111630 // Medtr3g067690 // Medtr1g111350 // Medtr1g007030 // Medtr1g028390 // Medtr3g104470 // Medtr7g481600 // Medtr5g011260 // Medtr7g091590 // Medtr8g064470 // Medtr3g079570 // Medtr3g079620 // Medtr3g079600 // Medtr7g096060 // Medtr3g104930 // Medtr4g127480 // Medtr3g498755 // Medtr0025s0060 // Medtr5g069780 // Medtr3g100390 // Medt…
GO:0048037	F	cofactor binding	14	670	27	1400	0.41	1	// Medtr6g069685 // Medtr2g014460 // Medtr7g113200 // Medtr8g079040 // Medtr1g102950 // Medtr6g087670 // Medtr5g011000 // Medtr5g020050 // Medtr3g099190 // Medtr1g050360 // Medtr2g006570 // Medtr1g107480 // Medtr1g022235 // Medtr8g032040	// Medtr8g079040 // Medtr5g033510 // Medtr6g087670 // Medtr5g011000 // Medtr2g014460 // Medtr8g032040 // Medtr6g069685 // Medtr1g102950 // Medtr3g099190 // Medtr4g074350 // Medtr3g115920 // Medtr2g006570 // Medtr7g084800 // Medtr6g012730 // Medtr5g022300 // Medtr6g075210 // Medtr1g022235 // Medtr3g085740 // Medtr2g099910 // Medtr5g020050 // Medtr8g028145 // Medtr1g050360 // Medtr7g113200 // Medtr…
GO:0012505	C	endomembrane system	18	670	18	1400	2e-06	0.00047	// Medtr1g116957 // Medtr8g085950 // Medtr5g097890 // Medtr7g110640 // Medtr4g052930 // Medtr1g105605 // Medtr3g116480 // Medtr1g079790 // Medtr3g070940 // Medtr8g099785 // Medtr3g491860 // Medtr0010s0220 // Medtr4g069920 // Medtr1g112310 // Medtr8g011270 // Medtr8g027450 // Medtr2g006750 // Medtr7g021500	// Medtr1g116957 // Medtr8g085950 // Medtr8g099785 // Medtr5g097890 // Medtr3g116480 // Medtr4g052930 // Medtr8g027450 // Medtr7g110640 // Medtr1g079790 // Medtr1g105605 // Medtr3g491860 // Medtr0010s0220 // Medtr4g069920 // Medtr1g112310 // Medtr8g011270 // Medtr3g070940 // Medtr2g006750 // Medtr7g021500
GO:0030117	C	membrane coat	12	670	12	1400	0.00015	0.012	// Medtr7g110640 // Medtr2g084610 // Medtr1g105605 // Medtr3g116480 // Medtr8g063690 // Medtr1g112310 // Medtr4g052930 // Medtr4g069920 // Medtr5g034780 // Medtr8g011270 // Medtr3g070940 // Medtr4g076210	// Medtr3g116480 // Medtr2g084610 // Medtr1g105605 // Medtr7g110640 // Medtr8g063690 // Medtr5g034780 // Medtr4g069920 // Medtr1g112310 // Medtr4g052930 // Medtr8g011270 // Medtr3g070940 // Medtr4g076210
GO:0048475	C	coated membrane	12	670	12	1400	0.00015	0.012	// Medtr7g110640 // Medtr2g084610 // Medtr1g105605 // Medtr3g116480 // Medtr8g063690 // Medtr1g112310 // Medtr4g052930 // Medtr4g069920 // Medtr5g034780 // Medtr8g011270 // Medtr3g070940 // Medtr4g076210	// Medtr3g116480 // Medtr2g084610 // Medtr1g105605 // Medtr7g110640 // Medtr8g063690 // Medtr5g034780 // Medtr4g069920 // Medtr1g112310 // Medtr4g052930 // Medtr8g011270 // Medtr3g070940 // Medtr4g076210
GO:0016023	C	cytoplasmic membrane-bounded vesicle	8	670	8	1400	0.0028	0.037	// Medtr3g116480 // Medtr4g052930 // Medtr1g105605 // Medtr7g110640 // Medtr4g069920 // Medtr1g112310 // Medtr8g011270 // Medtr3g070940	// Medtr3g116480 // Medtr4g052930 // Medtr1g105605 // Medtr7g110640 // Medtr4g069920 // Medtr1g112310 // Medtr8g011270 // Medtr3g070940
GO:0030120	C	vesicle coat	8	670	8	1400	0.0028	0.037	// Medtr3g116480 // Medtr4g052930 // Medtr1g105605 // Medtr7g110640 // Medtr4g069920 // Medtr1g112310 // Medtr8g011270 // Medtr3g070940	// Medtr3g116480 // Medtr4g052930 // Medtr1g105605 // Medtr7g110640 // Medtr4g069920 // Medtr1g112310 // Medtr8g011270 // Medtr3g070940
GO:0031982	C	vesicle	8	670	8	1400	0.0028	0.037	// Medtr3g116480 // Medtr4g052930 // Medtr1g105605 // Medtr7g110640 // Medtr4g069920 // Medtr1g112310 // Medtr8g011270 // Medtr3g070940	// Medtr3g116480 // Medtr4g052930 // Medtr1g105605 // Medtr7g110640 // Medtr4g069920 // Medtr1g112310 // Medtr8g011270 // Medtr3g070940
GO:0012506	C	vesicle membrane	8	670	8	1400	0.0028	0.037	// Medtr3g116480 // Medtr4g052930 // Medtr1g105605 // Medtr7g110640 // Medtr4g069920 // Medtr1g112310 // Medtr8g011270 // Medtr3g070940	// Medtr3g116480 // Medtr4g052930 // Medtr1g105605 // Medtr7g110640 // Medtr4g069920 // Medtr1g112310 // Medtr8g011270 // Medtr3g070940
GO:0031410	C	cytoplasmic vesicle	8	670	8	1400	0.0028	0.037	// Medtr3g116480 // Medtr4g052930 // Medtr1g105605 // Medtr7g110640 // Medtr4g069920 // Medtr1g112310 // Medtr8g011270 // Medtr3g070940	// Medtr3g116480 // Medtr4g052930 // Medtr1g105605 // Medtr7g110640 // Medtr4g069920 // Medtr1g112310 // Medtr8g011270 // Medtr3g070940
GO:0044433	C	cytoplasmic vesicle part	8	670	8	1400	0.0028	0.037	// Medtr3g116480 // Medtr4g052930 // Medtr1g105605 // Medtr7g110640 // Medtr4g069920 // Medtr1g112310 // Medtr8g011270 // Medtr3g070940	// Medtr3g116480 // Medtr4g052930 // Medtr1g105605 // Medtr7g110640 // Medtr4g069920 // Medtr1g112310 // Medtr8g011270 // Medtr3g070940
GO:0044431	C	Golgi apparatus part	8	670	8	1400	0.0028	0.037	// Medtr3g116480 // Medtr4g052930 // Medtr1g105605 // Medtr7g110640 // Medtr4g069920 // Medtr1g112310 // Medtr8g011270 // Medtr3g070940	// Medtr3g116480 // Medtr4g052930 // Medtr1g105605 // Medtr7g110640 // Medtr4g069920 // Medtr1g112310 // Medtr8g011270 // Medtr3g070940
GO:0030659	C	cytoplasmic vesicle membrane	8	670	8	1400	0.0028	0.037	// Medtr3g116480 // Medtr4g052930 // Medtr1g105605 // Medtr7g110640 // Medtr4g069920 // Medtr1g112310 // Medtr8g011270 // Medtr3g070940	// Medtr3g116480 // Medtr4g052930 // Medtr1g105605 // Medtr7g110640 // Medtr4g069920 // Medtr1g112310 // Medtr8g011270 // Medtr3g070940
GO:0031988	C	membrane-bounded vesicle	8	670	8	1400	0.0028	0.037	// Medtr3g116480 // Medtr4g052930 // Medtr1g105605 // Medtr7g110640 // Medtr4g069920 // Medtr1g112310 // Medtr8g011270 // Medtr3g070940	// Medtr3g116480 // Medtr4g052930 // Medtr1g105605 // Medtr7g110640 // Medtr4g069920 // Medtr1g112310 // Medtr8g011270 // Medtr3g070940
GO:0046930	C	pore complex	9	670	9	1400	0.0014	0.037	// Medtr1g116957 // Medtr8g085950 // Medtr5g097890 // Medtr8g027450 // Medtr8g099785 // Medtr3g491860 // Medtr0010s0220 // Medtr2g006750 // Medtr7g021500	// Medtr1g116957 // Medtr8g085950 // Medtr5g097890 // Medtr8g027450 // Medtr8g099785 // Medtr3g491860 // Medtr0010s0220 // Medtr2g006750 // Medtr7g021500
GO:0030662	C	coated vesicle membrane	8	670	8	1400	0.0028	0.037	// Medtr3g116480 // Medtr4g052930 // Medtr1g105605 // Medtr7g110640 // Medtr4g069920 // Medtr1g112310 // Medtr8g011270 // Medtr3g070940	// Medtr3g116480 // Medtr4g052930 // Medtr1g105605 // Medtr7g110640 // Medtr4g069920 // Medtr1g112310 // Medtr8g011270 // Medtr3g070940
GO:0005635	C	nuclear envelope	9	670	9	1400	0.0014	0.037	// Medtr1g116957 // Medtr8g085950 // Medtr5g097890 // Medtr8g027450 // Medtr8g099785 // Medtr3g491860 // Medtr0010s0220 // Medtr2g006750 // Medtr7g021500	// Medtr1g116957 // Medtr8g085950 // Medtr5g097890 // Medtr8g027450 // Medtr8g099785 // Medtr3g491860 // Medtr0010s0220 // Medtr2g006750 // Medtr7g021500
GO:0005794	C	Golgi apparatus	10	670	10	1400	0.00066	0.037	// Medtr3g116480 // Medtr4g052930 // Medtr1g105605 // Medtr7g110640 // Medtr8g063690 // Medtr1g112310 // Medtr4g069920 // Medtr5g034780 // Medtr8g011270 // Medtr3g070940	// Medtr3g116480 // Medtr4g052930 // Medtr1g105605 // Medtr7g110640 // Medtr8g063690 // Medtr1g112310 // Medtr4g069920 // Medtr5g034780 // Medtr8g011270 // Medtr3g070940
GO:0030135	C	coated vesicle	8	670	8	1400	0.0028	0.037	// Medtr3g116480 // Medtr4g052930 // Medtr1g105605 // Medtr7g110640 // Medtr4g069920 // Medtr1g112310 // Medtr8g011270 // Medtr3g070940	// Medtr3g116480 // Medtr4g052930 // Medtr1g105605 // Medtr7g110640 // Medtr4g069920 // Medtr1g112310 // Medtr8g011270 // Medtr3g070940
GO:0005643	C	nuclear pore	9	670	9	1400	0.0014	0.037	// Medtr1g116957 // Medtr8g085950 // Medtr5g097890 // Medtr8g027450 // Medtr8g099785 // Medtr3g491860 // Medtr0010s0220 // Medtr2g006750 // Medtr7g021500	// Medtr1g116957 // Medtr8g085950 // Medtr5g097890 // Medtr8g027450 // Medtr8g099785 // Medtr3g491860 // Medtr0010s0220 // Medtr2g006750 // Medtr7g021500
GO:0030133	C	transport vesicle	6	670	6	1400	0.012	0.14	// Medtr7g110640 // Medtr4g052930 // Medtr1g105605 // Medtr1g112310 // Medtr8g011270 // Medtr3g070940	// Medtr7g110640 // Medtr4g052930 // Medtr1g105605 // Medtr1g112310 // Medtr8g011270 // Medtr3g070940
GO:0030658	C	transport vesicle membrane	6	670	6	1400	0.012	0.14	// Medtr7g110640 // Medtr4g052930 // Medtr1g105605 // Medtr1g112310 // Medtr8g011270 // Medtr3g070940	// Medtr7g110640 // Medtr4g052930 // Medtr1g105605 // Medtr1g112310 // Medtr8g011270 // Medtr3g070940
GO:0031975	C	envelope	10	670	12	1400	0.014	0.15	// Medtr1g116957 // Medtr1g082870 // Medtr8g085950 // Medtr5g097890 // Medtr8g027450 // Medtr8g099785 // Medtr3g491860 // Medtr0010s0220 // Medtr2g006750 // Medtr7g021500	// Medtr1g116957 // Medtr1g082870 // Medtr8g085950 // Medtr5g097890 // Medtr3g462140 // Medtr8g027450 // Medtr8g099785 // Medtr3g491860 // Medtr0010s0220 // Medtr1g011880 // Medtr2g006750 // Medtr7g021500
GO:0031967	C	organelle envelope	10	670	12	1400	0.014	0.15	// Medtr1g116957 // Medtr1g082870 // Medtr8g085950 // Medtr5g097890 // Medtr8g027450 // Medtr8g099785 // Medtr3g491860 // Medtr0010s0220 // Medtr2g006750 // Medtr7g021500	// Medtr1g116957 // Medtr1g082870 // Medtr8g085950 // Medtr5g097890 // Medtr3g462140 // Medtr8g027450 // Medtr8g099785 // Medtr3g491860 // Medtr0010s0220 // Medtr1g011880 // Medtr2g006750 // Medtr7g021500
GO:0030134	C	ER to Golgi transport vesicle	5	670	5	1400	0.025	0.23	// Medtr1g112310 // Medtr4g052930 // Medtr1g105605 // Medtr8g011270 // Medtr7g110640	// Medtr1g112310 // Medtr1g105605 // Medtr8g011270 // Medtr4g052930 // Medtr7g110640
GO:0012507	C	ER to Golgi transport vesicle membrane	5	670	5	1400	0.025	0.23	// Medtr1g112310 // Medtr4g052930 // Medtr1g105605 // Medtr8g011270 // Medtr7g110640	// Medtr1g112310 // Medtr1g105605 // Medtr8g011270 // Medtr4g052930 // Medtr7g110640
GO:0030127	C	COPII vesicle coat	5	670	5	1400	0.025	0.23	// Medtr1g112310 // Medtr4g052930 // Medtr1g105605 // Medtr8g011270 // Medtr7g110640	// Medtr1g112310 // Medtr1g105605 // Medtr8g011270 // Medtr4g052930 // Medtr7g110640
GO:0030118	C	clathrin coat	5	670	5	1400	0.025	0.23	// Medtr8g063690 // Medtr5g034780 // Medtr3g070940 // Medtr4g076210 // Medtr2g084610	// Medtr8g063690 // Medtr5g034780 // Medtr3g070940 // Medtr4g076210 // Medtr2g084610
GO:0031090	C	organelle membrane	10	670	14	1400	0.068	0.59	// Medtr1g082870 // Medtr3g116480 // Medtr4g052930 // Medtr1g105605 // Medtr7g110640 // Medtr1g079790 // Medtr4g069920 // Medtr1g112310 // Medtr8g011270 // Medtr3g070940	// Medtr1g082870 // Medtr1g011880 // Medtr3g462140 // Medtr3g116480 // Medtr4g052930 // Medtr1g105605 // Medtr7g021720 // Medtr1g079790 // Medtr4g069920 // Medtr1g112310 // Medtr8g011270 // Medtr7g110640 // Medtr3g070940 // Medtr5g022300
GO:0043231	C	intracellular membrane-bounded organelle	50	670	89	1400	0.079	0.66	// Medtr4g096930 // Medtr7g110640 // Medtr7g084090 // Medtr4g031680 // Medtr1g105605 // Medtr8g085950 // Medtr2g008840 // Medtr2g020620 // Medtr5g034780 // Medtr1g086250 // Medtr8g011270 // Medtr2g084735 // Medtr1g116980 // Medtr3g106210 // Medtr2g041270 // Medtr4g133470 // Medtr8g062700 // Medtr8g063690 // Medtr8g099785 // Medtr3g491860 // Medtr7g108390 // Medtr8g098675 // Medtr3g107960 // Medtr…	// Medtr4g031680 // Medtr1g105605 // Medtr5g034780 // Medtr8g011270 // Medtr1g116980 // Medtr1g109630 // Medtr2g084735 // Medtr3g061440 // Medtr4g088025 // Medtr8g038460 // Medtr4g068110 // Medtr3g011440 // Medtr7g085350 // Medtr1g083810 // Medtr2g096610 // Medtr3g070920 // Medtr7g029510 // Medtr4g079320 // Medtr7g110640 // Medtr1g071040 // Medtr3g109760 // Medtr1g492910 // Medtr3g462510 // Medtr…
GO:0016020	C	membrane	68	670	124	1400	0.081	0.66	// Medtr2g019020 // Medtr2g034040 // Medtr7g076700 // Medtr3g102620 // Medtr7g110640 // Medtr5g005990 // Medtr1g105605 // Medtr1g028390 // Medtr3g104470 // Medtr8g099090 // Medtr8g073210 // Medtr8g030680 // Medtr2g438150 // Medtr5g034780 // Medtr8g011270 // Medtr1g112870 // Medtr7g068810 // Medtr3g111630 // Medtr7g073480 // Medtr7g096060 // Medtr5g034500 // Medtr6g011680 // Medtr2g084610 // Medtr…	// Medtr7g065080 // Medtr3g111630 // Medtr1g105605 // Medtr7g021720 // Medtr3g107320 // Medtr3g010000 // Medtr5g024350 // Medtr5g034780 // Medtr8g011270 // Medtr1g112870 // Medtr7g006540 // Medtr7g099390 // Medtr7g096060 // Medtr1g041695 // Medtr6g011680 // Medtr2g460590 // Medtr7g102070 // Medtr4g094232 // Medtr2g029370 // Medtr1g014670 // Medtr5g056510 // Medtr2g036510 // Medtr1g050360 // Medtr…
GO:0043227	C	membrane-bounded organelle	50	670	91	1400	0.11	0.9	// Medtr4g096930 // Medtr7g110640 // Medtr7g084090 // Medtr4g031680 // Medtr1g105605 // Medtr8g085950 // Medtr2g008840 // Medtr2g020620 // Medtr5g034780 // Medtr1g086250 // Medtr8g011270 // Medtr2g084735 // Medtr1g116980 // Medtr3g106210 // Medtr2g041270 // Medtr4g133470 // Medtr8g062700 // Medtr8g063690 // Medtr8g099785 // Medtr3g491860 // Medtr7g108390 // Medtr8g098675 // Medtr3g107960 // Medtr…	// Medtr4g031680 // Medtr1g105605 // Medtr7g021720 // Medtr5g034780 // Medtr8g011270 // Medtr1g116980 // Medtr1g109630 // Medtr2g084735 // Medtr3g061440 // Medtr4g088025 // Medtr8g038460 // Medtr4g068110 // Medtr3g011440 // Medtr7g085350 // Medtr1g083810 // Medtr2g096610 // Medtr3g070920 // Medtr7g029510 // Medtr4g079320 // Medtr7g110640 // Medtr1g071040 // Medtr3g109760 // Medtr1g492910 // Medtr…
GO:0044428	C	nuclear part	11	670	17	1400	0.13	0.97	// Medtr1g116957 // Medtr8g085950 // Medtr1g116980 // Medtr5g097890 // Medtr8g027450 // Medtr8g099785 // Medtr3g491860 // Medtr0010s0220 // Medtr8g098675 // Medtr2g006750 // Medtr7g021500	// Medtr1g116957 // Medtr8g085950 // Medtr1g116980 // Medtr5g097890 // Medtr8g027450 // Medtr8g090000 // Medtr7g109480 // Medtr2g006750 // Medtr8g099785 // Medtr3g491860 // Medtr0010s0220 // Medtr4g112780 // Medtr4g116870 // Medtr8g098675 // Medtr5g040250 // Medtr4g122270 // Medtr7g021500
GO:0031224	C	intrinsic to membrane	26	670	46	1400	0.16	1	// Medtr2g019020 // Medtr7g076700 // Medtr8g027450 // Medtr8g030680 // Medtr8g073210 // Medtr7g068810 // Medtr7g073480 // Medtr4g008170 // Medtr6g011680 // Medtr3g097560 // Medtr8g099785 // Medtr3g491860 // Medtr4g094232 // Medtr1g116957 // Medtr8g085950 // Medtr2g048510 // Medtr2g006750 // Medtr7g102070 // Medtr2g088430 // Medtr5g097890 // Medtr5g082840 // Medtr0010s0220 // Medtr5g099070 // Medt…	// Medtr2g019020 // Medtr5g042320 // Medtr7g076700 // Medtr1g041695 // Medtr1g095530 // Medtr8g027450 // Medtr8g030680 // Medtr8g073210 // Medtr5g071990 // Medtr1g116957 // Medtr7g068810 // Medtr7g021500 // Medtr5g029750 // Medtr7g073480 // Medtr4g008170 // Medtr3g055600 // Medtr3g035600 // Medtr6g011680 // Medtr3g097560 // Medtr4g088350 // Medtr8g099785 // Medtr3g491860 // Medtr8g024240 // Medtr…
GO:0016021	C	integral to membrane	26	670	46	1400	0.16	1	// Medtr2g019020 // Medtr7g076700 // Medtr8g027450 // Medtr8g030680 // Medtr8g073210 // Medtr7g068810 // Medtr7g073480 // Medtr4g008170 // Medtr6g011680 // Medtr3g097560 // Medtr8g099785 // Medtr3g491860 // Medtr4g094232 // Medtr1g116957 // Medtr8g085950 // Medtr2g048510 // Medtr2g006750 // Medtr7g102070 // Medtr2g088430 // Medtr5g097890 // Medtr5g082840 // Medtr0010s0220 // Medtr5g099070 // Medt…	// Medtr2g019020 // Medtr5g042320 // Medtr7g076700 // Medtr1g041695 // Medtr1g095530 // Medtr8g027450 // Medtr8g030680 // Medtr8g073210 // Medtr5g071990 // Medtr1g116957 // Medtr7g068810 // Medtr7g021500 // Medtr5g029750 // Medtr7g073480 // Medtr4g008170 // Medtr3g055600 // Medtr3g035600 // Medtr6g011680 // Medtr3g097560 // Medtr4g088350 // Medtr8g099785 // Medtr3g491860 // Medtr8g024240 // Medtr…
GO:0043234	C	protein complex	46	670	93	1400	0.42	1	// Medtr8g077205 // Medtr4g063800 // Medtr7g110640 // Medtr1g105605 // Medtr6g022720 // Medtr4g134530 // Medtr8g098230 // Medtr5g034780 // Medtr8g011270 // Medtr1g112870 // Medtr8g063690 // Medtr1g116980 // Medtr3g086010 // Medtr2g084610 // Medtr3g116480 // Medtr7g117890 // Medtr1g050505 // Medtr8g099785 // Medtr3g491860 // Medtr2g006750 // Medtr8g056030 // Medtr8g098675 // Medtr8g027450 // Medtr…	// Medtr1g105605 // Medtr7g021720 // Medtr7g061020 // Medtr3g010000 // Medtr5g034780 // Medtr8g011270 // Medtr1g112870 // Medtr7g099390 // Medtr7g089120 // Medtr1g116980 // Medtr4g076210 // Medtr5g031470 // Medtr2g029370 // Medtr6g013690 // Medtr8g098230 // Medtr3g115670 // Medtr6g053680 // Medtr8g469010 // Medtr5g048050 // Medtr8g076190 // Medtr5g090760 // Medtr7g110640 // Medtr4g125690 // Medtr…
GO:0043232	C	intracellular non-membrane-bounded organelle	10	670	87	1400	1	1	// Medtr7g093720 // Medtr4g119980 // Medtr1g015620 // Medtr3g089910 // Medtr4g125690 // Medtr2g436650 // Medtr8g098230 // Medtr1g051825 // Medtr1g114540 // Medtr1g492710	// Medtr7g061020 // Medtr5g068780 // Medtr7g089120 // Medtr5g031470 // Medtr1g067490 // Medtr3g061440 // Medtr4g088025 // Medtr3g080800 // Medtr8g038460 // Medtr8g098230 // Medtr7g078800 // Medtr7g076530 // Medtr6g053680 // Medtr3g031040 // Medtr7g013610 // Medtr2g096610 // Medtr3g070920 // Medtr7g029510 // Medtr4g051110 // Medtr2g064460 // Medtr8g076190 // Medtr1g022450 // Medtr1g071040 // Medtr…
GO:0044424	C	intracellular part	90	670	217	1400	0.97	1	// Medtr2g041270 // Medtr1g105605 // Medtr5g034780 // Medtr8g011270 // Medtr1g116980 // Medtr7g020860 // Medtr3g491860 // Medtr8g027450 // Medtr4g074170 // Medtr4g068110 // Medtr6g013690 // Medtr1g083810 // Medtr8g098230 // Medtr3g011440 // Medtr7g085350 // Medtr4g008250 // Medtr4g079320 // Medtr5g068710 // Medtr3g058530 // Medtr6g013660 // Medtr4g063800 // Medtr7g110640 // Medtr4g125690 // Medtr…	// Medtr3g106210 // Medtr4g031680 // Medtr1g105605 // Medtr7g021720 // Medtr7g061020 // Medtr3g010000 // Medtr5g068780 // Medtr5g034780 // Medtr8g011270 // Medtr7g099390 // Medtr7g089120 // Medtr1g116980 // Medtr7g020860 // Medtr6g082000 // Medtr3g491860 // Medtr4g076210 // Medtr5g031470 // Medtr3g089910 // Medtr4g112780 // Medtr3g061440 // Medtr2g029370 // Medtr4g088025 // Medtr3g080800 // Medtr…
GO:0044425	C	membrane part	40	670	73	1400	0.15	1	// Medtr2g019020 // Medtr7g076700 // Medtr7g110640 // Medtr1g105605 // Medtr8g030680 // Medtr8g073210 // Medtr5g034780 // Medtr8g011270 // Medtr1g112870 // Medtr7g068810 // Medtr7g073480 // Medtr4g008170 // Medtr6g011680 // Medtr2g084610 // Medtr3g097560 // Medtr8g063690 // Medtr8g099785 // Medtr3g491860 // Medtr2g006750 // Medtr8g027450 // Medtr4g094232 // Medtr1g116957 // Medtr8g085950 // Medtr…	// Medtr2g019020 // Medtr5g042320 // Medtr5g090760 // Medtr1g041695 // Medtr7g110640 // Medtr3g097560 // Medtr8g027450 // Medtr7g021720 // Medtr7g079900 // Medtr8g085950 // Medtr8g030680 // Medtr3g010000 // Medtr5g034780 // Medtr8g073210 // Medtr8g011270 // Medtr1g112870 // Medtr7g068810 // Medtr7g076700 // Medtr5g029750 // Medtr7g099390 // Medtr4g008170 // Medtr5g071990 // Medtr3g035600 // Medtr…
GO:0043229	C	intracellular organelle	60	670	157	1400	0.99	1	// Medtr4g096930 // Medtr7g110640 // Medtr7g084090 // Medtr4g031680 // Medtr1g105605 // Medtr4g125690 // Medtr8g085950 // Medtr2g008840 // Medtr2g020620 // Medtr5g034780 // Medtr1g086250 // Medtr8g011270 // Medtr2g084735 // Medtr3g089910 // Medtr1g116980 // Medtr3g106210 // Medtr2g041270 // Medtr4g133470 // Medtr8g062700 // Medtr8g063690 // Medtr8g099785 // Medtr3g491860 // Medtr1g492710 // Medtr…	// Medtr4g031680 // Medtr1g105605 // Medtr7g021720 // Medtr7g061020 // Medtr5g068780 // Medtr5g034780 // Medtr8g011270 // Medtr7g089120 // Medtr1g116980 // Medtr6g082000 // Medtr3g491860 // Medtr5g031470 // Medtr3g089910 // Medtr1g067490 // Medtr3g061440 // Medtr4g088025 // Medtr3g080800 // Medtr8g038460 // Medtr4g068110 // Medtr1g083810 // Medtr8g098230 // Medtr3g011440 // Medtr7g078800 // Medtr…
GO:0005622	C	intracellular	110	670	247	1400	0.85	1	// Medtr2g041270 // Medtr1g105605 // Medtr4g111985 // Medtr5g034780 // Medtr8g011270 // Medtr8g022980 // Medtr1g116980 // Medtr7g020860 // Medtr2g037930 // Medtr3g491860 // Medtr8g027450 // Medtr4g074170 // Medtr4g068110 // Medtr6g013690 // Medtr1g083810 // Medtr8g098230 // Medtr3g011440 // Medtr1g059590 // Medtr7g085350 // Medtr4g008250 // Medtr4g079320 // Medtr5g068710 // Medtr4g066650 // Medtr…	// Medtr3g106210 // Medtr4g031680 // Medtr1g105605 // Medtr4g111985 // Medtr7g061020 // Medtr3g107610 // Medtr3g010000 // Medtr5g068780 // Medtr5g034780 // Medtr8g011270 // Medtr8g022980 // Medtr7g099390 // Medtr4g052930 // Medtr1g116980 // Medtr7g020860 // Medtr6g082000 // Medtr3g491860 // Medtr4g076210 // Medtr5g031470 // Medtr3g089910 // Medtr4g112780 // Medtr3g061440 // Medtr7g021720 // Medtr…
GO:0044422	C	organelle part	28	670	88	1400	1	1	// Medtr7g110640 // Medtr1g105605 // Medtr4g125690 // Medtr8g011270 // Medtr1g116980 // Medtr3g116480 // Medtr8g099785 // Medtr3g491860 // Medtr8g098675 // Medtr8g027450 // Medtr1g116957 // Medtr7g093720 // Medtr8g085950 // Medtr1g015620 // Medtr4g052930 // Medtr1g079790 // Medtr8g098230 // Medtr1g114540 // Medtr2g006750 // Medtr4g119980 // Medtr5g097890 // Medtr2g436650 // Medtr0010s0220 // Medt…	// Medtr1g105605 // Medtr7g021720 // Medtr7g061020 // Medtr8g011270 // Medtr7g089120 // Medtr1g116980 // Medtr5g031470 // Medtr3g061440 // Medtr4g088025 // Medtr8g038460 // Medtr8g098230 // Medtr4g088615 // Medtr7g013610 // Medtr2g096610 // Medtr3g070920 // Medtr7g029510 // Medtr2g064460 // Medtr8g076190 // Medtr7g110640 // Medtr1g071040 // Medtr1g075680 // Medtr1g492910 // Medtr3g462510 // Medtr…
GO:0044430	C	cytoskeletal part	7	670	25	1400	0.99	1	// Medtr7g093720 // Medtr4g119980 // Medtr1g015620 // Medtr4g125690 // Medtr2g436650 // Medtr8g098230 // Medtr1g114540	// Medtr4g092140 // Medtr8g076190 // Medtr5g066320 // Medtr1g101130 // Medtr7g061020 // Medtr4g125690 // Medtr5g094310 // Medtr4g123730 // Medtr7g089120 // Medtr5g031470 // Medtr7g093720 // Medtr1g075680 // Medtr1g015620 // Medtr7g105030 // Medtr8g098230 // Medtr7g113520 // Medtr1g114540 // Medtr6g053680 // Medtr4g119980 // Medtr2g436650 // Medtr3g084790 // Medtr4g112350 // Medtr4g087040 // Medtr…
GO:0044444	C	cytoplasmic part	18	670	55	1400	0.99	1	// Medtr8g063690 // Medtr1g082870 // Medtr7g110640 // Medtr2g084610 // Medtr1g105605 // Medtr3g116480 // Medtr1g079790 // Medtr4g068110 // Medtr3g070940 // Medtr1g050505 // Medtr1g112310 // Medtr1g492710 // Medtr4g052930 // Medtr4g069920 // Medtr5g034780 // Medtr8g011270 // Medtr3g089910 // Medtr4g076210	// Medtr2g064460 // Medtr7g110640 // Medtr5g083790 // Medtr1g105605 // Medtr2g044920 // Medtr1g099500 // Medtr5g068780 // Medtr5g034780 // Medtr8g011270 // Medtr4g051430 // Medtr7g116690 // Medtr1g492710 // Medtr8g063690 // Medtr0316s0010 // Medtr5g080880 // Medtr3g116480 // Medtr4g047920 // Medtr1g109630 // Medtr1g050505 // Medtr1g067490 // Medtr7g076530 // Medtr3g062930 // Medtr1g022450 // Medt…
GO:0005634	C	nucleus	37	670	68	1400	0.18	1	// Medtr4g096930 // Medtr7g084090 // Medtr4g031680 // Medtr8g027450 // Medtr8g085950 // Medtr2g008840 // Medtr2g020620 // Medtr1g086250 // Medtr2g084735 // Medtr1g116980 // Medtr3g106210 // Medtr2g041270 // Medtr4g133470 // Medtr8g062700 // Medtr8g099785 // Medtr3g491860 // Medtr7g108390 // Medtr8g098675 // Medtr3g107960 // Medtr5g036670 // Medtr1g116957 // Medtr4g094215 // Medtr8g014560 // Medtr…	// Medtr4g096930 // Medtr7g099610 // Medtr7g084090 // Medtr2g041270 // Medtr8g027450 // Medtr1g071040 // Medtr4g036050 // Medtr4g094215 // Medtr2g008840 // Medtr2g096610 // Medtr2g020620 // Medtr8g090000 // Medtr8g013950 // Medtr1g086250 // Medtr1g492910 // Medtr3g462510 // Medtr4g031680 // Medtr4g071150 // Medtr3g491860 // Medtr6g088715 // Medtr3g106210 // Medtr1g051230 // Medtr8g099785 // Medtr…
GO:0043226	C	organelle	60	670	157	1400	0.99	1	// Medtr4g096930 // Medtr7g110640 // Medtr7g084090 // Medtr4g031680 // Medtr1g105605 // Medtr4g125690 // Medtr8g085950 // Medtr2g008840 // Medtr2g020620 // Medtr5g034780 // Medtr1g086250 // Medtr8g011270 // Medtr2g084735 // Medtr3g089910 // Medtr1g116980 // Medtr3g106210 // Medtr2g041270 // Medtr4g133470 // Medtr8g062700 // Medtr8g063690 // Medtr8g099785 // Medtr3g491860 // Medtr1g492710 // Medtr…	// Medtr4g031680 // Medtr1g105605 // Medtr7g021720 // Medtr7g061020 // Medtr5g068780 // Medtr5g034780 // Medtr8g011270 // Medtr7g089120 // Medtr1g116980 // Medtr6g082000 // Medtr3g491860 // Medtr5g031470 // Medtr3g089910 // Medtr1g067490 // Medtr3g061440 // Medtr4g088025 // Medtr3g080800 // Medtr8g038460 // Medtr4g068110 // Medtr1g083810 // Medtr8g098230 // Medtr3g011440 // Medtr7g078800 // Medtr…
GO:0032991	C	macromolecular complex	49	670	147	1400	1	1	// Medtr8g077205 // Medtr4g063800 // Medtr7g110640 // Medtr1g492710 // Medtr1g105605 // Medtr6g022720 // Medtr4g134530 // Medtr8g098230 // Medtr5g034780 // Medtr8g011270 // Medtr1g112870 // Medtr3g089910 // Medtr8g063690 // Medtr1g116980 // Medtr3g086010 // Medtr2g084610 // Medtr3g116480 // Medtr7g117890 // Medtr1g050505 // Medtr8g099785 // Medtr3g491860 // Medtr2g006750 // Medtr8g056030 // Medtr…	// Medtr4g047920 // Medtr1g105605 // Medtr7g021720 // Medtr7g061020 // Medtr3g010000 // Medtr5g068780 // Medtr5g034780 // Medtr8g011270 // Medtr1g112870 // Medtr7g099390 // Medtr7g089120 // Medtr1g116980 // Medtr4g076210 // Medtr5g031470 // Medtr3g089910 // Medtr3g061440 // Medtr2g029370 // Medtr4g088025 // Medtr3g080800 // Medtr8g038460 // Medtr6g013690 // Medtr3g107980 // Medtr3g115670 // Medtr…
GO:0044464	C	cell part	155	670	331	1400	0.65	1	// Medtr3g111630 // Medtr4g031680 // Medtr1g105605 // Medtr4g111985 // Medtr5g034780 // Medtr8g011270 // Medtr1g112870 // Medtr8g022980 // Medtr7g096060 // Medtr1g116980 // Medtr6g011680 // Medtr7g020860 // Medtr2g037930 // Medtr2g460590 // Medtr3g491860 // Medtr3g462930 // Medtr3g089910 // Medtr4g094232 // Medtr4g074170 // Medtr4g068110 // Medtr6g013690 // Medtr2g036510 // Medtr3g107980 // Medtr…	// Medtr3g107360 // Medtr7g065080 // Medtr3g106210 // Medtr3g111630 // Medtr1g082920 // Medtr4g031680 // Medtr1g105605 // Medtr4g111985 // Medtr3g107320 // Medtr3g107610 // Medtr4g088350 // Medtr3g010000 // Medtr5g024350 // Medtr5g068780 // Medtr5g034780 // Medtr8g011270 // Medtr1g112870 // Medtr8g022980 // Medtr7g006540 // Medtr7g099390 // Medtr7g096060 // Medtr4g052930 // Medtr1g116980 // Medtr…
GO:0043228	C	non-membrane-bounded organelle	10	670	87	1400	1	1	// Medtr7g093720 // Medtr4g119980 // Medtr1g015620 // Medtr3g089910 // Medtr4g125690 // Medtr2g436650 // Medtr8g098230 // Medtr1g051825 // Medtr1g114540 // Medtr1g492710	// Medtr7g061020 // Medtr5g068780 // Medtr7g089120 // Medtr5g031470 // Medtr1g067490 // Medtr3g061440 // Medtr4g088025 // Medtr3g080800 // Medtr8g038460 // Medtr8g098230 // Medtr7g078800 // Medtr7g076530 // Medtr6g053680 // Medtr3g031040 // Medtr7g013610 // Medtr2g096610 // Medtr3g070920 // Medtr7g029510 // Medtr4g051110 // Medtr2g064460 // Medtr8g076190 // Medtr1g022450 // Medtr1g071040 // Medtr…
GO:0005623	C	cell	155	670	331	1400	0.65	1	// Medtr3g111630 // Medtr4g031680 // Medtr1g105605 // Medtr4g111985 // Medtr5g034780 // Medtr8g011270 // Medtr1g112870 // Medtr8g022980 // Medtr7g096060 // Medtr1g116980 // Medtr6g011680 // Medtr7g020860 // Medtr2g037930 // Medtr2g460590 // Medtr3g491860 // Medtr3g462930 // Medtr3g089910 // Medtr4g094232 // Medtr4g074170 // Medtr4g068110 // Medtr6g013690 // Medtr2g036510 // Medtr3g107980 // Medtr…	// Medtr3g107360 // Medtr7g065080 // Medtr3g106210 // Medtr3g111630 // Medtr1g082920 // Medtr4g031680 // Medtr1g105605 // Medtr4g111985 // Medtr3g107320 // Medtr3g107610 // Medtr4g088350 // Medtr3g010000 // Medtr5g024350 // Medtr5g068780 // Medtr5g034780 // Medtr8g011270 // Medtr1g112870 // Medtr8g022980 // Medtr7g006540 // Medtr7g099390 // Medtr7g096060 // Medtr4g052930 // Medtr1g116980 // Medtr…
GO:0044446	C	intracellular organelle part	28	670	88	1400	1	1	// Medtr7g110640 // Medtr1g105605 // Medtr4g125690 // Medtr8g011270 // Medtr1g116980 // Medtr3g116480 // Medtr8g099785 // Medtr3g491860 // Medtr8g098675 // Medtr8g027450 // Medtr1g116957 // Medtr7g093720 // Medtr8g085950 // Medtr1g015620 // Medtr4g052930 // Medtr1g079790 // Medtr8g098230 // Medtr1g114540 // Medtr2g006750 // Medtr4g119980 // Medtr5g097890 // Medtr2g436650 // Medtr0010s0220 // Medt…	// Medtr1g105605 // Medtr7g021720 // Medtr7g061020 // Medtr8g011270 // Medtr7g089120 // Medtr1g116980 // Medtr5g031470 // Medtr3g061440 // Medtr4g088025 // Medtr8g038460 // Medtr8g098230 // Medtr4g088615 // Medtr7g013610 // Medtr2g096610 // Medtr3g070920 // Medtr7g029510 // Medtr2g064460 // Medtr8g076190 // Medtr7g110640 // Medtr1g071040 // Medtr1g075680 // Medtr1g492910 // Medtr3g462510 // Medtr…
GO:0005856	C	cytoskeleton	7	670	25	1400	0.99	1	// Medtr7g093720 // Medtr4g119980 // Medtr1g015620 // Medtr4g125690 // Medtr2g436650 // Medtr8g098230 // Medtr1g114540	// Medtr4g092140 // Medtr8g076190 // Medtr5g066320 // Medtr1g101130 // Medtr7g061020 // Medtr4g125690 // Medtr5g094310 // Medtr4g123730 // Medtr7g089120 // Medtr5g031470 // Medtr7g093720 // Medtr1g075680 // Medtr1g015620 // Medtr7g105030 // Medtr8g098230 // Medtr7g113520 // Medtr1g114540 // Medtr6g053680 // Medtr4g119980 // Medtr2g436650 // Medtr3g084790 // Medtr4g112350 // Medtr4g087040 // Medtr…
GO:0000151	C	ubiquitin ligase complex	7	670	11	1400	0.23	1	// Medtr8g077205 // Medtr4g063800 // Medtr7g117890 // Medtr6g013690 // Medtr7g108340 // Medtr3g115670 // Medtr8g056030	// Medtr8g077205 // Medtr4g063800 // Medtr1g056870 // Medtr1g056880 // Medtr7g117890 // Medtr6g013690 // Medtr5g048050 // Medtr6g071340 // Medtr3g115670 // Medtr8g056030 // Medtr7g108340
GO:0005737	C	cytoplasm	31	670	76	1400	0.91	1	// Medtr7g110640 // Medtr1g105605 // Medtr1g082870 // Medtr5g034780 // Medtr8g011270 // Medtr8g063690 // Medtr2g084610 // Medtr7g020860 // Medtr1g050505 // Medtr1g492710 // Medtr0003s0540 // Medtr5g034820 // Medtr3g089910 // Medtr8g017080 // Medtr3g110380 // Medtr4g074640 // Medtr3g116480 // Medtr4g052930 // Medtr4g074170 // Medtr4g068110 // Medtr1g079790 // Medtr4g008250 // Medtr4g076210 // Medt…	// Medtr2g064460 // Medtr7g020860 // Medtr1g090130 // Medtr7g110640 // Medtr5g083790 // Medtr1g105605 // Medtr3g110380 // Medtr2g044920 // Medtr1g017390 // Medtr1g099500 // Medtr7g089300 // Medtr8g102050 // Medtr5g034780 // Medtr8g011270 // Medtr4g051430 // Medtr7g116690 // Medtr1g492710 // Medtr8g063690 // Medtr0316s0010 // Medtr8g469010 // Medtr2g082410 // Medtr2g084610 // Medtr3g080800 // Medt…
