# Supplementary material for: Identification and Network-Enabled Characterization of Auxin Response Factor Genes in Medicago truncatula
Source: Front Plant Sci. 2016 Dec 9;7:1857. doi: 10.3389/fpls.2016.01857 (PMC5145899; doi:10.3389/fpls.2016.01857)
Supplement: Supplementary Table 6 — GO enrichment of the primary (largest) cluster of the mutual rank network using a MCL inflation parameter of 2.8. [file Table6.XLSX]

## Sheet: Sup_Table_6
GO_acc	term_type	Term	queryitem	querytotal	refitem	reftotal	pvalue	FDR	entries	entries_ref
GO:0006259	P	DNA metabolic process	80	4874	91	8166	3.7e-09	1.2e-05	// Medtr7g090880 // Medtr1g051380 // Medtr4g057340 // Medtr0245s0010 // Medtr5g011780 // Medtr2g041270 // Medtr2g039670 // Medtr3g009480 // Medtr4g017850 // Medtr4g134530 // Medtr1g116980 // Medtr1g083840 // Medtr1g100683 // Medtr2g006440 // Medtr3g084800 // Medtr8g090000 // Medtr8g447310 // Medtr8g461220 // Medtr2g017980 // Medtr4g050180 // Medtr5g084590 // Medtr7g066810 // Medtr2g031620 // Medt…	// Medtr1g051380 // Medtr3g009480 // Medtr4g017850 // Medtr4g106380 // Medtr3g084800 // Medtr1g100683 // Medtr7g089790 // Medtr5g063920 // Medtr4g130880 // Medtr7g061220 // Medtr3g118160 // Medtr8g066040 // Medtr1g088420 // Medtr2g098510 // Medtr4g134530 // Medtr3g108700 // Medtr8g080160 // Medtr7g022220 // Medtr0172s0010 // Medtr3g031040 // Medtr3g062490 // Medtr3g005810 // Medtr4g011370 // Medt…
GO:0006396	P	RNA processing	55	4874	61	8166	1.5e-07	0.00024	// Medtr8g037000 // Medtr4g095410 // Medtr1g054710 // Medtr8g070490 // Medtr5g016070 // Medtr4g112420 // Medtr5g034430 // Medtr4g074160 // Medtr5g079860 // Medtr2g078120 // Medtr3g109360 // Medtr4g106410 // Medtr2g100500 // Medtr4g024920 // Medtr8g094030 // Medtr5g099370 // Medtr1g114000 // Medtr4g031680 // Medtr5g069430 // Medtr4g132340 // Medtr3g096700 // Medtr1g092770 // Medtr3g460700 // Medtr…	// Medtr8g037000 // Medtr8g077770 // Medtr4g095410 // Medtr1g054710 // Medtr8g070490 // Medtr5g016070 // Medtr4g112420 // Medtr4g074160 // Medtr5g079860 // Medtr3g463450 // Medtr2g078120 // Medtr3g109360 // Medtr4g132340 // Medtr7g076280 // Medtr2g100500 // Medtr4g024920 // Medtr8g094030 // Medtr2g103960 // Medtr1g114000 // Medtr4g031680 // Medtr5g069430 // Medtr3g080000 // Medtr3g096700 // Medtr…
GO:0046483	P	heterocycle metabolic process	125	4874	159	8166	4.1e-07	0.00045	// Medtr2g031310 // Medtr1g069320 // Medtr1g069325 // Medtr3g052850 // Medtr2g090865 // Medtr2g005510 // Medtr3g077590 // Medtr4g019090 // Medtr7g088340 // Medtr7g108680 // Medtr4g096900 // Medtr1g114590 // Medtr8g095320 // Medtr3g088610 // Medtr3g111190 // Medtr4g019850 // Medtr4g016980 // Medtr3g101350 // Medtr3g109010 // Medtr7g104500 // Medtr7g117900 // Medtr3g069080 // Medtr7g033765 // Medtr…	// Medtr2g031310 // Medtr1g051385 // Medtr1g069325 // Medtr1g069320 // Medtr1g062760 // Medtr2g090865 // Medtr2g005510 // Medtr3g077590 // Medtr4g019090 // Medtr6g092660 // Medtr7g088340 // Medtr6g037530 // Medtr7g051940 // Medtr7g108680 // Medtr1g097460 // Medtr4g096900 // Medtr1g090717 // Medtr1g114590 // Medtr8g095320 // Medtr3g088610 // Medtr5g012210 // Medtr1g085730 // Medtr4g019850 // Medtr…
GO:0009987	P	cellular process	2067	4874	3199	8166	6.5e-07	0.00053	// Medtr3g060690 // Medtr4g124040 // Medtr3g107320 // Medtr1g086350 // Medtr2g005510 // Medtr1g031520 // Medtr4g130880 // Medtr1g073840 // Medtr4g036090 // Medtr2g021255 // Medtr6g071280 // Medtr4g132367 // Medtr7g021720 // Medtr4g094882 // Medtr6g004020	// Medtr1g048610 // Medtr1g067630 // Medtr3g060690 // Medtr7g021720 // Medtr7g070200 // Medtr4g081330 // Medtr3g010000 // Medtr1g086350 // Medtr8g011270 // Medtr2g005510 // Medtr5g068260 // Medtr2g040500 // Medtr6g027190 // Medtr1g031520 // Medtr4g130880
GO:0044281	P	small molecule metabolic process	376	4874	538	8166	1.2e-06	0.00081	// Medtr2g031310 // Medtr1g069320 // Medtr1g069325 // Medtr3g107320 // Medtr7g118170 // Medtr7g017900 // Medtr2g005510 // Medtr6g033260 // Medtr3g071980 // Medtr7g075090 // Medtr1g114290 // Medtr1g106040 // Medtr2g021255 // Medtr7g052480 // Medtr7g080117 // Medtr5g017350 // Medtr6g004020 // Medtr3g011440 // Medtr4g016980 // Medtr5g099370 // Medtr3g100910 // Medtr3g058530 // Medtr1g107480 // Medtr…	// Medtr2g031310 // Medtr1g051385 // Medtr1g069325 // Medtr1g069320 // Medtr3g107320 // Medtr7g118170 // Medtr1g013820 // Medtr7g017900 // Medtr2g005510 // Medtr6g033260 // Medtr5g087550 // Medtr3g071980 // Medtr7g075090 // Medtr1g114290 // Medtr1g106040 // Medtr2g021255 // Medtr7g052480 // Medtr7g080117 // Medtr1g016070 // Medtr7g013100 // Medtr5g017350 // Medtr2g096210 // Medtr7g060460 // Medtr…
GO:0044237	P	cellular metabolic process	1647	4874	2544	8166	2.6e-06	0.0014	// Medtr3g060690 // Medtr7g021720 // Medtr3g107320 // Medtr1g086350 // Medtr2g005510 // Medtr1g031520 // Medtr4g130880 // Medtr1g073840 // Medtr4g036090 // Medtr2g021255 // Medtr6g071280 // Medtr6g004020 // Medtr2g098510 // Medtr2g087710 // Medtr3g011440 // Medtr3g107740 // Medtr3g031040 // Medtr3g040520 // Medtr2g013720 // Medtr1g068845 // Medtr7g053260 // Medtr2g056190 // Medtr4g045980 // Medtr…	// Medtr1g048610 // Medtr3g060690 // Medtr7g021720 // Medtr7g070200 // Medtr3g010000 // Medtr1g086350 // Medtr2g005510 // Medtr5g068260 // Medtr2g040500 // Medtr1g031520 // Medtr4g130880 // Medtr4g111915 // Medtr3g098760 // Medtr4g036090 // Medtr2g021255
GO:0009057	P	macromolecule catabolic process	90	4874	112	8166	2.9e-06	0.0014	// Medtr3g110395 // Medtr7g017900 // Medtr7g096060 // Medtr4g117040 // Medtr3g074040 // Medtr5g030360 // Medtr4g107470 // Medtr2g025020 // Medtr3g100480 // Medtr6g009330 // Medtr6g004020 // Medtr1g076540 // Medtr2g087710 // Medtr1g091040 // Medtr5g012390 // Medtr5g075360 // Medtr6g477770 // Medtr2g056190 // Medtr7g106570 // Medtr4g132700 // Medtr5g045000 // Medtr4g077490 // Medtr5g065880 // Medtr…	// Medtr3g118390 // Medtr7g017900 // Medtr5g096670 // Medtr7g096060 // Medtr4g117040 // Medtr3g074040 // Medtr5g030360 // Medtr4g107470 // Medtr2g025020 // Medtr3g100480 // Medtr6g009330 // Medtr6g004020 // Medtr1g076540 // Medtr2g087710 // Medtr1g091040 // Medtr3g110395 // Medtr5g012390 // Medtr5g075360 // Medtr6g090130 // Medtr6g477770 // Medtr2g056190 // Medtr7g106570 // Medtr4g132700 // Medtr…
GO:0051716	P	cellular response to stimulus	47	4874	53	8166	3.7e-06	0.0015	// Medtr7g090880 // Medtr1g051380 // Medtr2g006440 // Medtr5g011780 // Medtr2g039670 // Medtr1g045670 // Medtr4g094755 // Medtr4g106380 // Medtr3g111690 // Medtr2g084735 // Medtr7g066810 // Medtr8g461220 // Medtr1g100683 // Medtr1g116980 // Medtr5g063920 // Medtr4g074330 // Medtr4g031150 // Medtr4g130880 // Medtr1g088420 // Medtr7g082860 // Medtr1g085160 // Medtr2g104100 // Medtr1g073840 // Medtr…	// Medtr1g073840 // Medtr7g090880 // Medtr1g051380 // Medtr2g006440 // Medtr5g011780 // Medtr2g039670 // Medtr4g023560 // Medtr4g094755 // Medtr4g106380 // Medtr8g461220 // Medtr2g063510 // Medtr7g066810 // Medtr1g100683 // Medtr1g116980 // Medtr5g063920 // Medtr4g074330 // Medtr4g031150 // Medtr4g130880 // Medtr3g075220 // Medtr7g082860 // Medtr1g045670 // Medtr2g104100 // Medtr2g084735 // Medtr…
GO:0044265	P	cellular macromolecule catabolic process	69	4874	83	8166	4.2e-06	0.0015	// Medtr5g045000 // Medtr5g032380 // Medtr3g070310 // Medtr8g077200 // Medtr4g119413 // Medtr2g081180 // Medtr8g102190 // Medtr3g087140 // Medtr5g086700 // Medtr4g012740 // Medtr5g032570 // Medtr8g062670 // Medtr4g132700 // Medtr4g077490 // Medtr1g014680 // Medtr1g099360 // Medtr2g100710 // Medtr3g108660 // Medtr5g065880 // Medtr7g017900 // Medtr7g106570 // Medtr2g066130 // Medtr4g115880 // Medtr…	// Medtr3g108660 // Medtr5g045000 // Medtr5g032380 // Medtr3g070310 // Medtr8g091330 // Medtr8g077200 // Medtr4g119413 // Medtr8g102190 // Medtr3g087140 // Medtr2g100825 // Medtr4g012740 // Medtr0279s0020 // Medtr5g032570 // Medtr8g062670 // Medtr4g033455 // Medtr4g077490 // Medtr4g077475 // Medtr4g057670 // Medtr1g099360 // Medtr2g100710 // Medtr6g018680 // Medtr5g065880 // Medtr7g017900 // Medt…
GO:0034470	P	ncRNA processing	23	4874	23	8166	7.2e-06	0.0022	// Medtr2g078120 // Medtr5g079860 // Medtr3g109360 // Medtr4g106410 // Medtr4g024920 // Medtr8g094030 // Medtr1g114000 // Medtr3g460700 // Medtr7g076280 // Medtr7g092500 // Medtr4g055110 // Medtr4g065023 // Medtr4g094905 // Medtr5g096020 // Medtr8g064490 // Medtr3g117580 // Medtr3g117600 // Medtr8g088030 // Medtr5g099370 // Medtr8g009680 // Medtr3g073790 // Medtr1g106055 // Medtr8g067420	// Medtr2g078120 // Medtr5g079860 // Medtr3g109360 // Medtr7g076280 // Medtr4g024920 // Medtr8g094030 // Medtr1g114000 // Medtr3g460700 // Medtr4g106410 // Medtr7g092500 // Medtr4g055110 // Medtr4g065023 // Medtr4g094905 // Medtr5g096020 // Medtr8g064490 // Medtr3g117580 // Medtr3g117600 // Medtr8g088030 // Medtr5g099370 // Medtr8g009680 // Medtr3g073790 // Medtr1g106055 // Medtr8g067420
GO:0055086	P	nucleobase, nucleoside and nucleotide metabolic process	101	4874	129	8166	6.9e-06	0.0022	// Medtr2g031310 // Medtr2g090865 // Medtr7g017900 // Medtr5g033300 // Medtr2g005510 // Medtr4g019090 // Medtr7g029110 // Medtr4g096900 // Medtr1g029620 // Medtr8g072640 // Medtr4g016980 // Medtr4g098820 // Medtr8g469010 // Medtr7g104500 // Medtr7g117900 // Medtr5g017050 // Medtr7g033765 // Medtr4g107500 // Medtr5g099370 // Medtr4g035850 // Medtr5g045000 // Medtr4g096770 // Medtr5g025310 // Medtr…	// Medtr2g031310 // Medtr4g020090 // Medtr5g026430 // Medtr1g062760 // Medtr2g090865 // Medtr7g017900 // Medtr5g033300 // Medtr2g005510 // Medtr3g077740 // Medtr4g019090 // Medtr6g092660 // Medtr7g029110 // Medtr7g051940 // Medtr4g096900 // Medtr1g029620 // Medtr8g072640 // Medtr4g016980 // Medtr8g469010 // Medtr4g098820 // Medtr7g117900 // Medtr5g017050 // Medtr7g033765 // Medtr4g107500 // Medtr…
GO:0006281	P	DNA repair	41	4874	46	8166	1.2e-05	0.0028	// Medtr7g090880 // Medtr1g051380 // Medtr2g006440 // Medtr5g011780 // Medtr2g039670 // Medtr1g045670 // Medtr4g094755 // Medtr4g106380 // Medtr3g111690 // Medtr7g066810 // Medtr8g461220 // Medtr1g100683 // Medtr1g116980 // Medtr5g063920 // Medtr4g074330 // Medtr4g130880 // Medtr1g088420 // Medtr7g082860 // Medtr2g104100 // Medtr2g084735 // Medtr7g093540 // Medtr8g098675 // Medtr2g038030 // Medtr…	// Medtr7g090880 // Medtr1g051380 // Medtr2g006440 // Medtr5g011780 // Medtr2g039670 // Medtr4g023560 // Medtr4g094755 // Medtr4g106380 // Medtr8g461220 // Medtr2g063510 // Medtr7g066810 // Medtr1g100683 // Medtr1g116980 // Medtr5g063920 // Medtr4g074330 // Medtr4g130880 // Medtr3g075220 // Medtr7g082860 // Medtr1g045670 // Medtr2g104100 // Medtr2g084735 // Medtr7g093540 // Medtr8g098675 // Medtr…
GO:0006974	P	response to DNA damage stimulus	41	4874	46	8166	1.2e-05	0.0028	// Medtr7g090880 // Medtr1g051380 // Medtr2g006440 // Medtr5g011780 // Medtr2g039670 // Medtr1g045670 // Medtr4g094755 // Medtr4g106380 // Medtr3g111690 // Medtr7g066810 // Medtr8g461220 // Medtr1g100683 // Medtr1g116980 // Medtr5g063920 // Medtr4g074330 // Medtr4g130880 // Medtr1g088420 // Medtr7g082860 // Medtr2g104100 // Medtr2g084735 // Medtr7g093540 // Medtr8g098675 // Medtr2g038030 // Medtr…	// Medtr7g090880 // Medtr1g051380 // Medtr2g006440 // Medtr5g011780 // Medtr2g039670 // Medtr4g023560 // Medtr4g094755 // Medtr4g106380 // Medtr8g461220 // Medtr2g063510 // Medtr7g066810 // Medtr1g100683 // Medtr1g116980 // Medtr5g063920 // Medtr4g074330 // Medtr4g130880 // Medtr3g075220 // Medtr7g082860 // Medtr1g045670 // Medtr2g104100 // Medtr2g084735 // Medtr7g093540 // Medtr8g098675 // Medtr…
GO:0034641	P	cellular nitrogen compound metabolic process	189	4874	260	8166	1.1e-05	0.0028	// Medtr5g015300 // Medtr8g006955 // Medtr1g066930 // Medtr7g110660 // Medtr3g107320 // Medtr8g104740 // Medtr2g088130 // Medtr6g033260 // Medtr3g077590 // Medtr3g071980 // Medtr6g088865 // Medtr8g023140 // Medtr4g103830 // Medtr8g061360 // Medtr7g088340 // Medtr7g075090 // Medtr7g108680 // Medtr1g106040 // Medtr2g021255 // Medtr8g081510 // Medtr4g096900 // Medtr3g466250 // Medtr8g098930 // Medtr…	// Medtr1g101400 // Medtr1g041795 // Medtr1g066930 // Medtr3g107320 // Medtr8g104740 // Medtr1g013820 // Medtr7g017900 // Medtr1g087760 // Medtr6g033260 // Medtr3g077590 // Medtr6g029460 // Medtr3g071980 // Medtr6g092660 // Medtr8g023140 // Medtr4g103830 // Medtr8g061360 // Medtr3g099470 // Medtr1g016230 // Medtr4g092580 // Medtr7g108680 // Medtr1g106040 // Medtr1g088775 // Medtr7g110660 // Medtr…
GO:0044271	P	cellular nitrogen compound biosynthetic process	106	4874	138	8166	1.9e-05	0.0043	// Medtr1g066930 // Medtr6g033260 // Medtr3g077590 // Medtr3g071980 // Medtr4g103830 // Medtr7g088340 // Medtr7g075090 // Medtr7g108680 // Medtr2g021255 // Medtr4g096900 // Medtr1g114590 // Medtr7g080117 // Medtr8g095320 // Medtr3g088610 // Medtr3g111190 // Medtr4g019850 // Medtr4g005880 // Medtr3g101350 // Medtr3g072330 // Medtr3g069080 // Medtr5g017050 // Medtr3g070290 // Medtr1g039990 // Medtr…	// Medtr1g101400 // Medtr1g066930 // Medtr1g013820 // Medtr6g033260 // Medtr3g077590 // Medtr3g071980 // Medtr4g103830 // Medtr7g088340 // Medtr7g075090 // Medtr7g108680 // Medtr2g021255 // Medtr4g096900 // Medtr1g114590 // Medtr7g080117 // Medtr2g013120 // Medtr8g095320 // Medtr3g088610 // Medtr1g085730 // Medtr3g088970 // Medtr4g005880 // Medtr3g101350 // Medtr3g072330 // Medtr3g069080 // Medtr…
GO:0006412	P	translation	127	4874	169	8166	2.1e-05	0.0044	// Medtr8g006955 // Medtr7g110660 // Medtr3g078370 // Medtr8g104740 // Medtr8g076780 // Medtr4g121877 // Medtr4g051410 // Medtr2g033020 // Medtr4g006830 // Medtr6g088865 // Medtr3g099470 // Medtr7g111750 // Medtr6g052140 // Medtr1g106040 // Medtr6g003970 // Medtr1g082850 // Medtr8g046140 // Medtr3g466250 // Medtr5g011910 // Medtr7g101940 // Medtr4g077700 // Medtr8g099720 // Medtr8g090185 // Medtr…	// Medtr8g006955 // Medtr7g110660 // Medtr3g078370 // Medtr7g111950 // Medtr1g047130 // Medtr8g104740 // Medtr8g076780 // Medtr4g121877 // Medtr5g068780 // Medtr4g051410 // Medtr2g033020 // Medtr4g006830 // Medtr6g088865 // Medtr3g099470 // Medtr7g111750 // Medtr6g052140 // Medtr4g119840 // Medtr1g106040 // Medtr6g003970 // Medtr1g082850 // Medtr8g046140 // Medtr3g466250 // Medtr5g011910 // Medtr…
GO:0033554	P	cellular response to stress	42	4874	48	8166	2.7e-05	0.0052	// Medtr7g090880 // Medtr1g051380 // Medtr2g006440 // Medtr5g011780 // Medtr2g039670 // Medtr1g045670 // Medtr4g094755 // Medtr4g106380 // Medtr3g111690 // Medtr7g066810 // Medtr8g461220 // Medtr1g100683 // Medtr1g116980 // Medtr5g063920 // Medtr4g074330 // Medtr4g130880 // Medtr1g088420 // Medtr7g082860 // Medtr2g104100 // Medtr2g084735 // Medtr5g024900 // Medtr8g098675 // Medtr7g093540 // Medtr…	// Medtr7g090880 // Medtr1g051380 // Medtr2g006440 // Medtr5g011780 // Medtr2g039670 // Medtr4g023560 // Medtr4g094755 // Medtr4g106380 // Medtr8g461220 // Medtr2g063510 // Medtr7g066810 // Medtr1g100683 // Medtr1g116980 // Medtr5g063920 // Medtr4g074330 // Medtr4g130880 // Medtr3g075220 // Medtr7g082860 // Medtr1g045670 // Medtr2g104100 // Medtr2g084735 // Medtr5g024900 // Medtr8g098675 // Medtr…
GO:0030163	P	protein catabolic process	44	4874	51	8166	3.7e-05	0.0068	// Medtr4g077490 // Medtr3g070310 // Medtr8g077200 // Medtr4g119413 // Medtr3g087140 // Medtr5g086700 // Medtr4g012740 // Medtr1g014680 // Medtr3g108660 // Medtr7g096060 // Medtr4g115880 // Medtr4g082265 // Medtr5g032380 // Medtr2g437390 // Medtr5g030360 // Medtr4g107470 // Medtr8g056030 // Medtr3g100480 // Medtr4g130940 // Medtr1g010040 // Medtr3g079840 // Medtr5g066000 // Medtr5g069780 // Medtr…	// Medtr4g077490 // Medtr3g070310 // Medtr8g077200 // Medtr4g119413 // Medtr3g087140 // Medtr2g100825 // Medtr3g104470 // Medtr4g012740 // Medtr4g033455 // Medtr4g077475 // Medtr1g014680 // Medtr3g108660 // Medtr3g117230 // Medtr7g096060 // Medtr4g115880 // Medtr4g082265 // Medtr5g032380 // Medtr2g437390 // Medtr5g030360 // Medtr4g107470 // Medtr8g067060 // Medtr8g056030 // Medtr1g041240 // Medtr…
GO:0051641	P	cellular localization	74	4874	93	8166	4.1e-05	0.0071	// Medtr6g087980 // Medtr1g094220 // Medtr4g118010 // Medtr3g086250 // Medtr3g090170 // Medtr1g100220 // Medtr7g110640 // Medtr8g027450 // Medtr4g107330 // Medtr1g082380 // Medtr7g066690 // Medtr2g090865 // Medtr4g063705 // Medtr5g034780 // Medtr7g117910 // Medtr1g080910 // Medtr1g086050 // Medtr3g097280 // Medtr8g063690 // Medtr1g050505 // Medtr2g084610 // Medtr4g079350 // Medtr7g072310 // Medtr…	// Medtr1g105605 // Medtr7g066690 // Medtr1g062760 // Medtr2g090865 // Medtr5g034780 // Medtr8g011270 // Medtr1g086050 // Medtr2g005510 // Medtr1g056550 // Medtr4g077660 // Medtr5g007820 // Medtr4g094405 // Medtr4g077940 // Medtr5g087820 // Medtr3g084740 // Medtr4g008250 // Medtr1g083810 // Medtr5g012010 // Medtr7g104890 // Medtr4g118010 // Medtr5g066050 // Medtr7g110640 // Medtr1g097420 // Medtr…
GO:0008104	P	protein localization	79	4874	101	8166	7e-05	0.012	// Medtr6g087980 // Medtr1g094220 // Medtr4g118010 // Medtr3g086250 // Medtr3g086980 // Medtr1g100220 // Medtr7g110640 // Medtr4g107330 // Medtr8g027450 // Medtr4g075250 // Medtr4g093980 // Medtr1g111910 // Medtr1g082380 // Medtr2g460600 // Medtr2g090865 // Medtr4g063705 // Medtr5g034780 // Medtr7g117910 // Medtr1g080910 // Medtr1g086050 // Medtr3g097280 // Medtr8g063690 // Medtr3g110108 // Medtr…	// Medtr1g105605 // Medtr4g047870 // Medtr1g062760 // Medtr2g090865 // Medtr5g034780 // Medtr8g011270 // Medtr1g086050 // Medtr2g005510 // Medtr1g056550 // Medtr4g077660 // Medtr7g072310 // Medtr4g077940 // Medtr5g087820 // Medtr2g090875 // Medtr3g078260 // Medtr3g084740 // Medtr1g083810 // Medtr5g078090 // Medtr4g008250 // Medtr5g012010 // Medtr3g109922 // Medtr7g104890 // Medtr4g118010 // Medtr…
GO:0006753	P	nucleoside phosphate metabolic process	87	4874	113	8166	8.8e-05	0.013	// Medtr2g031310 // Medtr2g090865 // Medtr7g017900 // Medtr5g033300 // Medtr2g005510 // Medtr7g089120 // Medtr7g029110 // Medtr8g100045 // Medtr8g072640 // Medtr4g016980 // Medtr8g469010 // Medtr4g098820 // Medtr7g117900 // Medtr5g017050 // Medtr7g033765 // Medtr4g107500 // Medtr4g035850 // Medtr5g045000 // Medtr4g096770 // Medtr4g128240 // Medtr1g087440 // Medtr1g015750 // Medtr7g117910 // Medtr…	// Medtr2g031310 // Medtr5g026430 // Medtr1g062760 // Medtr2g090865 // Medtr7g017900 // Medtr5g033300 // Medtr2g005510 // Medtr3g077740 // Medtr4g019090 // Medtr7g029110 // Medtr7g051940 // Medtr1g029620 // Medtr8g072640 // Medtr4g016980 // Medtr8g469010 // Medtr7g104500 // Medtr7g117900 // Medtr5g017050 // Medtr7g033765 // Medtr4g107500 // Medtr4g035850 // Medtr5g045000 // Medtr7g092860 // Medtr…
GO:0006807	P	nitrogen compound metabolic process	737	4874	1125	8166	9.3e-05	0.013	// Medtr2g031310 // Medtr1g051380 // Medtr3g060690 // Medtr3g107320 // Medtr5g094740 // Medtr7g017900 // Medtr5g091390 // Medtr2g005510 // Medtr6g033260 // Medtr7g089790 // Medtr8g102240 // Medtr3g071980 // Medtr1g021435 // Medtr4g130880 // Medtr7g088340 // Medtr4g094258 // Medtr4g028130 // Medtr1g073840 // Medtr1g106040 // Medtr2g021255 // Medtr2g059540 // Medtr5g089870 // Medtr7g080117 // Medtr…	// Medtr1g048610 // Medtr2g090900 // Medtr1g051380 // Medtr3g060690 // Medtr3g107320 // Medtr5g094740 // Medtr1g013820 // Medtr8g099750 // Medtr7g017900 // Medtr1g013150 // Medtr2g005510 // Medtr6g033260 // Medtr8g087940 // Medtr8g027860 // Medtr6g016375 // Medtr8g102240 // Medtr3g071980 // Medtr1g021435 // Medtr4g130880 // Medtr4g057340 // Medtr7g088340 // Medtr4g094258 // Medtr5g012850 // Medtr…
GO:0009117	P	nucleotide metabolic process	87	4874	113	8166	8.8e-05	0.013	// Medtr2g031310 // Medtr2g090865 // Medtr7g017900 // Medtr5g033300 // Medtr2g005510 // Medtr7g089120 // Medtr7g029110 // Medtr8g100045 // Medtr8g072640 // Medtr4g016980 // Medtr8g469010 // Medtr4g098820 // Medtr7g117900 // Medtr5g017050 // Medtr7g033765 // Medtr4g107500 // Medtr4g035850 // Medtr5g045000 // Medtr4g096770 // Medtr4g128240 // Medtr1g087440 // Medtr1g015750 // Medtr7g117910 // Medtr…	// Medtr2g031310 // Medtr5g026430 // Medtr1g062760 // Medtr2g090865 // Medtr7g017900 // Medtr5g033300 // Medtr2g005510 // Medtr3g077740 // Medtr4g019090 // Medtr7g029110 // Medtr7g051940 // Medtr1g029620 // Medtr8g072640 // Medtr4g016980 // Medtr8g469010 // Medtr7g104500 // Medtr7g117900 // Medtr5g017050 // Medtr7g033765 // Medtr4g107500 // Medtr4g035850 // Medtr5g045000 // Medtr7g092860 // Medtr…
GO:0051649	P	establishment of localization in cell	69	4874	87	8166	8.9e-05	0.013	// Medtr6g087980 // Medtr1g094220 // Medtr4g118010 // Medtr3g090170 // Medtr1g100220 // Medtr7g110640 // Medtr8g027450 // Medtr1g082380 // Medtr7g066690 // Medtr2g090865 // Medtr5g034780 // Medtr7g117910 // Medtr1g080910 // Medtr1g086050 // Medtr3g097280 // Medtr8g063690 // Medtr1g050505 // Medtr2g084610 // Medtr4g079350 // Medtr7g072310 // Medtr2g005510 // Medtr3g088555 // Medtr1g051125 // Medtr…	// Medtr1g105605 // Medtr7g066690 // Medtr1g062760 // Medtr2g090865 // Medtr5g034780 // Medtr8g011270 // Medtr1g086050 // Medtr2g005510 // Medtr1g056550 // Medtr4g077660 // Medtr5g007820 // Medtr4g094405 // Medtr4g077940 // Medtr5g087820 // Medtr3g084740 // Medtr4g008250 // Medtr1g083810 // Medtr5g012010 // Medtr7g104890 // Medtr4g118010 // Medtr5g066050 // Medtr7g110640 // Medtr1g097420 // Medtr…
GO:0034660	P	ncRNA metabolic process	49	4874	59	8166	0.00011	0.014	// Medtr3g083180 // Medtr2g078120 // Medtr7g110660 // Medtr5g079860 // Medtr8g104740 // Medtr8g006955 // Medtr3g110360 // Medtr8g102050 // Medtr3g109360 // Medtr4g106410 // Medtr4g070040 // Medtr4g100920 // Medtr4g024920 // Medtr8g094030 // Medtr6g088865 // Medtr1g114000 // Medtr3g099470 // Medtr1g106040 // Medtr1g082850 // Medtr3g466250 // Medtr7g101940 // Medtr1g115295 // Medtr7g076280 // Medtr…	// Medtr5g034820 // Medtr8g006955 // Medtr2g078120 // Medtr4g074670 // Medtr3g083180 // Medtr7g110660 // Medtr8g007295 // Medtr4g132500 // Medtr5g079860 // Medtr8g104740 // Medtr3g110360 // Medtr8g102050 // Medtr3g109360 // Medtr7g076280 // Medtr4g070040 // Medtr4g100920 // Medtr4g024920 // Medtr8g094030 // Medtr6g088865 // Medtr1g114000 // Medtr3g099470 // Medtr4g119840 // Medtr1g106040 // Medtr…
GO:0034613	P	cellular protein localization	63	4874	79	8166	0.00013	0.016	// Medtr6g087980 // Medtr1g094220 // Medtr4g118010 // Medtr3g086250 // Medtr7g110640 // Medtr8g027450 // Medtr4g107330 // Medtr1g082380 // Medtr2g090865 // Medtr4g063705 // Medtr5g034780 // Medtr7g117910 // Medtr1g086050 // Medtr3g097280 // Medtr8g063690 // Medtr3g110108 // Medtr2g084610 // Medtr4g079350 // Medtr7g072310 // Medtr2g005510 // Medtr3g088555 // Medtr1g051125 // Medtr8g099785 // Medtr…	// Medtr1g094220 // Medtr6g087980 // Medtr8g036220 // Medtr3g086250 // Medtr7g110640 // Medtr7g051940 // Medtr3g088555 // Medtr1g105605 // Medtr1g097420 // Medtr4g107330 // Medtr5g016540 // Medtr1g082380 // Medtr1g062760 // Medtr5g007820 // Medtr2g090865 // Medtr4g063705 // Medtr5g034780 // Medtr7g117910 // Medtr8g011270 // Medtr1g086050 // Medtr2g005510 // Medtr8g063690 // Medtr1g056550 // Medtr…
GO:0070727	P	cellular macromolecule localization	63	4874	79	8166	0.00013	0.016	// Medtr6g087980 // Medtr1g094220 // Medtr4g118010 // Medtr3g086250 // Medtr7g110640 // Medtr8g027450 // Medtr4g107330 // Medtr1g082380 // Medtr2g090865 // Medtr4g063705 // Medtr5g034780 // Medtr7g117910 // Medtr1g086050 // Medtr3g097280 // Medtr8g063690 // Medtr3g110108 // Medtr2g084610 // Medtr4g079350 // Medtr7g072310 // Medtr2g005510 // Medtr3g088555 // Medtr1g051125 // Medtr8g099785 // Medtr…	// Medtr1g094220 // Medtr6g087980 // Medtr8g036220 // Medtr3g086250 // Medtr7g110640 // Medtr7g051940 // Medtr3g088555 // Medtr1g105605 // Medtr1g097420 // Medtr4g107330 // Medtr5g016540 // Medtr1g082380 // Medtr1g062760 // Medtr5g007820 // Medtr2g090865 // Medtr4g063705 // Medtr5g034780 // Medtr7g117910 // Medtr8g011270 // Medtr1g086050 // Medtr2g005510 // Medtr8g063690 // Medtr1g056550 // Medtr…
GO:0016043	P	cellular component organization	94	4874	124	8166	0.00013	0.016	// Medtr2g031310 // Medtr8g098345 // Medtr5g004640 // Medtr7g113160 // Medtr4g019090 // Medtr1g116980 // Medtr5g078330 // Medtr7g084090 // Medtr7g052480 // Medtr3g061440 // Medtr5g013420 // Medtr8g038460 // Medtr8g096950 // Medtr3g011440 // Medtr1g112280 // Medtr7g081300 // Medtr3g031040 // Medtr3g070920 // Medtr4g065610 // Medtr4g045980 // Medtr4g069960 // Medtr7g080430 // Medtr1g071040 // Medtr…	// Medtr2g031310 // Medtr8g098345 // Medtr5g004640 // Medtr2g025590 // Medtr3g090900 // Medtr4g019090 // Medtr1g116980 // Medtr3g117490 // Medtr5g078330 // Medtr8g085980 // Medtr7g052480 // Medtr3g061440 // Medtr5g013420 // Medtr4g088025 // Medtr8g038460 // Medtr4g095780 // Medtr7g104500 // Medtr1g112280 // Medtr7g081300 // Medtr3g031040 // Medtr1g070390 // Medtr3g070920 // Medtr3g033150 // Medtr…
GO:0006457	P	protein folding	53	4874	65	8166	0.00015	0.016	// Medtr2g461260 // Medtr7g081200 // Medtr3g115970 // Medtr2g010020 // Medtr4g086760 // Medtr2g087660 // Medtr5g087560 // Medtr5g097320 // Medtr1g083960 // Medtr8g088270 // Medtr1g017870 // Medtr3g070500 // Medtr7g095750 // Medtr3g117750 // Medtr6g059910 // Medtr5g008680 // Medtr8g006755 // Medtr8g079690 // Medtr7g110980 // Medtr4g124910 // Medtr5g013540 // Medtr5g037880 // Medtr4g068190 // Medtr…	// Medtr2g461260 // Medtr3g060750 // Medtr8g079690 // Medtr7g095750 // Medtr3g115970 // Medtr8g107010 // Medtr4g086760 // Medtr4g068080 // Medtr2g023120 // Medtr4g068280 // Medtr2g087660 // Medtr5g087560 // Medtr5g097320 // Medtr1g083960 // Medtr8g088270 // Medtr1g017870 // Medtr3g070500 // Medtr3g117750 // Medtr8g091410 // Medtr6g059910 // Medtr4g094785 // Medtr5g008680 // Medtr6g007607 // Medtr…
GO:0045184	P	establishment of protein localization	74	4874	95	8166	0.00015	0.016	// Medtr6g087980 // Medtr1g094220 // Medtr4g118010 // Medtr3g086980 // Medtr1g100220 // Medtr7g110640 // Medtr8g027450 // Medtr4g075250 // Medtr1g111910 // Medtr1g082380 // Medtr2g460600 // Medtr2g090865 // Medtr4g093980 // Medtr5g034780 // Medtr7g117910 // Medtr1g080910 // Medtr1g086050 // Medtr3g097280 // Medtr8g063690 // Medtr3g110108 // Medtr5g092060 // Medtr7g094800 // Medtr2g084610 // Medtr…	// Medtr1g105605 // Medtr4g047870 // Medtr1g062760 // Medtr2g090865 // Medtr5g034780 // Medtr8g011270 // Medtr1g086050 // Medtr2g005510 // Medtr1g056550 // Medtr4g077660 // Medtr7g072310 // Medtr4g077940 // Medtr5g087820 // Medtr2g090875 // Medtr3g078260 // Medtr3g084740 // Medtr4g008250 // Medtr5g078090 // Medtr1g083810 // Medtr5g012010 // Medtr3g109922 // Medtr7g104890 // Medtr4g118010 // Medtr…
GO:0015031	P	protein transport	74	4874	95	8166	0.00015	0.016	// Medtr6g087980 // Medtr1g094220 // Medtr4g118010 // Medtr3g086980 // Medtr1g100220 // Medtr7g110640 // Medtr8g027450 // Medtr4g075250 // Medtr1g111910 // Medtr1g082380 // Medtr2g460600 // Medtr2g090865 // Medtr4g093980 // Medtr5g034780 // Medtr7g117910 // Medtr1g080910 // Medtr1g086050 // Medtr3g097280 // Medtr8g063690 // Medtr3g110108 // Medtr5g092060 // Medtr7g094800 // Medtr2g084610 // Medtr…	// Medtr1g105605 // Medtr4g047870 // Medtr1g062760 // Medtr2g090865 // Medtr5g034780 // Medtr8g011270 // Medtr1g086050 // Medtr2g005510 // Medtr1g056550 // Medtr4g077660 // Medtr7g072310 // Medtr4g077940 // Medtr5g087820 // Medtr2g090875 // Medtr3g078260 // Medtr3g084740 // Medtr4g008250 // Medtr5g078090 // Medtr1g083810 // Medtr5g012010 // Medtr3g109922 // Medtr7g104890 // Medtr4g118010 // Medtr…
GO:0044260	P	cellular macromolecule metabolic process	1227	4874	1912	8166	0.00016	0.016	// Medtr4g093110 // Medtr2g090900 // Medtr1g051380 // Medtr3g060690 // Medtr8g095440 // Medtr7g072710 // Medtr3g110180 // Medtr4g127840 // Medtr5g094740 // Medtr7g117520 // Medtr1g075610 // Medtr8g024590 // Medtr1g086350 // Medtr7g100500 // Medtr7g017900 // Medtr4g051410 // Medtr7g022050 // Medtr4g080120 // Medtr4g104070 // Medtr4g046113 // Medtr7g089790 // Medtr8g102240 // Medtr1g021435 // Medtr…	// Medtr1g048610 // Medtr3g060690 // Medtr1g086350 // Medtr5g068260 // Medtr2g040500 // Medtr1g031520 // Medtr4g130880 // Medtr4g111915 // Medtr3g098760 // Medtr6g071280 // Medtr4g094885 // Medtr6g004020 // Medtr7g077150 // Medtr1g110120 // Medtr2g087710 // Medtr3g011440 // Medtr2g089360 // Medtr3g109310 // Medtr8g061350 // Medtr3g115670 // Medtr5g014040 // Medtr3g040520 // Medtr2g013720 // Medtr…
GO:0043632	P	modification-dependent macromolecule catabolic process	34	4874	39	8166	0.00019	0.017	// Medtr4g077490 // Medtr3g070310 // Medtr8g077200 // Medtr4g119413 // Medtr3g087140 // Medtr5g086700 // Medtr4g012740 // Medtr1g014680 // Medtr3g108660 // Medtr4g082265 // Medtr5g032380 // Medtr2g437390 // Medtr4g115880 // Medtr4g107470 // Medtr8g056030 // Medtr3g100480 // Medtr4g130940 // Medtr1g010040 // Medtr5g066000 // Medtr7g077810 // Medtr3g079840 // Medtr2g087710 // Medtr0279s0020 // Medt…	// Medtr4g077490 // Medtr3g070310 // Medtr8g077200 // Medtr4g119413 // Medtr3g087140 // Medtr2g100825 // Medtr4g012740 // Medtr4g033455 // Medtr4g077475 // Medtr1g014680 // Medtr3g108660 // Medtr4g115880 // Medtr4g082265 // Medtr5g032380 // Medtr2g437390 // Medtr5g030360 // Medtr4g107470 // Medtr8g067060 // Medtr8g056030 // Medtr1g041240 // Medtr4g130940 // Medtr1g010040 // Medtr5g066000 // Medtr…
GO:0006511	P	ubiquitin-dependent protein catabolic process	34	4874	39	8166	0.00019	0.017	// Medtr4g077490 // Medtr3g070310 // Medtr8g077200 // Medtr4g119413 // Medtr3g087140 // Medtr5g086700 // Medtr4g012740 // Medtr1g014680 // Medtr3g108660 // Medtr4g082265 // Medtr5g032380 // Medtr2g437390 // Medtr4g115880 // Medtr4g107470 // Medtr8g056030 // Medtr3g100480 // Medtr4g130940 // Medtr1g010040 // Medtr5g066000 // Medtr7g077810 // Medtr3g079840 // Medtr2g087710 // Medtr0279s0020 // Medt…	// Medtr4g077490 // Medtr3g070310 // Medtr8g077200 // Medtr4g119413 // Medtr3g087140 // Medtr2g100825 // Medtr4g012740 // Medtr4g033455 // Medtr4g077475 // Medtr1g014680 // Medtr3g108660 // Medtr4g115880 // Medtr4g082265 // Medtr5g032380 // Medtr2g437390 // Medtr5g030360 // Medtr4g107470 // Medtr8g067060 // Medtr8g056030 // Medtr1g041240 // Medtr4g130940 // Medtr1g010040 // Medtr5g066000 // Medtr…
GO:0006260	P	DNA replication	28	4874	31	8166	0.00019	0.017	// Medtr2g006440 // Medtr3g009480 // Medtr4g134530 // Medtr8g090000 // Medtr5g092100 // Medtr2g017980 // Medtr4g050180 // Medtr2g041270 // Medtr7g061220 // Medtr7g082860 // Medtr4g094258 // Medtr1g109100 // Medtr3g118160 // Medtr4g116870 // Medtr5g020810 // Medtr8g092510 // Medtr3g462130 // Medtr3g088380 // Medtr4g096700 // Medtr4g122270 // Medtr6g471010 // Medtr4g057340 // Medtr4g057345 // Medtr…	// Medtr2g006440 // Medtr3g009480 // Medtr4g134530 // Medtr8g090000 // Medtr5g092100 // Medtr2g017980 // Medtr1g070840 // Medtr2g041270 // Medtr7g061220 // Medtr7g082860 // Medtr4g094258 // Medtr1g109100 // Medtr4g050180 // Medtr3g118160 // Medtr4g116870 // Medtr5g020810 // Medtr8g092510 // Medtr4g109580 // Medtr3g462130 // Medtr3g088380 // Medtr4g096700 // Medtr5g017070 // Medtr4g122270 // Medtr…
GO:0019941	P	modification-dependent protein catabolic process	34	4874	39	8166	0.00019	0.017	// Medtr4g077490 // Medtr3g070310 // Medtr8g077200 // Medtr4g119413 // Medtr3g087140 // Medtr5g086700 // Medtr4g012740 // Medtr1g014680 // Medtr3g108660 // Medtr4g082265 // Medtr5g032380 // Medtr2g437390 // Medtr4g115880 // Medtr4g107470 // Medtr8g056030 // Medtr3g100480 // Medtr4g130940 // Medtr1g010040 // Medtr5g066000 // Medtr7g077810 // Medtr3g079840 // Medtr2g087710 // Medtr0279s0020 // Medt…	// Medtr4g077490 // Medtr3g070310 // Medtr8g077200 // Medtr4g119413 // Medtr3g087140 // Medtr2g100825 // Medtr4g012740 // Medtr4g033455 // Medtr4g077475 // Medtr1g014680 // Medtr3g108660 // Medtr4g115880 // Medtr4g082265 // Medtr5g032380 // Medtr2g437390 // Medtr5g030360 // Medtr4g107470 // Medtr8g067060 // Medtr8g056030 // Medtr1g041240 // Medtr4g130940 // Medtr1g010040 // Medtr5g066000 // Medtr…
GO:0044267	P	cellular protein metabolic process	742	4874	1139	8166	0.00022	0.019	// Medtr4g093110 // Medtr8g028695 // Medtr7g072710 // Medtr3g110180 // Medtr4g127840 // Medtr1g017770 // Medtr7g117520 // Medtr1g075610 // Medtr8g024590 // Medtr1g086350 // Medtr7g100500 // Medtr4g051410 // Medtr7g022050 // Medtr4g080120 // Medtr4g104070 // Medtr4g046113 // Medtr3g098760 // Medtr1g106040 // Medtr6g071280 // Medtr6g003970 // Medtr7g052480 // Medtr5g085790 // Medtr5g011910 // Medtr…	// Medtr4g093110 // Medtr3g094300 // Medtr8g028695 // Medtr7g072710 // Medtr4g127840 // Medtr1g017770 // Medtr8g013610 // Medtr1g075610 // Medtr8g079790 // Medtr8g024590 // Medtr4g128990 // Medtr1g012550 // Medtr7g100500 // Medtr4g051410 // Medtr7g022050 // Medtr4g080120 // Medtr5g089320 // Medtr4g104070 // Medtr2g040500 // Medtr3g009400 // Medtr5g088400 // Medtr3g086540 // Medtr8g027985 // Medtr…
GO:0009056	P	catabolic process	150	4874	209	8166	0.00022	0.019	// Medtr2g031310 // Medtr4g134760 // Medtr2g090865 // Medtr3g110395 // Medtr7g017900 // Medtr2g005510 // Medtr7g096060 // Medtr4g019090 // Medtr4g117040 // Medtr4g079860 // Medtr5g030360 // Medtr4g107470 // Medtr5g085790 // Medtr2g025020 // Medtr3g100480 // Medtr6g009330 // Medtr6g004020 // Medtr1g076540 // Medtr2g087710 // Medtr7g104500 // Medtr1g091040 // Medtr4g107500 // Medtr5g012390 // Medtr…	// Medtr2g031310 // Medtr4g134760 // Medtr5g020050 // Medtr1g062760 // Medtr2g090865 // Medtr3g118390 // Medtr7g017900 // Medtr5g096670 // Medtr1g101130 // Medtr7g096060 // Medtr4g019090 // Medtr6g092660 // Medtr4g117040 // Medtr1g052475 // Medtr3g074040 // Medtr7g051940 // Medtr5g030360 // Medtr4g107470 // Medtr5g085790 // Medtr2g025020 // Medtr3g100480 // Medtr6g009330 // Medtr5g073210 // Medtr…
GO:0044248	P	cellular catabolic process	126	4874	173	8166	0.00024	0.021	// Medtr2g031310 // Medtr4g134760 // Medtr2g090865 // Medtr3g110395 // Medtr7g017900 // Medtr2g005510 // Medtr4g019090 // Medtr4g082265 // Medtr3g074040 // Medtr5g030360 // Medtr4g107470 // Medtr2g025020 // Medtr3g100480 // Medtr6g009330 // Medtr6g004020 // Medtr1g076540 // Medtr2g087710 // Medtr7g104500 // Medtr1g091040 // Medtr4g107500 // Medtr5g012390 // Medtr5g023740 // Medtr7g106570 // Medtr…	// Medtr2g031310 // Medtr4g134760 // Medtr5g020050 // Medtr1g062760 // Medtr2g090865 // Medtr3g110395 // Medtr7g017900 // Medtr5g096670 // Medtr1g101130 // Medtr4g019090 // Medtr6g092660 // Medtr4g082265 // Medtr1g052475 // Medtr3g074040 // Medtr7g051940 // Medtr5g030360 // Medtr4g107470 // Medtr2g025020 // Medtr3g100480 // Medtr6g009330 // Medtr6g004020 // Medtr1g076540 // Medtr2g087710 // Medtr…
GO:0009451	P	RNA modification	20	4874	21	8166	0.0003	0.025	// Medtr7g076280 // Medtr7g113450 // Medtr6g004400 // Medtr5g074620 // Medtr8g094030 // Medtr4g033210 // Medtr3g114540 // Medtr4g074160 // Medtr8g101250 // Medtr5g074640 // Medtr5g099370 // Medtr4g024920 // Medtr2g005830 // Medtr4g123970 // Medtr7g029385 // Medtr8g009680 // Medtr4g131270 // Medtr3g109360 // Medtr7g114850 // Medtr3g073790	// Medtr7g076280 // Medtr7g113450 // Medtr6g004400 // Medtr8g094030 // Medtr5g074620 // Medtr4g033210 // Medtr1g094190 // Medtr3g114540 // Medtr4g074160 // Medtr8g101250 // Medtr5g074640 // Medtr5g099370 // Medtr8g009680 // Medtr7g029385 // Medtr3g073790 // Medtr4g123970 // Medtr2g005830 // Medtr4g131270 // Medtr4g024920 // Medtr3g109360 // Medtr7g114850
GO:0006886	P	intracellular protein transport	60	4874	76	8166	0.00032	0.026	// Medtr6g087980 // Medtr1g094220 // Medtr4g118010 // Medtr7g110640 // Medtr8g027450 // Medtr1g082380 // Medtr2g090865 // Medtr5g034780 // Medtr7g117910 // Medtr1g086050 // Medtr3g097280 // Medtr8g063690 // Medtr3g110108 // Medtr2g084610 // Medtr4g079350 // Medtr7g072310 // Medtr2g005510 // Medtr3g088555 // Medtr1g051125 // Medtr8g099785 // Medtr1g090717 // Medtr5g023770 // Medtr5g029650 // Medtr…	// Medtr1g094220 // Medtr6g087980 // Medtr8g036220 // Medtr7g110640 // Medtr7g051940 // Medtr3g088555 // Medtr1g105605 // Medtr1g097420 // Medtr4g077940 // Medtr5g016540 // Medtr1g082380 // Medtr1g062760 // Medtr5g007820 // Medtr2g090865 // Medtr5g034780 // Medtr7g117910 // Medtr8g011270 // Medtr1g086050 // Medtr2g005510 // Medtr8g063690 // Medtr1g056550 // Medtr3g110108 // Medtr1g083810 // Medtr…
GO:0046907	P	intracellular transport	62	4874	79	8166	0.00034	0.027	// Medtr6g087980 // Medtr1g094220 // Medtr4g118010 // Medtr7g110640 // Medtr8g027450 // Medtr1g082380 // Medtr7g066690 // Medtr2g090865 // Medtr5g034780 // Medtr7g117910 // Medtr1g086050 // Medtr3g097280 // Medtr8g063690 // Medtr3g110108 // Medtr2g084610 // Medtr4g079350 // Medtr7g072310 // Medtr2g005510 // Medtr3g088555 // Medtr1g051125 // Medtr8g099785 // Medtr1g090717 // Medtr5g023770 // Medtr…	// Medtr1g094220 // Medtr6g087980 // Medtr8g036220 // Medtr7g110640 // Medtr7g051940 // Medtr3g088555 // Medtr1g105605 // Medtr1g097420 // Medtr4g077940 // Medtr5g016540 // Medtr1g082380 // Medtr7g066690 // Medtr1g062760 // Medtr5g007820 // Medtr2g090865 // Medtr4g018750 // Medtr5g034780 // Medtr7g117910 // Medtr8g011270 // Medtr1g086050 // Medtr2g005510 // Medtr8g063690 // Medtr1g056550 // Medtr…
GO:0006066	P	alcohol metabolic process	75	4874	98	8166	0.00036	0.028	// Medtr3g107360 // Medtr1g069320 // Medtr4g122670 // Medtr7g111760 // Medtr5g065880 // Medtr1g099360 // Medtr8g102190 // Medtr7g099270 // Medtr2g100710 // Medtr3g107320 // Medtr5g045000 // Medtr4g065150 // Medtr5g032570 // Medtr8g062670 // Medtr4g132700 // Medtr4g134290 // Medtr5g097010 // Medtr4g078150 // Medtr2g065470 // Medtr1g069325 // Medtr7g017900 // Medtr3g110395 // Medtr8g101540 // Medtr…	// Medtr1g069320 // Medtr1g069325 // Medtr3g464770 // Medtr3g107320 // Medtr2g065470 // Medtr7g017900 // Medtr5g096670 // Medtr6g041980 // Medtr8g101540 // Medtr1g105930 // Medtr7g090970 // Medtr7g007320 // Medtr3g074040 // Medtr2g025020 // Medtr6g009330 // Medtr6g025730 // Medtr8g088690 // Medtr6g004020 // Medtr1g076540 // Medtr5g011050 // Medtr1g091040 // Medtr5g012390 // Medtr7g111760 // Medtr…
GO:0009308	P	amine metabolic process	156	4874	220	8166	0.00042	0.031	// Medtr5g015300 // Medtr8g006955 // Medtr7g110660 // Medtr3g107320 // Medtr8g098345 // Medtr8g104740 // Medtr2g088130 // Medtr6g033260 // Medtr3g077590 // Medtr3g071980 // Medtr6g088865 // Medtr8g023140 // Medtr4g117040 // Medtr8g061360 // Medtr3g099470 // Medtr7g075090 // Medtr1g106040 // Medtr2g021255 // Medtr8g081510 // Medtr4g096900 // Medtr3g466250 // Medtr8g098930 // Medtr3g087220 // Medtr…	// Medtr1g101400 // Medtr8g006955 // Medtr7g110660 // Medtr3g107320 // Medtr8g098345 // Medtr8g104740 // Medtr1g013820 // Medtr3g118390 // Medtr7g451450 // Medtr1g081610 // Medtr1g087760 // Medtr6g033260 // Medtr3g077590 // Medtr6g029460 // Medtr3g071980 // Medtr6g088865 // Medtr8g023140 // Medtr4g117040 // Medtr8g061360 // Medtr3g099470 // Medtr4g092580 // Medtr1g106040 // Medtr2g021255 // Medtr…
GO:0007242	P	intracellular signaling cascade	47	4874	58	8166	0.00047	0.034	// Medtr6g087980 // Medtr1g094220 // Medtr3g017500 // Medtr1g007590 // Medtr5g092060 // Medtr2g090865 // Medtr1g090717 // Medtr7g117910 // Medtr2g005510 // Medtr3g086980 // Medtr7g099830 // Medtr8g103750 // Medtr5g080650 // Medtr1g116310 // Medtr4g031150 // Medtr4g079350 // Medtr7g020860 // Medtr6g027300 // Medtr3g092100 // Medtr2g037930 // Medtr1g085160 // Medtr1g073840 // Medtr8g100100 // Medtr…	// Medtr1g094220 // Medtr6g087980 // Medtr3g017500 // Medtr7g020860 // Medtr1g007590 // Medtr7g051940 // Medtr1g097420 // Medtr4g047870 // Medtr2g080950 // Medtr4g088055 // Medtr1g062760 // Medtr2g090865 // Medtr1g090717 // Medtr7g117910 // Medtr2g005510 // Medtr8g067090 // Medtr7g099830 // Medtr1g044210 // Medtr5g080650 // Medtr1g116310 // Medtr4g031150 // Medtr4g079350 // Medtr6g086630 // Medtr…
GO:0044257	P	cellular protein catabolic process	34	4874	40	8166	0.00053	0.038	// Medtr4g077490 // Medtr3g070310 // Medtr8g077200 // Medtr4g119413 // Medtr3g087140 // Medtr5g086700 // Medtr4g012740 // Medtr1g014680 // Medtr3g108660 // Medtr4g082265 // Medtr5g032380 // Medtr2g437390 // Medtr4g115880 // Medtr4g107470 // Medtr8g056030 // Medtr3g100480 // Medtr4g130940 // Medtr1g010040 // Medtr5g066000 // Medtr7g077810 // Medtr3g079840 // Medtr2g087710 // Medtr0279s0020 // Medt…	// Medtr4g077490 // Medtr3g070310 // Medtr8g077200 // Medtr4g119413 // Medtr3g087140 // Medtr2g100825 // Medtr4g012740 // Medtr4g033455 // Medtr4g077475 // Medtr1g014680 // Medtr3g108660 // Medtr4g115880 // Medtr4g082265 // Medtr5g032380 // Medtr2g437390 // Medtr5g030360 // Medtr4g107470 // Medtr8g067060 // Medtr8g056030 // Medtr1g041240 // Medtr4g130940 // Medtr1g010040 // Medtr5g066000 // Medtr…
GO:0051603	P	proteolysis involved in cellular protein catabolic process	34	4874	40	8166	0.00053	0.038	// Medtr4g077490 // Medtr3g070310 // Medtr8g077200 // Medtr4g119413 // Medtr3g087140 // Medtr5g086700 // Medtr4g012740 // Medtr1g014680 // Medtr3g108660 // Medtr4g082265 // Medtr5g032380 // Medtr2g437390 // Medtr4g115880 // Medtr4g107470 // Medtr8g056030 // Medtr3g100480 // Medtr4g130940 // Medtr1g010040 // Medtr5g066000 // Medtr7g077810 // Medtr3g079840 // Medtr2g087710 // Medtr0279s0020 // Medt…	// Medtr4g077490 // Medtr3g070310 // Medtr8g077200 // Medtr4g119413 // Medtr3g087140 // Medtr2g100825 // Medtr4g012740 // Medtr4g033455 // Medtr4g077475 // Medtr1g014680 // Medtr3g108660 // Medtr4g115880 // Medtr4g082265 // Medtr5g032380 // Medtr2g437390 // Medtr5g030360 // Medtr4g107470 // Medtr8g067060 // Medtr8g056030 // Medtr1g041240 // Medtr4g130940 // Medtr1g010040 // Medtr5g066000 // Medtr…
GO:0046578	P	regulation of Ras protein signal transduction	22	4874	24	8166	0.00061	0.039	// Medtr3g017500 // Medtr1g007590 // Medtr7g099830 // Medtr5g080650 // Medtr1g116310 // Medtr7g020860 // Medtr6g027300 // Medtr3g092100 // Medtr2g037930 // Medtr8g100100 // Medtr2g083220 // Medtr4g081110 // Medtr4g074170 // Medtr6g086630 // Medtr8g085300 // Medtr2g099185 // Medtr3g068140 // Medtr8g103750 // Medtr6g080710 // Medtr4g068180 // Medtr5g099310 // Medtr4g124430	// Medtr3g017500 // Medtr1g007590 // Medtr8g067090 // Medtr7g099830 // Medtr5g080650 // Medtr1g116310 // Medtr7g020860 // Medtr6g027300 // Medtr3g092100 // Medtr2g037930 // Medtr8g100100 // Medtr2g083220 // Medtr2g080950 // Medtr4g081110 // Medtr6g086630 // Medtr4g074170 // Medtr8g085300 // Medtr2g099185 // Medtr3g068140 // Medtr8g103750 // Medtr6g080710 // Medtr4g068180 // Medtr5g099310 // Medtr…
GO:0006096	P	glycolysis	31	4874	36	8166	0.00059	0.039	// Medtr5g065880 // Medtr8g102190 // Medtr5g032570 // Medtr8g062670 // Medtr4g132700 // Medtr1g099360 // Medtr2g100710 // Medtr3g110395 // Medtr8g014530 // Medtr8g069040 // Medtr3g074040 // Medtr5g009000 // Medtr2g066130 // Medtr2g025020 // Medtr6g009330 // Medtr2g066110 // Medtr4g134290 // Medtr6g004020 // Medtr6g018680 // Medtr6g034195 // Medtr1g076540 // Medtr7g103620 // Medtr8g091330 // Medtr…	// Medtr5g065880 // Medtr8g102190 // Medtr5g032570 // Medtr8g062670 // Medtr4g132700 // Medtr4g057670 // Medtr1g099360 // Medtr2g100710 // Medtr3g110395 // Medtr5g096670 // Medtr8g014530 // Medtr8g069040 // Medtr3g074040 // Medtr5g009000 // Medtr4g071880 // Medtr2g066130 // Medtr2g025020 // Medtr6g009330 // Medtr2g066110 // Medtr4g134290 // Medtr6g004020 // Medtr6g018680 // Medtr6g034195 // Medtr…
GO:0051056	P	regulation of small GTPase mediated signal transduction	22	4874	24	8166	0.00061	0.039	// Medtr3g017500 // Medtr1g007590 // Medtr7g099830 // Medtr5g080650 // Medtr1g116310 // Medtr7g020860 // Medtr6g027300 // Medtr3g092100 // Medtr2g037930 // Medtr8g100100 // Medtr2g083220 // Medtr4g081110 // Medtr4g074170 // Medtr6g086630 // Medtr8g085300 // Medtr2g099185 // Medtr3g068140 // Medtr8g103750 // Medtr6g080710 // Medtr4g068180 // Medtr5g099310 // Medtr4g124430	// Medtr3g017500 // Medtr1g007590 // Medtr8g067090 // Medtr7g099830 // Medtr5g080650 // Medtr1g116310 // Medtr7g020860 // Medtr6g027300 // Medtr3g092100 // Medtr2g037930 // Medtr8g100100 // Medtr2g083220 // Medtr2g080950 // Medtr4g081110 // Medtr6g086630 // Medtr4g074170 // Medtr8g085300 // Medtr2g099185 // Medtr3g068140 // Medtr8g103750 // Medtr6g080710 // Medtr4g068180 // Medtr5g099310 // Medtr…
GO:0007265	P	Ras protein signal transduction	22	4874	24	8166	0.00061	0.039	// Medtr3g017500 // Medtr1g007590 // Medtr7g099830 // Medtr5g080650 // Medtr1g116310 // Medtr7g020860 // Medtr6g027300 // Medtr3g092100 // Medtr2g037930 // Medtr8g100100 // Medtr2g083220 // Medtr4g081110 // Medtr4g074170 // Medtr6g086630 // Medtr8g085300 // Medtr2g099185 // Medtr3g068140 // Medtr8g103750 // Medtr6g080710 // Medtr4g068180 // Medtr5g099310 // Medtr4g124430	// Medtr3g017500 // Medtr1g007590 // Medtr8g067090 // Medtr7g099830 // Medtr5g080650 // Medtr1g116310 // Medtr7g020860 // Medtr6g027300 // Medtr3g092100 // Medtr2g037930 // Medtr8g100100 // Medtr2g083220 // Medtr2g080950 // Medtr4g081110 // Medtr6g086630 // Medtr4g074170 // Medtr8g085300 // Medtr2g099185 // Medtr3g068140 // Medtr8g103750 // Medtr6g080710 // Medtr4g068180 // Medtr5g099310 // Medtr…
GO:0043170	P	macromolecule metabolic process	1375	4874	2165	8166	0.00064	0.041	// Medtr3g060690 // Medtr1g086350 // Medtr1g031520 // Medtr4g130880 // Medtr1g073840 // Medtr6g071280 // Medtr6g004020 // Medtr2g098510 // Medtr2g087710 // Medtr3g011440 // Medtr3g031040 // Medtr3g040520 // Medtr2g013720 // Medtr7g053260 // Medtr2g056190 // Medtr7g073290 // Medtr7g090880 // Medtr4g077490 // Medtr8g102050 // Medtr3g086100 // Medtr7g044770 // Medtr4g100920 // Medtr3g014010 // Medtr…	// Medtr1g048610 // Medtr4g093110 // Medtr3g060690 // Medtr1g086350 // Medtr3g090900 // Medtr5g068260 // Medtr2g040500 // Medtr1g031520 // Medtr4g130880 // Medtr4g111915 // Medtr3g098760 // Medtr6g071280 // Medtr2g059460 // Medtr4g094885 // Medtr7g081380
GO:0044106	P	cellular amine metabolic process	138	4874	194	8166	0.00069	0.043	// Medtr5g015300 // Medtr8g006955 // Medtr7g110660 // Medtr3g107320 // Medtr8g104740 // Medtr2g088130 // Medtr6g033260 // Medtr3g077590 // Medtr3g071980 // Medtr6g088865 // Medtr8g023140 // Medtr4g103830 // Medtr8g061360 // Medtr3g099470 // Medtr7g075090 // Medtr1g106040 // Medtr2g021255 // Medtr8g081510 // Medtr4g096900 // Medtr3g466250 // Medtr8g098930 // Medtr1g039010 // Medtr5g091060 // Medtr…	// Medtr1g101400 // Medtr8g006955 // Medtr7g110660 // Medtr3g107320 // Medtr8g104740 // Medtr1g013820 // Medtr7g451450 // Medtr1g087760 // Medtr6g033260 // Medtr3g077590 // Medtr6g029460 // Medtr3g071980 // Medtr6g088865 // Medtr8g023140 // Medtr4g103830 // Medtr8g061360 // Medtr3g099470 // Medtr4g092580 // Medtr1g106040 // Medtr2g021255 // Medtr8g081510 // Medtr1g082850 // Medtr3g466250 // Medtr…
GO:0008033	P	tRNA processing	14	4874	14	8166	0.00073	0.045	// Medtr4g024920 // Medtr2g078120 // Medtr7g092500 // Medtr8g094030 // Medtr3g117580 // Medtr1g114000 // Medtr4g055110 // Medtr5g099370 // Medtr4g065023 // Medtr4g094905 // Medtr3g073790 // Medtr8g009680 // Medtr3g109360 // Medtr8g067420	// Medtr4g024920 // Medtr2g078120 // Medtr7g092500 // Medtr8g094030 // Medtr3g117580 // Medtr1g114000 // Medtr4g055110 // Medtr5g099370 // Medtr4g065023 // Medtr4g094905 // Medtr3g073790 // Medtr8g009680 // Medtr3g109360 // Medtr8g067420
GO:0008652	P	cellular amino acid biosynthetic process	62	4874	81	8166	0.0011	0.068	// Medtr5g015300 // Medtr7g078070 // Medtr3g052850 // Medtr5g064500 // Medtr5g022580 // Medtr8g088600 // Medtr4g070670 // Medtr4g087520 // Medtr6g015630 // Medtr6g013425 // Medtr2g088130 // Medtr1g062620 // Medtr6g033260 // Medtr3g077590 // Medtr8g105860 // Medtr3g071980 // Medtr8g036035 // Medtr3g079640 // Medtr1g081610 // Medtr7g075090 // Medtr3g099190 // Medtr2g021255 // Medtr2g006040 // Medtr…	// Medtr5g015300 // Medtr5g071360 // Medtr1g101400 // Medtr7g078070 // Medtr3g069080 // Medtr4g125700 // Medtr2g089340 // Medtr3g087220 // Medtr5g022580 // Medtr2g088130 // Medtr4g070670 // Medtr1g013820 // Medtr4g087520 // Medtr6g015630 // Medtr5g095470 // Medtr6g013425 // Medtr8g088600 // Medtr2g015010 // Medtr6g033260 // Medtr3g077590 // Medtr7g075090 // Medtr4g020110 // Medtr8g105860 // Medtr…
GO:0019320	P	hexose catabolic process	34	4874	41	8166	0.0013	0.07	// Medtr5g045000 // Medtr5g065880 // Medtr8g102190 // Medtr5g032570 // Medtr8g062670 // Medtr4g132700 // Medtr1g099360 // Medtr2g100710 // Medtr3g110395 // Medtr7g017900 // Medtr8g014530 // Medtr7g006560 // Medtr8g069040 // Medtr3g074040 // Medtr5g009000 // Medtr2g066130 // Medtr2g025020 // Medtr6g009330 // Medtr2g066110 // Medtr4g134290 // Medtr6g004020 // Medtr6g018680 // Medtr6g034195 // Medtr…	// Medtr5g045000 // Medtr5g065880 // Medtr8g102190 // Medtr5g032570 // Medtr8g062670 // Medtr4g132700 // Medtr4g057670 // Medtr1g099360 // Medtr2g100710 // Medtr3g110395 // Medtr7g017900 // Medtr5g096670 // Medtr8g014530 // Medtr7g006560 // Medtr8g069040 // Medtr3g074040 // Medtr5g009000 // Medtr4g071880 // Medtr2g066130 // Medtr2g025020 // Medtr1g028330 // Medtr6g009330 // Medtr2g066110 // Medtr…
GO:0042254	P	ribosome biogenesis	13	4874	13	8166	0.0012	0.07	// Medtr4g106410 // Medtr7g076280 // Medtr4g068150 // Medtr1g114000 // Medtr3g117600 // Medtr8g088030 // Medtr5g079860 // Medtr3g112090 // Medtr5g096020 // Medtr3g460700 // Medtr8g064490 // Medtr1g106055 // Medtr3g115250	// Medtr7g076280 // Medtr4g106410 // Medtr4g068150 // Medtr8g088030 // Medtr3g117600 // Medtr1g114000 // Medtr5g079860 // Medtr3g112090 // Medtr5g096020 // Medtr3g460700 // Medtr8g064490 // Medtr1g106055 // Medtr3g115250
GO:0044275	P	cellular carbohydrate catabolic process	34	4874	41	8166	0.0013	0.07	// Medtr5g045000 // Medtr5g065880 // Medtr8g102190 // Medtr5g032570 // Medtr8g062670 // Medtr4g132700 // Medtr1g099360 // Medtr2g100710 // Medtr3g110395 // Medtr7g017900 // Medtr8g014530 // Medtr7g006560 // Medtr8g069040 // Medtr3g074040 // Medtr5g009000 // Medtr2g066130 // Medtr2g025020 // Medtr6g009330 // Medtr2g066110 // Medtr4g134290 // Medtr6g004020 // Medtr6g018680 // Medtr6g034195 // Medtr…	// Medtr5g045000 // Medtr5g065880 // Medtr8g102190 // Medtr5g032570 // Medtr8g062670 // Medtr4g132700 // Medtr4g057670 // Medtr1g099360 // Medtr2g100710 // Medtr3g110395 // Medtr7g017900 // Medtr5g096670 // Medtr8g014530 // Medtr7g006560 // Medtr8g069040 // Medtr3g074040 // Medtr5g009000 // Medtr4g071880 // Medtr2g066130 // Medtr2g025020 // Medtr1g028330 // Medtr6g009330 // Medtr2g066110 // Medtr…
GO:0007154	P	cell communication	29	4874	34	8166	0.0012	0.07	// Medtr7g090880 // Medtr2g039670 // Medtr3g017500 // Medtr1g007590 // Medtr0147s0080 // Medtr3g077620 // Medtr7g099830 // Medtr5g080650 // Medtr1g116310 // Medtr7g020860 // Medtr6g027300 // Medtr3g092100 // Medtr2g037930 // Medtr8g461220 // Medtr8g100100 // Medtr2g083220 // Medtr4g081110 // Medtr6g086630 // Medtr4g074170 // Medtr4g087210 // Medtr8g085300 // Medtr2g099185 // Medtr3g068140 // Medt…	// Medtr7g090880 // Medtr2g017825 // Medtr2g039670 // Medtr3g106770 // Medtr3g017500 // Medtr1g007590 // Medtr0147s0080 // Medtr3g077620 // Medtr8g067090 // Medtr7g099830 // Medtr5g080650 // Medtr1g116310 // Medtr5g083370 // Medtr7g020860 // Medtr6g027300 // Medtr3g092100 // Medtr2g037930 // Medtr8g461220 // Medtr8g100100 // Medtr2g083220 // Medtr2g080950 // Medtr4g081110 // Medtr4g074170 // Medt…
GO:0046365	P	monosaccharide catabolic process	34	4874	41	8166	0.0013	0.07	// Medtr5g045000 // Medtr5g065880 // Medtr8g102190 // Medtr5g032570 // Medtr8g062670 // Medtr4g132700 // Medtr1g099360 // Medtr2g100710 // Medtr3g110395 // Medtr7g017900 // Medtr8g014530 // Medtr7g006560 // Medtr8g069040 // Medtr3g074040 // Medtr5g009000 // Medtr2g066130 // Medtr2g025020 // Medtr6g009330 // Medtr2g066110 // Medtr4g134290 // Medtr6g004020 // Medtr6g018680 // Medtr6g034195 // Medtr…	// Medtr5g045000 // Medtr5g065880 // Medtr8g102190 // Medtr5g032570 // Medtr8g062670 // Medtr4g132700 // Medtr4g057670 // Medtr1g099360 // Medtr2g100710 // Medtr3g110395 // Medtr7g017900 // Medtr5g096670 // Medtr8g014530 // Medtr7g006560 // Medtr8g069040 // Medtr3g074040 // Medtr5g009000 // Medtr4g071880 // Medtr2g066130 // Medtr2g025020 // Medtr1g028330 // Medtr6g009330 // Medtr2g066110 // Medtr…
GO:0006007	P	glucose catabolic process	34	4874	41	8166	0.0013	0.07	// Medtr5g045000 // Medtr5g065880 // Medtr8g102190 // Medtr5g032570 // Medtr8g062670 // Medtr4g132700 // Medtr1g099360 // Medtr2g100710 // Medtr3g110395 // Medtr7g017900 // Medtr8g014530 // Medtr7g006560 // Medtr8g069040 // Medtr3g074040 // Medtr5g009000 // Medtr2g066130 // Medtr2g025020 // Medtr6g009330 // Medtr2g066110 // Medtr4g134290 // Medtr6g004020 // Medtr6g018680 // Medtr6g034195 // Medtr…	// Medtr5g045000 // Medtr5g065880 // Medtr8g102190 // Medtr5g032570 // Medtr8g062670 // Medtr4g132700 // Medtr4g057670 // Medtr1g099360 // Medtr2g100710 // Medtr3g110395 // Medtr7g017900 // Medtr5g096670 // Medtr8g014530 // Medtr7g006560 // Medtr8g069040 // Medtr3g074040 // Medtr5g009000 // Medtr4g071880 // Medtr2g066130 // Medtr2g025020 // Medtr1g028330 // Medtr6g009330 // Medtr2g066110 // Medtr…
GO:0022613	P	ribonucleoprotein complex biogenesis	13	4874	13	8166	0.0012	0.07	// Medtr4g106410 // Medtr7g076280 // Medtr4g068150 // Medtr1g114000 // Medtr3g117600 // Medtr8g088030 // Medtr5g079860 // Medtr3g112090 // Medtr5g096020 // Medtr3g460700 // Medtr8g064490 // Medtr1g106055 // Medtr3g115250	// Medtr7g076280 // Medtr4g106410 // Medtr4g068150 // Medtr8g088030 // Medtr3g117600 // Medtr1g114000 // Medtr5g079860 // Medtr3g112090 // Medtr5g096020 // Medtr3g460700 // Medtr8g064490 // Medtr1g106055 // Medtr3g115250
GO:0046164	P	alcohol catabolic process	34	4874	41	8166	0.0013	0.07	// Medtr5g045000 // Medtr5g065880 // Medtr8g102190 // Medtr5g032570 // Medtr8g062670 // Medtr4g132700 // Medtr1g099360 // Medtr2g100710 // Medtr3g110395 // Medtr7g017900 // Medtr8g014530 // Medtr7g006560 // Medtr8g069040 // Medtr3g074040 // Medtr5g009000 // Medtr2g066130 // Medtr2g025020 // Medtr6g009330 // Medtr2g066110 // Medtr4g134290 // Medtr6g004020 // Medtr6g018680 // Medtr6g034195 // Medtr…	// Medtr5g045000 // Medtr5g065880 // Medtr8g102190 // Medtr5g032570 // Medtr8g062670 // Medtr4g132700 // Medtr4g057670 // Medtr1g099360 // Medtr2g100710 // Medtr3g110395 // Medtr7g017900 // Medtr5g096670 // Medtr8g014530 // Medtr7g006560 // Medtr8g069040 // Medtr3g074040 // Medtr5g009000 // Medtr4g071880 // Medtr2g066130 // Medtr2g025020 // Medtr1g028330 // Medtr6g009330 // Medtr2g066110 // Medtr…
GO:0019538	P	protein metabolic process	877	4874	1371	8166	0.0014	0.074	// Medtr4g093110 // Medtr3g011560 // Medtr8g028695 // Medtr7g072710 // Medtr3g110180 // Medtr4g132420 // Medtr1g017770 // Medtr7g117520 // Medtr1g075610 // Medtr8g024590 // Medtr1g086350 // Medtr7g100500 // Medtr4g051410 // Medtr7g022050 // Medtr4g080120 // Medtr8g021130 // Medtr4g104070 // Medtr4g046113 // Medtr3g098760 // Medtr1g106040 // Medtr6g071280 // Medtr2g034040 // Medtr7g052480 // Medtr…	// Medtr4g093110 // Medtr1g086350 // Medtr5g068260 // Medtr2g040500 // Medtr3g098760 // Medtr6g071280 // Medtr2g059460 // Medtr4g094885 // Medtr7g081380 // Medtr7g077150 // Medtr1g110120 // Medtr2g087710 // Medtr3g011440 // Medtr2g089360 // Medtr8g061350 // Medtr3g040520 // Medtr0036s0110 // Medtr5g042990 // Medtr4g028960 // Medtr5g077510 // Medtr5g064540 // Medtr4g077490 // Medtr8g102050 // Medt…
GO:0006520	P	cellular amino acid metabolic process	130	4874	184	8166	0.0015	0.075	// Medtr8g006955 // Medtr7g110660 // Medtr8g104740 // Medtr2g088130 // Medtr6g033260 // Medtr3g077590 // Medtr3g071980 // Medtr6g088865 // Medtr8g023140 // Medtr4g103830 // Medtr8g061360 // Medtr3g099470 // Medtr7g075090 // Medtr1g106040 // Medtr2g021255 // Medtr8g081510 // Medtr4g096900 // Medtr3g466250 // Medtr8g098930 // Medtr1g039010 // Medtr5g091060 // Medtr3g088970 // Medtr4g134370 // Medtr…	// Medtr1g101400 // Medtr8g006955 // Medtr7g110660 // Medtr8g104740 // Medtr1g013820 // Medtr7g451450 // Medtr1g087760 // Medtr6g033260 // Medtr3g077590 // Medtr6g029460 // Medtr3g071980 // Medtr6g088865 // Medtr8g023140 // Medtr4g103830 // Medtr8g061360 // Medtr3g099470 // Medtr4g092580 // Medtr1g106040 // Medtr2g021255 // Medtr8g081510 // Medtr1g082850 // Medtr3g466250 // Medtr8g098930 // Medtr…
GO:0044262	P	cellular carbohydrate metabolic process	93	4874	128	8166	0.0016	0.082	// Medtr2g034090 // Medtr1g069320 // Medtr1g069325 // Medtr8g105740 // Medtr1g091040 // Medtr2g065470 // Medtr7g017900 // Medtr8g463760 // Medtr3g091570 // Medtr8g101540 // Medtr7g090970 // Medtr7g007320 // Medtr3g074040 // Medtr4g115620 // Medtr4g036090 // Medtr2g025020 // Medtr6g009330 // Medtr6g025730 // Medtr6g004020 // Medtr1g076540 // Medtr4g129270 // Medtr5g012390 // Medtr7g111760 // Medtr…	// Medtr2g034090 // Medtr1g069320 // Medtr4g101600 // Medtr3g464770 // Medtr8g105740 // Medtr4g129270 // Medtr2g065470 // Medtr3g110395 // Medtr7g017900 // Medtr8g463760 // Medtr5g096670 // Medtr8g101540 // Medtr1g105930 // Medtr7g090970 // Medtr7g007320 // Medtr3g074040 // Medtr4g115620 // Medtr4g036090 // Medtr2g025020 // Medtr1g069325 // Medtr6g009330 // Medtr6g025730 // Medtr6g004020 // Medtr…
GO:0009309	P	amine biosynthetic process	64	4874	85	8166	0.002	0.096	// Medtr5g015300 // Medtr7g078070 // Medtr8g069905 // Medtr5g064500 // Medtr5g022580 // Medtr8g088600 // Medtr4g070670 // Medtr4g087520 // Medtr6g015630 // Medtr6g013425 // Medtr2g088130 // Medtr1g062620 // Medtr6g033260 // Medtr3g077590 // Medtr8g105860 // Medtr3g071980 // Medtr8g036035 // Medtr3g079640 // Medtr1g081610 // Medtr7g075090 // Medtr3g052850 // Medtr2g021255 // Medtr2g006040 // Medtr…	// Medtr5g015300 // Medtr5g071360 // Medtr1g101400 // Medtr7g078070 // Medtr3g069080 // Medtr8g069905 // Medtr2g089340 // Medtr3g087220 // Medtr5g022580 // Medtr2g088130 // Medtr4g070670 // Medtr1g013820 // Medtr4g087520 // Medtr6g015630 // Medtr5g095470 // Medtr6g013425 // Medtr8g088600 // Medtr2g015010 // Medtr6g033260 // Medtr3g077590 // Medtr7g075090 // Medtr4g020110 // Medtr8g105860 // Medtr…
GO:0006399	P	tRNA metabolic process	40	4874	50	8166	0.002	0.096	// Medtr8g006955 // Medtr2g078120 // Medtr7g110660 // Medtr8g104740 // Medtr8g102050 // Medtr3g109360 // Medtr3g099470 // Medtr4g070040 // Medtr4g100920 // Medtr4g024920 // Medtr8g094030 // Medtr6g088865 // Medtr1g114000 // Medtr3g110360 // Medtr1g106040 // Medtr1g082850 // Medtr3g466250 // Medtr7g101940 // Medtr1g115295 // Medtr1g053270 // Medtr4g074640 // Medtr7g092500 // Medtr4g055110 // Medtr…	// Medtr8g006955 // Medtr2g078120 // Medtr4g074670 // Medtr7g110660 // Medtr8g007295 // Medtr4g132500 // Medtr8g104740 // Medtr3g110360 // Medtr8g102050 // Medtr3g109360 // Medtr4g070040 // Medtr4g100920 // Medtr4g024920 // Medtr8g094030 // Medtr6g088865 // Medtr1g114000 // Medtr3g099470 // Medtr4g119840 // Medtr1g106040 // Medtr1g082850 // Medtr3g466250 // Medtr2g436760 // Medtr7g101940 // Medtr…
GO:0034404	P	nucleobase, nucleoside and nucleotide biosynthetic process	12	4874	12	8166	0.0021	0.097	// Medtr3g106780 // Medtr1g114530 // Medtr5g099370 // Medtr3g017580 // Medtr4g020090 // Medtr5g025310 // Medtr4g461070 // Medtr4g072110 // Medtr8g038390 // Medtr4g096900 // Medtr1g097460 // Medtr5g012210	// Medtr3g106780 // Medtr1g114530 // Medtr4g072110 // Medtr3g017580 // Medtr4g020090 // Medtr5g025310 // Medtr4g461070 // Medtr5g099370 // Medtr8g038390 // Medtr4g096900 // Medtr5g012210 // Medtr1g097460
GO:0034654	P	nucleobase, nucleoside, nucleotide and nucleic acid biosynthetic process	12	4874	12	8166	0.0021	0.097	// Medtr3g106780 // Medtr1g114530 // Medtr5g099370 // Medtr3g017580 // Medtr4g020090 // Medtr5g025310 // Medtr4g461070 // Medtr4g072110 // Medtr8g038390 // Medtr4g096900 // Medtr1g097460 // Medtr5g012210	// Medtr3g106780 // Medtr1g114530 // Medtr4g072110 // Medtr3g017580 // Medtr4g020090 // Medtr5g025310 // Medtr4g461070 // Medtr5g099370 // Medtr8g038390 // Medtr4g096900 // Medtr5g012210 // Medtr1g097460
GO:0023051	P	regulation of signaling process	22	4874	25	8166	0.0022	0.098	// Medtr3g017500 // Medtr1g007590 // Medtr7g099830 // Medtr5g080650 // Medtr1g116310 // Medtr7g020860 // Medtr6g027300 // Medtr3g092100 // Medtr2g037930 // Medtr8g100100 // Medtr2g083220 // Medtr4g081110 // Medtr4g074170 // Medtr6g086630 // Medtr8g085300 // Medtr2g099185 // Medtr3g068140 // Medtr8g103750 // Medtr6g080710 // Medtr4g068180 // Medtr5g099310 // Medtr4g124430	// Medtr3g017500 // Medtr2g017825 // Medtr1g007590 // Medtr8g067090 // Medtr7g099830 // Medtr5g080650 // Medtr1g116310 // Medtr7g020860 // Medtr6g027300 // Medtr3g092100 // Medtr2g037930 // Medtr8g100100 // Medtr2g083220 // Medtr2g080950 // Medtr4g081110 // Medtr6g086630 // Medtr4g074170 // Medtr8g085300 // Medtr2g099185 // Medtr3g068140 // Medtr8g103750 // Medtr6g080710 // Medtr4g068180 // Medtr…
GO:0007264	P	small GTPase mediated signal transduction	42	4874	53	8166	0.0022	0.098	// Medtr6g087980 // Medtr1g094220 // Medtr3g017500 // Medtr1g007590 // Medtr5g092060 // Medtr2g090865 // Medtr7g117910 // Medtr2g005510 // Medtr3g086980 // Medtr7g099830 // Medtr5g080650 // Medtr1g116310 // Medtr4g079350 // Medtr7g020860 // Medtr6g027300 // Medtr3g092100 // Medtr2g037930 // Medtr1g090717 // Medtr8g100100 // Medtr2g083220 // Medtr1g059590 // Medtr7g100020 // Medtr3g073790 // Medtr…	// Medtr1g094220 // Medtr6g087980 // Medtr3g017500 // Medtr1g007590 // Medtr7g051940 // Medtr1g097420 // Medtr4g047870 // Medtr2g080950 // Medtr4g088055 // Medtr1g062760 // Medtr2g090865 // Medtr7g117910 // Medtr2g005510 // Medtr8g067090 // Medtr7g099830 // Medtr5g080650 // Medtr1g116310 // Medtr4g079350 // Medtr7g020860 // Medtr6g027300 // Medtr3g092100 // Medtr2g037930 // Medtr1g052475 // Medtr…
GO:0009966	P	regulation of signal transduction	22	4874	25	8166	0.0022	0.098	// Medtr3g017500 // Medtr1g007590 // Medtr7g099830 // Medtr5g080650 // Medtr1g116310 // Medtr7g020860 // Medtr6g027300 // Medtr3g092100 // Medtr2g037930 // Medtr8g100100 // Medtr2g083220 // Medtr4g081110 // Medtr4g074170 // Medtr6g086630 // Medtr8g085300 // Medtr2g099185 // Medtr3g068140 // Medtr8g103750 // Medtr6g080710 // Medtr4g068180 // Medtr5g099310 // Medtr4g124430	// Medtr3g017500 // Medtr2g017825 // Medtr1g007590 // Medtr8g067090 // Medtr7g099830 // Medtr5g080650 // Medtr1g116310 // Medtr7g020860 // Medtr6g027300 // Medtr3g092100 // Medtr2g037930 // Medtr8g100100 // Medtr2g083220 // Medtr2g080950 // Medtr4g081110 // Medtr6g086630 // Medtr4g074170 // Medtr8g085300 // Medtr2g099185 // Medtr3g068140 // Medtr8g103750 // Medtr6g080710 // Medtr4g068180 // Medtr…
GO:0010646	P	regulation of cell communication	22	4874	25	8166	0.0022	0.098	// Medtr3g017500 // Medtr1g007590 // Medtr7g099830 // Medtr5g080650 // Medtr1g116310 // Medtr7g020860 // Medtr6g027300 // Medtr3g092100 // Medtr2g037930 // Medtr8g100100 // Medtr2g083220 // Medtr4g081110 // Medtr4g074170 // Medtr6g086630 // Medtr8g085300 // Medtr2g099185 // Medtr3g068140 // Medtr8g103750 // Medtr6g080710 // Medtr4g068180 // Medtr5g099310 // Medtr4g124430	// Medtr3g017500 // Medtr2g017825 // Medtr1g007590 // Medtr8g067090 // Medtr7g099830 // Medtr5g080650 // Medtr1g116310 // Medtr7g020860 // Medtr6g027300 // Medtr3g092100 // Medtr2g037930 // Medtr8g100100 // Medtr2g083220 // Medtr2g080950 // Medtr4g081110 // Medtr6g086630 // Medtr4g074170 // Medtr8g085300 // Medtr2g099185 // Medtr3g068140 // Medtr8g103750 // Medtr6g080710 // Medtr4g068180 // Medtr…
GO:0044085	P	cellular component biogenesis	63	4874	84	8166	0.0025	0.11	// Medtr2g031310 // Medtr8g088030 // Medtr4g063275 // Medtr8g085980 // Medtr1g071040 // Medtr5g079860 // Medtr2g025590 // Medtr8g063500 // Medtr7g096280 // Medtr4g098830 // Medtr6g048300 // Medtr7g113160 // Medtr4g068150 // Medtr4g097130 // Medtr4g106410 // Medtr3g112090 // Medtr7g117050 // Medtr4g097830 // Medtr8g096950 // Medtr1g114000 // Medtr5g078330 // Medtr1g106005 // Medtr5g029820 // Medtr…	// Medtr7g099060 // Medtr2g031310 // Medtr4g063275 // Medtr1g101130 // Medtr8g085980 // Medtr4g115900 // Medtr7g101840 // Medtr5g079860 // Medtr8g098360 // Medtr8g063500 // Medtr5g029820 // Medtr4g098830 // Medtr6g048300 // Medtr3g110720 // Medtr7g117050 // Medtr3g118290 // Medtr3g462510 // Medtr4g097130 // Medtr7g076280 // Medtr8g018890 // Medtr4g019090 // Medtr3g061440 // Medtr7g013610 // Medtr…
GO:0006139	P	nucleobase, nucleoside, nucleotide and nucleic acid metabolic process	582	4874	902	8166	0.0026	0.11	// Medtr2g031310 // Medtr1g051380 // Medtr3g060690 // Medtr5g094740 // Medtr7g017900 // Medtr5g091390 // Medtr2g005510 // Medtr7g089790 // Medtr8g102240 // Medtr1g021435 // Medtr4g130880 // Medtr4g094258 // Medtr4g028130 // Medtr1g073840 // Medtr1g106040 // Medtr4g058910 // Medtr2g059540 // Medtr5g089870 // Medtr5g038420 // Medtr1g086790 // Medtr2g098510 // Medtr7g104500 // Medtr4g122530 // Medtr…	// Medtr1g048610 // Medtr2g090900 // Medtr1g051380 // Medtr3g060690 // Medtr5g094740 // Medtr8g099750 // Medtr7g017900 // Medtr5g091390 // Medtr2g005510 // Medtr1g024025 // Medtr8g087940 // Medtr8g027860 // Medtr6g016375 // Medtr8g102240 // Medtr1g021435 // Medtr4g130880 // Medtr4g057340 // Medtr4g094258 // Medtr5g012850 // Medtr4g111915 // Medtr1g073840 // Medtr1g106040 // Medtr4g058910 // Medtr…
GO:0006996	P	organelle organization	54	4874	71	8166	0.0029	0.13	// Medtr4g045980 // Medtr4g069960 // Medtr8g077200 // Medtr7g084090 // Medtr1g051230 // Medtr4g087890 // Medtr1g071040 // Medtr5g004640 // Medtr8g037325 // Medtr4g055080 // Medtr7g096280 // Medtr7g113160 // Medtr4g097130 // Medtr1g116980 // Medtr4g063275 // Medtr5g078330 // Medtr5g029820 // Medtr4g118845 // Medtr4g132367 // Medtr7g052480 // Medtr4g081410 // Medtr4g115900 // Medtr3g061440 // Medtr…	// Medtr4g045980 // Medtr4g069960 // Medtr8g077200 // Medtr3g118535 // Medtr1g051230 // Medtr4g087890 // Medtr1g071040 // Medtr3g037080 // Medtr7g080920 // Medtr4g115900 // Medtr4g055080 // Medtr5g029820 // Medtr2g089795 // Medtr5g004640 // Medtr3g070920 // Medtr3g462510 // Medtr4g097130 // Medtr8g027995 // Medtr1g116980 // Medtr7g013610 // Medtr3g117490 // Medtr8g086640 // Medtr4g063275 // Medtr…
GO:0005996	P	monosaccharide metabolic process	60	4874	80	8166	0.0031	0.13	// Medtr1g069320 // Medtr4g122670 // Medtr7g111760 // Medtr5g065880 // Medtr1g099360 // Medtr8g102190 // Medtr7g099270 // Medtr2g100710 // Medtr5g045000 // Medtr5g032570 // Medtr8g099535 // Medtr4g132700 // Medtr4g134290 // Medtr5g097010 // Medtr4g078150 // Medtr2g065470 // Medtr1g069325 // Medtr7g017900 // Medtr3g110395 // Medtr8g101540 // Medtr8g014530 // Medtr1g091040 // Medtr7g006560 // Medtr…	// Medtr7g084800 // Medtr1g069320 // Medtr4g122670 // Medtr7g099280 // Medtr3g082150 // Medtr4g057670 // Medtr7g022440 // Medtr5g430730 // Medtr8g102190 // Medtr7g099270 // Medtr2g100710 // Medtr5g045000 // Medtr7g088470 // Medtr4g065150 // Medtr5g032570 // Medtr8g099535 // Medtr4g132700 // Medtr4g134290 // Medtr5g012390 // Medtr5g097010 // Medtr4g078150 // Medtr2g065470 // Medtr5g065880 // Medtr…
GO:0032318	P	regulation of Ras GTPase activity	18	4874	20	8166	0.0034	0.14	// Medtr7g099830 // Medtr3g017500 // Medtr1g116310 // Medtr2g099185 // Medtr4g081110 // Medtr7g020860 // Medtr6g027300 // Medtr4g074170 // Medtr2g037930 // Medtr6g086630 // Medtr8g103750 // Medtr3g092100 // Medtr6g080710 // Medtr4g068180 // Medtr1g007590 // Medtr8g100100 // Medtr8g085300 // Medtr2g083220	// Medtr7g099830 // Medtr3g017500 // Medtr1g116310 // Medtr2g099185 // Medtr4g081110 // Medtr6g086630 // Medtr7g020860 // Medtr6g027300 // Medtr3g092100 // Medtr2g037930 // Medtr4g074170 // Medtr8g103750 // Medtr2g080950 // Medtr8g100100 // Medtr2g083220 // Medtr1g007590 // Medtr6g080710 // Medtr8g085300 // Medtr8g067090 // Medtr4g068180
GO:0051336	P	regulation of hydrolase activity	18	4874	20	8166	0.0034	0.14	// Medtr7g099830 // Medtr3g017500 // Medtr1g116310 // Medtr2g099185 // Medtr4g081110 // Medtr7g020860 // Medtr6g027300 // Medtr4g074170 // Medtr2g037930 // Medtr6g086630 // Medtr8g103750 // Medtr3g092100 // Medtr6g080710 // Medtr4g068180 // Medtr1g007590 // Medtr8g100100 // Medtr8g085300 // Medtr2g083220	// Medtr7g099830 // Medtr3g017500 // Medtr1g116310 // Medtr2g099185 // Medtr4g081110 // Medtr6g086630 // Medtr7g020860 // Medtr6g027300 // Medtr3g092100 // Medtr2g037930 // Medtr4g074170 // Medtr8g103750 // Medtr2g080950 // Medtr8g100100 // Medtr2g083220 // Medtr1g007590 // Medtr6g080710 // Medtr8g085300 // Medtr8g067090 // Medtr4g068180
GO:0043087	P	regulation of GTPase activity	18	4874	20	8166	0.0034	0.14	// Medtr7g099830 // Medtr3g017500 // Medtr1g116310 // Medtr2g099185 // Medtr4g081110 // Medtr7g020860 // Medtr6g027300 // Medtr4g074170 // Medtr2g037930 // Medtr6g086630 // Medtr8g103750 // Medtr3g092100 // Medtr6g080710 // Medtr4g068180 // Medtr1g007590 // Medtr8g100100 // Medtr8g085300 // Medtr2g083220	// Medtr7g099830 // Medtr3g017500 // Medtr1g116310 // Medtr2g099185 // Medtr4g081110 // Medtr6g086630 // Medtr7g020860 // Medtr6g027300 // Medtr3g092100 // Medtr2g037930 // Medtr4g074170 // Medtr8g103750 // Medtr2g080950 // Medtr8g100100 // Medtr2g083220 // Medtr1g007590 // Medtr6g080710 // Medtr8g085300 // Medtr8g067090 // Medtr4g068180
GO:0009259	P	ribonucleotide metabolic process	50	4874	66	8166	0.0048	0.19	// Medtr6g087980 // Medtr2g031310 // Medtr8g036220 // Medtr7g089120 // Medtr7g092860 // Medtr4g096770 // Medtr8g085980 // Medtr8g093860 // Medtr6g071210 // Medtr1g015750 // Medtr2g090865 // Medtr7g117910 // Medtr6g048300 // Medtr2g005510 // Medtr7g117050 // Medtr4g097830 // Medtr4g079350 // Medtr7g033755 // Medtr1g106005 // Medtr1g090717 // Medtr8g100045 // Medtr8g038390 // Medtr3g113970 // Medtr…	// Medtr2g090865 // Medtr1g094220 // Medtr8g036220 // Medtr7g092860 // Medtr4g096770 // Medtr8g085980 // Medtr1g097420 // Medtr7g117050 // Medtr6g071210 // Medtr4g019110 // Medtr8g098360 // Medtr1g015750 // Medtr1g062760 // Medtr4g103330 // Medtr7g117910 // Medtr6g048300 // Medtr2g005510 // Medtr5g090760 // Medtr3g108800 // Medtr4g019090 // Medtr1g101130 // Medtr4g097830 // Medtr4g079350 // Medtr…
GO:0006163	P	purine nucleotide metabolic process	50	4874	66	8166	0.0048	0.19	// Medtr6g087980 // Medtr2g031310 // Medtr7g092020 // Medtr8g036220 // Medtr7g089120 // Medtr7g092860 // Medtr4g096770 // Medtr8g085980 // Medtr8g093860 // Medtr1g015750 // Medtr2g090865 // Medtr7g117910 // Medtr6g048300 // Medtr2g005510 // Medtr7g117050 // Medtr4g097830 // Medtr4g079350 // Medtr3g013710 // Medtr7g033755 // Medtr1g106005 // Medtr1g090717 // Medtr8g100045 // Medtr3g113970 // Medtr…	// Medtr1g094220 // Medtr6g087980 // Medtr7g092020 // Medtr8g036220 // Medtr7g092860 // Medtr4g096770 // Medtr8g085980 // Medtr1g097420 // Medtr7g117050 // Medtr4g019110 // Medtr8g098360 // Medtr1g015750 // Medtr1g062760 // Medtr4g103330 // Medtr7g117910 // Medtr6g048300 // Medtr2g005510 // Medtr5g090760 // Medtr3g108800 // Medtr4g019090 // Medtr4g097830 // Medtr4g079350 // Medtr3g013710 // Medtr…
GO:0009165	P	nucleotide biosynthetic process	32	4874	40	8166	0.0055	0.21	// Medtr8g093860 // Medtr6g071210 // Medtr1g087440 // Medtr2g062770 // Medtr6g015630 // Medtr7g092860 // Medtr5g033300 // Medtr3g013710 // Medtr7g033755 // Medtr4g070670 // Medtr8g100045 // Medtr4g051103 // Medtr4g016980 // Medtr8g469540 // Medtr1g009760 // Medtr5g017050 // Medtr1g030750 // Medtr6g007070 // Medtr4g098820 // Medtr0212s0040 // Medtr7g117900 // Medtr8g093330 // Medtr8g009660 // Medt…	// Medtr7g092860 // Medtr8g093860 // Medtr6g071210 // Medtr1g087440 // Medtr2g062770 // Medtr6g015630 // Medtr4g103330 // Medtr5g033300 // Medtr5g090760 // Medtr3g108800 // Medtr3g013710 // Medtr7g033755 // Medtr4g070670 // Medtr4g016980 // Medtr8g100045 // Medtr4g051103 // Medtr8g070540 // Medtr8g469540 // Medtr1g009760 // Medtr2g036650 // Medtr5g017050 // Medtr1g030750 // Medtr6g007070 // Medtr…
GO:0016072	P	rRNA metabolic process	10	4874	10	8166	0.0058	0.21	// Medtr4g106410 // Medtr7g076280 // Medtr1g114000 // Medtr3g117600 // Medtr8g088030 // Medtr5g079860 // Medtr5g096020 // Medtr3g460700 // Medtr8g064490 // Medtr1g106055	// Medtr7g076280 // Medtr4g106410 // Medtr8g088030 // Medtr3g117600 // Medtr1g114000 // Medtr8g064490 // Medtr5g096020 // Medtr3g460700 // Medtr5g079860 // Medtr1g106055
GO:0006364	P	rRNA processing	10	4874	10	8166	0.0058	0.21	// Medtr4g106410 // Medtr7g076280 // Medtr1g114000 // Medtr3g117600 // Medtr8g088030 // Medtr5g079860 // Medtr5g096020 // Medtr3g460700 // Medtr8g064490 // Medtr1g106055	// Medtr7g076280 // Medtr4g106410 // Medtr8g088030 // Medtr3g117600 // Medtr1g114000 // Medtr8g064490 // Medtr5g096020 // Medtr3g460700 // Medtr5g079860 // Medtr1g106055
GO:0009112	P	nucleobase metabolic process	10	4874	10	8166	0.0058	0.21	// Medtr3g106780 // Medtr1g114530 // Medtr4g020090 // Medtr3g017580 // Medtr5g025310 // Medtr4g072110 // Medtr8g038390 // Medtr4g096900 // Medtr5g089200 // Medtr5g012210	// Medtr3g106780 // Medtr4g096900 // Medtr1g114530 // Medtr4g020090 // Medtr3g017580 // Medtr5g025310 // Medtr4g072110 // Medtr8g038390 // Medtr5g089200 // Medtr5g012210
GO:0016052	P	carbohydrate catabolic process	45	4874	59	8166	0.0058	0.21	// Medtr8g074350 // Medtr5g045000 // Medtr5g065880 // Medtr8g102190 // Medtr8g074335 // Medtr5g032570 // Medtr8g062670 // Medtr4g132700 // Medtr1g099360 // Medtr2g100710 // Medtr6g477780 // Medtr7g017900 // Medtr8g099775 // Medtr8g014530 // Medtr4g099110 // Medtr4g117040 // Medtr7g006560 // Medtr8g069040 // Medtr3g074040 // Medtr5g009000 // Medtr5g026210 // Medtr2g066130 // Medtr2g025020 // Medtr…	// Medtr8g074350 // Medtr5g045000 // Medtr5g065880 // Medtr7g077410 // Medtr8g102190 // Medtr8g074330 // Medtr8g074335 // Medtr5g032570 // Medtr8g062670 // Medtr4g132700 // Medtr4g057670 // Medtr1g099360 // Medtr6g477780 // Medtr3g118390 // Medtr7g017900 // Medtr8g099775 // Medtr5g096670 // Medtr7g110780 // Medtr8g014530 // Medtr2g099465 // Medtr4g099110 // Medtr4g117040 // Medtr7g006560 // Medtr…
GO:0006310	P	DNA recombination	10	4874	10	8166	0.0058	0.21	// Medtr7g066810 // Medtr4g057340 // Medtr4g057345 // Medtr2g006440 // Medtr7g082860 // Medtr1g083840 // Medtr5g026590 // Medtr2g038030 // Medtr8g080160 // Medtr2g042440	// Medtr7g066810 // Medtr4g057340 // Medtr4g057345 // Medtr2g006440 // Medtr7g082860 // Medtr1g083840 // Medtr5g026590 // Medtr2g038030 // Medtr8g080160 // Medtr2g042440
GO:0016311	P	dephosphorylation	45	4874	59	8166	0.0058	0.21	// Medtr2g033910 // Medtr1g014640 // Medtr3g105880 // Medtr4g116420 // Medtr1g015110 // Medtr1g086350 // Medtr7g079970 // Medtr7g100240 // Medtr4g132810 // Medtr1g097690 // Medtr3g498735 // Medtr2g100130 // Medtr2g033000 // Medtr6g087000 // Medtr1g028300 // Medtr1g492590 // Medtr5g006820 // Medtr3g068200 // Medtr6g042240 // Medtr8g100000 // Medtr8g463130 // Medtr7g066810 // Medtr4g100510 // Medtr…	// Medtr4g098850 // Medtr2g033910 // Medtr3g086540 // Medtr1g014640 // Medtr3g105880 // Medtr1g492590 // Medtr4g116420 // Medtr7g023250 // Medtr7g089540 // Medtr1g086350 // Medtr7g079970 // Medtr7g100240 // Medtr4g132810 // Medtr1g097690 // Medtr2g040500 // Medtr2g100130 // Medtr5g006820 // Medtr2g033000 // Medtr6g009260 // Medtr6g087000 // Medtr7g094670 // Medtr5g080680 // Medtr1g028300 // Medtr…
GO:0044238	P	primary metabolic process	1819	4874	2920	8166	0.0071	0.26	// Medtr3g060690 // Medtr3g107320 // Medtr1g086350 // Medtr2g005510 // Medtr1g031520 // Medtr5g488355 // Medtr4g130880 // Medtr1g073840 // Medtr4g036090 // Medtr2g021255 // Medtr6g071280 // Medtr1g099310 // Medtr6g004020 // Medtr2g098510 // Medtr4g128410 // Medtr2g087710 // Medtr8g089745 // Medtr3g011440 // Medtr1g088630 // Medtr3g031040 // Medtr3g040520 // Medtr2g013720 // Medtr1g068845 // Medtr…	// Medtr1g048610 // Medtr4g093110 // Medtr3g060690 // Medtr7g070200 // Medtr1g086350 // Medtr6g011550 // Medtr3g090900 // Medtr2g005510 // Medtr4g128570 // Medtr2g040500 // Medtr1g031520 // Medtr5g488355 // Medtr4g130880 // Medtr4g111915 // Medtr3g098760
GO:0032313	P	regulation of Rab GTPase activity	9	4874	9	8166	0.0096	0.33	// Medtr1g116310 // Medtr2g099185 // Medtr4g081110 // Medtr3g092100 // Medtr2g037930 // Medtr2g083220 // Medtr1g007590 // Medtr8g085300 // Medtr4g068180	// Medtr1g116310 // Medtr2g099185 // Medtr4g081110 // Medtr3g092100 // Medtr2g037930 // Medtr4g068180 // Medtr1g007590 // Medtr8g085300 // Medtr2g083220
GO:0006525	P	arginine metabolic process	9	4874	9	8166	0.0096	0.33	// Medtr5g015300 // Medtr5g042880 // Medtr3g088970 // Medtr3g108460 // Medtr4g072020 // Medtr4g103680 // Medtr7g451450 // Medtr1g068845 // Medtr1g012540	// Medtr5g015300 // Medtr7g451450 // Medtr5g042880 // Medtr3g088970 // Medtr3g108460 // Medtr4g103680 // Medtr1g068845 // Medtr4g072020 // Medtr1g012540
GO:0034622	P	cellular macromolecular complex assembly	39	4874	51	8166	0.0093	0.33	// Medtr2g031310 // Medtr8g085980 // Medtr1g071040 // Medtr8g063500 // Medtr7g096280 // Medtr4g098830 // Medtr7g117050 // Medtr4g097130 // Medtr7g113160 // Medtr4g019090 // Medtr4g097830 // Medtr4g063275 // Medtr5g078330 // Medtr1g106005 // Medtr5g029820 // Medtr3g113970 // Medtr4g132367 // Medtr4g019110 // Medtr4g115900 // Medtr3g061440 // Medtr3g110720 // Medtr4g071180 // Medtr8g038460 // Medtr…	// Medtr2g031310 // Medtr4g063275 // Medtr1g101130 // Medtr8g085980 // Medtr4g115900 // Medtr1g071040 // Medtr2g035230 // Medtr8g098360 // Medtr8g063500 // Medtr5g029820 // Medtr4g098830 // Medtr7g117050 // Medtr3g462510 // Medtr4g097130 // Medtr4g019090 // Medtr4g097830 // Medtr8g086640 // Medtr3g070920 // Medtr5g078330 // Medtr1g106005 // Medtr7g096280 // Medtr3g113970 // Medtr4g132367 // Medtr…
GO:0006002	P	fructose 6-phosphate metabolic process	9	4874	9	8166	0.0096	0.33	// Medtr4g134290 // Medtr3g110395 // Medtr8g102190 // Medtr8g069040 // Medtr5g032570 // Medtr6g090130 // Medtr2g100710 // Medtr2g025020 // Medtr4g132700	// Medtr4g134290 // Medtr3g110395 // Medtr8g102190 // Medtr8g069040 // Medtr5g032570 // Medtr6g090130 // Medtr2g100710 // Medtr2g025020 // Medtr4g132700
GO:0032483	P	regulation of Rab protein signal transduction	9	4874	9	8166	0.0096	0.33	// Medtr1g116310 // Medtr2g099185 // Medtr4g081110 // Medtr3g092100 // Medtr2g037930 // Medtr2g083220 // Medtr1g007590 // Medtr8g085300 // Medtr4g068180	// Medtr1g116310 // Medtr2g099185 // Medtr4g081110 // Medtr3g092100 // Medtr2g037930 // Medtr4g068180 // Medtr1g007590 // Medtr8g085300 // Medtr2g083220
GO:0032482	P	Rab protein signal transduction	9	4874	9	8166	0.0096	0.33	// Medtr1g116310 // Medtr2g099185 // Medtr4g081110 // Medtr3g092100 // Medtr2g037930 // Medtr2g083220 // Medtr1g007590 // Medtr8g085300 // Medtr4g068180	// Medtr1g116310 // Medtr2g099185 // Medtr4g081110 // Medtr3g092100 // Medtr2g037930 // Medtr4g068180 // Medtr1g007590 // Medtr8g085300 // Medtr2g083220
GO:0006470	P	protein amino acid dephosphorylation	32	4874	41	8166	0.011	0.36	// Medtr2g033910 // Medtr1g014640 // Medtr3g105880 // Medtr4g116420 // Medtr1g015110 // Medtr1g086350 // Medtr7g100240 // Medtr7g066810 // Medtr3g498735 // Medtr2g100130 // Medtr2g033000 // Medtr6g087000 // Medtr1g028300 // Medtr8g463130 // Medtr3g068200 // Medtr8g100000 // Medtr4g100510 // Medtr4g055030 // Medtr5g080680 // Medtr5g024340 // Medtr3g464700 // Medtr8g102550 // Medtr1g090867 // Medtr…	// Medtr2g033910 // Medtr3g086540 // Medtr1g014640 // Medtr3g105880 // Medtr7g089540 // Medtr4g116420 // Medtr7g023250 // Medtr1g086350 // Medtr7g100240 // Medtr7g066810 // Medtr2g040500 // Medtr2g100130 // Medtr2g033000 // Medtr6g087000 // Medtr7g094670 // Medtr5g080680 // Medtr1g028300 // Medtr3g107880 // Medtr8g463130 // Medtr3g094300 // Medtr3g068200 // Medtr3g452710 // Medtr8g100000 // Medtr…
GO:0044283	P	small molecule biosynthetic process	123	4874	180	8166	0.011	0.37	// Medtr4g096690 // Medtr1g066930 // Medtr7g118170 // Medtr6g033260 // Medtr3g077590 // Medtr4g034770 // Medtr3g071980 // Medtr8g023140 // Medtr8g061360 // Medtr7g007320 // Medtr7g075090 // Medtr7g108680 // Medtr2g021255 // Medtr4g096900 // Medtr8g098930 // Medtr7g080117 // Medtr6g009330 // Medtr3g088970 // Medtr5g017350 // Medtr4g005880 // Medtr3g069080 // Medtr5g017050 // Medtr3g070290 // Medtr…	// Medtr4g096690 // Medtr1g101400 // Medtr1g076430 // Medtr1g066930 // Medtr7g118170 // Medtr1g013820 // Medtr6g033260 // Medtr3g077590 // Medtr4g113280 // Medtr3g071980 // Medtr8g023140 // Medtr8g061360 // Medtr8g099920 // Medtr7g075090 // Medtr7g108680 // Medtr2g021255 // Medtr4g096900 // Medtr8g098930 // Medtr7g080117 // Medtr3g106780 // Medtr4g062190 // Medtr6g009330 // Medtr1g016070 // Medtr…
GO:0001522	P	pseudouridine synthesis	12	4874	13	8166	0.012	0.4	// Medtr7g113450 // Medtr6g004400 // Medtr5g074620 // Medtr7g029385 // Medtr3g114540 // Medtr4g074160 // Medtr8g101250 // Medtr5g074640 // Medtr2g005830 // Medtr4g123970 // Medtr4g131270 // Medtr7g114850	// Medtr7g113450 // Medtr6g004400 // Medtr5g074620 // Medtr7g029385 // Medtr1g094190 // Medtr3g114540 // Medtr4g074160 // Medtr8g101250 // Medtr5g074640 // Medtr2g005830 // Medtr4g123970 // Medtr4g131270 // Medtr7g114850
GO:0043623	P	cellular protein complex assembly	20	4874	24	8166	0.013	0.41	// Medtr2g031310 // Medtr1g112280 // Medtr4g019090 // Medtr3g110720 // Medtr4g097830 // Medtr8g085980 // Medtr5g094120 // Medtr1g106005 // Medtr5g017970 // Medtr1g112900 // Medtr4g115900 // Medtr7g089120 // Medtr1g060010 // Medtr7g104500 // Medtr4g098830 // Medtr3g055590 // Medtr3g113970 // Medtr4g065610 // Medtr7g117050 // Medtr4g019110	// Medtr2g031310 // Medtr1g101130 // Medtr8g085980 // Medtr8g098360 // Medtr4g098830 // Medtr7g117050 // Medtr4g019090 // Medtr4g097830 // Medtr1g106005 // Medtr3g113970 // Medtr4g019110 // Medtr7g085800 // Medtr4g115900 // Medtr3g110720 // Medtr1g112900 // Medtr7g089120 // Medtr1g060010 // Medtr7g104500 // Medtr3g055590 // Medtr1g112280 // Medtr8g107250 // Medtr5g094120 // Medtr5g017970 // Medtr…
GO:0034621	P	cellular macromolecular complex subunit organization	44	4874	59	8166	0.013	0.41	// Medtr2g031310 // Medtr8g085980 // Medtr7g112100 // Medtr1g071040 // Medtr8g063500 // Medtr7g096280 // Medtr4g098830 // Medtr7g113160 // Medtr4g102230 // Medtr4g097130 // Medtr7g117050 // Medtr4g097830 // Medtr4g063275 // Medtr5g078330 // Medtr1g106005 // Medtr5g029820 // Medtr3g113970 // Medtr4g132367 // Medtr7g080430 // Medtr4g019110 // Medtr4g115900 // Medtr3g061440 // Medtr3g110720 // Medtr…	// Medtr2g031310 // Medtr4g063275 // Medtr1g101130 // Medtr8g085980 // Medtr7g080430 // Medtr1g071040 // Medtr2g035230 // Medtr8g098360 // Medtr8g063500 // Medtr5g029820 // Medtr4g098830 // Medtr7g117050 // Medtr4g102230 // Medtr3g462510 // Medtr4g097130 // Medtr4g019090 // Medtr7g013610 // Medtr4g097830 // Medtr8g086640 // Medtr3g070920 // Medtr5g078330 // Medtr1g106005 // Medtr7g096280 // Medtr…
GO:0046039	P	GTP metabolic process	31	4874	40	8166	0.014	0.46	// Medtr6g087980 // Medtr2g031310 // Medtr8g036220 // Medtr4g096770 // Medtr8g085980 // Medtr1g015750 // Medtr2g090865 // Medtr7g117910 // Medtr7g117050 // Medtr2g005510 // Medtr4g019090 // Medtr4g097830 // Medtr4g079350 // Medtr1g106005 // Medtr1g090717 // Medtr3g113970 // Medtr4g019110 // Medtr3g073790 // Medtr8g093740 // Medtr3g110720 // Medtr1g094220 // Medtr7g103070 // Medtr7g089120 // Medtr…	// Medtr1g094220 // Medtr6g087980 // Medtr8g036220 // Medtr1g101130 // Medtr4g096770 // Medtr8g085980 // Medtr1g097420 // Medtr8g098360 // Medtr1g015750 // Medtr1g062760 // Medtr2g090865 // Medtr7g117910 // Medtr7g117050 // Medtr2g005510 // Medtr4g019090 // Medtr4g097830 // Medtr4g079350 // Medtr1g106005 // Medtr7g051940 // Medtr1g052475 // Medtr1g090717 // Medtr3g113970 // Medtr7g100020 // Medtr…
GO:0006184	P	GTP catabolic process	31	4874	40	8166	0.014	0.46	// Medtr6g087980 // Medtr2g031310 // Medtr8g036220 // Medtr4g096770 // Medtr8g085980 // Medtr1g015750 // Medtr2g090865 // Medtr7g117910 // Medtr7g117050 // Medtr2g005510 // Medtr4g019090 // Medtr4g097830 // Medtr4g079350 // Medtr1g106005 // Medtr1g090717 // Medtr3g113970 // Medtr4g019110 // Medtr3g073790 // Medtr8g093740 // Medtr3g110720 // Medtr1g094220 // Medtr7g103070 // Medtr7g089120 // Medtr…	// Medtr1g094220 // Medtr6g087980 // Medtr8g036220 // Medtr1g101130 // Medtr4g096770 // Medtr8g085980 // Medtr1g097420 // Medtr8g098360 // Medtr1g015750 // Medtr1g062760 // Medtr2g090865 // Medtr7g117910 // Medtr7g117050 // Medtr2g005510 // Medtr4g019090 // Medtr4g097830 // Medtr4g079350 // Medtr1g106005 // Medtr7g051940 // Medtr1g052475 // Medtr1g090717 // Medtr3g113970 // Medtr7g100020 // Medtr…
GO:0023033	P	signaling pathway	17	4874	20	8166	0.015	0.47	// Medtr2g089785 // Medtr1g015750 // Medtr2g088430 // Medtr5g018510 // Medtr4g031150 // Medtr8g079010 // Medtr5g027970 // Medtr1g079790 // Medtr8g094940 // Medtr1g044210 // Medtr1g073840 // Medtr6g071360 // Medtr4g045973 // Medtr8g073210 // Medtr1g034300 // Medtr3g008260 // Medtr7g079020	// Medtr1g073840 // Medtr2g089785 // Medtr5g018510 // Medtr2g088430 // Medtr4g031150 // Medtr8g079010 // Medtr5g027970 // Medtr7g079020 // Medtr1g079790 // Medtr4g045973 // Medtr8g464780 // Medtr1g044210 // Medtr1g015750 // Medtr6g071360 // Medtr6g004070 // Medtr1g034300 // Medtr8g094940 // Medtr8g073210 // Medtr4g109390 // Medtr3g008260
GO:0018130	P	heterocycle biosynthetic process	39	4874	52	8166	0.016	0.48	// Medtr2g090140 // Medtr4g461070 // Medtr3g026780 // Medtr2g006040 // Medtr3g111190 // Medtr1g106190 // Medtr3g077590 // Medtr2g076340 // Medtr7g088340 // Medtr2g015010 // Medtr7g108680 // Medtr3g052850 // Medtr3g072330 // Medtr1g114590 // Medtr8g095320 // Medtr3g088610 // Medtr4g130680 // Medtr4g019850 // Medtr5g098800 // Medtr5g019990 // Medtr3g101350 // Medtr1g085730 // Medtr7g090160 // Medtr…	// Medtr2g090140 // Medtr4g461070 // Medtr3g026780 // Medtr2g006040 // Medtr1g085730 // Medtr3g108460 // Medtr3g008540 // Medtr3g077590 // Medtr4g020110 // Medtr3g069080 // Medtr2g076340 // Medtr7g112130 // Medtr7g088340 // Medtr2g015010 // Medtr7g108680 // Medtr3g052850 // Medtr4g130680 // Medtr7g063650 // Medtr3g104260 // Medtr1g114590 // Medtr8g100120 // Medtr8g095320 // Medtr3g088610 // Medtr…
GO:0051188	P	cofactor biosynthetic process	39	4874	52	8166	0.016	0.48	// Medtr2g090140 // Medtr8g095320 // Medtr7g109850 // Medtr5g079730 // Medtr2g099090 // Medtr1g028510 // Medtr4g125000 // Medtr2g060550 // Medtr3g075110 // Medtr8g064850 // Medtr2g076340 // Medtr2g017520 // Medtr7g088340 // Medtr1g069215 // Medtr7g108680 // Medtr1g030450 // Medtr3g072330 // Medtr1g114590 // Medtr8g019500 // Medtr8g092030 // Medtr1g085730 // Medtr4g019850 // Medtr5g098800 // Medtr…	// Medtr1g051385 // Medtr2g090140 // Medtr8g019500 // Medtr3g026780 // Medtr3g077740 // Medtr5g079730 // Medtr2g099090 // Medtr3g008540 // Medtr1g028510 // Medtr8g092030 // Medtr1g069215 // Medtr3g075110 // Medtr8g064850 // Medtr2g076340 // Medtr4g019850 // Medtr7g088340 // Medtr6g037530 // Medtr2g060550 // Medtr7g108680 // Medtr6g041980 // Medtr3g104260 // Medtr1g114590 // Medtr8g100120 // Medtr…
GO:0006605	P	protein targeting	8	4874	8	8166	0.016	0.48	// Medtr1g083810 // Medtr8g032340 // Medtr2g034900 // Medtr7g104890 // Medtr3g088555 // Medtr5g023770 // Medtr4g010050 // Medtr1g086050	// Medtr1g083810 // Medtr8g032340 // Medtr2g034900 // Medtr7g104890 // Medtr3g088555 // Medtr5g023770 // Medtr4g010050 // Medtr1g086050
GO:0042180	P	cellular ketone metabolic process	171	4874	257	8166	0.015	0.48	// Medtr4g096690 // Medtr8g006955 // Medtr7g110660 // Medtr7g118170 // Medtr8g104740 // Medtr2g088130 // Medtr8g463760 // Medtr6g033260 // Medtr3g077590 // Medtr4g125000 // Medtr2g060550 // Medtr4g034770 // Medtr3g071980 // Medtr6g088865 // Medtr8g023140 // Medtr4g103830 // Medtr8g061360 // Medtr3g099470 // Medtr7g075090 // Medtr1g106040 // Medtr2g021255 // Medtr8g081510 // Medtr4g096900 // Medtr…	// Medtr4g096690 // Medtr1g051385 // Medtr8g006955 // Medtr1g101400 // Medtr7g110660 // Medtr7g118170 // Medtr8g104740 // Medtr1g013820 // Medtr7g451450 // Medtr3g464580 // Medtr1g087760 // Medtr6g033260 // Medtr3g077590 // Medtr4g125000 // Medtr2g062840 // Medtr4g113280 // Medtr3g071980 // Medtr6g088865 // Medtr8g023140 // Medtr4g103830 // Medtr8g061360 // Medtr3g099470 // Medtr6g037530 // Medtr…
GO:0009150	P	purine ribonucleotide metabolic process	45	4874	61	8166	0.016	0.48	// Medtr6g087980 // Medtr2g031310 // Medtr8g036220 // Medtr7g089120 // Medtr7g092860 // Medtr4g096770 // Medtr8g085980 // Medtr8g093860 // Medtr1g015750 // Medtr2g090865 // Medtr7g117910 // Medtr6g048300 // Medtr2g005510 // Medtr7g117050 // Medtr4g097830 // Medtr4g079350 // Medtr7g033755 // Medtr1g106005 // Medtr1g090717 // Medtr8g100045 // Medtr3g113970 // Medtr4g051103 // Medtr4g019110 // Medtr…	// Medtr1g094220 // Medtr6g087980 // Medtr8g036220 // Medtr7g092860 // Medtr4g096770 // Medtr8g085980 // Medtr1g097420 // Medtr7g117050 // Medtr4g019110 // Medtr8g098360 // Medtr1g015750 // Medtr1g062760 // Medtr4g103330 // Medtr7g117910 // Medtr6g048300 // Medtr2g005510 // Medtr5g090760 // Medtr3g108800 // Medtr4g019090 // Medtr4g097830 // Medtr4g079350 // Medtr7g033755 // Medtr1g106005 // Medtr…
GO:0046112	P	nucleobase biosynthetic process	8	4874	8	8166	0.016	0.48	// Medtr3g106780 // Medtr1g114530 // Medtr3g017580 // Medtr5g025310 // Medtr4g072110 // Medtr8g038390 // Medtr4g096900 // Medtr5g012210	// Medtr3g106780 // Medtr1g114530 // Medtr3g017580 // Medtr5g025310 // Medtr4g072110 // Medtr8g038390 // Medtr4g096900 // Medtr5g012210
GO:0009124	P	nucleoside monophosphate biosynthetic process	11	4874	12	8166	0.019	0.54	// Medtr8g009660 // Medtr4g016980 // Medtr8g469540 // Medtr8g093860 // Medtr6g071210 // Medtr4g070670 // Medtr8g100045 // Medtr6g015630 // Medtr8g038390 // Medtr3g017580 // Medtr4g098820	// Medtr8g009660 // Medtr4g016980 // Medtr8g469540 // Medtr8g093860 // Medtr6g071210 // Medtr5g012850 // Medtr4g070670 // Medtr8g100045 // Medtr6g015630 // Medtr8g038390 // Medtr3g017580 // Medtr4g098820
GO:0019321	P	pentose metabolic process	11	4874	12	8166	0.019	0.54	// Medtr2g072830 // Medtr1g069320 // Medtr6g025730 // Medtr1g069325 // Medtr4g078150 // Medtr7g099270 // Medtr7g099280 // Medtr7g088410 // Medtr4g065150 // Medtr6g025790 // Medtr1g101950	// Medtr2g072830 // Medtr1g069320 // Medtr6g025730 // Medtr1g069325 // Medtr4g078150 // Medtr7g099270 // Medtr7g099280 // Medtr7g088470 // Medtr7g088410 // Medtr4g065150 // Medtr6g025790 // Medtr1g101950
GO:0009123	P	nucleoside monophosphate metabolic process	11	4874	12	8166	0.019	0.54	// Medtr8g009660 // Medtr4g016980 // Medtr8g469540 // Medtr8g093860 // Medtr6g071210 // Medtr4g070670 // Medtr8g100045 // Medtr6g015630 // Medtr8g038390 // Medtr3g017580 // Medtr4g098820	// Medtr8g009660 // Medtr4g016980 // Medtr8g469540 // Medtr8g093860 // Medtr6g071210 // Medtr5g012850 // Medtr4g070670 // Medtr8g100045 // Medtr6g015630 // Medtr8g038390 // Medtr3g017580 // Medtr4g098820
GO:0006220	P	pyrimidine nucleotide metabolic process	11	4874	12	8166	0.019	0.54	// Medtr8g093330 // Medtr8g446910 // Medtr1g061600 // Medtr2g062770 // Medtr6g071210 // Medtr1g087440 // Medtr4g070670 // Medtr6g015630 // Medtr3g063110 // Medtr3g017580 // Medtr8g038390	// Medtr8g093330 // Medtr8g446910 // Medtr8g070540 // Medtr3g017580 // Medtr4g070670 // Medtr6g071210 // Medtr1g087440 // Medtr2g062770 // Medtr6g015630 // Medtr3g063110 // Medtr1g061600 // Medtr8g038390
GO:0043436	P	oxoacid metabolic process	169	4874	255	8166	0.02	0.55	// Medtr4g096690 // Medtr8g006955 // Medtr7g110660 // Medtr7g118170 // Medtr8g104740 // Medtr2g088130 // Medtr8g463760 // Medtr6g033260 // Medtr3g077590 // Medtr4g034770 // Medtr3g071980 // Medtr6g088865 // Medtr8g023140 // Medtr4g103830 // Medtr8g061360 // Medtr3g099470 // Medtr7g075090 // Medtr1g106040 // Medtr2g021255 // Medtr8g081510 // Medtr4g096900 // Medtr3g466250 // Medtr8g098930 // Medtr…	// Medtr4g096690 // Medtr1g051385 // Medtr8g006955 // Medtr1g101400 // Medtr7g110660 // Medtr7g118170 // Medtr8g104740 // Medtr1g013820 // Medtr7g451450 // Medtr3g464580 // Medtr1g087760 // Medtr6g033260 // Medtr3g077590 // Medtr4g113280 // Medtr3g071980 // Medtr6g088865 // Medtr8g023140 // Medtr4g103830 // Medtr8g061360 // Medtr3g099470 // Medtr6g037530 // Medtr8g099920 // Medtr4g092580 // Medtr…
GO:0019637	P	organophosphate metabolic process	32	4874	42	8166	0.019	0.55	// Medtr3g107360 // Medtr3g117220 // Medtr0151s0030 // Medtr3g107320 // Medtr4g010650 // Medtr1g062740 // Medtr1g097690 // Medtr6g018970 // Medtr8g023080 // Medtr1g097110 // Medtr1g050720 // Medtr7g090970 // Medtr4g085090 // Medtr5g023050 // Medtr5g006820 // Medtr6g042240 // Medtr7g089950 // Medtr8g088690 // Medtr1g071680 // Medtr4g009920 // Medtr5g011050 // Medtr4g124590 // Medtr3g077990 // Medt…	// Medtr4g098850 // Medtr3g107360 // Medtr3g117220 // Medtr0151s0030 // Medtr2g026060 // Medtr6g009260 // Medtr3g107320 // Medtr4g010650 // Medtr7g095260 // Medtr1g062740 // Medtr1g097690 // Medtr6g018970 // Medtr3g077990 // Medtr8g023080 // Medtr1g097110 // Medtr1g050720 // Medtr7g090970 // Medtr4g085090 // Medtr5g023050 // Medtr5g006820 // Medtr3g073100 // Medtr6g042240 // Medtr7g089950 // Medt…
GO:0019752	P	carboxylic acid metabolic process	169	4874	255	8166	0.02	0.55	// Medtr4g096690 // Medtr8g006955 // Medtr7g110660 // Medtr7g118170 // Medtr8g104740 // Medtr2g088130 // Medtr8g463760 // Medtr6g033260 // Medtr3g077590 // Medtr4g034770 // Medtr3g071980 // Medtr6g088865 // Medtr8g023140 // Medtr4g103830 // Medtr8g061360 // Medtr3g099470 // Medtr7g075090 // Medtr1g106040 // Medtr2g021255 // Medtr8g081510 // Medtr4g096900 // Medtr3g466250 // Medtr8g098930 // Medtr…	// Medtr4g096690 // Medtr1g051385 // Medtr8g006955 // Medtr1g101400 // Medtr7g110660 // Medtr7g118170 // Medtr8g104740 // Medtr1g013820 // Medtr7g451450 // Medtr3g464580 // Medtr1g087760 // Medtr6g033260 // Medtr3g077590 // Medtr4g113280 // Medtr3g071980 // Medtr6g088865 // Medtr8g023140 // Medtr4g103830 // Medtr8g061360 // Medtr3g099470 // Medtr6g037530 // Medtr8g099920 // Medtr4g092580 // Medtr…
GO:0051186	P	cofactor metabolic process	59	4874	83	8166	0.022	0.6	// Medtr5g045000 // Medtr2g090140 // Medtr2g061630 // Medtr8g095320 // Medtr7g106580 // Medtr7g109850 // Medtr5g079730 // Medtr2g099090 // Medtr7g017900 // Medtr2g006820 // Medtr1g028510 // Medtr4g125000 // Medtr1g069215 // Medtr4g076990 // Medtr8g064850 // Medtr2g076340 // Medtr2g017520 // Medtr7g088340 // Medtr2g073350 // Medtr4g079860 // Medtr3g026780 // Medtr7g108680 // Medtr1g029620 // Medtr…	// Medtr1g051385 // Medtr5g045000 // Medtr4g012860 // Medtr5g026430 // Medtr2g061630 // Medtr4g125000 // Medtr7g106580 // Medtr5g020050 // Medtr8g019500 // Medtr5g014290 // Medtr3g026780 // Medtr7g109850 // Medtr3g077740 // Medtr5g079730 // Medtr2g099090 // Medtr7g017900 // Medtr7g102180 // Medtr2g006820 // Medtr6g041980 // Medtr1g028510 // Medtr8g092030 // Medtr4g079860 // Medtr5g087490 // Medtr…
GO:0006082	P	organic acid metabolic process	169	4874	256	8166	0.024	0.65	// Medtr4g096690 // Medtr8g006955 // Medtr7g110660 // Medtr7g118170 // Medtr8g104740 // Medtr2g088130 // Medtr8g463760 // Medtr6g033260 // Medtr3g077590 // Medtr4g034770 // Medtr3g071980 // Medtr6g088865 // Medtr8g023140 // Medtr4g103830 // Medtr8g061360 // Medtr3g099470 // Medtr7g075090 // Medtr1g106040 // Medtr2g021255 // Medtr8g081510 // Medtr4g096900 // Medtr3g466250 // Medtr8g098930 // Medtr…	// Medtr4g096690 // Medtr1g051385 // Medtr1g041795 // Medtr1g101400 // Medtr7g110660 // Medtr7g118170 // Medtr8g104740 // Medtr1g013820 // Medtr7g451450 // Medtr3g464580 // Medtr1g087760 // Medtr6g033260 // Medtr3g077590 // Medtr4g113280 // Medtr3g071980 // Medtr6g088865 // Medtr8g023140 // Medtr4g103830 // Medtr8g061360 // Medtr3g099470 // Medtr6g037530 // Medtr8g099920 // Medtr4g092580 // Medtr…
GO:0065008	P	regulation of biological quality	49	4874	68	8166	0.024	0.65	// Medtr1g088925 // Medtr2g079420 // Medtr1g098660 // Medtr2g094180 // Medtr5g083110 // Medtr8g106900 // Medtr1g081900 // Medtr3g077570 // Medtr4g059450 // Medtr3g114070 // Medtr5g037890 // Medtr3g055600 // Medtr1g116980 // Medtr1g088920 // Medtr1g069255 // Medtr7g010090 // Medtr1g114290 // Medtr8g064810 // Medtr8g099665 // Medtr5g072400 // Medtr8g098345 // Medtr5g084930 // Medtr4g088905 // Medtr…	// Medtr3g104510 // Medtr1g088925 // Medtr1g088920 // Medtr3g017490 // Medtr2g094180 // Medtr1g082870 // Medtr8g106900 // Medtr1g081900 // Medtr3g088220 // Medtr1g069255 // Medtr3g077570 // Medtr4g059450 // Medtr3g114070 // Medtr5g037890 // Medtr4g118770 // Medtr4g079110 // Medtr3g055600 // Medtr1g116980 // Medtr2g079420 // Medtr1g088910 // Medtr6g092700 // Medtr7g106500 // Medtr7g010090 // Medtr…
GO:0042439	P	ethanolamine and derivative metabolic process	7	4874	7	8166	0.027	0.67	// Medtr3g107360 // Medtr8g088690 // Medtr3g107320 // Medtr5g023050 // Medtr4g010650 // Medtr5g011050 // Medtr3g114840	// Medtr3g107360 // Medtr8g088690 // Medtr3g107320 // Medtr5g023050 // Medtr4g010650 // Medtr5g011050 // Medtr3g114840
GO:0046470	P	phosphatidylcholine metabolic process	7	4874	7	8166	0.027	0.67	// Medtr3g107360 // Medtr8g088690 // Medtr3g107320 // Medtr5g023050 // Medtr4g010650 // Medtr5g011050 // Medtr3g114840	// Medtr3g107360 // Medtr8g088690 // Medtr3g107320 // Medtr5g023050 // Medtr4g010650 // Medtr5g011050 // Medtr3g114840
GO:0008213	P	protein amino acid alkylation	7	4874	7	8166	0.027	0.67	// Medtr4g100980 // Medtr5g013420 // Medtr7g084090 // Medtr5g018850 // Medtr3g011440 // Medtr7g052480 // Medtr8g070075	// Medtr4g100980 // Medtr5g013420 // Medtr7g084090 // Medtr5g018850 // Medtr3g011440 // Medtr7g052480 // Medtr8g070075
GO:0006526	P	arginine biosynthetic process	7	4874	7	8166	0.027	0.67	// Medtr5g015300 // Medtr5g042880 // Medtr3g088970 // Medtr4g103680 // Medtr1g068845 // Medtr3g108460 // Medtr1g012540	// Medtr5g015300 // Medtr5g042880 // Medtr3g088970 // Medtr4g103680 // Medtr1g068845 // Medtr3g108460 // Medtr1g012540
GO:0006479	P	protein amino acid methylation	7	4874	7	8166	0.027	0.67	// Medtr4g100980 // Medtr5g013420 // Medtr7g084090 // Medtr5g018850 // Medtr3g011440 // Medtr7g052480 // Medtr8g070075	// Medtr4g100980 // Medtr5g013420 // Medtr7g084090 // Medtr5g018850 // Medtr3g011440 // Medtr7g052480 // Medtr8g070075
GO:0009141	P	nucleoside triphosphate metabolic process	41	4874	56	8166	0.025	0.67	// Medtr6g087980 // Medtr2g031310 // Medtr8g036220 // Medtr7g089120 // Medtr4g096770 // Medtr8g085980 // Medtr1g015750 // Medtr2g090865 // Medtr7g117910 // Medtr6g048300 // Medtr2g005510 // Medtr7g117050 // Medtr4g097830 // Medtr4g079350 // Medtr7g033755 // Medtr1g106005 // Medtr1g090717 // Medtr3g113970 // Medtr4g051103 // Medtr4g019110 // Medtr3g073790 // Medtr8g093740 // Medtr3g110720 // Medtr…	// Medtr1g094220 // Medtr6g087980 // Medtr8g036220 // Medtr5g090760 // Medtr4g096770 // Medtr8g085980 // Medtr1g097420 // Medtr7g117050 // Medtr8g098360 // Medtr1g015750 // Medtr1g062760 // Medtr4g103330 // Medtr7g117910 // Medtr6g048300 // Medtr2g005510 // Medtr1g101130 // Medtr3g108800 // Medtr4g019090 // Medtr4g097830 // Medtr4g079350 // Medtr7g033755 // Medtr1g106005 // Medtr7g051940 // Medtr…
GO:0046700	P	heterocycle catabolic process	37	4874	50	8166	0.026	0.67	// Medtr6g087980 // Medtr2g031310 // Medtr8g036220 // Medtr4g096770 // Medtr8g085980 // Medtr1g015750 // Medtr2g090865 // Medtr5g089200 // Medtr7g117910 // Medtr6g048300 // Medtr2g005510 // Medtr7g117050 // Medtr4g097830 // Medtr4g079350 // Medtr1g106005 // Medtr1g090717 // Medtr3g113970 // Medtr4g019110 // Medtr3g073790 // Medtr8g093740 // Medtr3g110720 // Medtr1g009760 // Medtr2g013060 // Medtr…	// Medtr1g094220 // Medtr6g087980 // Medtr5g094120 // Medtr1g101130 // Medtr4g096770 // Medtr8g085980 // Medtr1g097420 // Medtr7g117050 // Medtr8g098360 // Medtr1g015750 // Medtr1g062760 // Medtr2g090865 // Medtr5g089200 // Medtr7g117910 // Medtr6g048300 // Medtr2g005510 // Medtr3g108800 // Medtr4g019090 // Medtr4g097830 // Medtr4g079350 // Medtr1g106005 // Medtr7g051940 // Medtr1g052475 // Medtr…
GO:0043094	P	cellular metabolic compound salvage	7	4874	7	8166	0.027	0.67	// Medtr3g106780 // Medtr5g017050 // Medtr4g020090 // Medtr4g461070 // Medtr5g079730 // Medtr1g097460 // Medtr5g012210	// Medtr3g106780 // Medtr5g017050 // Medtr4g020090 // Medtr4g461070 // Medtr5g079730 // Medtr1g097460 // Medtr5g012210
GO:0051258	P	protein polymerization	18	4874	22	8166	0.025	0.67	// Medtr2g031310 // Medtr1g112280 // Medtr4g019090 // Medtr3g110720 // Medtr4g097830 // Medtr8g085980 // Medtr5g094120 // Medtr1g106005 // Medtr5g017970 // Medtr1g112900 // Medtr4g115900 // Medtr7g089120 // Medtr1g060010 // Medtr7g104500 // Medtr3g055590 // Medtr3g113970 // Medtr7g117050 // Medtr4g019110	// Medtr2g031310 // Medtr1g101130 // Medtr8g085980 // Medtr8g098360 // Medtr7g117050 // Medtr4g019090 // Medtr4g097830 // Medtr1g106005 // Medtr3g113970 // Medtr4g019110 // Medtr7g085800 // Medtr4g115900 // Medtr3g110720 // Medtr1g112900 // Medtr7g089120 // Medtr1g060010 // Medtr7g104500 // Medtr3g055590 // Medtr1g112280 // Medtr8g107250 // Medtr5g094120 // Medtr5g017970
GO:0032011	P	ARF protein signal transduction	13	4874	15	8166	0.026	0.67	// Medtr7g099830 // Medtr3g017500 // Medtr5g080650 // Medtr6g027300 // Medtr7g020860 // Medtr3g068140 // Medtr4g074170 // Medtr6g086630 // Medtr8g103750 // Medtr8g100100 // Medtr6g080710 // Medtr5g099310 // Medtr4g124430	// Medtr7g099830 // Medtr3g017500 // Medtr5g080650 // Medtr6g027300 // Medtr7g020860 // Medtr3g068140 // Medtr4g074170 // Medtr6g086630 // Medtr8g103750 // Medtr2g080950 // Medtr8g100100 // Medtr4g124430 // Medtr6g080710 // Medtr5g099310 // Medtr8g067090
GO:0032012	P	regulation of ARF protein signal transduction	13	4874	15	8166	0.026	0.67	// Medtr7g099830 // Medtr3g017500 // Medtr5g080650 // Medtr6g027300 // Medtr7g020860 // Medtr3g068140 // Medtr4g074170 // Medtr6g086630 // Medtr8g103750 // Medtr8g100100 // Medtr6g080710 // Medtr5g099310 // Medtr4g124430	// Medtr7g099830 // Medtr3g017500 // Medtr5g080650 // Medtr6g027300 // Medtr7g020860 // Medtr3g068140 // Medtr4g074170 // Medtr6g086630 // Medtr8g103750 // Medtr2g080950 // Medtr8g100100 // Medtr4g124430 // Medtr6g080710 // Medtr5g099310 // Medtr8g067090
GO:0006014	P	D-ribose metabolic process	7	4874	7	8166	0.027	0.67	// Medtr2g072830 // Medtr1g069320 // Medtr1g069325 // Medtr4g078150 // Medtr7g099270 // Medtr7g099280 // Medtr1g101950	// Medtr2g072830 // Medtr1g069320 // Medtr1g069325 // Medtr4g078150 // Medtr7g099270 // Medtr7g099280 // Medtr1g101950
GO:0044249	P	cellular biosynthetic process	684	4874	1090	8166	0.028	0.69	// Medtr3g060690 // Medtr6g003970 // Medtr5g094740 // Medtr7g118170 // Medtr5g091390 // Medtr4g080120 // Medtr6g033260 // Medtr1g109100 // Medtr8g102240 // Medtr3g071980 // Medtr1g021435 // Medtr7g088340 // Medtr4g094258 // Medtr4g028130 // Medtr1g073840 // Medtr4g036090 // Medtr4g058910 // Medtr2g059540 // Medtr5g089870 // Medtr5g011910 // Medtr7g080117 // Medtr5g038420 // Medtr1g086790 // Medtr…	// Medtr1g048610 // Medtr1g051385 // Medtr1g081290 // Medtr3g060690 // Medtr6g003970 // Medtr5g032520 // Medtr5g094740 // Medtr7g118170 // Medtr1g013820 // Medtr8g099750 // Medtr4g116410 // Medtr4g051410 // Medtr4g080120 // Medtr6g033260 // Medtr2g461760 // Medtr8g027860 // Medtr6g016375 // Medtr8g102240 // Medtr3g071980 // Medtr1g021435 // Medtr7g088340 // Medtr4g094258 // Medtr5g012850 // Medtr…
GO:0009166	P	nucleotide catabolic process	34	4874	46	8166	0.033	0.7	// Medtr6g087980 // Medtr2g031310 // Medtr8g036220 // Medtr4g096770 // Medtr8g085980 // Medtr7g117050 // Medtr1g015750 // Medtr2g090865 // Medtr7g117910 // Medtr6g048300 // Medtr2g005510 // Medtr4g019090 // Medtr4g097830 // Medtr4g079350 // Medtr1g106005 // Medtr1g090717 // Medtr3g113970 // Medtr4g019110 // Medtr3g073790 // Medtr8g093740 // Medtr3g110720 // Medtr1g009760 // Medtr1g094220 // Medtr…	// Medtr1g094220 // Medtr6g087980 // Medtr8g036220 // Medtr1g101130 // Medtr4g096770 // Medtr8g085980 // Medtr1g097420 // Medtr7g117050 // Medtr8g098360 // Medtr1g015750 // Medtr1g062760 // Medtr2g090865 // Medtr7g117910 // Medtr6g048300 // Medtr2g005510 // Medtr3g108800 // Medtr4g019090 // Medtr4g097830 // Medtr4g079350 // Medtr1g106005 // Medtr7g051940 // Medtr1g052475 // Medtr1g090717 // Medtr…
GO:0009199	P	ribonucleoside triphosphate metabolic process	40	4874	55	8166	0.032	0.7	// Medtr6g087980 // Medtr2g031310 // Medtr8g036220 // Medtr7g089120 // Medtr4g096770 // Medtr8g085980 // Medtr1g015750 // Medtr2g090865 // Medtr7g117910 // Medtr6g048300 // Medtr2g005510 // Medtr7g117050 // Medtr4g097830 // Medtr4g079350 // Medtr7g033755 // Medtr1g106005 // Medtr1g090717 // Medtr3g113970 // Medtr4g051103 // Medtr4g019110 // Medtr3g073790 // Medtr8g093740 // Medtr3g110720 // Medtr…	// Medtr1g094220 // Medtr6g087980 // Medtr8g036220 // Medtr5g090760 // Medtr4g096770 // Medtr8g085980 // Medtr1g097420 // Medtr7g117050 // Medtr8g098360 // Medtr1g015750 // Medtr1g062760 // Medtr4g103330 // Medtr7g117910 // Medtr6g048300 // Medtr2g005510 // Medtr1g101130 // Medtr3g108800 // Medtr4g019090 // Medtr4g097830 // Medtr4g079350 // Medtr7g033755 // Medtr1g106005 // Medtr7g051940 // Medtr…
GO:0065009	P	regulation of molecular function	26	4874	34	8166	0.032	0.7	// Medtr3g017500 // Medtr2g089785 // Medtr1g007590 // Medtr7g099830 // Medtr1g116310 // Medtr7g020860 // Medtr6g027300 // Medtr3g092100 // Medtr2g037930 // Medtr8g100100 // Medtr2g083220 // Medtr4g081110 // Medtr4g074170 // Medtr8g094940 // Medtr6g086630 // Medtr2g102550 // Medtr8g085300 // Medtr3g008260 // Medtr7g079020 // Medtr2g099185 // Medtr4g045973 // Medtr8g103750 // Medtr6g080710 // Medtr…	// Medtr3g017500 // Medtr2g089785 // Medtr6g004070 // Medtr1g007590 // Medtr8g067090 // Medtr7g099830 // Medtr1g116310 // Medtr3g088415 // Medtr4g109390 // Medtr7g020860 // Medtr6g027300 // Medtr3g092100 // Medtr2g037930 // Medtr8g464780 // Medtr8g100100 // Medtr2g083220 // Medtr2g080950 // Medtr4g081110 // Medtr4g074170 // Medtr8g094940 // Medtr6g086630 // Medtr2g102550 // Medtr5g015670 // Medtr…
GO:0019318	P	hexose metabolic process	48	4874	67	8166	0.029	0.7	// Medtr4g122670 // Medtr5g065880 // Medtr1g099360 // Medtr8g102190 // Medtr5g045000 // Medtr5g032570 // Medtr8g099535 // Medtr4g132700 // Medtr5g097010 // Medtr2g100710 // Medtr2g065470 // Medtr3g110395 // Medtr7g017900 // Medtr8g101540 // Medtr8g014530 // Medtr7g006560 // Medtr8g069040 // Medtr7g007320 // Medtr3g074040 // Medtr5g009000 // Medtr8g089180 // Medtr2g066130 // Medtr2g025020 // Medtr…	// Medtr7g084800 // Medtr4g122670 // Medtr3g082150 // Medtr5g065880 // Medtr4g057670 // Medtr7g022440 // Medtr5g430730 // Medtr8g102190 // Medtr5g045000 // Medtr5g032570 // Medtr8g099535 // Medtr4g132700 // Medtr5g012390 // Medtr5g097010 // Medtr2g100710 // Medtr2g065470 // Medtr3g110395 // Medtr7g017900 // Medtr5g096670 // Medtr3g112070 // Medtr8g101540 // Medtr8g014530 // Medtr4g131760 // Medtr…
GO:0009261	P	ribonucleotide catabolic process	34	4874	46	8166	0.033	0.7	// Medtr6g087980 // Medtr2g031310 // Medtr8g036220 // Medtr4g096770 // Medtr8g085980 // Medtr7g117050 // Medtr1g015750 // Medtr2g090865 // Medtr7g117910 // Medtr6g048300 // Medtr2g005510 // Medtr4g019090 // Medtr4g097830 // Medtr4g079350 // Medtr1g106005 // Medtr1g090717 // Medtr3g113970 // Medtr4g019110 // Medtr3g073790 // Medtr8g093740 // Medtr3g110720 // Medtr1g009760 // Medtr1g094220 // Medtr…	// Medtr1g094220 // Medtr6g087980 // Medtr8g036220 // Medtr1g101130 // Medtr4g096770 // Medtr8g085980 // Medtr1g097420 // Medtr7g117050 // Medtr8g098360 // Medtr1g015750 // Medtr1g062760 // Medtr2g090865 // Medtr7g117910 // Medtr6g048300 // Medtr2g005510 // Medtr3g108800 // Medtr4g019090 // Medtr4g097830 // Medtr4g079350 // Medtr1g106005 // Medtr7g051940 // Medtr1g052475 // Medtr1g090717 // Medtr…
GO:0051276	P	chromosome organization	36	4874	49	8166	0.032	0.7	// Medtr7g084090 // Medtr1g051230 // Medtr1g071040 // Medtr5g004640 // Medtr4g055080 // Medtr7g096280 // Medtr7g113160 // Medtr4g097130 // Medtr1g116980 // Medtr4g063275 // Medtr5g078330 // Medtr5g029820 // Medtr4g118845 // Medtr4g132367 // Medtr7g052480 // Medtr3g061440 // Medtr5g013420 // Medtr4g071180 // Medtr8g038460 // Medtr3g065570 // Medtr1g051825 // Medtr3g011440 // Medtr8g070075 // Medtr…	// Medtr3g118535 // Medtr1g051230 // Medtr1g071040 // Medtr2g035230 // Medtr4g055080 // Medtr5g029820 // Medtr3g070920 // Medtr3g462510 // Medtr4g097130 // Medtr1g116980 // Medtr3g117490 // Medtr8g086640 // Medtr4g063275 // Medtr5g078330 // Medtr7g096280 // Medtr5g007040 // Medtr7g084090 // Medtr4g132367 // Medtr7g052480 // Medtr2g020000 // Medtr3g061440 // Medtr5g013420 // Medtr4g088025 // Medtr…
GO:0006195	P	purine nucleotide catabolic process	34	4874	46	8166	0.033	0.7	// Medtr6g087980 // Medtr2g031310 // Medtr8g036220 // Medtr4g096770 // Medtr8g085980 // Medtr7g117050 // Medtr1g015750 // Medtr2g090865 // Medtr7g117910 // Medtr6g048300 // Medtr2g005510 // Medtr4g019090 // Medtr4g097830 // Medtr4g079350 // Medtr1g106005 // Medtr1g090717 // Medtr3g113970 // Medtr4g019110 // Medtr3g073790 // Medtr8g093740 // Medtr3g110720 // Medtr1g009760 // Medtr1g094220 // Medtr…	// Medtr1g094220 // Medtr6g087980 // Medtr8g036220 // Medtr1g101130 // Medtr4g096770 // Medtr8g085980 // Medtr1g097420 // Medtr7g117050 // Medtr8g098360 // Medtr1g015750 // Medtr1g062760 // Medtr2g090865 // Medtr7g117910 // Medtr6g048300 // Medtr2g005510 // Medtr3g108800 // Medtr4g019090 // Medtr4g097830 // Medtr4g079350 // Medtr1g106005 // Medtr7g051940 // Medtr1g052475 // Medtr1g090717 // Medtr…
GO:0050790	P	regulation of catalytic activity	26	4874	34	8166	0.032	0.7	// Medtr3g017500 // Medtr2g089785 // Medtr1g007590 // Medtr7g099830 // Medtr1g116310 // Medtr7g020860 // Medtr6g027300 // Medtr3g092100 // Medtr2g037930 // Medtr8g100100 // Medtr2g083220 // Medtr4g081110 // Medtr4g074170 // Medtr8g094940 // Medtr6g086630 // Medtr2g102550 // Medtr8g085300 // Medtr3g008260 // Medtr7g079020 // Medtr2g099185 // Medtr4g045973 // Medtr8g103750 // Medtr6g080710 // Medtr…	// Medtr3g017500 // Medtr2g089785 // Medtr6g004070 // Medtr1g007590 // Medtr8g067090 // Medtr7g099830 // Medtr1g116310 // Medtr3g088415 // Medtr4g109390 // Medtr7g020860 // Medtr6g027300 // Medtr3g092100 // Medtr2g037930 // Medtr8g464780 // Medtr8g100100 // Medtr2g083220 // Medtr2g080950 // Medtr4g081110 // Medtr4g074170 // Medtr8g094940 // Medtr6g086630 // Medtr2g102550 // Medtr5g015670 // Medtr…
GO:0006519	P	cellular amino acid and derivative metabolic process	146	4874	221	8166	0.032	0.7	// Medtr5g015300 // Medtr8g006955 // Medtr7g110660 // Medtr3g107320 // Medtr8g104740 // Medtr2g088130 // Medtr6g033260 // Medtr3g077590 // Medtr3g071980 // Medtr6g088865 // Medtr8g023140 // Medtr4g103830 // Medtr8g061360 // Medtr3g099470 // Medtr7g075090 // Medtr1g106040 // Medtr2g021255 // Medtr8g081510 // Medtr4g096900 // Medtr3g466250 // Medtr8g098930 // Medtr1g039010 // Medtr5g091060 // Medtr…	// Medtr1g101400 // Medtr8g006955 // Medtr7g110660 // Medtr3g107320 // Medtr8g104740 // Medtr1g013820 // Medtr7g451450 // Medtr1g087760 // Medtr6g033260 // Medtr3g077590 // Medtr6g029460 // Medtr3g071980 // Medtr6g088865 // Medtr8g023140 // Medtr4g103830 // Medtr8g061360 // Medtr3g099470 // Medtr4g092580 // Medtr1g106040 // Medtr2g021255 // Medtr8g081510 // Medtr1g082850 // Medtr3g466250 // Medtr…
GO:0016192	P	vesicle-mediated transport	34	4874	46	8166	0.033	0.7	// Medtr2g028790 // Medtr7g110640 // Medtr3g090170 // Medtr5g034780 // Medtr7g068810 // Medtr8g063690 // Medtr2g436870 // Medtr2g084610 // Medtr3g037380 // Medtr1g050505 // Medtr5g023770 // Medtr5g029650 // Medtr4g094405 // Medtr3g084740 // Medtr6g084580 // Medtr7g108785 // Medtr1g111910 // Medtr3g116480 // Medtr4g052930 // Medtr7g087440 // Medtr4g080110 // Medtr4g076210 // Medtr7g081300 // Medtr…	// Medtr2g028790 // Medtr7g110640 // Medtr1g105605 // Medtr1g056560 // Medtr3g090170 // Medtr2g088700 // Medtr5g034780 // Medtr8g011270 // Medtr7g106420 // Medtr7g068810 // Medtr1g056550 // Medtr1g050505 // Medtr2g436870 // Medtr2g084610 // Medtr3g037380 // Medtr8g063690 // Medtr5g023770 // Medtr5g029650 // Medtr4g094405 // Medtr3g084740 // Medtr6g084580 // Medtr7g108785 // Medtr7g084590 // Medtr…
GO:0009143	P	nucleoside triphosphate catabolic process	34	4874	46	8166	0.033	0.7	// Medtr6g087980 // Medtr2g031310 // Medtr8g036220 // Medtr4g096770 // Medtr8g085980 // Medtr7g117050 // Medtr1g015750 // Medtr2g090865 // Medtr7g117910 // Medtr6g048300 // Medtr2g005510 // Medtr4g019090 // Medtr4g097830 // Medtr4g079350 // Medtr1g106005 // Medtr1g090717 // Medtr3g113970 // Medtr4g019110 // Medtr3g073790 // Medtr8g093740 // Medtr3g110720 // Medtr1g009760 // Medtr1g094220 // Medtr…	// Medtr1g094220 // Medtr6g087980 // Medtr8g036220 // Medtr1g101130 // Medtr4g096770 // Medtr8g085980 // Medtr1g097420 // Medtr7g117050 // Medtr8g098360 // Medtr1g015750 // Medtr1g062760 // Medtr2g090865 // Medtr7g117910 // Medtr6g048300 // Medtr2g005510 // Medtr3g108800 // Medtr4g019090 // Medtr4g097830 // Medtr4g079350 // Medtr1g106005 // Medtr7g051940 // Medtr1g052475 // Medtr1g090717 // Medtr…
GO:0009144	P	purine nucleoside triphosphate metabolic process	40	4874	55	8166	0.032	0.7	// Medtr6g087980 // Medtr2g031310 // Medtr8g036220 // Medtr7g089120 // Medtr4g096770 // Medtr8g085980 // Medtr1g015750 // Medtr2g090865 // Medtr7g117910 // Medtr6g048300 // Medtr2g005510 // Medtr7g117050 // Medtr4g097830 // Medtr4g079350 // Medtr7g033755 // Medtr1g106005 // Medtr1g090717 // Medtr3g113970 // Medtr4g051103 // Medtr4g019110 // Medtr3g073790 // Medtr8g093740 // Medtr3g110720 // Medtr…	// Medtr1g094220 // Medtr6g087980 // Medtr8g036220 // Medtr5g090760 // Medtr4g096770 // Medtr8g085980 // Medtr1g097420 // Medtr7g117050 // Medtr8g098360 // Medtr1g015750 // Medtr1g062760 // Medtr4g103330 // Medtr7g117910 // Medtr6g048300 // Medtr2g005510 // Medtr1g101130 // Medtr3g108800 // Medtr4g019090 // Medtr4g097830 // Medtr4g079350 // Medtr7g033755 // Medtr1g106005 // Medtr7g051940 // Medtr…
GO:0009146	P	purine nucleoside triphosphate catabolic process	34	4874	46	8166	0.033	0.7	// Medtr6g087980 // Medtr2g031310 // Medtr8g036220 // Medtr4g096770 // Medtr8g085980 // Medtr7g117050 // Medtr1g015750 // Medtr2g090865 // Medtr7g117910 // Medtr6g048300 // Medtr2g005510 // Medtr4g019090 // Medtr4g097830 // Medtr4g079350 // Medtr1g106005 // Medtr1g090717 // Medtr3g113970 // Medtr4g019110 // Medtr3g073790 // Medtr8g093740 // Medtr3g110720 // Medtr1g009760 // Medtr1g094220 // Medtr…	// Medtr1g094220 // Medtr6g087980 // Medtr8g036220 // Medtr1g101130 // Medtr4g096770 // Medtr8g085980 // Medtr1g097420 // Medtr7g117050 // Medtr8g098360 // Medtr1g015750 // Medtr1g062760 // Medtr2g090865 // Medtr7g117910 // Medtr6g048300 // Medtr2g005510 // Medtr3g108800 // Medtr4g019090 // Medtr4g097830 // Medtr4g079350 // Medtr1g106005 // Medtr7g051940 // Medtr1g052475 // Medtr1g090717 // Medtr…
GO:0006000	P	fructose metabolic process	10	4874	11	8166	0.029	0.7	// Medtr4g134290 // Medtr3g110395 // Medtr8g102190 // Medtr8g069040 // Medtr5g032570 // Medtr6g090130 // Medtr2g100710 // Medtr2g025020 // Medtr5g071900 // Medtr4g132700	// Medtr4g134290 // Medtr3g110395 // Medtr3g464770 // Medtr8g102190 // Medtr8g069040 // Medtr5g032570 // Medtr6g090130 // Medtr2g100710 // Medtr2g025020 // Medtr5g071900 // Medtr4g132700
GO:0009207	P	purine ribonucleoside triphosphate catabolic process	34	4874	46	8166	0.033	0.7	// Medtr6g087980 // Medtr2g031310 // Medtr8g036220 // Medtr4g096770 // Medtr8g085980 // Medtr7g117050 // Medtr1g015750 // Medtr2g090865 // Medtr7g117910 // Medtr6g048300 // Medtr2g005510 // Medtr4g019090 // Medtr4g097830 // Medtr4g079350 // Medtr1g106005 // Medtr1g090717 // Medtr3g113970 // Medtr4g019110 // Medtr3g073790 // Medtr8g093740 // Medtr3g110720 // Medtr1g009760 // Medtr1g094220 // Medtr…	// Medtr1g094220 // Medtr6g087980 // Medtr8g036220 // Medtr1g101130 // Medtr4g096770 // Medtr8g085980 // Medtr1g097420 // Medtr7g117050 // Medtr8g098360 // Medtr1g015750 // Medtr1g062760 // Medtr2g090865 // Medtr7g117910 // Medtr6g048300 // Medtr2g005510 // Medtr3g108800 // Medtr4g019090 // Medtr4g097830 // Medtr4g079350 // Medtr1g106005 // Medtr7g051940 // Medtr1g052475 // Medtr1g090717 // Medtr…
GO:0009205	P	purine ribonucleoside triphosphate metabolic process	40	4874	55	8166	0.032	0.7	// Medtr6g087980 // Medtr2g031310 // Medtr8g036220 // Medtr7g089120 // Medtr4g096770 // Medtr8g085980 // Medtr1g015750 // Medtr2g090865 // Medtr7g117910 // Medtr6g048300 // Medtr2g005510 // Medtr7g117050 // Medtr4g097830 // Medtr4g079350 // Medtr7g033755 // Medtr1g106005 // Medtr1g090717 // Medtr3g113970 // Medtr4g051103 // Medtr4g019110 // Medtr3g073790 // Medtr8g093740 // Medtr3g110720 // Medtr…	// Medtr1g094220 // Medtr6g087980 // Medtr8g036220 // Medtr5g090760 // Medtr4g096770 // Medtr8g085980 // Medtr1g097420 // Medtr7g117050 // Medtr8g098360 // Medtr1g015750 // Medtr1g062760 // Medtr4g103330 // Medtr7g117910 // Medtr6g048300 // Medtr2g005510 // Medtr1g101130 // Medtr3g108800 // Medtr4g019090 // Medtr4g097830 // Medtr4g079350 // Medtr7g033755 // Medtr1g106005 // Medtr7g051940 // Medtr…
GO:0009203	P	ribonucleoside triphosphate catabolic process	34	4874	46	8166	0.033	0.7	// Medtr6g087980 // Medtr2g031310 // Medtr8g036220 // Medtr4g096770 // Medtr8g085980 // Medtr7g117050 // Medtr1g015750 // Medtr2g090865 // Medtr7g117910 // Medtr6g048300 // Medtr2g005510 // Medtr4g019090 // Medtr4g097830 // Medtr4g079350 // Medtr1g106005 // Medtr1g090717 // Medtr3g113970 // Medtr4g019110 // Medtr3g073790 // Medtr8g093740 // Medtr3g110720 // Medtr1g009760 // Medtr1g094220 // Medtr…	// Medtr1g094220 // Medtr6g087980 // Medtr8g036220 // Medtr1g101130 // Medtr4g096770 // Medtr8g085980 // Medtr1g097420 // Medtr7g117050 // Medtr8g098360 // Medtr1g015750 // Medtr1g062760 // Medtr2g090865 // Medtr7g117910 // Medtr6g048300 // Medtr2g005510 // Medtr3g108800 // Medtr4g019090 // Medtr4g097830 // Medtr4g079350 // Medtr1g106005 // Medtr7g051940 // Medtr1g052475 // Medtr1g090717 // Medtr…
GO:0009154	P	purine ribonucleotide catabolic process	34	4874	46	8166	0.033	0.7	// Medtr6g087980 // Medtr2g031310 // Medtr8g036220 // Medtr4g096770 // Medtr8g085980 // Medtr7g117050 // Medtr1g015750 // Medtr2g090865 // Medtr7g117910 // Medtr6g048300 // Medtr2g005510 // Medtr4g019090 // Medtr4g097830 // Medtr4g079350 // Medtr1g106005 // Medtr1g090717 // Medtr3g113970 // Medtr4g019110 // Medtr3g073790 // Medtr8g093740 // Medtr3g110720 // Medtr1g009760 // Medtr1g094220 // Medtr…	// Medtr1g094220 // Medtr6g087980 // Medtr8g036220 // Medtr1g101130 // Medtr4g096770 // Medtr8g085980 // Medtr1g097420 // Medtr7g117050 // Medtr8g098360 // Medtr1g015750 // Medtr1g062760 // Medtr2g090865 // Medtr7g117910 // Medtr6g048300 // Medtr2g005510 // Medtr3g108800 // Medtr4g019090 // Medtr4g097830 // Medtr4g079350 // Medtr1g106005 // Medtr7g051940 // Medtr1g052475 // Medtr1g090717 // Medtr…
GO:0006221	P	pyrimidine nucleotide biosynthetic process	10	4874	11	8166	0.029	0.7	// Medtr8g093330 // Medtr8g446910 // Medtr3g017580 // Medtr6g071210 // Medtr1g087440 // Medtr4g070670 // Medtr6g015630 // Medtr1g061600 // Medtr2g062770 // Medtr8g038390	// Medtr8g093330 // Medtr8g446910 // Medtr8g070540 // Medtr3g017580 // Medtr4g070670 // Medtr6g071210 // Medtr1g087440 // Medtr2g062770 // Medtr6g015630 // Medtr1g061600 // Medtr8g038390
GO:0007010	P	cytoskeleton organization	15	4874	18	8166	0.031	0.7	// Medtr4g115900 // Medtr2g036860 // Medtr4g069960 // Medtr4g087890 // Medtr4g127660 // Medtr6g090030 // Medtr4g081410 // Medtr4g095780 // Medtr1g112900 // Medtr3g037080 // Medtr5g015690 // Medtr7g080920 // Medtr7g112700 // Medtr8g027995 // Medtr7g091460	// Medtr3g463530 // Medtr4g115900 // Medtr2g036860 // Medtr4g069960 // Medtr3g078623 // Medtr6g090030 // Medtr4g127660 // Medtr4g087890 // Medtr4g081410 // Medtr4g131020 // Medtr1g112900 // Medtr3g037080 // Medtr5g015690 // Medtr7g080920 // Medtr4g095780 // Medtr7g112700 // Medtr8g027995 // Medtr7g091460
GO:0009073	P	aromatic amino acid family biosynthetic process	12	4874	14	8166	0.038	0.81	// Medtr6g013425 // Medtr3g071980 // Medtr3g070290 // Medtr1g039990 // Medtr5g064500 // Medtr5g022580 // Medtr4g061070 // Medtr2g009080 // Medtr2g088130 // Medtr1g114520 // Medtr4g132250 // Medtr3g077590	// Medtr4g055310 // Medtr1g039990 // Medtr3g071980 // Medtr3g070290 // Medtr6g013425 // Medtr5g064500 // Medtr5g022580 // Medtr4g061070 // Medtr1g013820 // Medtr2g009080 // Medtr2g088130 // Medtr1g114520 // Medtr4g132250 // Medtr3g077590
GO:0046417	P	chorismate metabolic process	12	4874	14	8166	0.038	0.81	// Medtr6g013425 // Medtr3g071980 // Medtr3g070290 // Medtr1g039990 // Medtr5g064500 // Medtr5g022580 // Medtr4g061070 // Medtr2g009080 // Medtr2g088130 // Medtr1g114520 // Medtr4g132250 // Medtr3g077590	// Medtr4g055310 // Medtr1g039990 // Medtr3g071980 // Medtr3g070290 // Medtr6g013425 // Medtr5g064500 // Medtr5g022580 // Medtr4g061070 // Medtr1g013820 // Medtr2g009080 // Medtr2g088130 // Medtr1g114520 // Medtr4g132250 // Medtr3g077590
GO:0006284	P	base-excision repair	6	4874	6	8166	0.045	0.86	// Medtr4g074330 // Medtr2g098660 // Medtr4g106380 // Medtr2g104100 // Medtr7g093540 // Medtr3g111890	// Medtr4g074330 // Medtr2g098660 // Medtr4g106380 // Medtr2g104100 // Medtr7g093540 // Medtr3g111890
GO:0006206	P	pyrimidine base metabolic process	6	4874	6	8166	0.045	0.86	// Medtr1g114530 // Medtr4g020090 // Medtr3g017580 // Medtr5g089200 // Medtr8g038390 // Medtr4g096900	// Medtr1g114530 // Medtr4g020090 // Medtr3g017580 // Medtr4g096900 // Medtr8g038390 // Medtr5g089200
GO:0046394	P	carboxylic acid biosynthetic process	80	4874	118	8166	0.044	0.86	// Medtr5g015300 // Medtr7g078070 // Medtr2g090140 // Medtr3g052850 // Medtr2g013070 // Medtr5g064500 // Medtr5g022580 // Medtr8g088600 // Medtr4g070670 // Medtr4g087520 // Medtr6g015630 // Medtr6g013425 // Medtr2g088130 // Medtr4g124880 // Medtr1g062620 // Medtr6g033260 // Medtr3g077590 // Medtr1g115560 // Medtr8g105860 // Medtr3g071980 // Medtr8g036035 // Medtr4g133928 // Medtr3g079640 // Medtr…	// Medtr4g096690 // Medtr1g101400 // Medtr1g076430 // Medtr7g118170 // Medtr1g013820 // Medtr6g033260 // Medtr3g077590 // Medtr4g113280 // Medtr3g071980 // Medtr8g099920 // Medtr7g075090 // Medtr2g021255 // Medtr2g013120 // Medtr4g062190 // Medtr1g016070 // Medtr7g013100 // Medtr3g088970 // Medtr5g056510 // Medtr5g017350 // Medtr2g096210 // Medtr4g005880 // Medtr3g069080 // Medtr3g070290 // Medtr…
GO:0009161	P	ribonucleoside monophosphate metabolic process	9	4874	10	8166	0.045	0.86	// Medtr8g009660 // Medtr4g016980 // Medtr3g017580 // Medtr8g093860 // Medtr6g071210 // Medtr8g100045 // Medtr4g098820 // Medtr8g469540 // Medtr8g038390	// Medtr8g009660 // Medtr4g016980 // Medtr3g017580 // Medtr8g093860 // Medtr6g071210 // Medtr5g012850 // Medtr8g100045 // Medtr4g098820 // Medtr8g469540 // Medtr8g038390
GO:0019674	P	NAD metabolic process	6	4874	6	8166	0.045	0.86	// Medtr5g017050 // Medtr4g076990 // Medtr1g030750 // Medtr1g029620 // Medtr2g073350 // Medtr6g007070	// Medtr5g017050 // Medtr4g076990 // Medtr1g030750 // Medtr1g029620 // Medtr2g073350 // Medtr6g007070
GO:0016053	P	organic acid biosynthetic process	80	4874	118	8166	0.044	0.86	// Medtr5g015300 // Medtr7g078070 // Medtr2g090140 // Medtr3g052850 // Medtr2g013070 // Medtr5g064500 // Medtr5g022580 // Medtr8g088600 // Medtr4g070670 // Medtr4g087520 // Medtr6g015630 // Medtr6g013425 // Medtr2g088130 // Medtr4g124880 // Medtr1g062620 // Medtr6g033260 // Medtr3g077590 // Medtr1g115560 // Medtr8g105860 // Medtr3g071980 // Medtr8g036035 // Medtr4g133928 // Medtr3g079640 // Medtr…	// Medtr4g096690 // Medtr1g101400 // Medtr1g076430 // Medtr7g118170 // Medtr1g013820 // Medtr6g033260 // Medtr3g077590 // Medtr4g113280 // Medtr3g071980 // Medtr8g099920 // Medtr7g075090 // Medtr2g021255 // Medtr2g013120 // Medtr4g062190 // Medtr1g016070 // Medtr7g013100 // Medtr3g088970 // Medtr5g056510 // Medtr5g017350 // Medtr2g096210 // Medtr4g005880 // Medtr3g069080 // Medtr3g070290 // Medtr…
GO:0022607	P	cellular component assembly	50	4874	71	8166	0.041	0.86	// Medtr2g031310 // Medtr8g085980 // Medtr1g071040 // Medtr2g025590 // Medtr8g063500 // Medtr7g096280 // Medtr4g098830 // Medtr6g048300 // Medtr7g113160 // Medtr4g097130 // Medtr3g112090 // Medtr7g117050 // Medtr4g097830 // Medtr4g063275 // Medtr5g078330 // Medtr1g106005 // Medtr5g029820 // Medtr7g101840 // Medtr4g088800 // Medtr3g113970 // Medtr4g132367 // Medtr4g019110 // Medtr4g115900 // Medtr…	// Medtr7g099060 // Medtr2g031310 // Medtr4g063275 // Medtr1g101130 // Medtr8g085980 // Medtr4g115900 // Medtr7g101840 // Medtr2g035230 // Medtr8g098360 // Medtr8g063500 // Medtr5g029820 // Medtr4g098830 // Medtr6g048300 // Medtr7g117050 // Medtr3g118290 // Medtr3g462510 // Medtr4g097130 // Medtr8g018890 // Medtr4g019090 // Medtr7g013610 // Medtr4g097830 // Medtr8g086640 // Medtr3g070920 // Medtr…
GO:0016571	P	histone methylation	6	4874	6	8166	0.045	0.86	// Medtr5g013420 // Medtr7g084090 // Medtr5g018850 // Medtr3g011440 // Medtr7g052480 // Medtr8g070075	// Medtr5g013420 // Medtr7g084090 // Medtr5g018850 // Medtr3g011440 // Medtr7g052480 // Medtr8g070075
GO:0033365	P	protein localization in organelle	6	4874	6	8166	0.045	0.86	// Medtr1g083810 // Medtr2g034900 // Medtr7g104890 // Medtr5g023770 // Medtr4g010050 // Medtr8g032340	// Medtr1g083810 // Medtr2g034900 // Medtr7g104890 // Medtr5g023770 // Medtr4g010050 // Medtr8g032340
GO:0009110	P	vitamin biosynthetic process	14	4874	17	8166	0.044	0.86	// Medtr5g017050 // Medtr2g017520 // Medtr4g012860 // Medtr1g066930 // Medtr4g094130 // Medtr3g462950 // Medtr1g030750 // Medtr3g100890 // Medtr7g108680 // Medtr6g007070 // Medtr5g079730 // Medtr4g094700 // Medtr4g119220 // Medtr7g080117	// Medtr5g017050 // Medtr4g012860 // Medtr2g017520 // Medtr2g009270 // Medtr1g066930 // Medtr3g100890 // Medtr3g462950 // Medtr1g030750 // Medtr7g108680 // Medtr6g007070 // Medtr4g076870 // Medtr5g079730 // Medtr4g094700 // Medtr2g096330 // Medtr4g119220 // Medtr4g094130 // Medtr7g080117
GO:0034968	P	histone lysine methylation	6	4874	6	8166	0.045	0.86	// Medtr5g013420 // Medtr7g084090 // Medtr5g018850 // Medtr3g011440 // Medtr7g052480 // Medtr8g070075	// Medtr5g013420 // Medtr7g084090 // Medtr5g018850 // Medtr3g011440 // Medtr7g052480 // Medtr8g070075
GO:0006644	P	phospholipid metabolic process	29	4874	39	8166	0.042	0.86	// Medtr3g107360 // Medtr3g117220 // Medtr0151s0030 // Medtr3g107320 // Medtr4g010650 // Medtr1g062740 // Medtr1g097690 // Medtr6g018970 // Medtr8g023080 // Medtr1g097110 // Medtr4g085090 // Medtr5g023050 // Medtr5g006820 // Medtr6g042240 // Medtr7g089950 // Medtr8g088690 // Medtr1g071680 // Medtr5g011050 // Medtr4g124590 // Medtr3g077990 // Medtr3g087590 // Medtr3g009730 // Medtr4g069030 // Medt…	// Medtr4g098850 // Medtr3g107360 // Medtr3g117220 // Medtr0151s0030 // Medtr2g026060 // Medtr6g009260 // Medtr3g107320 // Medtr4g010650 // Medtr7g095260 // Medtr1g062740 // Medtr1g097690 // Medtr6g018970 // Medtr3g077990 // Medtr8g023080 // Medtr1g097110 // Medtr4g085090 // Medtr5g023050 // Medtr5g006820 // Medtr3g073100 // Medtr6g042240 // Medtr7g089950 // Medtr8g088690 // Medtr1g071680 // Medt…
GO:0006261	P	DNA-dependent DNA replication	6	4874	6	8166	0.045	0.86	// Medtr4g116870 // Medtr8g090000 // Medtr3g062490 // Medtr4g096700 // Medtr7g109480 // Medtr4g122270	// Medtr7g109480 // Medtr3g062490 // Medtr8g090000 // Medtr4g096700 // Medtr4g116870 // Medtr4g122270
GO:0006767	P	water-soluble vitamin metabolic process	14	4874	17	8166	0.044	0.86	// Medtr5g017050 // Medtr2g017520 // Medtr4g012860 // Medtr1g066930 // Medtr4g094130 // Medtr3g462950 // Medtr1g030750 // Medtr3g100890 // Medtr7g108680 // Medtr6g007070 // Medtr5g079730 // Medtr4g094700 // Medtr4g119220 // Medtr7g080117	// Medtr5g017050 // Medtr4g012860 // Medtr2g017520 // Medtr2g009270 // Medtr1g066930 // Medtr3g100890 // Medtr3g462950 // Medtr1g030750 // Medtr7g108680 // Medtr6g007070 // Medtr4g076870 // Medtr5g079730 // Medtr4g094700 // Medtr2g096330 // Medtr4g119220 // Medtr4g094130 // Medtr7g080117
GO:0006766	P	vitamin metabolic process	14	4874	17	8166	0.044	0.86	// Medtr5g017050 // Medtr2g017520 // Medtr4g012860 // Medtr1g066930 // Medtr4g094130 // Medtr3g462950 // Medtr1g030750 // Medtr3g100890 // Medtr7g108680 // Medtr6g007070 // Medtr5g079730 // Medtr4g094700 // Medtr4g119220 // Medtr7g080117	// Medtr5g017050 // Medtr4g012860 // Medtr2g017520 // Medtr2g009270 // Medtr1g066930 // Medtr3g100890 // Medtr3g462950 // Medtr1g030750 // Medtr7g108680 // Medtr6g007070 // Medtr4g076870 // Medtr5g079730 // Medtr4g094700 // Medtr2g096330 // Medtr4g119220 // Medtr4g094130 // Medtr7g080117
GO:0009156	P	ribonucleoside monophosphate biosynthetic process	9	4874	10	8166	0.045	0.86	// Medtr8g009660 // Medtr4g016980 // Medtr3g017580 // Medtr8g093860 // Medtr6g071210 // Medtr8g100045 // Medtr4g098820 // Medtr8g469540 // Medtr8g038390	// Medtr8g009660 // Medtr4g016980 // Medtr3g017580 // Medtr8g093860 // Medtr6g071210 // Medtr5g012850 // Medtr8g100045 // Medtr4g098820 // Medtr8g469540 // Medtr8g038390
GO:0042364	P	water-soluble vitamin biosynthetic process	14	4874	17	8166	0.044	0.86	// Medtr5g017050 // Medtr2g017520 // Medtr4g012860 // Medtr1g066930 // Medtr4g094130 // Medtr3g462950 // Medtr1g030750 // Medtr3g100890 // Medtr7g108680 // Medtr6g007070 // Medtr5g079730 // Medtr4g094700 // Medtr4g119220 // Medtr7g080117	// Medtr5g017050 // Medtr4g012860 // Medtr2g017520 // Medtr2g009270 // Medtr1g066930 // Medtr3g100890 // Medtr3g462950 // Medtr1g030750 // Medtr7g108680 // Medtr6g007070 // Medtr4g076870 // Medtr5g079730 // Medtr4g094700 // Medtr2g096330 // Medtr4g119220 // Medtr4g094130 // Medtr7g080117
GO:0006400	P	tRNA modification	6	4874	6	8166	0.045	0.86	// Medtr4g024920 // Medtr8g094030 // Medtr5g099370 // Medtr8g009680 // Medtr3g073790 // Medtr3g109360	// Medtr4g024920 // Medtr8g094030 // Medtr5g099370 // Medtr8g009680 // Medtr3g073790 // Medtr3g109360
GO:0006732	P	coenzyme metabolic process	42	4874	59	8166	0.046	0.88	// Medtr5g045000 // Medtr2g090140 // Medtr2g061630 // Medtr7g106580 // Medtr5g079730 // Medtr2g099090 // Medtr7g017900 // Medtr2g006820 // Medtr4g125000 // Medtr2g060550 // Medtr4g076990 // Medtr8g064850 // Medtr7g006560 // Medtr2g073350 // Medtr4g079860 // Medtr7g108680 // Medtr1g029620 // Medtr1g030450 // Medtr8g072640 // Medtr6g090280 // Medtr2g017520 // Medtr1g028510 // Medtr1g030750 // Medtr…	// Medtr1g051385 // Medtr5g045000 // Medtr5g026430 // Medtr2g061630 // Medtr7g106580 // Medtr6g037530 // Medtr5g079730 // Medtr2g099090 // Medtr7g017900 // Medtr7g102180 // Medtr2g006820 // Medtr3g008540 // Medtr4g125000 // Medtr4g079860 // Medtr5g087490 // Medtr4g076990 // Medtr5g024880 // Medtr5g026480 // Medtr7g006560 // Medtr7g108680 // Medtr8g072640 // Medtr2g060550 // Medtr2g090140 // Medtr…
GO:0006006	P	glucose metabolic process	40	4874	56	8166	0.048	0.89	// Medtr5g045000 // Medtr5g065880 // Medtr1g099360 // Medtr8g102190 // Medtr5g032570 // Medtr8g062670 // Medtr4g132700 // Medtr5g097010 // Medtr2g100710 // Medtr2g065470 // Medtr3g110395 // Medtr7g017900 // Medtr8g014530 // Medtr7g006560 // Medtr8g069040 // Medtr3g074040 // Medtr5g009000 // Medtr2g066130 // Medtr2g025020 // Medtr4g070430 // Medtr6g009330 // Medtr2g066110 // Medtr4g134290 // Medtr…	// Medtr5g045000 // Medtr3g082150 // Medtr5g065880 // Medtr1g099360 // Medtr7g022440 // Medtr5g430730 // Medtr8g102190 // Medtr5g032570 // Medtr8g062670 // Medtr4g132700 // Medtr5g012390 // Medtr5g097010 // Medtr2g100710 // Medtr2g065470 // Medtr3g110395 // Medtr7g017900 // Medtr5g096670 // Medtr3g112070 // Medtr7g084800 // Medtr8g014530 // Medtr4g131760 // Medtr7g006560 // Medtr8g069040 // Medtr…
GO:0009069	P	serine family amino acid metabolic process	20	4874	26	8166	0.053	0.99	// Medtr4g084110 // Medtr7g078070 // Medtr1g107480 // Medtr2g018290 // Medtr3g025840 // Medtr4g132360 // Medtr8g028040 // Medtr4g005880 // Medtr5g014820 // Medtr1g081610 // Medtr1g016230 // Medtr4g070670 // Medtr3g083980 // Medtr7g087110 // Medtr6g015630 // Medtr8g081510 // Medtr5g067060 // Medtr4g087520 // Medtr5g023760 // Medtr1g081620	// Medtr7g078070 // Medtr4g070670 // Medtr4g087520 // Medtr6g015630 // Medtr5g095470 // Medtr3g083980 // Medtr1g081610 // Medtr4g132360 // Medtr8g081510 // Medtr5g014260 // Medtr2g006570 // Medtr5g030950 // Medtr8g028040 // Medtr3g058410 // Medtr4g005880 // Medtr5g067060 // Medtr7g087110 // Medtr4g087510 // Medtr5g023760 // Medtr2g018290 // Medtr3g025840 // Medtr1g016230 // Medtr4g084110 // Medtr…
GO:0046486	P	glycerolipid metabolic process	24	4874	32	8166	0.054	0.99	// Medtr3g107360 // Medtr3g117220 // Medtr0151s0030 // Medtr3g107320 // Medtr4g010650 // Medtr1g062740 // Medtr1g097690 // Medtr8g023080 // Medtr1g097110 // Medtr4g085090 // Medtr5g023050 // Medtr5g006820 // Medtr6g042240 // Medtr7g089950 // Medtr8g088690 // Medtr1g071680 // Medtr5g011050 // Medtr4g124590 // Medtr3g077990 // Medtr7g100070 // Medtr8g043480 // Medtr8g095170 // Medtr3g114840 // Medt…	// Medtr4g098850 // Medtr3g107360 // Medtr3g117220 // Medtr0151s0030 // Medtr2g026060 // Medtr6g009260 // Medtr3g107320 // Medtr4g010650 // Medtr7g095260 // Medtr1g062740 // Medtr1g097690 // Medtr3g077990 // Medtr8g023080 // Medtr1g097110 // Medtr4g085090 // Medtr5g023050 // Medtr5g006820 // Medtr3g073100 // Medtr6g042240 // Medtr7g089950 // Medtr8g088690 // Medtr1g071680 // Medtr4g090525 // Medt…
GO:0009108	P	coenzyme biosynthetic process	22	4874	29	8166	0.054	0.99	// Medtr2g090140 // Medtr5g079730 // Medtr1g028510 // Medtr4g125000 // Medtr8g064850 // Medtr2g060550 // Medtr7g108680 // Medtr1g030450 // Medtr1g114590 // Medtr2g017520 // Medtr1g030750 // Medtr8g098350 // Medtr6g007070 // Medtr1g106190 // Medtr5g087490 // Medtr5g017050 // Medtr4g012860 // Medtr7g102180 // Medtr2g099090 // Medtr3g069160 // Medtr1g050432 // Medtr2g061710	// Medtr1g051385 // Medtr2g090140 // Medtr5g079730 // Medtr2g099090 // Medtr3g077740 // Medtr4g125000 // Medtr8g064850 // Medtr6g037530 // Medtr2g060550 // Medtr7g108680 // Medtr3g008540 // Medtr1g114590 // Medtr1g030450 // Medtr2g017520 // Medtr1g028510 // Medtr5g010250 // Medtr1g030750 // Medtr8g098350 // Medtr4g092110 // Medtr6g007070 // Medtr1g106190 // Medtr5g087490 // Medtr5g017050 // Medtr…
GO:0006650	P	glycerophospholipid metabolic process	24	4874	32	8166	0.054	0.99	// Medtr3g107360 // Medtr3g117220 // Medtr0151s0030 // Medtr3g107320 // Medtr4g010650 // Medtr1g062740 // Medtr1g097690 // Medtr8g023080 // Medtr1g097110 // Medtr4g085090 // Medtr5g023050 // Medtr5g006820 // Medtr6g042240 // Medtr7g089950 // Medtr8g088690 // Medtr1g071680 // Medtr5g011050 // Medtr4g124590 // Medtr3g077990 // Medtr7g100070 // Medtr8g043480 // Medtr8g095170 // Medtr3g114840 // Medt…	// Medtr4g098850 // Medtr3g107360 // Medtr3g117220 // Medtr0151s0030 // Medtr2g026060 // Medtr6g009260 // Medtr3g107320 // Medtr4g010650 // Medtr7g095260 // Medtr1g062740 // Medtr1g097690 // Medtr3g077990 // Medtr8g023080 // Medtr1g097110 // Medtr4g085090 // Medtr5g023050 // Medtr5g006820 // Medtr3g073100 // Medtr6g042240 // Medtr7g089950 // Medtr8g088690 // Medtr1g071680 // Medtr4g090525 // Medt…
GO:0032259	P	methylation	11	4874	13	8166	0.056	1	// Medtr4g100980 // Medtr5g013420 // Medtr4g094315 // Medtr7g084090 // Medtr8g071100 // Medtr4g017850 // Medtr5g018850 // Medtr3g011440 // Medtr7g052480 // Medtr8g070075 // Medtr5g023660	// Medtr4g100980 // Medtr5g013420 // Medtr4g094315 // Medtr7g084090 // Medtr6g088715 // Medtr8g071100 // Medtr4g017850 // Medtr7g052480 // Medtr5g018850 // Medtr3g011440 // Medtr6g065580 // Medtr8g070075 // Medtr5g023660
GO:0030036	P	actin cytoskeleton organization	11	4874	13	8166	0.056	1	// Medtr4g115900 // Medtr4g087890 // Medtr8g027995 // Medtr6g090030 // Medtr4g081410 // Medtr4g095780 // Medtr1g112900 // Medtr3g037080 // Medtr5g015690 // Medtr7g080920 // Medtr7g112700	// Medtr4g115900 // Medtr3g078623 // Medtr6g090030 // Medtr8g027995 // Medtr4g087890 // Medtr4g081410 // Medtr4g131020 // Medtr1g112900 // Medtr3g037080 // Medtr5g015690 // Medtr7g080920 // Medtr4g095780 // Medtr7g112700
GO:0006733	P	oxidoreduction coenzyme metabolic process	11	4874	13	8166	0.056	1	// Medtr4g125000 // Medtr5g017050 // Medtr4g076990 // Medtr7g006560 // Medtr5g045000 // Medtr1g030750 // Medtr2g060550 // Medtr6g007070 // Medtr2g073350 // Medtr1g029620 // Medtr7g017900	// Medtr4g125000 // Medtr5g017050 // Medtr4g076990 // Medtr7g006560 // Medtr5g045000 // Medtr1g030750 // Medtr2g060550 // Medtr6g007070 // Medtr8g096130 // Medtr2g073350 // Medtr1g029620 // Medtr7g017900 // Medtr1g028330
GO:0030029	P	actin filament-based process	11	4874	13	8166	0.056	1	// Medtr4g115900 // Medtr4g087890 // Medtr8g027995 // Medtr6g090030 // Medtr4g081410 // Medtr4g095780 // Medtr1g112900 // Medtr3g037080 // Medtr5g015690 // Medtr7g080920 // Medtr7g112700	// Medtr4g115900 // Medtr3g078623 // Medtr6g090030 // Medtr8g027995 // Medtr4g087890 // Medtr4g081410 // Medtr4g131020 // Medtr1g112900 // Medtr3g037080 // Medtr5g015690 // Medtr7g080920 // Medtr4g095780 // Medtr7g112700
GO:0006012	P	galactose metabolic process	6	4874	8	8166	0.31	1	// Medtr4g122670 // Medtr8g099535 // Medtr5g009170 // Medtr8g089180 // Medtr6g029530 // Medtr8g101540	// Medtr4g122670 // Medtr8g099535 // Medtr4g134490 // Medtr5g009160 // Medtr5g009170 // Medtr8g089180 // Medtr6g029530 // Medtr8g101540
GO:0051169	P	nuclear transport	15	4874	20	8166	0.12	1	// Medtr6g087980 // Medtr8g093740 // Medtr1g083810 // Medtr6g079550 // Medtr4g079350 // Medtr8g036220 // Medtr1g094220 // Medtr7g103070 // Medtr1g090717 // Medtr3g086980 // Medtr2g034900 // Medtr2g090865 // Medtr7g117910 // Medtr2g005510 // Medtr7g100020	// Medtr1g094220 // Medtr8g093740 // Medtr6g087980 // Medtr8g090215 // Medtr2g090865 // Medtr1g083810 // Medtr7g051940 // Medtr4g079350 // Medtr1g097420 // Medtr2g034900 // Medtr7g103070 // Medtr1g052475 // Medtr1g090717 // Medtr1g062760 // Medtr8g036220 // Medtr6g079550 // Medtr3g086980 // Medtr7g117910 // Medtr2g005510 // Medtr7g100020
GO:0006904	P	vesicle docking during exocytosis	5	4874	6	8166	0.23	1	// Medtr1g050505 // Medtr4g080110 // Medtr3g090170 // Medtr4g094405 // Medtr7g108785	// Medtr4g094405 // Medtr5g011790 // Medtr1g050505 // Medtr4g080110 // Medtr3g090170 // Medtr7g108785
GO:0009692	P	ethylene metabolic process	8	4874	14	8166	0.68	1	// Medtr8g091280 // Medtr6g463260 // Medtr1g087760 // Medtr8g023140 // Medtr8g061360 // Medtr5g011400 // Medtr8g098930 // Medtr5g033230	// Medtr8g091280 // Medtr7g079080 // Medtr1g087760 // Medtr8g023140 // Medtr8g061360 // Medtr5g011400 // Medtr8g028600 // Medtr6g091760 // Medtr6g463260 // Medtr3g072680 // Medtr2g090615 // Medtr8g098930 // Medtr5g033230 // Medtr5g015020
GO:0009693	P	ethylene biosynthetic process	8	4874	14	8166	0.68	1	// Medtr8g091280 // Medtr6g463260 // Medtr1g087760 // Medtr8g023140 // Medtr8g061360 // Medtr5g011400 // Medtr8g098930 // Medtr5g033230	// Medtr8g091280 // Medtr7g079080 // Medtr1g087760 // Medtr8g023140 // Medtr8g061360 // Medtr5g011400 // Medtr8g028600 // Medtr6g091760 // Medtr6g463260 // Medtr3g072680 // Medtr2g090615 // Medtr8g098930 // Medtr5g033230 // Medtr5g015020
GO:0043043	P	peptide biosynthetic process	6	4874	8	8166	0.31	1	// Medtr7g073250 // Medtr7g097200 // Medtr8g098350 // Medtr7g097190 // Medtr2g099090 // Medtr3g083530	// Medtr7g073250 // Medtr7g097200 // Medtr5g010250 // Medtr8g098350 // Medtr7g097190 // Medtr2g099090 // Medtr3g083530 // Medtr6g041980
GO:0000160	P	two-component signal transduction system (phosphorelay)	23	4874	38	8166	0.53	1	// Medtr8g024260 // Medtr4g031150 // Medtr1g073840 // Medtr2g034960 // Medtr8g075340 // Medtr8g032710 // Medtr1g032570 // Medtr3g092780 // Medtr3g086100 // Medtr8g106150 // Medtr1g079790 // Medtr3g088630 // Medtr5g097410 // Medtr4g061360 // Medtr3g085130 // Medtr7g118260 // Medtr4g108880 // Medtr1g089130 // Medtr3g106220 // Medtr1g044210 // Medtr4g121020 // Medtr8g080770 // Medtr7g490310	// Medtr5g036480 // Medtr4g098870 // Medtr2g095980 // Medtr8g024260 // Medtr1g066850 // Medtr7g114020 // Medtr8g070530 // Medtr2g100880 // Medtr1g044210 // Medtr4g031150 // Medtr4g061610 // Medtr1g073840 // Medtr8g038620 // Medtr2g034960 // Medtr8g075340 // Medtr8g032710 // Medtr1g032570 // Medtr3g092780 // Medtr3g086100 // Medtr8g106150 // Medtr1g079790 // Medtr1g013360 // Medtr3g088630 // Medtr…
GO:0033014	P	tetrapyrrole biosynthetic process	15	4874	21	8166	0.19	1	// Medtr8g095320 // Medtr3g088610 // Medtr1g085730 // Medtr3g111190 // Medtr4g019850 // Medtr5g098800 // Medtr2g076340 // Medtr7g088340 // Medtr3g101350 // Medtr3g026780 // Medtr3g075110 // Medtr3g072330 // Medtr4g076600 // Medtr4g092820 // Medtr5g009070	// Medtr8g095320 // Medtr3g088610 // Medtr5g009070 // Medtr3g111190 // Medtr3g075110 // Medtr4g019850 // Medtr5g098800 // Medtr5g067410 // Medtr2g076340 // Medtr7g088340 // Medtr3g118070 // Medtr7g034345 // Medtr3g101350 // Medtr3g026780 // Medtr3g072330 // Medtr2g015390 // Medtr4g076600 // Medtr3g104260 // Medtr1g085730 // Medtr4g092820 // Medtr8g100120
GO:0033013	P	tetrapyrrole metabolic process	15	4874	21	8166	0.19	1	// Medtr8g095320 // Medtr3g088610 // Medtr1g085730 // Medtr3g111190 // Medtr4g019850 // Medtr5g098800 // Medtr2g076340 // Medtr7g088340 // Medtr3g101350 // Medtr3g026780 // Medtr3g075110 // Medtr3g072330 // Medtr4g076600 // Medtr4g092820 // Medtr5g009070	// Medtr8g095320 // Medtr3g088610 // Medtr5g009070 // Medtr3g111190 // Medtr3g075110 // Medtr4g019850 // Medtr5g098800 // Medtr5g067410 // Medtr2g076340 // Medtr7g088340 // Medtr3g118070 // Medtr7g034345 // Medtr3g101350 // Medtr3g026780 // Medtr3g072330 // Medtr2g015390 // Medtr4g076600 // Medtr3g104260 // Medtr1g085730 // Medtr4g092820 // Medtr8g100120
GO:0015849	P	organic acid transport	7	4874	12	8166	0.66	1	// Medtr6g027630 // Medtr7g086510 // Medtr5g005160 // Medtr5g026780 // Medtr7g007850 // Medtr7g086610 // Medtr1g109380	// Medtr8g089340 // Medtr3g096760 // Medtr6g027630 // Medtr7g086510 // Medtr7g007850 // Medtr5g026780 // Medtr5g005160 // Medtr8g089360 // Medtr5g064750 // Medtr7g086610 // Medtr1g109380 // Medtr4g099270
GO:0045859	P	regulation of protein kinase activity	8	4874	14	8166	0.68	1	// Medtr2g089785 // Medtr8g094940 // Medtr4g045973 // Medtr2g102550 // Medtr5g088980 // Medtr3g102520 // Medtr3g008260 // Medtr7g079020	// Medtr7g079020 // Medtr3g088415 // Medtr4g109390 // Medtr4g045973 // Medtr8g464780 // Medtr5g015670 // Medtr6g004070 // Medtr2g102550 // Medtr5g088980 // Medtr3g102520 // Medtr8g063120 // Medtr3g008260 // Medtr8g094940 // Medtr2g089785
GO:0046488	P	phosphatidylinositol metabolic process	7	4874	8	8166	0.1	1	// Medtr7g089950 // Medtr8g023080 // Medtr1g097110 // Medtr4g085090 // Medtr8g095170 // Medtr4g124590 // Medtr1g062740	// Medtr7g089950 // Medtr8g023080 // Medtr1g097110 // Medtr4g085090 // Medtr8g095170 // Medtr3g073100 // Medtr4g124590 // Medtr1g062740
GO:0042325	P	regulation of phosphorylation	9	4874	15	8166	0.6	1	// Medtr2g089785 // Medtr6g087000 // Medtr7g079020 // Medtr8g094940 // Medtr4g045973 // Medtr2g102550 // Medtr5g088980 // Medtr3g102520 // Medtr3g008260	// Medtr7g079020 // Medtr6g087000 // Medtr4g109390 // Medtr2g102550 // Medtr4g045973 // Medtr8g464780 // Medtr5g015670 // Medtr6g004070 // Medtr3g088415 // Medtr5g088980 // Medtr3g102520 // Medtr8g063120 // Medtr3g008260 // Medtr8g094940 // Medtr2g089785
GO:0009607	P	response to biotic stimulus	5	4874	17	8166	1	1	// Medtr2g035190 // Medtr7g115220 // Medtr4g120970 // Medtr1g080800 // Medtr1g080810	// Medtr2g035130 // Medtr2g035190 // Medtr4g120970 // Medtr4g120950 // Medtr2g035120 // Medtr2g035220 // Medtr2g035100 // Medtr6g083200 // Medtr2g035170 // Medtr2g035320 // Medtr2g035210 // Medtr4g120760 // Medtr2g035150 // Medtr7g115220 // Medtr1g080820 // Medtr1g080800 // Medtr1g080810
GO:0006575	P	cellular amino acid derivative metabolic process	30	4874	59	8166	0.93	1	// Medtr3g107360 // Medtr6g463260 // Medtr8g069905 // Medtr3g107320 // Medtr4g010650 // Medtr2g099090 // Medtr3g077590 // Medtr8g091280 // Medtr1g087760 // Medtr8g023140 // Medtr5g033230 // Medtr8g061360 // Medtr5g023050 // Medtr3g071890 // Medtr8g098930 // Medtr6g090280 // Medtr2g067660 // Medtr8g088690 // Medtr5g011400 // Medtr8g098350 // Medtr5g011050 // Medtr1g114520 // Medtr4g072020 // Medtr…	// Medtr3g107360 // Medtr8g028600 // Medtr6g463260 // Medtr7g062310 // Medtr3g462760 // Medtr8g069905 // Medtr3g107320 // Medtr4g010650 // Medtr4g064530 // Medtr7g062250 // Medtr7g102120 // Medtr2g099090 // Medtr1g115840 // Medtr3g077590 // Medtr8g091280 // Medtr2g072510 // Medtr1g087760 // Medtr5g023050 // Medtr8g023140 // Medtr1g114520 // Medtr8g061360 // Medtr7g112130 // Medtr5g015020 // Medtr…
GO:0006576	P	cellular biogenic amine metabolic process	13	4874	16	8166	0.062	1	// Medtr3g107360 // Medtr8g088690 // Medtr3g070290 // Medtr8g069905 // Medtr3g107320 // Medtr5g023050 // Medtr4g010650 // Medtr5g011050 // Medtr3g114840 // Medtr3g077590 // Medtr1g114520 // Medtr4g072020 // Medtr3g049410	// Medtr3g107360 // Medtr1g084050 // Medtr8g088690 // Medtr3g070290 // Medtr8g069905 // Medtr3g107320 // Medtr5g023050 // Medtr4g010650 // Medtr5g011050 // Medtr5g005670 // Medtr7g112130 // Medtr3g114840 // Medtr3g049410 // Medtr1g114520 // Medtr4g072020 // Medtr3g077590
GO:0006270	P	DNA replication initiation	5	4874	5	8166	0.076	1	// Medtr7g109480 // Medtr8g090000 // Medtr4g096700 // Medtr4g122270 // Medtr4g116870	// Medtr4g116870 // Medtr7g109480 // Medtr4g122270 // Medtr4g096700 // Medtr8g090000
GO:0044282	P	small molecule catabolic process	47	4874	71	8166	0.16	1	// Medtr5g045000 // Medtr5g065880 // Medtr8g091330 // Medtr8g102190 // Medtr5g032570 // Medtr8g062670 // Medtr4g132700 // Medtr4g134290 // Medtr3g095490 // Medtr2g100710 // Medtr5g089200 // Medtr3g110395 // Medtr7g017900 // Medtr8g014530 // Medtr4g103830 // Medtr7g006560 // Medtr8g069040 // Medtr2g036040 // Medtr3g074040 // Medtr4g132360 // Medtr5g009000 // Medtr2g066130 // Medtr2g025020 // Medtr…	// Medtr5g045000 // Medtr5g065880 // Medtr8g091330 // Medtr7g062310 // Medtr8g102190 // Medtr3g462760 // Medtr7g458880 // Medtr5g032570 // Medtr8g062670 // Medtr4g132700 // Medtr7g065980 // Medtr4g057670 // Medtr3g095490 // Medtr2g100710 // Medtr5g089200 // Medtr3g110395 // Medtr7g017900 // Medtr7g101425 // Medtr5g096670 // Medtr6g018680 // Medtr8g014530 // Medtr6g092660 // Medtr4g103830 // Medtr…
GO:0044036	P	cell wall macromolecule metabolic process	7	4874	14	8166	0.84	1	// Medtr4g094730 // Medtr8g014500 // Medtr8g074350 // Medtr2g099470 // Medtr8g098345 // Medtr8g074335 // Medtr5g085790	// Medtr8g074350 // Medtr7g110780 // Medtr2g099470 // Medtr2g099465 // Medtr8g014500 // Medtr4g094730 // Medtr8g074330 // Medtr8g098345 // Medtr8g074335 // Medtr2g024290 // Medtr3g118390 // Medtr5g085790 // Medtr7g079350 // Medtr5g019050
GO:0050789	P	regulation of biological process	463	4874	841	8166	1	1	// Medtr5g094740 // Medtr8g024590 // Medtr5g091390 // Medtr2g005510 // Medtr8g102240 // Medtr1g021435 // Medtr4g133470 // Medtr4g028130 // Medtr1g114290 // Medtr1g073840 // Medtr8g100100 // Medtr4g058910 // Medtr2g059540 // Medtr5g089870 // Medtr5g038420 // Medtr1g086790 // Medtr4g130900 // Medtr2g045470 // Medtr4g122530 // Medtr5g092280 // Medtr2g049790 // Medtr3g068140 // Medtr3g106220 // Medtr…	// Medtr1g048610 // Medtr2g090900 // Medtr4g081330 // Medtr8g099750 // Medtr8g024590 // Medtr5g091390 // Medtr2g005510 // Medtr8g027860 // Medtr6g016375 // Medtr8g102240 // Medtr1g021435 // Medtr4g133470 // Medtr4g111915 // Medtr1g114290 // Medtr1g073840 // Medtr8g100100 // Medtr4g058910 // Medtr2g059540 // Medtr8g099350 // Medtr5g089870 // Medtr7g073430 // Medtr4g134460 // Medtr1g086790 // Medtr…
GO:0015992	P	proton transport	10	4874	13	8166	0.16	1	// Medtr7g033765 // Medtr4g115970 // Medtr7g033755 // Medtr5g022790 // Medtr7g101170 // Medtr4g005280 // Medtr0212s0040 // Medtr7g117900 // Medtr4g051103 // Medtr1g112870	// Medtr2g023290 // Medtr7g033765 // Medtr4g115970 // Medtr7g033755 // Medtr5g022790 // Medtr7g101170 // Medtr4g103330 // Medtr4g005280 // Medtr0212s0040 // Medtr7g117900 // Medtr4g051103 // Medtr1g112870 // Medtr5g090760
GO:0032312	P	regulation of ARF GTPase activity	9	4874	11	8166	0.12	1	// Medtr7g099830 // Medtr3g017500 // Medtr7g020860 // Medtr6g027300 // Medtr4g074170 // Medtr6g086630 // Medtr8g103750 // Medtr6g080710 // Medtr8g100100	// Medtr7g099830 // Medtr3g017500 // Medtr7g020860 // Medtr6g027300 // Medtr4g074170 // Medtr6g086630 // Medtr8g103750 // Medtr8g100100 // Medtr2g080950 // Medtr6g080710 // Medtr8g067090
GO:0006887	P	exocytosis	5	4874	6	8166	0.23	1	// Medtr1g050505 // Medtr4g080110 // Medtr3g090170 // Medtr4g094405 // Medtr7g108785	// Medtr4g094405 // Medtr5g011790 // Medtr1g050505 // Medtr4g080110 // Medtr3g090170 // Medtr7g108785
GO:0042558	P	pteridine and derivative metabolic process	6	4874	8	8166	0.31	1	// Medtr5g019990 // Medtr7g102180 // Medtr3g109010 // Medtr2g061710 // Medtr1g114590 // Medtr5g087490	// Medtr1g048970 // Medtr5g019990 // Medtr7g102180 // Medtr3g109010 // Medtr2g061710 // Medtr1g114590 // Medtr3g008540 // Medtr5g087490
GO:0042559	P	pteridine and derivative biosynthetic process	5	4874	7	8166	0.41	1	// Medtr2g061710 // Medtr5g087490 // Medtr1g114590 // Medtr5g019990 // Medtr7g102180	// Medtr1g048970 // Medtr5g019990 // Medtr7g102180 // Medtr2g061710 // Medtr1g114590 // Medtr3g008540 // Medtr5g087490
GO:0046856	P	phosphoinositide dephosphorylation	7	4874	12	8166	0.66	1	// Medtr1g097690 // Medtr1g071680 // Medtr7g100070 // Medtr8g043480 // Medtr5g006820 // Medtr1g078100 // Medtr6g042240	// Medtr1g097690 // Medtr4g098850 // Medtr1g078100 // Medtr6g009260 // Medtr1g071680 // Medtr7g100070 // Medtr8g043480 // Medtr7g095260 // Medtr5g014090 // Medtr6g042240 // Medtr1g038810 // Medtr5g006820
GO:0006629	P	lipid metabolic process	80	4874	136	8166	0.62	1	// Medtr3g107360 // Medtr4g096690 // Medtr4g134760 // Medtr3g117220 // Medtr0151s0030 // Medtr7g090150 // Medtr5g016880 // Medtr1g081290 // Medtr3g107320 // Medtr2g013070 // Medtr7g118170 // Medtr4g010650 // Medtr5g094230 // Medtr8g078070 // Medtr5g019460 // Medtr1g115560 // Medtr5g012920 // Medtr3g055610 // Medtr1g097690 // Medtr6g074880 // Medtr1g054965 // Medtr3g077990 // Medtr7g113660 // Medt…	// Medtr4g098850 // Medtr4g096690 // Medtr4g134760 // Medtr5g026430 // Medtr1g112230 // Medtr1g076430 // Medtr3g107320 // Medtr7g118170 // Medtr4g113280 // Medtr8g099920 // Medtr1g060090 // Medtr8g072640 // Medtr4g062190 // Medtr4g106870 // Medtr1g016070 // Medtr4g085750 // Medtr8g088690 // Medtr5g056510 // Medtr5g017350 // Medtr2g096210 // Medtr4g100640 // Medtr5g011050 // Medtr8g101550 // Medtr…
GO:0009260	P	ribonucleotide biosynthetic process	18	4874	25	8166	0.15	1	// Medtr8g009660 // Medtr7g033765 // Medtr4g016980 // Medtr7g033755 // Medtr8g469540 // Medtr1g009760 // Medtr8g093860 // Medtr6g071210 // Medtr5g022790 // Medtr8g100045 // Medtr4g098820 // Medtr7g092860 // Medtr4g107500 // Medtr0212s0040 // Medtr7g117900 // Medtr4g051103 // Medtr3g017580 // Medtr8g038390	// Medtr7g092860 // Medtr8g093860 // Medtr6g071210 // Medtr4g103330 // Medtr5g090760 // Medtr3g108800 // Medtr7g033755 // Medtr8g100045 // Medtr4g051103 // Medtr4g016980 // Medtr8g469540 // Medtr1g009760 // Medtr2g036650 // Medtr4g098820 // Medtr2g023290 // Medtr0212s0040 // Medtr7g117900 // Medtr5g012850 // Medtr8g009660 // Medtr7g033765 // Medtr4g107500 // Medtr3g017580 // Medtr5g022790 // Medt…
GO:0043412	P	macromolecule modification	544	4874	882	8166	0.13	1	// Medtr4g093110 // Medtr8g028695 // Medtr7g072710 // Medtr4g127840 // Medtr1g017770 // Medtr7g117520 // Medtr1g075610 // Medtr8g024590 // Medtr1g086350 // Medtr7g100500 // Medtr7g022050 // Medtr4g095018 // Medtr4g104070 // Medtr4g046113 // Medtr3g098760 // Medtr6g071280 // Medtr7g052480 // Medtr5g085790 // Medtr1g031540 // Medtr2g034020 // Medtr7g077150 // Medtr4g115120 // Medtr3g011440 // Medtr…	// Medtr4g093110 // Medtr3g094300 // Medtr8g028695 // Medtr7g072710 // Medtr4g127840 // Medtr1g017770 // Medtr8g013610 // Medtr1g075610 // Medtr8g079790 // Medtr8g024590 // Medtr1g086350 // Medtr1g012550 // Medtr7g100500 // Medtr7g022050 // Medtr4g095018 // Medtr5g089320 // Medtr4g104070 // Medtr2g040500 // Medtr3g009400 // Medtr5g088400 // Medtr3g086540 // Medtr8g027985 // Medtr2g100030 // Medtr…
GO:0009262	P	deoxyribonucleotide metabolic process	5	4874	7	8166	0.41	1	// Medtr8g469010 // Medtr3g063110 // Medtr7g029110 // Medtr4g070670 // Medtr6g015630	// Medtr1g050472 // Medtr7g029110 // Medtr4g117370 // Medtr4g070670 // Medtr8g469010 // Medtr6g015630 // Medtr3g063110
GO:0044042	P	glucan metabolic process	8	4874	15	8166	0.78	1	// Medtr4g070430 // Medtr7g111020 // Medtr7g015970 // Medtr2g023320 // Medtr3g091570 // Medtr5g097010 // Medtr7g079490 // Medtr2g461970	// Medtr4g070430 // Medtr2g461970 // Medtr7g111020 // Medtr4g131760 // Medtr7g015970 // Medtr3g082150 // Medtr6g015905 // Medtr8g024340 // Medtr1g078000 // Medtr2g023320 // Medtr5g097010 // Medtr7g079490 // Medtr4g094595 // Medtr3g091570 // Medtr3g112070
GO:0016071	P	mRNA metabolic process	9	4874	11	8166	0.12	1	// Medtr7g066810 // Medtr8g037000 // Medtr2g103960 // Medtr4g031680 // Medtr6g005460 // Medtr8g011150 // Medtr5g034430 // Medtr2g013130 // Medtr3g095230	// Medtr7g066810 // Medtr8g037000 // Medtr2g103960 // Medtr3g028140 // Medtr7g086640 // Medtr4g031680 // Medtr6g005460 // Medtr8g011150 // Medtr5g034430 // Medtr2g013130 // Medtr3g095230
GO:0003333	P	amino acid transmembrane transport	7	4874	12	8166	0.66	1	// Medtr6g027630 // Medtr7g086510 // Medtr5g005160 // Medtr5g026780 // Medtr7g007850 // Medtr7g086610 // Medtr1g109380	// Medtr8g089340 // Medtr3g096760 // Medtr6g027630 // Medtr7g086510 // Medtr7g007850 // Medtr5g026780 // Medtr5g005160 // Medtr8g089360 // Medtr5g064750 // Medtr7g086610 // Medtr1g109380 // Medtr4g099270
GO:0010556	P	regulation of macromolecule biosynthetic process	273	4874	530	8166	1	1	// Medtr2g090900 // Medtr3g073420 // Medtr7g070220 // Medtr3g096920 // Medtr8g027465 // Medtr0001s0490 // Medtr5g094740 // Medtr1g100777 // Medtr4g070860 // Medtr4g086165 // Medtr7g089800 // Medtr5g091390 // Medtr8g062700 // Medtr5g015680 // Medtr1g021435 // Medtr5g078330 // Medtr1g097300 // Medtr7g086780 // Medtr6g026800 // Medtr1g073840 // Medtr4g058910 // Medtr2g059540 // Medtr5g089870 // Medt…	// Medtr1g048610 // Medtr2g090900 // Medtr5g094740 // Medtr8g099750 // Medtr5g091390 // Medtr8g027860 // Medtr6g016375 // Medtr8g102240 // Medtr1g021435 // Medtr4g133470 // Medtr4g028130 // Medtr1g073840 // Medtr4g058910 // Medtr2g059540 // Medtr8g099350 // Medtr5g089870 // Medtr7g073430 // Medtr4g134460 // Medtr1g086790 // Medtr4g130900 // Medtr4g086220 // Medtr1g043350 // Medtr5g066990 // Medtr…
GO:0043603	P	cellular amide metabolic process	11	4874	14	8166	0.12	1	// Medtr5g017050 // Medtr4g076990 // Medtr7g006560 // Medtr5g045000 // Medtr1g030750 // Medtr6g007070 // Medtr2g013060 // Medtr3g085640 // Medtr1g029620 // Medtr7g017900 // Medtr2g073350	// Medtr3g085640 // Medtr5g017050 // Medtr2g013060 // Medtr4g076990 // Medtr7g006560 // Medtr5g045000 // Medtr1g030750 // Medtr6g007070 // Medtr8g096130 // Medtr4g076870 // Medtr2g073350 // Medtr1g029620 // Medtr7g017900 // Medtr1g028330
GO:0006022	P	aminoglycan metabolic process	6	4874	11	8166	0.75	1	// Medtr8g074350 // Medtr2g099470 // Medtr4g117040 // Medtr8g098345 // Medtr8g074335 // Medtr4g116920	// Medtr8g074350 // Medtr7g110780 // Medtr2g099465 // Medtr2g099470 // Medtr4g117040 // Medtr8g074330 // Medtr8g098345 // Medtr8g074335 // Medtr1g013150 // Medtr4g116920 // Medtr3g118390
GO:0006752	P	group transfer coenzyme metabolic process	10	4874	17	8166	0.63	1	// Medtr8g064850 // Medtr4g128240 // Medtr3g109010 // Medtr3g069160 // Medtr1g030450 // Medtr5g087550 // Medtr7g106580 // Medtr1g028510 // Medtr5g091050 // Medtr8g072640	// Medtr1g051385 // Medtr5g026430 // Medtr8g064850 // Medtr5g024880 // Medtr4g128240 // Medtr6g037530 // Medtr8g072640 // Medtr3g109010 // Medtr3g069160 // Medtr1g030450 // Medtr5g087550 // Medtr7g106580 // Medtr1g028510 // Medtr5g091050 // Medtr7g108540 // Medtr3g077740 // Medtr5g026480
GO:0006026	P	aminoglycan catabolic process	5	4874	10	8166	0.83	1	// Medtr8g074350 // Medtr4g116920 // Medtr2g099470 // Medtr8g074335 // Medtr4g117040	// Medtr8g074350 // Medtr7g110780 // Medtr2g099465 // Medtr2g099470 // Medtr4g117040 // Medtr8g074330 // Medtr8g074335 // Medtr1g013150 // Medtr4g116920 // Medtr3g118390
GO:0031497	P	chromatin assembly	18	4874	26	8166	0.22	1	// Medtr4g063220 // Medtr3g061440 // Medtr8g038460 // Medtr4g132367 // Medtr4g071180 // Medtr4g063275 // Medtr3g070920 // Medtr5g078330 // Medtr1g071040 // Medtr5g029820 // Medtr7g113160 // Medtr5g063620 // Medtr3g065570 // Medtr8g063500 // Medtr7g096280 // Medtr8g106980 // Medtr0197s0100 // Medtr4g097130	// Medtr1g071040 // Medtr2g035230 // Medtr8g063500 // Medtr5g029820 // Medtr3g070920 // Medtr3g462510 // Medtr4g097130 // Medtr8g086640 // Medtr4g063275 // Medtr5g078330 // Medtr7g096280 // Medtr4g132367 // Medtr3g061440 // Medtr4g088025 // Medtr4g071180 // Medtr8g038460 // Medtr7g099610 // Medtr3g065570 // Medtr5g063620 // Medtr4g063220 // Medtr1g070390 // Medtr7g113160 // Medtr8g106980 // Medtr…
GO:0043241	P	protein complex disassembly	5	4874	8	8166	0.59	1	// Medtr6g478120 // Medtr7g112100 // Medtr4g102230 // Medtr7g080430 // Medtr7g108300	// Medtr7g108300 // Medtr6g478120 // Medtr7g080430 // Medtr1g041890 // Medtr5g042990 // Medtr4g102230 // Medtr4g112440 // Medtr7g112100
GO:0042727	P	riboflavin and derivative biosynthetic process	5	4874	7	8166	0.41	1	// Medtr4g119220 // Medtr4g094700 // Medtr4g094130 // Medtr7g080117 // Medtr1g066930	// Medtr2g009270 // Medtr1g066930 // Medtr4g094130 // Medtr2g096330 // Medtr4g094700 // Medtr4g119220 // Medtr7g080117
GO:0042726	P	riboflavin and derivative metabolic process	5	4874	7	8166	0.41	1	// Medtr4g119220 // Medtr4g094700 // Medtr4g094130 // Medtr7g080117 // Medtr1g066930	// Medtr2g009270 // Medtr1g066930 // Medtr4g094130 // Medtr2g096330 // Medtr4g094700 // Medtr4g119220 // Medtr7g080117
GO:0015674	P	di-, tri-valent inorganic cation transport	6	4874	9	8166	0.47	1	// Medtr4g008170 // Medtr7g068380 // Medtr4g016720 // Medtr2g105640 // Medtr7g100110 // Medtr2g038310	// Medtr4g008170 // Medtr5g070330 // Medtr7g068380 // Medtr4g016720 // Medtr7g100110 // Medtr2g105640 // Medtr7g095710 // Medtr8g027160 // Medtr2g038310
GO:0015672	P	monovalent inorganic cation transport	22	4874	33	8166	0.26	1	// Medtr7g076700 // Medtr4g115970 // Medtr1g081900 // Medtr7g101170 // Medtr8g031550 // Medtr1g112870 // Medtr3g055600 // Medtr7g033755 // Medtr2g460590 // Medtr4g065007 // Medtr4g130820 // Medtr4g051103 // Medtr5g077770 // Medtr3g107720 // Medtr4g113530 // Medtr0212s0040 // Medtr7g117900 // Medtr2g019530 // Medtr7g033765 // Medtr5g022790 // Medtr4g005280 // Medtr2g009220	// Medtr5g090760 // Medtr4g115970 // Medtr1g081900 // Medtr4g092790 // Medtr7g101170 // Medtr3g108320 // Medtr4g103330 // Medtr8g031550 // Medtr1g112870 // Medtr4g118770 // Medtr7g076700 // Medtr3g055600 // Medtr7g033755 // Medtr2g460590 // Medtr4g065007 // Medtr4g130820 // Medtr4g051103 // Medtr4g113090 // Medtr5g077770 // Medtr3g107720 // Medtr4g113530 // Medtr1g064240 // Medtr2g026030 // Medtr…
GO:0043687	P	post-translational protein modification	506	4874	839	8166	0.38	1	// Medtr4g093110 // Medtr8g028695 // Medtr7g072710 // Medtr4g127840 // Medtr1g017770 // Medtr7g117520 // Medtr1g075610 // Medtr8g024590 // Medtr1g086350 // Medtr7g100500 // Medtr7g022050 // Medtr4g095018 // Medtr4g104070 // Medtr4g046113 // Medtr3g098760 // Medtr6g071280 // Medtr7g052480 // Medtr5g085790 // Medtr1g031540 // Medtr2g034020 // Medtr7g077150 // Medtr4g115120 // Medtr3g011440 // Medtr…	// Medtr4g093110 // Medtr3g094300 // Medtr8g028695 // Medtr7g072710 // Medtr4g127840 // Medtr1g017770 // Medtr8g013610 // Medtr1g075610 // Medtr8g079790 // Medtr8g024590 // Medtr1g086350 // Medtr1g012550 // Medtr7g100500 // Medtr7g022050 // Medtr4g095018 // Medtr5g089320 // Medtr4g104070 // Medtr2g040500 // Medtr3g009400 // Medtr5g088400 // Medtr3g086540 // Medtr8g027985 // Medtr2g100030 // Medtr…
GO:0016138	P	glycoside biosynthetic process	11	4874	14	8166	0.12	1	// Medtr8g090330 // Medtr8g105740 // Medtr1g109620 // Medtr1g054980 // Medtr1g032730 // Medtr8g027765 // Medtr1g040560 // Medtr4g036090 // Medtr2g073260 // Medtr4g129270 // Medtr8g063790	// Medtr4g101600 // Medtr8g090330 // Medtr8g105740 // Medtr5g063080 // Medtr1g109620 // Medtr1g040560 // Medtr2g073260 // Medtr8g027765 // Medtr3g008500 // Medtr4g036090 // Medtr1g032730 // Medtr4g129270 // Medtr1g054980 // Medtr8g063790
GO:0034637	P	cellular carbohydrate biosynthetic process	23	4874	37	8166	0.45	1	// Medtr5g065880 // Medtr8g105740 // Medtr8g027765 // Medtr1g032730 // Medtr1g040560 // Medtr5g097010 // Medtr3g091570 // Medtr7g015970 // Medtr2g023320 // Medtr7g007320 // Medtr4g036090 // Medtr4g070430 // Medtr6g009330 // Medtr1g054980 // Medtr4g129270 // Medtr3g087590 // Medtr8g063790 // Medtr7g111020 // Medtr8g090330 // Medtr1g109620 // Medtr2g073260 // Medtr7g079490 // Medtr2g461970	// Medtr4g094595 // Medtr5g430730 // Medtr8g105740 // Medtr8g027765 // Medtr1g032730 // Medtr8g024340 // Medtr3g008500 // Medtr2g073260 // Medtr5g097010 // Medtr4g101600 // Medtr3g091570 // Medtr3g112070 // Medtr4g131760 // Medtr7g015970 // Medtr1g109620 // Medtr2g023320 // Medtr7g007320 // Medtr4g036090 // Medtr4g070430 // Medtr6g009330 // Medtr1g054980 // Medtr1g040560 // Medtr5g065880 // Medtr…
GO:0023046	P	signaling process	163	4874	275	8166	0.58	1	// Medtr6g015510 // Medtr6g071430 // Medtr8g105590 // Medtr8g024590 // Medtr2g005510 // Medtr1g013700 // Medtr5g080650 // Medtr7g020860 // Medtr2g037930 // Medtr1g073840 // Medtr8g100100 // Medtr5g036180 // Medtr3g058880 // Medtr4g081280 // Medtr5g038420 // Medtr4g080320 // Medtr2g090875 // Medtr8g011850 // Medtr3g078260 // Medtr4g074170 // Medtr5g097410 // Medtr8g086380 // Medtr3g107980 // Medtr…	// Medtr6g015510 // Medtr6g071430 // Medtr2g083520 // Medtr8g042440 // Medtr6g027300 // Medtr7g088950 // Medtr4g047870 // Medtr4g081330 // Medtr5g092280 // Medtr1g062760 // Medtr8g024590 // Medtr7g114020 // Medtr4g123940 // Medtr2g005510 // Medtr4g081230 // Medtr1g013700 // Medtr5g080650 // Medtr0038s0060 // Medtr4g014140 // Medtr7g020860 // Medtr5g037700 // Medtr4g014990 // Medtr2g037930 // Medt…
GO:0009130	P	pyrimidine nucleoside monophosphate biosynthetic process	5	4874	5	8166	0.076	1	// Medtr3g017580 // Medtr4g070670 // Medtr8g038390 // Medtr6g071210 // Medtr6g015630	// Medtr6g071210 // Medtr3g017580 // Medtr6g015630 // Medtr4g070670 // Medtr8g038390
GO:0044255	P	cellular lipid metabolic process	67	4874	107	8166	0.31	1	// Medtr3g107360 // Medtr4g096690 // Medtr4g134760 // Medtr3g117220 // Medtr0151s0030 // Medtr7g090150 // Medtr1g081290 // Medtr3g107320 // Medtr2g013070 // Medtr7g118170 // Medtr4g010650 // Medtr8g078070 // Medtr1g115560 // Medtr5g012920 // Medtr1g062740 // Medtr1g097690 // Medtr6g074880 // Medtr1g054965 // Medtr3g077990 // Medtr7g113660 // Medtr8g023080 // Medtr1g097110 // Medtr6g018970 // Medt…	// Medtr4g098850 // Medtr4g096690 // Medtr4g134760 // Medtr5g026430 // Medtr1g112230 // Medtr1g076430 // Medtr3g107320 // Medtr7g118170 // Medtr4g113280 // Medtr8g099920 // Medtr6g042240 // Medtr8g072640 // Medtr4g062190 // Medtr4g106870 // Medtr1g016070 // Medtr8g088690 // Medtr5g056510 // Medtr5g017350 // Medtr2g096210 // Medtr4g100640 // Medtr5g011050 // Medtr8g101550 // Medtr4g124590 // Medtr…
GO:0030258	P	lipid modification	9	4874	16	8166	0.71	1	// Medtr1g097690 // Medtr3g117220 // Medtr0151s0030 // Medtr1g071680 // Medtr7g100070 // Medtr8g043480 // Medtr5g006820 // Medtr1g078100 // Medtr6g042240	// Medtr1g097690 // Medtr4g098850 // Medtr1g078100 // Medtr3g117220 // Medtr0151s0030 // Medtr4g090525 // Medtr2g026060 // Medtr6g009260 // Medtr1g071680 // Medtr7g100070 // Medtr8g043480 // Medtr7g095260 // Medtr5g014090 // Medtr6g042240 // Medtr1g038810 // Medtr5g006820
GO:0006979	P	response to oxidative stress	13	4874	92	8166	1	1	// Medtr3g072210 // Medtr5g021060 // Medtr8g098410 // Medtr8g062780 // Medtr2g067440 // Medtr5g033470 // Medtr3g094630 // Medtr3g072260 // Medtr5g024900 // Medtr4g095450 // Medtr3g107060 // Medtr4g030890 // Medtr4g083710	// Medtr2g084010 // Medtr1g072570 // Medtr4g030890 // Medtr7g026990 // Medtr2g029750 // Medtr1g115900 // Medtr1g053160 // Medtr8g098400 // Medtr5g074970 // Medtr2g084080 // Medtr1g009750 // Medtr1g077000 // Medtr2g040000 // Medtr1g086490 // Medtr2g088770 // Medtr2g029800 // Medtr5g017850 // Medtr7g072480 // Medtr1g054205 // Medtr8g098410 // Medtr5g074700 // Medtr6g043460 // Medtr1g014210 // Medtr…
GO:0042592	P	homeostatic process	41	4874	59	8166	0.08	1	// Medtr1g088925 // Medtr2g079420 // Medtr1g069255 // Medtr2g094180 // Medtr5g083110 // Medtr8g106900 // Medtr1g081900 // Medtr3g077570 // Medtr4g059450 // Medtr3g114070 // Medtr3g055600 // Medtr1g116980 // Medtr1g088920 // Medtr6g092700 // Medtr7g010090 // Medtr1g114290 // Medtr8g064810 // Medtr8g099665 // Medtr5g072400 // Medtr5g084930 // Medtr4g088905 // Medtr1g082870 // Medtr3g088220 // Medtr…	// Medtr3g104510 // Medtr1g088925 // Medtr1g088920 // Medtr3g017490 // Medtr2g094180 // Medtr1g082870 // Medtr8g106900 // Medtr1g081900 // Medtr1g088910 // Medtr1g069255 // Medtr3g077570 // Medtr4g059450 // Medtr3g114070 // Medtr4g118770 // Medtr4g079110 // Medtr3g055600 // Medtr1g116980 // Medtr2g079420 // Medtr6g092700 // Medtr1g114290 // Medtr7g106500 // Medtr7g010090 // Medtr3g089065 // Medtr…
GO:0006334	P	nucleosome assembly	18	4874	26	8166	0.22	1	// Medtr4g063220 // Medtr3g061440 // Medtr8g038460 // Medtr4g132367 // Medtr4g071180 // Medtr4g063275 // Medtr3g070920 // Medtr5g078330 // Medtr1g071040 // Medtr5g029820 // Medtr7g113160 // Medtr5g063620 // Medtr3g065570 // Medtr8g063500 // Medtr7g096280 // Medtr8g106980 // Medtr0197s0100 // Medtr4g097130	// Medtr1g071040 // Medtr2g035230 // Medtr8g063500 // Medtr5g029820 // Medtr3g070920 // Medtr3g462510 // Medtr4g097130 // Medtr8g086640 // Medtr4g063275 // Medtr5g078330 // Medtr7g096280 // Medtr4g132367 // Medtr3g061440 // Medtr4g088025 // Medtr4g071180 // Medtr8g038460 // Medtr7g099610 // Medtr3g065570 // Medtr5g063620 // Medtr4g063220 // Medtr1g070390 // Medtr7g113160 // Medtr8g106980 // Medtr…
GO:0008654	P	phospholipid biosynthetic process	6	4874	7	8166	0.15	1	// Medtr6g018970 // Medtr3g009730 // Medtr4g069030 // Medtr2g008190 // Medtr3g077990 // Medtr3g087590	// Medtr6g018970 // Medtr3g009730 // Medtr4g069030 // Medtr2g008190 // Medtr8g091320 // Medtr3g077990 // Medtr3g087590
GO:0006333	P	chromatin assembly or disassembly	18	4874	26	8166	0.22	1	// Medtr4g063220 // Medtr3g061440 // Medtr8g038460 // Medtr4g132367 // Medtr4g071180 // Medtr4g063275 // Medtr3g070920 // Medtr5g078330 // Medtr1g071040 // Medtr5g029820 // Medtr7g113160 // Medtr5g063620 // Medtr3g065570 // Medtr8g063500 // Medtr7g096280 // Medtr8g106980 // Medtr0197s0100 // Medtr4g097130	// Medtr1g071040 // Medtr2g035230 // Medtr8g063500 // Medtr5g029820 // Medtr3g070920 // Medtr3g462510 // Medtr4g097130 // Medtr8g086640 // Medtr4g063275 // Medtr5g078330 // Medtr7g096280 // Medtr4g132367 // Medtr3g061440 // Medtr4g088025 // Medtr4g071180 // Medtr8g038460 // Medtr7g099610 // Medtr3g065570 // Medtr5g063620 // Medtr4g063220 // Medtr1g070390 // Medtr7g113160 // Medtr8g106980 // Medtr…
GO:0006099	P	tricarboxylic acid cycle	6	4874	10	8166	0.63	1	// Medtr4g079860 // Medtr2g061630 // Medtr5g020050 // Medtr2g006820 // Medtr5g023740 // Medtr8g463920	// Medtr3g048920 // Medtr5g020050 // Medtr2g061630 // Medtr4g079860 // Medtr5g091930 // Medtr2g092930 // Medtr2g006820 // Medtr5g023740 // Medtr8g463920 // Medtr1g094010
GO:0045449	P	regulation of transcription	271	4874	526	8166	1	1	// Medtr2g090900 // Medtr3g073420 // Medtr7g070220 // Medtr3g096920 // Medtr8g027465 // Medtr0001s0490 // Medtr5g094740 // Medtr1g100777 // Medtr4g070860 // Medtr4g086165 // Medtr7g089800 // Medtr5g091390 // Medtr8g062700 // Medtr5g015680 // Medtr1g021435 // Medtr5g078330 // Medtr1g097300 // Medtr7g086780 // Medtr6g026800 // Medtr1g073840 // Medtr4g058910 // Medtr2g059540 // Medtr5g089870 // Medt…	// Medtr1g048610 // Medtr2g090900 // Medtr5g094740 // Medtr8g099750 // Medtr5g091390 // Medtr8g027860 // Medtr6g016375 // Medtr8g102240 // Medtr1g021435 // Medtr4g133470 // Medtr4g028130 // Medtr1g073840 // Medtr4g058910 // Medtr2g059540 // Medtr8g099350 // Medtr5g089870 // Medtr7g073430 // Medtr4g134460 // Medtr1g086790 // Medtr4g130900 // Medtr4g086220 // Medtr1g043350 // Medtr5g066990 // Medtr…
GO:0006090	P	pyruvate metabolic process	5	4874	8	8166	0.59	1	// Medtr1g091037 // Medtr5g065880 // Medtr8g018770 // Medtr4g069030 // Medtr6g009330	// Medtr1g091037 // Medtr5g065880 // Medtr4g069030 // Medtr6g009330 // Medtr5g430730 // Medtr3g111120 // Medtr4g118350 // Medtr8g018770
GO:0006091	P	generation of precursor metabolites and energy	52	4874	76	8166	0.075	1	// Medtr7g021740 // Medtr5g065880 // Medtr1g099360 // Medtr2g061630 // Medtr8g102190 // Medtr7g021720 // Medtr5g032570 // Medtr8g062670 // Medtr4g132700 // Medtr5g097010 // Medtr2g100710 // Medtr3g110395 // Medtr2g006820 // Medtr4g098490 // Medtr3g074040 // Medtr8g014530 // Medtr8g069040 // Medtr7g033755 // Medtr4g079860 // Medtr5g009000 // Medtr2g066130 // Medtr4g051103 // Medtr2g025020 // Medtr…	// Medtr7g021740 // Medtr2g006290 // Medtr5g065880 // Medtr5g090760 // Medtr2g061630 // Medtr8g102190 // Medtr7g021720 // Medtr2g066110 // Medtr5g032570 // Medtr8g062670 // Medtr4g132700 // Medtr4g057670 // Medtr4g103330 // Medtr2g100710 // Medtr3g110395 // Medtr2g006820 // Medtr5g096670 // Medtr3g112070 // Medtr8g088720 // Medtr4g098490 // Medtr4g079860 // Medtr8g014530 // Medtr4g131760 // Medtr…
GO:0009820	P	alkaloid metabolic process	9	4874	11	8166	0.12	1	// Medtr5g017050 // Medtr4g076990 // Medtr7g006560 // Medtr5g045000 // Medtr1g030750 // Medtr6g007070 // Medtr2g073350 // Medtr1g029620 // Medtr7g017900	// Medtr5g017050 // Medtr4g076990 // Medtr7g006560 // Medtr5g045000 // Medtr1g030750 // Medtr6g007070 // Medtr8g096130 // Medtr2g073350 // Medtr1g029620 // Medtr7g017900 // Medtr1g028330
GO:0042218	P	1-aminocyclopropane-1-carboxylate biosynthetic process	8	4874	14	8166	0.68	1	// Medtr8g091280 // Medtr6g463260 // Medtr1g087760 // Medtr8g023140 // Medtr8g061360 // Medtr5g011400 // Medtr8g098930 // Medtr5g033230	// Medtr8g091280 // Medtr7g079080 // Medtr1g087760 // Medtr8g023140 // Medtr8g061360 // Medtr5g011400 // Medtr8g028600 // Medtr6g091760 // Medtr6g463260 // Medtr3g072680 // Medtr2g090615 // Medtr8g098930 // Medtr5g033230 // Medtr5g015020
GO:0006468	P	protein amino acid phosphorylation	428	4874	730	8166	0.73	1	// Medtr4g093110 // Medtr8g028695 // Medtr7g072710 // Medtr4g127840 // Medtr7g117520 // Medtr1g075610 // Medtr8g024590 // Medtr7g100500 // Medtr7g022050 // Medtr4g095018 // Medtr4g104070 // Medtr4g046113 // Medtr3g098760 // Medtr6g071280 // Medtr5g085790 // Medtr1g031540 // Medtr2g034020 // Medtr7g077150 // Medtr4g115120 // Medtr3g008280 // Medtr8g014050 // Medtr5g059880 // Medtr3g068025 // Medtr…	// Medtr4g093110 // Medtr8g095440 // Medtr7g072710 // Medtr4g127840 // Medtr8g013610 // Medtr1g075610 // Medtr8g024590 // Medtr1g012550 // Medtr7g100500 // Medtr7g022050 // Medtr4g095018 // Medtr5g089320 // Medtr4g104070 // Medtr4g046113 // Medtr3g009400 // Medtr5g088400 // Medtr8g027985 // Medtr2g100030 // Medtr3g098760 // Medtr6g071280 // Medtr5g085790 // Medtr1g080440 // Medtr4g094885 // Medtr…
GO:0019219	P	regulation of nucleobase, nucleoside, nucleotide and nucleic acid metabolic process	272	4874	528	8166	1	1	// Medtr2g090900 // Medtr3g073420 // Medtr7g070220 // Medtr3g096920 // Medtr8g027465 // Medtr0001s0490 // Medtr5g094740 // Medtr1g100777 // Medtr4g070860 // Medtr4g086165 // Medtr7g089800 // Medtr5g091390 // Medtr8g062700 // Medtr5g015680 // Medtr1g021435 // Medtr5g078330 // Medtr1g097300 // Medtr7g086780 // Medtr6g026800 // Medtr1g073840 // Medtr4g058910 // Medtr2g059540 // Medtr5g089870 // Medt…	// Medtr1g048610 // Medtr2g090900 // Medtr5g094740 // Medtr8g099750 // Medtr5g091390 // Medtr8g027860 // Medtr6g016375 // Medtr8g102240 // Medtr1g021435 // Medtr4g133470 // Medtr4g028130 // Medtr1g073840 // Medtr4g058910 // Medtr2g059540 // Medtr8g099350 // Medtr5g089870 // Medtr7g073430 // Medtr4g134460 // Medtr1g086790 // Medtr4g130900 // Medtr4g086220 // Medtr1g043350 // Medtr5g066990 // Medtr…
GO:0006461	P	protein complex assembly	28	4874	41	8166	0.17	1	// Medtr2g031310 // Medtr8g085980 // Medtr4g098830 // Medtr7g117050 // Medtr4g019090 // Medtr4g097830 // Medtr1g106005 // Medtr7g101840 // Medtr3g113970 // Medtr4g019110 // Medtr4g115900 // Medtr3g110720 // Medtr8g096950 // Medtr1g112900 // Medtr1g007370 // Medtr7g089120 // Medtr1g060010 // Medtr7g104500 // Medtr3g055590 // Medtr1g112280 // Medtr4g089070 // Medtr3g031040 // Medtr5g021500 // Medtr…	// Medtr2g031310 // Medtr7g099060 // Medtr1g101130 // Medtr8g085980 // Medtr8g098360 // Medtr4g098830 // Medtr7g117050 // Medtr3g118290 // Medtr4g019090 // Medtr4g097830 // Medtr1g106005 // Medtr7g101840 // Medtr5g007040 // Medtr3g113970 // Medtr1g055300 // Medtr4g019110 // Medtr7g085800 // Medtr1g063850 // Medtr4g115900 // Medtr3g110720 // Medtr8g096950 // Medtr1g112900 // Medtr1g007370 // Medtr…
GO:0000271	P	polysaccharide biosynthetic process	9	4874	17	8166	0.79	1	// Medtr4g070430 // Medtr7g111020 // Medtr7g015970 // Medtr8g098345 // Medtr2g023320 // Medtr3g091570 // Medtr5g097010 // Medtr7g079490 // Medtr2g461970	// Medtr4g070430 // Medtr2g461970 // Medtr7g111020 // Medtr4g131760 // Medtr7g015970 // Medtr3g082150 // Medtr8g011430 // Medtr6g015905 // Medtr8g024340 // Medtr1g078000 // Medtr2g023320 // Medtr5g097010 // Medtr7g079490 // Medtr4g094595 // Medtr8g098345 // Medtr3g091570 // Medtr3g112070
GO:0006464	P	protein modification process	521	4874	856	8166	0.26	1	// Medtr4g093110 // Medtr8g028695 // Medtr7g072710 // Medtr4g127840 // Medtr1g017770 // Medtr7g117520 // Medtr1g075610 // Medtr8g024590 // Medtr1g086350 // Medtr7g100500 // Medtr7g022050 // Medtr4g095018 // Medtr4g104070 // Medtr4g046113 // Medtr3g098760 // Medtr6g071280 // Medtr7g052480 // Medtr5g085790 // Medtr1g031540 // Medtr2g034020 // Medtr7g077150 // Medtr4g115120 // Medtr3g011440 // Medtr…	// Medtr4g093110 // Medtr3g094300 // Medtr8g028695 // Medtr7g072710 // Medtr4g127840 // Medtr1g017770 // Medtr8g013610 // Medtr1g075610 // Medtr8g079790 // Medtr8g024590 // Medtr1g086350 // Medtr1g012550 // Medtr7g100500 // Medtr7g022050 // Medtr4g095018 // Medtr5g089320 // Medtr4g104070 // Medtr2g040500 // Medtr3g009400 // Medtr5g088400 // Medtr3g086540 // Medtr8g027985 // Medtr2g100030 // Medtr…
GO:0000272	P	polysaccharide catabolic process	11	4874	18	8166	0.55	1	// Medtr8g074350 // Medtr4g099110 // Medtr4g116920 // Medtr4g117040 // Medtr4g045667 // Medtr2g099470 // Medtr8g074335 // Medtr6g477770 // Medtr5g026210 // Medtr6g477780 // Medtr8g099775	// Medtr6g477770 // Medtr8g074350 // Medtr7g110780 // Medtr2g099465 // Medtr4g099110 // Medtr2g099470 // Medtr6g477780 // Medtr4g117040 // Medtr4g045667 // Medtr8g074330 // Medtr8g074335 // Medtr1g013150 // Medtr4g116920 // Medtr5g013620 // Medtr5g026210 // Medtr7g077410 // Medtr3g118390 // Medtr8g099775
GO:0006796	P	phosphate metabolic process	507	4874	840	8166	0.37	1	// Medtr4g093110 // Medtr8g028695 // Medtr7g072710 // Medtr7g021720 // Medtr4g127840 // Medtr7g117520 // Medtr1g075610 // Medtr8g024590 // Medtr1g086350 // Medtr7g100500 // Medtr7g022050 // Medtr4g095018 // Medtr4g104070 // Medtr4g046113 // Medtr3g098760 // Medtr6g071280 // Medtr5g085790 // Medtr1g031540 // Medtr2g034020 // Medtr7g077150 // Medtr4g115120 // Medtr3g008280 // Medtr8g014050 // Medtr…	// Medtr4g093110 // Medtr3g094300 // Medtr8g028695 // Medtr7g072710 // Medtr7g021720 // Medtr4g127840 // Medtr8g013610 // Medtr1g075610 // Medtr8g024590 // Medtr1g086350 // Medtr1g012550 // Medtr7g100500 // Medtr7g022050 // Medtr4g095018 // Medtr4g058710 // Medtr4g104070 // Medtr2g040500 // Medtr3g009400 // Medtr5g088400 // Medtr3g086540 // Medtr8g027985 // Medtr2g100030 // Medtr3g098760 // Medtr…
GO:0006790	P	sulfur metabolic process	34	4874	50	8166	0.15	1	// Medtr7g078070 // Medtr6g463260 // Medtr2g090140 // Medtr1g102550 // Medtr7g085650 // Medtr4g087520 // Medtr2g099090 // Medtr8g091280 // Medtr3g083980 // Medtr8g105860 // Medtr1g087760 // Medtr8g023140 // Medtr8g061360 // Medtr3g079640 // Medtr1g081610 // Medtr7g108680 // Medtr8g098930 // Medtr6g090280 // Medtr8g028040 // Medtr5g011400 // Medtr8g098350 // Medtr7g086300 // Medtr5g015530 // Medtr…	// Medtr7g078070 // Medtr8g028600 // Medtr6g463260 // Medtr2g090140 // Medtr5g095470 // Medtr1g102550 // Medtr7g085650 // Medtr4g087520 // Medtr3g058410 // Medtr2g099090 // Medtr8g091280 // Medtr3g083980 // Medtr8g105860 // Medtr1g087760 // Medtr8g023140 // Medtr8g061360 // Medtr3g079640 // Medtr1g081610 // Medtr6g091760 // Medtr7g108680 // Medtr8g098930 // Medtr6g090280 // Medtr5g011400 // Medtr…
GO:0006793	P	phosphorus metabolic process	507	4874	840	8166	0.37	1	// Medtr4g093110 // Medtr8g028695 // Medtr7g072710 // Medtr7g021720 // Medtr4g127840 // Medtr7g117520 // Medtr1g075610 // Medtr8g024590 // Medtr1g086350 // Medtr7g100500 // Medtr7g022050 // Medtr4g095018 // Medtr4g104070 // Medtr4g046113 // Medtr3g098760 // Medtr6g071280 // Medtr5g085790 // Medtr1g031540 // Medtr2g034020 // Medtr7g077150 // Medtr4g115120 // Medtr3g008280 // Medtr8g014050 // Medtr…	// Medtr4g093110 // Medtr3g094300 // Medtr8g028695 // Medtr7g072710 // Medtr7g021720 // Medtr4g127840 // Medtr8g013610 // Medtr1g075610 // Medtr8g024590 // Medtr1g086350 // Medtr1g012550 // Medtr7g100500 // Medtr7g022050 // Medtr4g095018 // Medtr4g058710 // Medtr4g104070 // Medtr2g040500 // Medtr3g009400 // Medtr5g088400 // Medtr3g086540 // Medtr8g027985 // Medtr2g100030 // Medtr3g098760 // Medtr…
GO:0006415	P	translational termination	5	4874	8	8166	0.59	1	// Medtr6g478120 // Medtr7g112100 // Medtr4g102230 // Medtr7g080430 // Medtr7g108300	// Medtr7g108300 // Medtr6g478120 // Medtr7g080430 // Medtr1g041890 // Medtr5g042990 // Medtr4g102230 // Medtr4g112440 // Medtr7g112100
GO:0006414	P	translational elongation	7	4874	14	8166	0.84	1	// Medtr7g044770 // Medtr7g073250 // Medtr6g003970 // Medtr1g095920 // Medtr3g058940 // Medtr4g014810 // Medtr2g039780	// Medtr7g044770 // Medtr4g101750 // Medtr7g073250 // Medtr4g019610 // Medtr6g003970 // Medtr4g112440 // Medtr1g095920 // Medtr1g095650 // Medtr3g058940 // Medtr4g014810 // Medtr2g039780 // Medtr5g042990 // Medtr8g014590 // Medtr6g088270
GO:0006413	P	translational initiation	7	4874	8	8166	0.1	1	// Medtr3g105430 // Medtr4g030200 // Medtr7g111950 // Medtr4g130530 // Medtr5g032140 // Medtr3g005520 // Medtr8g061130	// Medtr3g105430 // Medtr8g061130 // Medtr7g111950 // Medtr4g130530 // Medtr5g032140 // Medtr2g064840 // Medtr3g005520 // Medtr4g030200
GO:0019362	P	pyridine nucleotide metabolic process	9	4874	11	8166	0.12	1	// Medtr5g017050 // Medtr4g076990 // Medtr7g006560 // Medtr5g045000 // Medtr1g030750 // Medtr6g007070 // Medtr2g073350 // Medtr1g029620 // Medtr7g017900	// Medtr5g017050 // Medtr4g076990 // Medtr7g006560 // Medtr5g045000 // Medtr1g030750 // Medtr6g007070 // Medtr8g096130 // Medtr2g073350 // Medtr1g029620 // Medtr7g017900 // Medtr1g028330
GO:0032147	P	activation of protein kinase activity	5	4874	8	8166	0.59	1	// Medtr4g045973 // Medtr2g089785 // Medtr7g079020 // Medtr8g094940 // Medtr3g008260	// Medtr7g079020 // Medtr4g109390 // Medtr4g045973 // Medtr8g464780 // Medtr6g004070 // Medtr8g094940 // Medtr3g008260 // Medtr2g089785
GO:0043449	P	cellular alkene metabolic process	8	4874	14	8166	0.68	1	// Medtr8g091280 // Medtr6g463260 // Medtr1g087760 // Medtr8g023140 // Medtr8g061360 // Medtr5g011400 // Medtr8g098930 // Medtr5g033230	// Medtr8g091280 // Medtr7g079080 // Medtr1g087760 // Medtr8g023140 // Medtr8g061360 // Medtr5g011400 // Medtr8g028600 // Medtr6g091760 // Medtr6g463260 // Medtr3g072680 // Medtr2g090615 // Medtr8g098930 // Medtr5g033230 // Medtr5g015020
GO:0007165	P	signal transduction	149	4874	251	8166	0.57	1	// Medtr6g015510 // Medtr6g071430 // Medtr8g105590 // Medtr8g024590 // Medtr2g005510 // Medtr1g013700 // Medtr5g080650 // Medtr7g020860 // Medtr2g037930 // Medtr1g073840 // Medtr8g100100 // Medtr5g036180 // Medtr3g058880 // Medtr4g081280 // Medtr5g038420 // Medtr4g080320 // Medtr2g090875 // Medtr8g011850 // Medtr3g078260 // Medtr4g074170 // Medtr5g097410 // Medtr8g086380 // Medtr3g107980 // Medtr…	// Medtr6g015510 // Medtr6g071430 // Medtr2g083520 // Medtr8g042440 // Medtr6g027300 // Medtr7g088950 // Medtr4g047870 // Medtr4g081330 // Medtr5g092280 // Medtr1g062760 // Medtr8g024590 // Medtr4g123940 // Medtr2g005510 // Medtr4g081230 // Medtr1g013700 // Medtr5g080650 // Medtr4g014140 // Medtr7g020860 // Medtr5g037700 // Medtr4g014990 // Medtr2g037930 // Medtr8g012180 // Medtr1g073840 // Medtr…
GO:0007166	P	cell surface receptor linked signaling pathway	13	4874	16	8166	0.062	1	// Medtr2g089785 // Medtr7g079020 // Medtr5g018510 // Medtr8g079010 // Medtr5g027970 // Medtr8g094940 // Medtr1g015750 // Medtr6g071360 // Medtr4g045973 // Medtr8g073210 // Medtr1g034300 // Medtr3g008260 // Medtr2g088430	// Medtr2g089785 // Medtr5g018510 // Medtr2g088430 // Medtr8g079010 // Medtr5g027970 // Medtr7g079020 // Medtr4g045973 // Medtr8g464780 // Medtr1g015750 // Medtr6g071360 // Medtr6g004070 // Medtr1g034300 // Medtr8g094940 // Medtr8g073210 // Medtr4g109390 // Medtr3g008260
GO:0042440	P	pigment metabolic process	11	4874	16	8166	0.32	1	// Medtr8g095320 // Medtr1g054965 // Medtr4g019850 // Medtr7g090150 // Medtr7g088340 // Medtr1g081290 // Medtr5g025310 // Medtr4g072110 // Medtr3g106780 // Medtr5g009070 // Medtr5g012210	// Medtr2g086730 // Medtr3g106780 // Medtr1g054965 // Medtr1g081290 // Medtr8g095320 // Medtr7g090150 // Medtr5g025310 // Medtr4g019850 // Medtr7g088340 // Medtr4g072110 // Medtr3g104260 // Medtr5g009070 // Medtr2g040060 // Medtr5g012210 // Medtr8g100120 // Medtr2g013010
GO:0070271	P	protein complex biogenesis	28	4874	41	8166	0.17	1	// Medtr2g031310 // Medtr8g085980 // Medtr4g098830 // Medtr7g117050 // Medtr4g019090 // Medtr4g097830 // Medtr1g106005 // Medtr7g101840 // Medtr3g113970 // Medtr4g019110 // Medtr4g115900 // Medtr3g110720 // Medtr8g096950 // Medtr1g112900 // Medtr1g007370 // Medtr7g089120 // Medtr1g060010 // Medtr7g104500 // Medtr3g055590 // Medtr1g112280 // Medtr4g089070 // Medtr3g031040 // Medtr5g021500 // Medtr…	// Medtr2g031310 // Medtr7g099060 // Medtr1g101130 // Medtr8g085980 // Medtr8g098360 // Medtr4g098830 // Medtr7g117050 // Medtr3g118290 // Medtr4g019090 // Medtr4g097830 // Medtr1g106005 // Medtr7g101840 // Medtr5g007040 // Medtr3g113970 // Medtr1g055300 // Medtr4g019110 // Medtr7g085800 // Medtr1g063850 // Medtr4g115900 // Medtr3g110720 // Medtr8g096950 // Medtr1g112900 // Medtr1g007370 // Medtr…
GO:0044093	P	positive regulation of molecular function	5	4874	8	8166	0.59	1	// Medtr4g045973 // Medtr2g089785 // Medtr7g079020 // Medtr8g094940 // Medtr3g008260	// Medtr7g079020 // Medtr4g109390 // Medtr4g045973 // Medtr8g464780 // Medtr6g004070 // Medtr8g094940 // Medtr3g008260 // Medtr2g089785
GO:0006662	P	glycerol ether metabolic process	9	4874	13	8166	0.34	1	// Medtr3g088220 // Medtr2g079420 // Medtr5g037890 // Medtr1g098660 // Medtr2g094180 // Medtr1g114290 // Medtr4g059450 // Medtr5g084930 // Medtr7g080250	// Medtr3g088220 // Medtr2g079420 // Medtr1g098660 // Medtr3g089065 // Medtr2g094180 // Medtr5g037950 // Medtr5g037890 // Medtr1g114290 // Medtr1g023140 // Medtr4g059450 // Medtr5g084930 // Medtr7g080250 // Medtr5g037930
GO:0033036	P	macromolecule localization	97	4874	170	8166	0.78	1	// Medtr2g460600 // Medtr2g090865 // Medtr5g034780 // Medtr1g086050 // Medtr2g005510 // Medtr4g077660 // Medtr2g030530 // Medtr7g072310 // Medtr2g090875 // Medtr3g078260 // Medtr3g084740 // Medtr1g083810 // Medtr1g103420 // Medtr4g008250 // Medtr3g109922 // Medtr7g104890 // Medtr1g056560 // Medtr5g066050 // Medtr5g099070 // Medtr7g110640 // Medtr5g092060 // Medtr4g093980 // Medtr7g117910 // Medtr…	// Medtr5g093800 // Medtr4g029390 // Medtr1g105605 // Medtr4g047870 // Medtr1g062760 // Medtr2g090865 // Medtr3g083760 // Medtr5g034780 // Medtr8g011270 // Medtr1g086050 // Medtr2g005510 // Medtr1g056550 // Medtr4g077660 // Medtr2g030530 // Medtr1g052475 // Medtr7g072310 // Medtr5g006940 // Medtr4g077940 // Medtr4g028360 // Medtr5g087820 // Medtr2g090875 // Medtr1g071730 // Medtr3g078260 // Medtr…
GO:0046034	P	ATP metabolic process	9	4874	15	8166	0.6	1	// Medtr7g033765 // Medtr4g107500 // Medtr1g009760 // Medtr7g033755 // Medtr5g022790 // Medtr0212s0040 // Medtr7g117900 // Medtr4g051103 // Medtr6g048300	// Medtr3g108800 // Medtr2g023290 // Medtr7g033765 // Medtr7g033755 // Medtr1g009760 // Medtr2g036650 // Medtr5g022790 // Medtr4g103330 // Medtr4g107500 // Medtr0212s0040 // Medtr7g117900 // Medtr4g051103 // Medtr6g048300 // Medtr6g011310 // Medtr5g090760
GO:0048278	P	vesicle docking	5	4874	6	8166	0.23	1	// Medtr1g050505 // Medtr4g080110 // Medtr3g090170 // Medtr4g094405 // Medtr7g108785	// Medtr4g094405 // Medtr5g011790 // Medtr1g050505 // Medtr4g080110 // Medtr3g090170 // Medtr7g108785
GO:0009070	P	serine family amino acid biosynthetic process	12	4874	15	8166	0.087	1	// Medtr1g081620 // Medtr7g078070 // Medtr1g107480 // Medtr3g025840 // Medtr8g028040 // Medtr4g005880 // Medtr1g081610 // Medtr4g070670 // Medtr7g087110 // Medtr6g015630 // Medtr4g087520 // Medtr5g023760	// Medtr7g078070 // Medtr1g107480 // Medtr3g025840 // Medtr8g028040 // Medtr3g058410 // Medtr4g070670 // Medtr1g081610 // Medtr1g081620 // Medtr4g087520 // Medtr6g015630 // Medtr5g095470 // Medtr7g087110 // Medtr5g023760 // Medtr4g087510 // Medtr4g005880
GO:0009072	P	aromatic amino acid family metabolic process	17	4874	25	8166	0.26	1	// Medtr1g064090 // Medtr6g013425 // Medtr5g091060 // Medtr3g071980 // Medtr4g134370 // Medtr3g070290 // Medtr1g039990 // Medtr2g025640 // Medtr5g022580 // Medtr4g061070 // Medtr5g064500 // Medtr2g009080 // Medtr2g088130 // Medtr3g077590 // Medtr1g114520 // Medtr4g132250 // Medtr3g049410	// Medtr7g101395 // Medtr5g064500 // Medtr5g022580 // Medtr1g013820 // Medtr6g013425 // Medtr2g088130 // Medtr7g101425 // Medtr3g077590 // Medtr3g071980 // Medtr4g055310 // Medtr5g091060 // Medtr4g134370 // Medtr4g061070 // Medtr5g005670 // Medtr2g009080 // Medtr1g114520 // Medtr2g025640 // Medtr3g070290 // Medtr1g039990 // Medtr1g094780 // Medtr1g064090 // Medtr5g098720 // Medtr1g022325 // Medtr…
GO:0009605	P	response to external stimulus	6	4874	10	8166	0.63	1	// Medtr7g090880 // Medtr2g034040 // Medtr2g039670 // Medtr8g461220 // Medtr1g085160 // Medtr7g092050	// Medtr7g090880 // Medtr7g092050 // Medtr2g039670 // Medtr1g075340 // Medtr2g034040 // Medtr1g075380 // Medtr8g461220 // Medtr1g085160 // Medtr5g045470 // Medtr1g075410
GO:0016567	P	protein ubiquitination	31	4874	50	8166	0.43	1	// Medtr8g077205 // Medtr3g466220 // Medtr4g063800 // Medtr6g008170 // Medtr3g085610 // Medtr7g059405 // Medtr3g091510 // Medtr7g116600 // Medtr3g095730 // Medtr3g008270 // Medtr4g094468 // Medtr8g092870 // Medtr5g034440 // Medtr3g096370 // Medtr7g117890 // Medtr8g080280 // Medtr3g008280 // Medtr7g093600 // Medtr3g078340 // Medtr5g015210 // Medtr4g107010 // Medtr1g100820 // Medtr3g115670 // Medtr…	// Medtr5g077510 // Medtr6g071340 // Medtr4g063800 // Medtr3g008270 // Medtr6g008170 // Medtr2g087350 // Medtr7g059405 // Medtr1g017770 // Medtr7g116600 // Medtr3g466220 // Medtr8g027140 // Medtr8g077205 // Medtr4g051515 // Medtr4g094468 // Medtr8g092870 // Medtr7g106340 // Medtr5g034440 // Medtr3g017590 // Medtr3g096370 // Medtr1g056870 // Medtr7g005940 // Medtr1g056880 // Medtr7g117890 // Medtr…
GO:0023060	P	signal transmission	163	4874	275	8166	0.58	1	// Medtr6g015510 // Medtr6g071430 // Medtr8g105590 // Medtr8g024590 // Medtr2g005510 // Medtr1g013700 // Medtr5g080650 // Medtr7g020860 // Medtr2g037930 // Medtr1g073840 // Medtr8g100100 // Medtr5g036180 // Medtr3g058880 // Medtr4g081280 // Medtr5g038420 // Medtr4g080320 // Medtr2g090875 // Medtr8g011850 // Medtr3g078260 // Medtr4g074170 // Medtr5g097410 // Medtr8g086380 // Medtr3g107980 // Medtr…	// Medtr6g015510 // Medtr6g071430 // Medtr2g083520 // Medtr8g042440 // Medtr6g027300 // Medtr7g088950 // Medtr4g047870 // Medtr4g081330 // Medtr5g092280 // Medtr1g062760 // Medtr8g024590 // Medtr7g114020 // Medtr4g123940 // Medtr2g005510 // Medtr4g081230 // Medtr1g013700 // Medtr5g080650 // Medtr0038s0060 // Medtr4g014140 // Medtr7g020860 // Medtr5g037700 // Medtr4g014990 // Medtr2g037930 // Medt…
GO:0016114	P	terpenoid biosynthetic process	8	4874	12	8166	0.43	1	// Medtr1g054965 // Medtr7g090150 // Medtr5g017350 // Medtr1g081290 // Medtr5g010010 // Medtr2g020590 // Medtr4g118640 // Medtr3g107740	// Medtr2g086730 // Medtr2g094160 // Medtr7g090150 // Medtr5g017350 // Medtr1g081290 // Medtr1g054965 // Medtr8g068265 // Medtr5g010010 // Medtr2g020590 // Medtr4g118640 // Medtr2g040060 // Medtr3g107740
GO:0016568	P	chromatin modification	13	4874	18	8166	0.2	1	// Medtr3g077160 // Medtr5g013420 // Medtr4g089070 // Medtr7g084090 // Medtr5g021500 // Medtr3g077120 // Medtr5g004640 // Medtr4g118845 // Medtr5g018850 // Medtr4g055080 // Medtr3g011440 // Medtr7g052480 // Medtr8g070075	// Medtr3g077160 // Medtr5g013420 // Medtr4g089070 // Medtr3g117490 // Medtr3g118535 // Medtr5g021500 // Medtr7g099060 // Medtr3g077120 // Medtr5g004640 // Medtr5g007040 // Medtr7g084090 // Medtr5g018850 // Medtr4g055080 // Medtr3g011440 // Medtr7g052480 // Medtr8g070075 // Medtr2g020000 // Medtr4g118845
GO:0016569	P	covalent chromatin modification	12	4874	16	8166	0.16	1	// Medtr3g077160 // Medtr5g013420 // Medtr4g089070 // Medtr7g084090 // Medtr5g021500 // Medtr3g077120 // Medtr5g004640 // Medtr5g018850 // Medtr4g055080 // Medtr3g011440 // Medtr7g052480 // Medtr8g070075	// Medtr3g077160 // Medtr5g013420 // Medtr4g089070 // Medtr3g117490 // Medtr3g118535 // Medtr5g021500 // Medtr7g099060 // Medtr3g077120 // Medtr5g004640 // Medtr5g007040 // Medtr7g084090 // Medtr5g018850 // Medtr4g055080 // Medtr3g011440 // Medtr7g052480 // Medtr8g070075
GO:0015914	P	phospholipid transport	5	4874	7	8166	0.41	1	// Medtr6g006910 // Medtr5g037210 // Medtr8g069920 // Medtr8g018290 // Medtr7g073480	// Medtr7g073480 // Medtr8g069920 // Medtr8g018290 // Medtr3g007240 // Medtr5g037210 // Medtr4g112430 // Medtr6g006910
GO:0006800	P	oxygen and reactive oxygen species metabolic process	6	4874	8	8166	0.31	1	// Medtr4g101820 // Medtr6g029200 // Medtr5g024900 // Medtr4g057240 // Medtr1g048990 // Medtr7g114240	// Medtr4g101820 // Medtr3g078860 // Medtr1g053160 // Medtr6g029200 // Medtr5g024900 // Medtr4g057240 // Medtr1g048990 // Medtr7g114240
GO:0006801	P	superoxide metabolic process	6	4874	8	8166	0.31	1	// Medtr4g101820 // Medtr6g029200 // Medtr5g024900 // Medtr4g057240 // Medtr1g048990 // Medtr7g114240	// Medtr4g101820 // Medtr3g078860 // Medtr1g053160 // Medtr6g029200 // Medtr5g024900 // Medtr4g057240 // Medtr1g048990 // Medtr7g114240
GO:0051187	P	cofactor catabolic process	6	4874	10	8166	0.63	1	// Medtr4g079860 // Medtr2g061630 // Medtr5g020050 // Medtr2g006820 // Medtr5g023740 // Medtr8g463920	// Medtr3g048920 // Medtr5g020050 // Medtr2g061630 // Medtr4g079860 // Medtr5g091930 // Medtr2g092930 // Medtr2g006820 // Medtr5g023740 // Medtr8g463920 // Medtr1g094010
GO:0006563	P	L-serine metabolic process	13	4874	18	8166	0.2	1	// Medtr7g078070 // Medtr1g107480 // Medtr2g018290 // Medtr3g025840 // Medtr8g028040 // Medtr4g005880 // Medtr1g081610 // Medtr1g081620 // Medtr7g087110 // Medtr8g081510 // Medtr5g067060 // Medtr4g087520 // Medtr5g023760	// Medtr5g030950 // Medtr7g078070 // Medtr1g107480 // Medtr2g018290 // Medtr3g025840 // Medtr8g028040 // Medtr3g058410 // Medtr1g081610 // Medtr1g081620 // Medtr4g087520 // Medtr5g095470 // Medtr8g081510 // Medtr5g067060 // Medtr7g087110 // Medtr2g006570 // Medtr5g023760 // Medtr4g087510 // Medtr4g005880
GO:0006366	P	transcription from RNA polymerase II promoter	5	4874	7	8166	0.41	1	// Medtr7g088700 // Medtr4g019060 // Medtr8g096950 // Medtr5g023020 // Medtr2g025590	// Medtr7g088700 // Medtr3g089910 // Medtr3g093800 // Medtr8g096950 // Medtr4g019060 // Medtr5g023020 // Medtr2g025590
GO:0007186	P	G-protein coupled receptor protein signaling pathway	13	4874	16	8166	0.062	1	// Medtr2g089785 // Medtr7g079020 // Medtr5g018510 // Medtr8g079010 // Medtr5g027970 // Medtr8g094940 // Medtr1g015750 // Medtr6g071360 // Medtr4g045973 // Medtr8g073210 // Medtr1g034300 // Medtr3g008260 // Medtr2g088430	// Medtr2g089785 // Medtr5g018510 // Medtr2g088430 // Medtr8g079010 // Medtr5g027970 // Medtr7g079020 // Medtr4g045973 // Medtr8g464780 // Medtr1g015750 // Medtr6g071360 // Medtr6g004070 // Medtr1g034300 // Medtr8g094940 // Medtr8g073210 // Medtr4g109390 // Medtr3g008260
GO:0019748	P	secondary metabolic process	22	4874	44	8166	0.93	1	// Medtr5g045000 // Medtr7g090150 // Medtr1g081290 // Medtr7g097190 // Medtr7g017900 // Medtr1g054965 // Medtr4g076990 // Medtr7g006560 // Medtr2g073350 // Medtr1g029620 // Medtr3g071890 // Medtr4g118640 // Medtr5g017350 // Medtr1g030750 // Medtr7g097200 // Medtr6g007070 // Medtr2g020590 // Medtr3g107740 // Medtr5g017050 // Medtr5g083360 // Medtr1g115850 // Medtr5g010010	// Medtr5g045000 // Medtr7g062310 // Medtr7g090150 // Medtr3g462760 // Medtr1g081290 // Medtr8g068265 // Medtr7g062250 // Medtr7g017900 // Medtr2g094160 // Medtr2g072510 // Medtr4g076990 // Medtr1g115840 // Medtr7g006560 // Medtr2g073350 // Medtr1g029620 // Medtr3g071890 // Medtr4g118640 // Medtr1g115820 // Medtr8g096130 // Medtr2g086730 // Medtr7g458880 // Medtr7g065980 // Medtr5g017350 // Medtr…
GO:0009889	P	regulation of biosynthetic process	273	4874	530	8166	1	1	// Medtr2g090900 // Medtr3g073420 // Medtr7g070220 // Medtr3g096920 // Medtr8g027465 // Medtr0001s0490 // Medtr5g094740 // Medtr1g100777 // Medtr4g070860 // Medtr4g086165 // Medtr7g089800 // Medtr5g091390 // Medtr8g062700 // Medtr5g015680 // Medtr1g021435 // Medtr5g078330 // Medtr1g097300 // Medtr7g086780 // Medtr6g026800 // Medtr1g073840 // Medtr4g058910 // Medtr2g059540 // Medtr5g089870 // Medt…	// Medtr1g048610 // Medtr2g090900 // Medtr5g094740 // Medtr8g099750 // Medtr5g091390 // Medtr8g027860 // Medtr6g016375 // Medtr8g102240 // Medtr1g021435 // Medtr4g133470 // Medtr4g028130 // Medtr1g073840 // Medtr4g058910 // Medtr2g059540 // Medtr8g099350 // Medtr5g089870 // Medtr7g073430 // Medtr4g134460 // Medtr1g086790 // Medtr4g130900 // Medtr4g086220 // Medtr1g043350 // Medtr5g066990 // Medtr…
GO:0050794	P	regulation of cellular process	456	4874	832	8166	1	1	// Medtr5g094740 // Medtr8g024590 // Medtr5g091390 // Medtr2g005510 // Medtr8g102240 // Medtr1g021435 // Medtr4g133470 // Medtr4g028130 // Medtr1g114290 // Medtr1g073840 // Medtr8g100100 // Medtr4g058910 // Medtr2g059540 // Medtr5g089870 // Medtr5g038420 // Medtr1g086790 // Medtr4g130900 // Medtr2g045470 // Medtr4g122530 // Medtr5g092280 // Medtr2g049790 // Medtr3g068140 // Medtr3g106220 // Medtr…	// Medtr1g048610 // Medtr2g090900 // Medtr4g081330 // Medtr8g099750 // Medtr8g024590 // Medtr5g091390 // Medtr2g005510 // Medtr8g027860 // Medtr6g016375 // Medtr8g102240 // Medtr1g021435 // Medtr4g133470 // Medtr4g111915 // Medtr1g114290 // Medtr1g073840 // Medtr8g100100 // Medtr4g058910 // Medtr2g059540 // Medtr8g099350 // Medtr5g089870 // Medtr7g073430 // Medtr4g134460 // Medtr1g086790 // Medtr…
GO:0031163	P	metallo-sulfur cluster assembly	7	4874	8	8166	0.1	1	// Medtr8g092030 // Medtr1g069215 // Medtr7g087030 // Medtr7g109850 // Medtr7g038720 // Medtr8g019500 // Medtr5g014290	// Medtr8g092030 // Medtr7g109850 // Medtr7g087030 // Medtr1g069215 // Medtr7g038720 // Medtr5g014290 // Medtr2g036690 // Medtr8g019500
GO:0051234	P	establishment of localization	337	4874	590	8166	0.9	1	// Medtr2g078960 // Medtr3g070210 // Medtr3g005010 // Medtr6g065650 // Medtr4g070810 // Medtr7g113960 // Medtr6g004220 // Medtr3g087770 // Medtr4g124040 // Medtr4g133968 // Medtr3g116060 // Medtr7g066690 // Medtr2g460600 // Medtr7g087410 // Medtr2g105640 // Medtr8g102860 // Medtr5g034780 // Medtr2g088400 // Medtr4g013300 // Medtr4g033435 // Medtr7g101190 // Medtr2g030530 // Medtr2g028790 // Medtr…	// Medtr4g022570 // Medtr4g070810 // Medtr7g113960 // Medtr1g105605 // Medtr4g124040 // Medtr4g071465 // Medtr8g024240 // Medtr5g034780 // Medtr8g011270 // Medtr2g088400 // Medtr2g005510 // Medtr1g056550 // Medtr6g027190 // Medtr4g415300 // Medtr2g460590 // Medtr8g018747 // Medtr7g092250 // Medtr4g094405 // Medtr4g028360 // Medtr5g077770 // Medtr4g011970 // Medtr8g106670 // Medtr4g027840 // Medtr…
GO:0046148	P	pigment biosynthetic process	11	4874	16	8166	0.32	1	// Medtr8g095320 // Medtr1g054965 // Medtr4g019850 // Medtr7g090150 // Medtr7g088340 // Medtr1g081290 // Medtr5g025310 // Medtr4g072110 // Medtr3g106780 // Medtr5g009070 // Medtr5g012210	// Medtr2g086730 // Medtr3g106780 // Medtr1g054965 // Medtr1g081290 // Medtr8g095320 // Medtr7g090150 // Medtr5g025310 // Medtr4g019850 // Medtr7g088340 // Medtr4g072110 // Medtr3g104260 // Medtr5g009070 // Medtr2g040060 // Medtr5g012210 // Medtr8g100120 // Medtr2g013010
GO:0015985	P	energy coupled proton transport, down electrochemical gradient	6	4874	9	8166	0.47	1	// Medtr7g033765 // Medtr7g033755 // Medtr5g022790 // Medtr0212s0040 // Medtr7g117900 // Medtr4g051103	// Medtr2g023290 // Medtr7g033765 // Medtr7g033755 // Medtr5g022790 // Medtr4g103330 // Medtr0212s0040 // Medtr7g117900 // Medtr4g051103 // Medtr5g090760
GO:0015986	P	ATP synthesis coupled proton transport	6	4874	9	8166	0.47	1	// Medtr7g033765 // Medtr7g033755 // Medtr5g022790 // Medtr0212s0040 // Medtr7g117900 // Medtr4g051103	// Medtr2g023290 // Medtr7g033765 // Medtr7g033755 // Medtr5g022790 // Medtr4g103330 // Medtr0212s0040 // Medtr7g117900 // Medtr4g051103 // Medtr5g090760
GO:0015980	P	energy derivation by oxidation of organic compounds	11	4874	19	8166	0.66	1	// Medtr4g070430 // Medtr7g021740 // Medtr7g111020 // Medtr2g061630 // Medtr7g021720 // Medtr5g020050 // Medtr5g097010 // Medtr4g079860 // Medtr2g006820 // Medtr5g023740 // Medtr8g463920	// Medtr3g048920 // Medtr7g021740 // Medtr3g082150 // Medtr7g111020 // Medtr2g061630 // Medtr4g131760 // Medtr7g021720 // Medtr4g006120 // Medtr4g079860 // Medtr4g070430 // Medtr5g091930 // Medtr8g463920 // Medtr5g097010 // Medtr5g020050 // Medtr2g092930 // Medtr2g006820 // Medtr5g023740 // Medtr3g112070 // Medtr1g094010
GO:0046395	P	carboxylic acid catabolic process	7	4874	12	8166	0.66	1	// Medtr4g084110 // Medtr4g103830 // Medtr4g072020 // Medtr1g064090 // Medtr4g132360 // Medtr3g095490 // Medtr2g036040	// Medtr4g084110 // Medtr7g101395 // Medtr4g132360 // Medtr4g103830 // Medtr2g036040 // Medtr1g064090 // Medtr5g098720 // Medtr3g095490 // Medtr5g014260 // Medtr1g094780 // Medtr7g101425 // Medtr4g072020
GO:0050896	P	response to stimulus	226	4874	481	8166	1	1	// Medtr2g078960 // Medtr6g071430 // Medtr1g051380 // Medtr6g004220 // Medtr4g030890 // Medtr4g106380 // Medtr3g023320 // Medtr8g069470 // Medtr7g087410 // Medtr5g032720 // Medtr1g109060 // Medtr2g088400 // Medtr3g435040 // Medtr1g100683 // Medtr1g116980 // Medtr5g063920 // Medtr5g040770 // Medtr4g130880 // Medtr3g021380 // Medtr7g021000 // Medtr1g073840 // Medtr3g034430 // Medtr7g093540 // Medtr…	// Medtr2g084010 // Medtr1g051380 // Medtr5g027910 // Medtr4g081330 // Medtr4g071465 // Medtr4g120760 // Medtr8g012835 // Medtr2g088400 // Medtr3g435040 // Medtr8g087940 // Medtr6g027190 // Medtr4g130880 // Medtr6g004220 // Medtr1g073840 // Medtr4g029180 // Medtr7g078300 // Medtr3g011280 // Medtr5g092440 // Medtr8g098400 // Medtr8g106670 // Medtr2g084080 // Medtr7g022220 // Medtr3g053200 // Medtr…
GO:0051338	P	regulation of transferase activity	8	4874	14	8166	0.68	1	// Medtr2g089785 // Medtr8g094940 // Medtr4g045973 // Medtr2g102550 // Medtr5g088980 // Medtr3g102520 // Medtr3g008260 // Medtr7g079020	// Medtr7g079020 // Medtr3g088415 // Medtr4g109390 // Medtr4g045973 // Medtr8g464780 // Medtr5g015670 // Medtr6g004070 // Medtr2g102550 // Medtr5g088980 // Medtr3g102520 // Medtr8g063120 // Medtr3g008260 // Medtr8g094940 // Medtr2g089785
GO:0033865	P	nucleoside bisphosphate metabolic process	9	4874	14	8166	0.48	1	// Medtr5g007870 // Medtr8g064850 // Medtr8g020880 // Medtr4g123930 // Medtr4g128240 // Medtr7g108940 // Medtr5g087550 // Medtr5g091050 // Medtr8g072640	// Medtr5g007870 // Medtr5g026430 // Medtr8g064850 // Medtr8g020880 // Medtr4g123930 // Medtr5g024880 // Medtr4g128240 // Medtr8g072640 // Medtr7g108940 // Medtr5g026480 // Medtr5g087550 // Medtr5g091050 // Medtr7g108540 // Medtr3g077740
GO:0006518	P	peptide metabolic process	11	4874	16	8166	0.32	1	// Medtr7g073250 // Medtr2g058970 // Medtr4g112860 // Medtr8g098350 // Medtr7g097190 // Medtr1g070505 // Medtr7g097200 // Medtr2g099090 // Medtr3g083530 // Medtr6g090280 // Medtr7g113740	// Medtr7g073250 // Medtr2g103570 // Medtr2g058970 // Medtr6g090280 // Medtr4g112860 // Medtr5g010250 // Medtr8g098350 // Medtr7g097190 // Medtr1g070505 // Medtr7g097200 // Medtr3g466000 // Medtr2g099090 // Medtr3g083530 // Medtr3g027890 // Medtr6g041980 // Medtr7g113740
GO:0009116	P	nucleoside metabolic process	19	4874	26	8166	0.12	1	// Medtr5g007870 // Medtr8g101570 // Medtr4g024920 // Medtr8g064850 // Medtr8g020880 // Medtr4g123930 // Medtr4g123810 // Medtr4g128240 // Medtr4g461070 // Medtr6g071210 // Medtr5g099370 // Medtr7g108940 // Medtr5g087550 // Medtr8g038390 // Medtr3g017580 // Medtr3g063110 // Medtr5g091050 // Medtr8g072640 // Medtr1g097460	// Medtr5g026430 // Medtr6g071210 // Medtr4g461070 // Medtr3g077740 // Medtr4g024920 // Medtr5g024880 // Medtr4g123930 // Medtr8g064850 // Medtr8g072640 // Medtr5g026480 // Medtr7g108940 // Medtr5g087550 // Medtr7g102120 // Medtr8g020880 // Medtr5g007870 // Medtr8g101570 // Medtr3g017580 // Medtr6g092660 // Medtr4g128240 // Medtr7g108540 // Medtr5g099370 // Medtr8g038390 // Medtr3g063110 // Medtr…
GO:0006633	P	fatty acid biosynthetic process	14	4874	32	8166	0.98	1	// Medtr4g096690 // Medtr4g034770 // Medtr4g133928 // Medtr2g013070 // Medtr4g070270 // Medtr4g124880 // Medtr6g015020 // Medtr7g118170 // Medtr4g094265 // Medtr4g087440 // Medtr7g013100 // Medtr7g080390 // Medtr1g115560 // Medtr6g074880	// Medtr4g096690 // Medtr1g076430 // Medtr1g110930 // Medtr2g013070 // Medtr7g118170 // Medtr4g062170 // Medtr4g034770 // Medtr1g115560 // Medtr4g113280 // Medtr2g043530 // Medtr4g133928 // Medtr8g099920 // Medtr7g013100 // Medtr7g080390 // Medtr6g074880 // Medtr4g062190 // Medtr1g016070 // Medtr3g085740 // Medtr5g056510 // Medtr3g105550 // Medtr2g096210 // Medtr4g087440 // Medtr4g124880 // Medtr…
GO:0006631	P	fatty acid metabolic process	19	4874	37	8166	0.88	1	// Medtr4g096690 // Medtr6g074880 // Medtr4g034770 // Medtr4g100640 // Medtr4g133928 // Medtr2g013070 // Medtr4g070270 // Medtr4g124880 // Medtr6g015020 // Medtr7g118170 // Medtr4g094265 // Medtr4g087440 // Medtr7g013100 // Medtr7g080390 // Medtr1g115560 // Medtr8g090375 // Medtr5g012920 // Medtr1g029150 // Medtr4g120130	// Medtr4g096690 // Medtr1g076430 // Medtr1g110930 // Medtr2g013070 // Medtr7g118170 // Medtr4g062170 // Medtr4g034770 // Medtr1g115560 // Medtr5g012920 // Medtr4g113280 // Medtr2g043530 // Medtr4g133928 // Medtr8g099920 // Medtr7g013100 // Medtr7g080390 // Medtr6g074880 // Medtr4g062190 // Medtr1g016070 // Medtr3g085740 // Medtr5g056510 // Medtr3g105550 // Medtr2g096210 // Medtr4g100640 // Medtr…
GO:0006730	P	one-carbon metabolic process	13	4874	17	8166	0.12	1	// Medtr4g100980 // Medtr5g013420 // Medtr4g094315 // Medtr7g084090 // Medtr8g071100 // Medtr4g017850 // Medtr4g070670 // Medtr5g018850 // Medtr3g011440 // Medtr7g052480 // Medtr8g070075 // Medtr5g023660 // Medtr6g015630	// Medtr4g100980 // Medtr5g013420 // Medtr4g094315 // Medtr7g084090 // Medtr6g088715 // Medtr8g071100 // Medtr4g017850 // Medtr7g052480 // Medtr4g070670 // Medtr5g018850 // Medtr6g015630 // Medtr1g062860 // Medtr6g065580 // Medtr8g070075 // Medtr1g062880 // Medtr5g023660 // Medtr3g011440
GO:0009311	P	oligosaccharide metabolic process	16	4874	22	8166	0.15	1	// Medtr8g090330 // Medtr8g105740 // Medtr1g109620 // Medtr1g054980 // Medtr2g073260 // Medtr8g027765 // Medtr5g076830 // Medtr1g040560 // Medtr4g115620 // Medtr4g036090 // Medtr1g032730 // Medtr4g129270 // Medtr7g108930 // Medtr8g099985 // Medtr8g063790 // Medtr4g124660	// Medtr4g101600 // Medtr8g105740 // Medtr8g027765 // Medtr1g032730 // Medtr3g008500 // Medtr7g108930 // Medtr8g099985 // Medtr5g091340 // Medtr4g115620 // Medtr4g036090 // Medtr3g047380 // Medtr1g054980 // Medtr1g040560 // Medtr4g129270 // Medtr8g063790 // Medtr8g090330 // Medtr2g044070 // Medtr5g063080 // Medtr1g109620 // Medtr2g073260 // Medtr5g076830 // Medtr4g124660
GO:0009310	P	amine catabolic process	7	4874	12	8166	0.66	1	// Medtr4g084110 // Medtr4g103830 // Medtr4g072020 // Medtr1g064090 // Medtr4g132360 // Medtr3g095490 // Medtr2g036040	// Medtr4g084110 // Medtr7g101395 // Medtr4g132360 // Medtr4g103830 // Medtr2g036040 // Medtr1g064090 // Medtr5g098720 // Medtr3g095490 // Medtr5g014260 // Medtr1g094780 // Medtr7g101425 // Medtr4g072020
GO:0009312	P	oligosaccharide biosynthetic process	11	4874	14	8166	0.12	1	// Medtr8g090330 // Medtr8g105740 // Medtr1g109620 // Medtr1g054980 // Medtr1g032730 // Medtr8g027765 // Medtr1g040560 // Medtr4g036090 // Medtr2g073260 // Medtr4g129270 // Medtr8g063790	// Medtr4g101600 // Medtr8g090330 // Medtr8g105740 // Medtr5g063080 // Medtr1g109620 // Medtr1g040560 // Medtr2g073260 // Medtr8g027765 // Medtr3g008500 // Medtr4g036090 // Medtr1g032730 // Medtr4g129270 // Medtr1g054980 // Medtr8g063790
GO:0042401	P	cellular biogenic amine biosynthetic process	5	4874	7	8166	0.41	1	// Medtr3g070290 // Medtr8g069905 // Medtr1g114520 // Medtr4g072020 // Medtr3g077590	// Medtr7g112130 // Medtr3g070290 // Medtr8g069905 // Medtr1g084050 // Medtr1g114520 // Medtr4g072020 // Medtr3g077590
GO:0009250	P	glucan biosynthetic process	8	4874	15	8166	0.78	1	// Medtr4g070430 // Medtr7g111020 // Medtr7g015970 // Medtr2g023320 // Medtr3g091570 // Medtr5g097010 // Medtr7g079490 // Medtr2g461970	// Medtr4g070430 // Medtr2g461970 // Medtr7g111020 // Medtr4g131760 // Medtr7g015970 // Medtr3g082150 // Medtr6g015905 // Medtr8g024340 // Medtr1g078000 // Medtr2g023320 // Medtr5g097010 // Medtr7g079490 // Medtr4g094595 // Medtr3g091570 // Medtr3g112070
GO:0070887	P	cellular response to chemical stimulus	5	4874	6	8166	0.23	1	// Medtr1g044210 // Medtr4g031150 // Medtr1g073840 // Medtr1g079790 // Medtr5g024900	// Medtr1g053160 // Medtr4g031150 // Medtr1g079790 // Medtr1g044210 // Medtr1g073840 // Medtr5g024900
GO:0007049	P	cell cycle	5	4874	8	8166	0.59	1	// Medtr5g088980 // Medtr3g102520 // Medtr1g051230 // Medtr8g077200 // Medtr2g102550	// Medtr8g077200 // Medtr3g088415 // Medtr1g051230 // Medtr5g015670 // Medtr2g102550 // Medtr5g088980 // Medtr3g102520 // Medtr8g063120
GO:0051179	P	localization	342	4874	596	8166	0.87	1	// Medtr4g070810 // Medtr7g113960 // Medtr4g124040 // Medtr4g071465 // Medtr5g034780 // Medtr2g088400 // Medtr4g013300 // Medtr2g460590 // Medtr7g092250 // Medtr4g094405 // Medtr5g077770 // Medtr3g009530 // Medtr2g019530 // Medtr8g107270 // Medtr1g095070 // Medtr5g082840 // Medtr3g098460 // Medtr3g011840 // Medtr2g009220 // Medtr5g099070 // Medtr6g081780 // Medtr7g110640 // Medtr0039s0080 // Medt…	// Medtr4g022570 // Medtr4g070810 // Medtr7g113960 // Medtr1g105605 // Medtr4g124040 // Medtr4g071465 // Medtr8g024240 // Medtr5g034780 // Medtr8g011270 // Medtr2g088400 // Medtr2g005510 // Medtr1g056550 // Medtr6g027190 // Medtr2g460590 // Medtr8g018747 // Medtr7g092250 // Medtr4g094405 // Medtr4g028360 // Medtr5g077770 // Medtr4g011970 // Medtr8g106670 // Medtr4g027840 // Medtr5g081000 // Medtr…
GO:0006030	P	chitin metabolic process	5	4874	10	8166	0.83	1	// Medtr8g074350 // Medtr4g116920 // Medtr2g099470 // Medtr8g074335 // Medtr4g117040	// Medtr8g074350 // Medtr7g110780 // Medtr2g099465 // Medtr2g099470 // Medtr4g117040 // Medtr8g074330 // Medtr8g074335 // Medtr1g013150 // Medtr4g116920 // Medtr3g118390
GO:0006032	P	chitin catabolic process	5	4874	10	8166	0.83	1	// Medtr8g074350 // Medtr4g116920 // Medtr2g099470 // Medtr8g074335 // Medtr4g117040	// Medtr8g074350 // Medtr7g110780 // Medtr2g099465 // Medtr2g099470 // Medtr4g117040 // Medtr8g074330 // Medtr8g074335 // Medtr1g013150 // Medtr4g116920 // Medtr3g118390
GO:0070838	P	divalent metal ion transport	6	4874	9	8166	0.47	1	// Medtr4g008170 // Medtr7g068380 // Medtr4g016720 // Medtr2g105640 // Medtr7g100110 // Medtr2g038310	// Medtr4g008170 // Medtr5g070330 // Medtr7g068380 // Medtr4g016720 // Medtr7g100110 // Medtr2g105640 // Medtr7g095710 // Medtr8g027160 // Medtr2g038310
GO:0042493	P	response to drug	25	4874	36	8166	0.15	1	// Medtr2g078960 // Medtr6g081780 // Medtr6g004220 // Medtr0039s0080 // Medtr1g100180 // Medtr4g071465 // Medtr8g069470 // Medtr7g087410 // Medtr4g048000 // Medtr2g088400 // Medtr1g108810 // Medtr5g032750 // Medtr1g109060 // Medtr4g071420 // Medtr3g099700 // Medtr6g081810 // Medtr8g037170 // Medtr5g011540 // Medtr1g108840 // Medtr2g078930 // Medtr1g108990 // Medtr5g032720 // Medtr6g047640 // Medt…	// Medtr2g078960 // Medtr6g081780 // Medtr6g004220 // Medtr0039s0080 // Medtr1g100180 // Medtr4g071465 // Medtr8g069470 // Medtr7g087430 // Medtr7g087410 // Medtr4g048000 // Medtr5g032750 // Medtr1g108810 // Medtr3g029510 // Medtr6g027190 // Medtr6g047590 // Medtr2g088400 // Medtr5g067460 // Medtr1g109060 // Medtr4g071420 // Medtr3g099700 // Medtr6g081810 // Medtr8g106670 // Medtr8g037170 // Medt…
GO:0033692	P	cellular polysaccharide biosynthetic process	8	4874	16	8166	0.85	1	// Medtr4g070430 // Medtr7g111020 // Medtr7g015970 // Medtr2g023320 // Medtr3g091570 // Medtr5g097010 // Medtr7g079490 // Medtr2g461970	// Medtr4g070430 // Medtr2g461970 // Medtr7g111020 // Medtr4g131760 // Medtr7g015970 // Medtr3g082150 // Medtr8g011430 // Medtr6g015905 // Medtr8g024340 // Medtr1g078000 // Medtr2g023320 // Medtr5g097010 // Medtr7g079490 // Medtr4g094595 // Medtr3g091570 // Medtr3g112070
GO:0009089	P	lysine biosynthetic process via diaminopimelate	6	4874	9	8166	0.47	1	// Medtr8g105860 // Medtr4g092620 // Medtr8g036035 // Medtr7g075090 // Medtr8g028145 // Medtr1g088775	// Medtr8g036020 // Medtr8g105860 // Medtr4g092620 // Medtr1g101400 // Medtr8g036035 // Medtr7g075090 // Medtr8g028145 // Medtr8g036050 // Medtr1g088775
GO:0009085	P	lysine biosynthetic process	6	4874	9	8166	0.47	1	// Medtr8g105860 // Medtr4g092620 // Medtr8g036035 // Medtr7g075090 // Medtr8g028145 // Medtr1g088775	// Medtr8g036020 // Medtr8g105860 // Medtr4g092620 // Medtr1g101400 // Medtr8g036035 // Medtr7g075090 // Medtr8g028145 // Medtr8g036050 // Medtr1g088775
GO:0009084	P	glutamine family amino acid biosynthetic process	13	4874	17	8166	0.12	1	// Medtr5g015300 // Medtr5g042880 // Medtr3g088970 // Medtr3g108460 // Medtr1g062620 // Medtr7g090160 // Medtr2g021255 // Medtr4g103680 // Medtr6g071070 // Medtr1g068845 // Medtr3g065250 // Medtr3g069080 // Medtr1g012540	// Medtr5g015300 // Medtr4g020110 // Medtr5g042880 // Medtr3g069080 // Medtr3g088970 // Medtr3g065250 // Medtr1g062620 // Medtr7g063650 // Medtr7g090160 // Medtr2g021255 // Medtr4g103680 // Medtr3g035970 // Medtr6g071070 // Medtr1g068845 // Medtr0417s0020 // Medtr3g108460 // Medtr1g012540
GO:0009081	P	branched chain family amino acid metabolic process	11	4874	14	8166	0.12	1	// Medtr1g116500 // Medtr8g105860 // Medtr2g099910 // Medtr2g104610 // Medtr2g030400 // Medtr2g089340 // Medtr3g099190 // Medtr4g092590 // Medtr8g088600 // Medtr1g061800 // Medtr8g028120	// Medtr4g092580 // Medtr8g105860 // Medtr2g099910 // Medtr2g104610 // Medtr2g030400 // Medtr1g116500 // Medtr3g099190 // Medtr3g103580 // Medtr2g089340 // Medtr4g092590 // Medtr8g088600 // Medtr1g061800 // Medtr8g028120 // Medtr2g013120
GO:0009082	P	branched chain family amino acid biosynthetic process	7	4874	8	8166	0.1	1	// Medtr1g116500 // Medtr8g105860 // Medtr2g104610 // Medtr2g089340 // Medtr3g099190 // Medtr8g088600 // Medtr1g061800	// Medtr2g089340 // Medtr1g061800 // Medtr2g104610 // Medtr1g116500 // Medtr3g099190 // Medtr8g088600 // Medtr8g105860 // Medtr2g013120
GO:0043933	P	macromolecular complex subunit organization	52	4874	76	8166	0.075	1	// Medtr2g031310 // Medtr8g085980 // Medtr7g112100 // Medtr1g071040 // Medtr2g025590 // Medtr8g063500 // Medtr7g096280 // Medtr4g098830 // Medtr3g031040 // Medtr4g102230 // Medtr4g097130 // Medtr7g113160 // Medtr3g112090 // Medtr7g117050 // Medtr4g097830 // Medtr4g063275 // Medtr5g078330 // Medtr1g106005 // Medtr5g029820 // Medtr7g101840 // Medtr3g113970 // Medtr4g132367 // Medtr7g080430 // Medtr…	// Medtr7g099060 // Medtr2g031310 // Medtr4g063275 // Medtr1g101130 // Medtr8g085980 // Medtr7g080430 // Medtr7g101840 // Medtr2g035230 // Medtr8g098360 // Medtr8g063500 // Medtr5g029820 // Medtr4g098830 // Medtr7g117050 // Medtr3g118290 // Medtr3g462510 // Medtr4g097130 // Medtr3g031040 // Medtr8g018890 // Medtr8g096950 // Medtr4g019090 // Medtr7g013610 // Medtr4g097830 // Medtr4g102230 // Medtr…
GO:0009109	P	coenzyme catabolic process	6	4874	10	8166	0.63	1	// Medtr4g079860 // Medtr2g061630 // Medtr5g020050 // Medtr2g006820 // Medtr5g023740 // Medtr8g463920	// Medtr3g048920 // Medtr5g020050 // Medtr2g061630 // Medtr4g079860 // Medtr5g091930 // Medtr2g092930 // Medtr2g006820 // Medtr5g023740 // Medtr8g463920 // Medtr1g094010
GO:0034623	P	cellular macromolecular complex disassembly	5	4874	8	8166	0.59	1	// Medtr6g478120 // Medtr7g112100 // Medtr4g102230 // Medtr7g080430 // Medtr7g108300	// Medtr7g108300 // Medtr6g478120 // Medtr7g080430 // Medtr1g041890 // Medtr5g042990 // Medtr4g102230 // Medtr4g112440 // Medtr7g112100
GO:0006325	P	chromatin organization	31	4874	44	8166	0.096	1	// Medtr7g084090 // Medtr1g071040 // Medtr5g004640 // Medtr4g055080 // Medtr7g096280 // Medtr7g113160 // Medtr4g097130 // Medtr4g063275 // Medtr5g078330 // Medtr5g029820 // Medtr4g118845 // Medtr4g132367 // Medtr7g052480 // Medtr3g061440 // Medtr5g013420 // Medtr4g071180 // Medtr8g038460 // Medtr3g065570 // Medtr3g011440 // Medtr8g070075 // Medtr5g063620 // Medtr4g063220 // Medtr3g077160 // Medtr…	// Medtr3g118535 // Medtr1g071040 // Medtr2g035230 // Medtr4g055080 // Medtr5g029820 // Medtr3g070920 // Medtr3g462510 // Medtr4g097130 // Medtr3g117490 // Medtr8g086640 // Medtr4g063275 // Medtr5g078330 // Medtr7g096280 // Medtr5g007040 // Medtr7g084090 // Medtr4g132367 // Medtr7g052480 // Medtr2g020000 // Medtr3g061440 // Medtr5g013420 // Medtr4g088025 // Medtr8g063500 // Medtr4g071180 // Medtr…
GO:0006323	P	DNA packaging	19	4874	27	8166	0.18	1	// Medtr4g063220 // Medtr3g061440 // Medtr8g038460 // Medtr4g132367 // Medtr4g063275 // Medtr4g071180 // Medtr1g051230 // Medtr3g070920 // Medtr5g078330 // Medtr1g071040 // Medtr5g029820 // Medtr7g113160 // Medtr5g063620 // Medtr3g065570 // Medtr8g063500 // Medtr7g096280 // Medtr8g106980 // Medtr0197s0100 // Medtr4g097130	// Medtr1g051230 // Medtr1g071040 // Medtr2g035230 // Medtr8g063500 // Medtr5g029820 // Medtr3g070920 // Medtr3g462510 // Medtr4g097130 // Medtr8g086640 // Medtr4g063275 // Medtr5g078330 // Medtr7g096280 // Medtr4g132367 // Medtr3g061440 // Medtr4g088025 // Medtr4g071180 // Medtr8g038460 // Medtr7g099610 // Medtr3g065570 // Medtr5g063620 // Medtr4g063220 // Medtr1g070390 // Medtr7g113160 // Medtr…
GO:0006418	P	tRNA aminoacylation for protein translation	26	4874	36	8166	0.085	1	// Medtr8g006955 // Medtr7g110660 // Medtr8g104740 // Medtr8g102050 // Medtr3g099470 // Medtr4g070040 // Medtr4g100920 // Medtr6g088865 // Medtr3g110360 // Medtr1g106040 // Medtr1g082850 // Medtr3g466250 // Medtr7g101940 // Medtr1g115295 // Medtr1g053270 // Medtr4g074640 // Medtr5g068710 // Medtr8g009900 // Medtr4g077700 // Medtr1g057860 // Medtr3g006730 // Medtr3g083180 // Medtr4g076850 // Medtr…	// Medtr8g006955 // Medtr4g074670 // Medtr3g099470 // Medtr8g007295 // Medtr4g132500 // Medtr8g104740 // Medtr8g102050 // Medtr4g070040 // Medtr4g100920 // Medtr6g088865 // Medtr3g110360 // Medtr4g119840 // Medtr1g106040 // Medtr7g110660 // Medtr1g082850 // Medtr3g466250 // Medtr2g436760 // Medtr7g101940 // Medtr1g115295 // Medtr1g053270 // Medtr4g074640 // Medtr5g068710 // Medtr8g009900 // Medtr…
GO:0018871	P	1-aminocyclopropane-1-carboxylate metabolic process	8	4874	14	8166	0.68	1	// Medtr8g091280 // Medtr6g463260 // Medtr1g087760 // Medtr8g023140 // Medtr8g061360 // Medtr5g011400 // Medtr8g098930 // Medtr5g033230	// Medtr8g091280 // Medtr7g079080 // Medtr1g087760 // Medtr8g023140 // Medtr8g061360 // Medtr5g011400 // Medtr8g028600 // Medtr6g091760 // Medtr6g463260 // Medtr3g072680 // Medtr2g090615 // Medtr8g098930 // Medtr5g033230 // Medtr5g015020
GO:0022411	P	cellular component disassembly	5	4874	8	8166	0.59	1	// Medtr6g478120 // Medtr7g112100 // Medtr4g102230 // Medtr7g080430 // Medtr7g108300	// Medtr7g108300 // Medtr6g478120 // Medtr7g080430 // Medtr1g041890 // Medtr5g042990 // Medtr4g102230 // Medtr4g112440 // Medtr7g112100
GO:0008617	P	guanosine metabolic process	5	4874	5	8166	0.076	1	// Medtr5g007870 // Medtr4g123930 // Medtr8g020880 // Medtr7g108940 // Medtr5g099370	// Medtr5g007870 // Medtr4g123930 // Medtr8g020880 // Medtr7g108940 // Medtr5g099370
GO:0051347	P	positive regulation of transferase activity	5	4874	8	8166	0.59	1	// Medtr4g045973 // Medtr2g089785 // Medtr7g079020 // Medtr8g094940 // Medtr3g008260	// Medtr7g079020 // Medtr4g109390 // Medtr4g045973 // Medtr8g464780 // Medtr6g004070 // Medtr8g094940 // Medtr3g008260 // Medtr2g089785
GO:0008610	P	lipid biosynthetic process	36	4874	67	8166	0.87	1	// Medtr4g096690 // Medtr5g019460 // Medtr7g090150 // Medtr1g081290 // Medtr2g013070 // Medtr7g118170 // Medtr8g078070 // Medtr1g115560 // Medtr6g018970 // Medtr1g054965 // Medtr4g034770 // Medtr7g113660 // Medtr4g133928 // Medtr2g008190 // Medtr4g124880 // Medtr7g013100 // Medtr7g080390 // Medtr4g118640 // Medtr8g072640 // Medtr4g134540 // Medtr5g017350 // Medtr4g087440 // Medtr5g087550 // Medtr…	// Medtr4g096690 // Medtr4g062190 // Medtr4g062170 // Medtr5g026430 // Medtr5g087550 // Medtr1g112230 // Medtr1g076430 // Medtr7g090150 // Medtr1g110930 // Medtr2g013070 // Medtr8g012565 // Medtr2g072470 // Medtr8g068265 // Medtr8g078070 // Medtr8g091320 // Medtr4g034770 // Medtr1g115560 // Medtr3g009730 // Medtr4g062270 // Medtr6g018970 // Medtr2g094160 // Medtr4g113280 // Medtr7g113660 // Medtr…
GO:0005975	P	carbohydrate metabolic process	220	4874	411	8166	0.99	1	// Medtr2g034090 // Medtr1g069320 // Medtr1g090693 // Medtr4g066240 // Medtr8g105740 // Medtr4g129270 // Medtr8g098345 // Medtr4g069940 // Medtr5g015720 // Medtr2g065470 // Medtr4g128640 // Medtr0110s0030 // Medtr2g014460 // Medtr8g463760 // Medtr3g091570 // Medtr8g101540 // Medtr6g008850 // Medtr4g117040 // Medtr7g090970 // Medtr1g056640 // Medtr7g007320 // Medtr3g074040 // Medtr4g115620 // Medt…	// Medtr1g069320 // Medtr6g069630 // Medtr1g069325 // Medtr6g011550 // Medtr0110s0030 // Medtr2g039120 // Medtr4g128570 // Medtr4g036090 // Medtr3g008960 // Medtr5g027530 // Medtr1g099310 // Medtr6g004020 // Medtr8g089665 // Medtr4g067040 // Medtr4g128410 // Medtr0002s1060 // Medtr8g089745 // Medtr4g052970 // Medtr5g049180 // Medtr1g088630 // Medtr1g013730 // Medtr5g034090 // Medtr3g079750 // Med…
GO:0005976	P	polysaccharide metabolic process	20	4874	35	8166	0.69	1	// Medtr4g070430 // Medtr8g074350 // Medtr7g111020 // Medtr4g099110 // Medtr4g116920 // Medtr7g015970 // Medtr4g045667 // Medtr2g099470 // Medtr8g098345 // Medtr8g074335 // Medtr3g091570 // Medtr6g477770 // Medtr5g026210 // Medtr2g023320 // Medtr5g097010 // Medtr4g117040 // Medtr7g079490 // Medtr6g477780 // Medtr8g099775 // Medtr2g461970	// Medtr8g074350 // Medtr4g094595 // Medtr7g077410 // Medtr8g074330 // Medtr8g098345 // Medtr8g074335 // Medtr8g024340 // Medtr5g097010 // Medtr3g118390 // Medtr6g477780 // Medtr8g099775 // Medtr3g091570 // Medtr3g112070 // Medtr7g110780 // Medtr2g099465 // Medtr4g099110 // Medtr4g131760 // Medtr7g015970 // Medtr2g023320 // Medtr1g013150 // Medtr5g026210 // Medtr5g013620 // Medtr4g070430 // Medtr…
GO:0006555	P	methionine metabolic process	11	4874	18	8166	0.55	1	// Medtr8g091280 // Medtr6g463260 // Medtr8g105860 // Medtr1g087760 // Medtr8g023140 // Medtr8g061360 // Medtr5g011400 // Medtr3g079640 // Medtr7g086300 // Medtr8g098930 // Medtr5g033230	// Medtr8g091280 // Medtr7g079080 // Medtr8g105860 // Medtr1g087760 // Medtr8g023140 // Medtr5g033230 // Medtr8g061360 // Medtr5g011400 // Medtr3g079640 // Medtr6g091760 // Medtr7g086300 // Medtr6g463260 // Medtr3g072680 // Medtr2g090615 // Medtr8g028600 // Medtr8g098930 // Medtr6g027920 // Medtr5g015020
GO:0006553	P	lysine metabolic process	6	4874	9	8166	0.47	1	// Medtr8g105860 // Medtr4g092620 // Medtr8g036035 // Medtr7g075090 // Medtr8g028145 // Medtr1g088775	// Medtr8g036020 // Medtr8g105860 // Medtr4g092620 // Medtr1g101400 // Medtr8g036035 // Medtr7g075090 // Medtr8g028145 // Medtr8g036050 // Medtr1g088775
GO:0008299	P	isoprenoid biosynthetic process	17	4874	28	8166	0.54	1	// Medtr5g019460 // Medtr1g054965 // Medtr7g113660 // Medtr4g069030 // Medtr7g090150 // Medtr5g017350 // Medtr1g081290 // Medtr8g078070 // Medtr5g087550 // Medtr5g010010 // Medtr2g020590 // Medtr7g080060 // Medtr4g118640 // Medtr5g091050 // Medtr8g072640 // Medtr3g107740 // Medtr4g134540	// Medtr5g026430 // Medtr1g112230 // Medtr7g090150 // Medtr1g081290 // Medtr8g012565 // Medtr2g072470 // Medtr8g068265 // Medtr8g078070 // Medtr2g094160 // Medtr7g113660 // Medtr5g024880 // Medtr5g026480 // Medtr5g017350 // Medtr4g118640 // Medtr8g072640 // Medtr4g134540 // Medtr2g086730 // Medtr4g106870 // Medtr5g019460 // Medtr1g054965 // Medtr5g087550 // Medtr2g020590 // Medtr2g040060 // Medtr…
GO:0006397	P	mRNA processing	8	4874	9	8166	0.068	1	// Medtr7g066810 // Medtr8g037000 // Medtr4g031680 // Medtr2g103960 // Medtr8g011150 // Medtr5g034430 // Medtr2g013130 // Medtr3g095230	// Medtr7g066810 // Medtr8g037000 // Medtr3g028140 // Medtr4g031680 // Medtr2g103960 // Medtr8g011150 // Medtr5g034430 // Medtr2g013130 // Medtr3g095230
GO:0019220	P	regulation of phosphate metabolic process	9	4874	15	8166	0.6	1	// Medtr2g089785 // Medtr6g087000 // Medtr7g079020 // Medtr8g094940 // Medtr4g045973 // Medtr2g102550 // Medtr5g088980 // Medtr3g102520 // Medtr3g008260	// Medtr7g079020 // Medtr6g087000 // Medtr4g109390 // Medtr2g102550 // Medtr4g045973 // Medtr8g464780 // Medtr5g015670 // Medtr6g004070 // Medtr3g088415 // Medtr5g088980 // Medtr3g102520 // Medtr8g063120 // Medtr3g008260 // Medtr8g094940 // Medtr2g089785
GO:0019222	P	regulation of metabolic process	288	4874	555	8166	1	1	// Medtr2g090900 // Medtr3g073420 // Medtr7g070220 // Medtr3g096920 // Medtr8g027465 // Medtr0001s0490 // Medtr5g094740 // Medtr1g100777 // Medtr4g070860 // Medtr4g086165 // Medtr7g089800 // Medtr5g091390 // Medtr2g089785 // Medtr8g062700 // Medtr5g015680 // Medtr1g021435 // Medtr5g078330 // Medtr1g097300 // Medtr7g086780 // Medtr6g026800 // Medtr1g073840 // Medtr4g058910 // Medtr2g102550 // Medt…	// Medtr1g048610 // Medtr2g090900 // Medtr5g094740 // Medtr8g099750 // Medtr5g091390 // Medtr8g027860 // Medtr6g016375 // Medtr8g102240 // Medtr1g021435 // Medtr4g133470 // Medtr4g028130 // Medtr1g073840 // Medtr4g058910 // Medtr2g059540 // Medtr8g099350 // Medtr5g089870 // Medtr7g073430 // Medtr4g134460 // Medtr1g086790 // Medtr4g130900 // Medtr4g086220 // Medtr4g017850 // Medtr1g043350 // Medtr…
GO:0006771	P	riboflavin metabolic process	5	4874	7	8166	0.41	1	// Medtr4g119220 // Medtr4g094700 // Medtr4g094130 // Medtr7g080117 // Medtr1g066930	// Medtr2g009270 // Medtr1g066930 // Medtr4g094130 // Medtr2g096330 // Medtr4g094700 // Medtr4g119220 // Medtr7g080117
GO:0006778	P	porphyrin metabolic process	10	4874	14	8166	0.27	1	// Medtr8g095320 // Medtr1g085730 // Medtr4g019850 // Medtr5g098800 // Medtr2g076340 // Medtr7g088340 // Medtr3g026780 // Medtr3g075110 // Medtr3g072330 // Medtr5g009070	// Medtr8g095320 // Medtr1g085730 // Medtr3g075110 // Medtr4g019850 // Medtr5g098800 // Medtr2g076340 // Medtr7g088340 // Medtr7g034345 // Medtr3g026780 // Medtr3g072330 // Medtr2g015390 // Medtr3g104260 // Medtr5g009070 // Medtr8g100120
GO:0006779	P	porphyrin biosynthetic process	10	4874	14	8166	0.27	1	// Medtr8g095320 // Medtr1g085730 // Medtr4g019850 // Medtr5g098800 // Medtr2g076340 // Medtr7g088340 // Medtr3g026780 // Medtr3g075110 // Medtr3g072330 // Medtr5g009070	// Medtr8g095320 // Medtr1g085730 // Medtr3g075110 // Medtr4g019850 // Medtr5g098800 // Medtr2g076340 // Medtr7g088340 // Medtr7g034345 // Medtr3g026780 // Medtr3g072330 // Medtr2g015390 // Medtr3g104260 // Medtr5g009070 // Medtr8g100120
GO:0016998	P	cell wall macromolecule catabolic process	6	4874	13	8166	0.9	1	// Medtr4g094730 // Medtr8g014500 // Medtr2g099470 // Medtr8g074350 // Medtr8g074335 // Medtr5g085790	// Medtr8g074350 // Medtr7g110780 // Medtr2g099470 // Medtr2g099465 // Medtr8g014500 // Medtr4g094730 // Medtr8g074330 // Medtr8g074335 // Medtr2g024290 // Medtr3g118390 // Medtr5g085790 // Medtr7g079350 // Medtr5g019050
GO:0032446	P	protein modification by small protein conjugation	32	4874	51	8166	0.39	1	// Medtr8g077205 // Medtr4g063800 // Medtr6g008170 // Medtr3g085610 // Medtr7g059405 // Medtr3g091510 // Medtr7g116600 // Medtr3g466220 // Medtr3g008270 // Medtr4g094468 // Medtr8g092870 // Medtr5g034440 // Medtr3g096370 // Medtr7g117890 // Medtr4g131690 // Medtr8g080280 // Medtr3g008280 // Medtr7g093600 // Medtr3g078340 // Medtr5g015210 // Medtr4g107010 // Medtr1g100820 // Medtr3g115670 // Medtr…	// Medtr5g077510 // Medtr6g071340 // Medtr4g063800 // Medtr3g008270 // Medtr6g008170 // Medtr2g087350 // Medtr7g059405 // Medtr1g017770 // Medtr7g116600 // Medtr3g466220 // Medtr8g027140 // Medtr8g077205 // Medtr4g051515 // Medtr4g094468 // Medtr8g092870 // Medtr7g106340 // Medtr5g034440 // Medtr3g017590 // Medtr3g096370 // Medtr1g056870 // Medtr7g005940 // Medtr1g056880 // Medtr7g117890 // Medtr…
GO:0022900	P	electron transport chain	7	4874	15	8166	0.9	1	// Medtr4g098490 // Medtr7g021740 // Medtr5g006320 // Medtr7g021720 // Medtr5g020050 // Medtr1g086380 // Medtr0212s0040	// Medtr4g098490 // Medtr7g021740 // Medtr7g021750 // Medtr7g021720 // Medtr5g006320 // Medtr2g006290 // Medtr4g050850 // Medtr5g055290 // Medtr5g020050 // Medtr4g006120 // Medtr1g086380 // Medtr8g014470 // Medtr0212s0040 // Medtr1g112050 // Medtr8g088720
GO:0006073	P	cellular glucan metabolic process	8	4874	15	8166	0.78	1	// Medtr4g070430 // Medtr7g111020 // Medtr7g015970 // Medtr2g023320 // Medtr3g091570 // Medtr5g097010 // Medtr7g079490 // Medtr2g461970	// Medtr4g070430 // Medtr2g461970 // Medtr7g111020 // Medtr4g131760 // Medtr7g015970 // Medtr3g082150 // Medtr6g015905 // Medtr8g024340 // Medtr1g078000 // Medtr2g023320 // Medtr5g097010 // Medtr7g079490 // Medtr4g094595 // Medtr3g091570 // Medtr3g112070
GO:0000097	P	sulfur amino acid biosynthetic process	11	4874	16	8166	0.32	1	// Medtr7g078070 // Medtr8g105860 // Medtr8g028040 // Medtr3g079640 // Medtr1g081610 // Medtr7g086300 // Medtr7g087110 // Medtr1g081620 // Medtr4g087520 // Medtr5g023760 // Medtr4g123810	// Medtr7g078070 // Medtr1g081610 // Medtr8g105860 // Medtr8g028040 // Medtr3g058410 // Medtr7g087110 // Medtr3g079640 // Medtr7g086300 // Medtr1g081620 // Medtr4g087520 // Medtr5g095470 // Medtr7g102120 // Medtr4g087510 // Medtr5g023760 // Medtr6g027920 // Medtr4g123810
GO:0000096	P	sulfur amino acid metabolic process	21	4874	32	8166	0.31	1	// Medtr1g081620 // Medtr7g078070 // Medtr8g091280 // Medtr5g023760 // Medtr8g105860 // Medtr1g087760 // Medtr8g023140 // Medtr8g061360 // Medtr5g011400 // Medtr3g083980 // Medtr5g014820 // Medtr1g081610 // Medtr8g028040 // Medtr7g086300 // Medtr6g463260 // Medtr7g087110 // Medtr3g079640 // Medtr4g087520 // Medtr8g098930 // Medtr5g033230 // Medtr4g123810	// Medtr7g078070 // Medtr8g028600 // Medtr6g463260 // Medtr4g087520 // Medtr5g095470 // Medtr8g091280 // Medtr3g083980 // Medtr8g105860 // Medtr1g087760 // Medtr8g023140 // Medtr8g061360 // Medtr3g079640 // Medtr1g081610 // Medtr6g091760 // Medtr8g098930 // Medtr8g028040 // Medtr5g011400 // Medtr3g058410 // Medtr7g086300 // Medtr3g072680 // Medtr7g102120 // Medtr5g033230 // Medtr5g015020 // Medtr…
GO:0055114	P	oxidation reduction	290	4874	759	8166	1	1	// Medtr1g061240 // Medtr5g032870 // Medtr1g066930 // Medtr1g060550 // Medtr4g030890 // Medtr7g021720 // Medtr3g009480 // Medtr8g461030 // Medtr3g072810 // Medtr1g023720 // Medtr7g012950 // Medtr4g021350 // Medtr2g065470 // Medtr3g054410 // Medtr7g017900 // Medtr6g029200 // Medtr8g463760 // Medtr3g078550 // Medtr5g094535 // Medtr4g098490 // Medtr2g060550 // Medtr2g009750 // Medtr3g071980 // Medtr…	// Medtr4g094495 // Medtr1g081290 // Medtr2g084010 // Medtr4g094492 // Medtr1g060550 // Medtr4g091240 // Medtr7g078010 // Medtr4g021350 // Medtr3g054410 // Medtr7g017900 // Medtr4g098490 // Medtr1g019410 // Medtr3g078170 // Medtr0009s0050 // Medtr3g071980 // Medtr4g026050 // Medtr1g102950 // Medtr7g088340 // Medtr3g009760 // Medtr8g030590 // Medtr4g087110 // Medtr7g077670 // Medtr7g080117 // Medt…
GO:0016054	P	organic acid catabolic process	7	4874	12	8166	0.66	1	// Medtr4g084110 // Medtr4g103830 // Medtr4g072020 // Medtr1g064090 // Medtr4g132360 // Medtr3g095490 // Medtr2g036040	// Medtr4g084110 // Medtr7g101395 // Medtr4g132360 // Medtr4g103830 // Medtr2g036040 // Medtr1g064090 // Medtr5g098720 // Medtr3g095490 // Medtr5g014260 // Medtr1g094780 // Medtr7g101425 // Medtr4g072020
GO:0016051	P	carbohydrate biosynthetic process	25	4874	39	8166	0.35	1	// Medtr5g065880 // Medtr8g105740 // Medtr8g027765 // Medtr1g032730 // Medtr1g040560 // Medtr5g097010 // Medtr3g091570 // Medtr7g015970 // Medtr2g023320 // Medtr7g007320 // Medtr4g036090 // Medtr4g070430 // Medtr6g009330 // Medtr1g054980 // Medtr8g098345 // Medtr7g080270 // Medtr4g129270 // Medtr3g087590 // Medtr8g063790 // Medtr7g111020 // Medtr8g090330 // Medtr1g109620 // Medtr2g073260 // Medtr…	// Medtr4g094595 // Medtr5g430730 // Medtr8g105740 // Medtr8g027765 // Medtr1g032730 // Medtr8g024340 // Medtr3g008500 // Medtr2g073260 // Medtr5g097010 // Medtr4g101600 // Medtr3g091570 // Medtr3g112070 // Medtr4g131760 // Medtr7g015970 // Medtr1g109620 // Medtr2g023320 // Medtr7g007320 // Medtr4g036090 // Medtr4g070430 // Medtr6g009330 // Medtr1g054980 // Medtr1g040560 // Medtr8g098345 // Medtr…
GO:0006119	P	oxidative phosphorylation	8	4874	12	8166	0.43	1	// Medtr7g021740 // Medtr7g033765 // Medtr7g021720 // Medtr7g033755 // Medtr5g022790 // Medtr0212s0040 // Medtr7g117900 // Medtr4g051103	// Medtr7g021740 // Medtr2g023290 // Medtr7g033765 // Medtr7g021720 // Medtr7g033755 // Medtr5g022790 // Medtr4g006120 // Medtr4g103330 // Medtr0212s0040 // Medtr7g117900 // Medtr4g051103 // Medtr5g090760
GO:0071103	P	DNA conformation change	25	4874	34	8166	0.069	1	// Medtr0245s0010 // Medtr1g051230 // Medtr1g071040 // Medtr3g084800 // Medtr8g063500 // Medtr7g096280 // Medtr7g113160 // Medtr4g097130 // Medtr7g089790 // Medtr4g063275 // Medtr5g078330 // Medtr5g029820 // Medtr4g132367 // Medtr3g061440 // Medtr8g038460 // Medtr4g071180 // Medtr2g098510 // Medtr3g065570 // Medtr5g063620 // Medtr4g063220 // Medtr0172s0010 // Medtr3g031040 // Medtr3g070920 // Med…	// Medtr0245s0010 // Medtr1g051230 // Medtr1g071040 // Medtr2g035230 // Medtr3g084800 // Medtr8g063500 // Medtr5g029820 // Medtr3g070920 // Medtr3g462510 // Medtr4g097130 // Medtr7g089790 // Medtr8g086640 // Medtr4g063275 // Medtr5g078330 // Medtr7g096280 // Medtr4g132367 // Medtr3g061440 // Medtr2g098510 // Medtr4g088025 // Medtr4g071180 // Medtr8g038460 // Medtr7g099610 // Medtr3g065570 // Medt…
GO:0033674	P	positive regulation of kinase activity	5	4874	8	8166	0.59	1	// Medtr4g045973 // Medtr2g089785 // Medtr7g079020 // Medtr8g094940 // Medtr3g008260	// Medtr7g079020 // Medtr4g109390 // Medtr4g045973 // Medtr8g464780 // Medtr6g004070 // Medtr8g094940 // Medtr3g008260 // Medtr2g089785
GO:0042398	P	cellular amino acid derivative biosynthetic process	17	4874	32	8166	0.83	1	// Medtr8g091280 // Medtr5g011400 // Medtr1g087760 // Medtr8g098350 // Medtr8g023140 // Medtr3g070290 // Medtr8g061360 // Medtr8g069905 // Medtr1g115850 // Medtr5g033230 // Medtr6g463260 // Medtr2g099090 // Medtr8g098930 // Medtr1g114520 // Medtr4g072020 // Medtr4g123810 // Medtr3g077590	// Medtr8g028600 // Medtr6g463260 // Medtr8g069905 // Medtr2g099090 // Medtr1g115840 // Medtr3g077590 // Medtr8g091280 // Medtr2g072510 // Medtr1g087760 // Medtr8g023140 // Medtr1g114520 // Medtr8g061360 // Medtr5g015020 // Medtr6g091760 // Medtr8g098930 // Medtr1g115820 // Medtr7g112130 // Medtr5g011400 // Medtr5g010250 // Medtr8g098350 // Medtr3g072680 // Medtr7g102120 // Medtr5g033230 // Medtr…
GO:0009142	P	nucleoside triphosphate biosynthetic process	8	4874	14	8166	0.68	1	// Medtr7g033765 // Medtr4g107500 // Medtr1g009760 // Medtr7g033755 // Medtr5g022790 // Medtr0212s0040 // Medtr7g117900 // Medtr4g051103	// Medtr3g108800 // Medtr2g023290 // Medtr7g033765 // Medtr7g033755 // Medtr1g009760 // Medtr2g036650 // Medtr5g022790 // Medtr4g103330 // Medtr4g107500 // Medtr0212s0040 // Medtr7g117900 // Medtr4g051103 // Medtr6g011310 // Medtr5g090760
GO:0009145	P	purine nucleoside triphosphate biosynthetic process	8	4874	14	8166	0.68	1	// Medtr7g033765 // Medtr4g107500 // Medtr1g009760 // Medtr7g033755 // Medtr5g022790 // Medtr0212s0040 // Medtr7g117900 // Medtr4g051103	// Medtr3g108800 // Medtr2g023290 // Medtr7g033765 // Medtr7g033755 // Medtr1g009760 // Medtr2g036650 // Medtr5g022790 // Medtr4g103330 // Medtr4g107500 // Medtr0212s0040 // Medtr7g117900 // Medtr4g051103 // Medtr6g011310 // Medtr5g090760
GO:0005992	P	trehalose biosynthetic process	9	4874	12	8166	0.22	1	// Medtr8g090330 // Medtr8g105740 // Medtr8g027765 // Medtr1g032730 // Medtr1g109620 // Medtr4g036090 // Medtr2g073260 // Medtr4g129270 // Medtr8g063790	// Medtr4g101600 // Medtr8g090330 // Medtr8g105740 // Medtr5g063080 // Medtr8g027765 // Medtr2g073260 // Medtr1g109620 // Medtr3g008500 // Medtr4g036090 // Medtr1g032730 // Medtr4g129270 // Medtr8g063790
GO:0009063	P	cellular amino acid catabolic process	7	4874	12	8166	0.66	1	// Medtr4g084110 // Medtr4g103830 // Medtr4g072020 // Medtr1g064090 // Medtr4g132360 // Medtr3g095490 // Medtr2g036040	// Medtr4g084110 // Medtr7g101395 // Medtr4g132360 // Medtr4g103830 // Medtr2g036040 // Medtr1g064090 // Medtr5g098720 // Medtr3g095490 // Medtr5g014260 // Medtr1g094780 // Medtr7g101425 // Medtr4g072020
GO:0009060	P	aerobic respiration	6	4874	10	8166	0.63	1	// Medtr4g079860 // Medtr2g061630 // Medtr5g020050 // Medtr2g006820 // Medtr5g023740 // Medtr8g463920	// Medtr3g048920 // Medtr5g020050 // Medtr2g061630 // Medtr4g079860 // Medtr5g091930 // Medtr2g092930 // Medtr2g006820 // Medtr5g023740 // Medtr8g463920 // Medtr1g094010
GO:0009067	P	aspartate family amino acid biosynthetic process	11	4874	18	8166	0.55	1	// Medtr8g105860 // Medtr4g092620 // Medtr8g036035 // Medtr3g079640 // Medtr3g087220 // Medtr7g075090 // Medtr7g086300 // Medtr8g028145 // Medtr8g083210 // Medtr1g088775 // Medtr4g125700	// Medtr5g071360 // Medtr8g036020 // Medtr8g105860 // Medtr4g092620 // Medtr1g101400 // Medtr8g036035 // Medtr3g464580 // Medtr3g079640 // Medtr3g087220 // Medtr7g075090 // Medtr7g086300 // Medtr8g028145 // Medtr3g084500 // Medtr8g036050 // Medtr8g083210 // Medtr6g027920 // Medtr1g088775 // Medtr4g125700
GO:0009066	P	aspartate family amino acid metabolic process	20	4874	33	8166	0.53	1	// Medtr8g091280 // Medtr6g463260 // Medtr8g105860 // Medtr4g092620 // Medtr8g036035 // Medtr8g023140 // Medtr8g061360 // Medtr5g011400 // Medtr3g079640 // Medtr3g087220 // Medtr7g075090 // Medtr7g086300 // Medtr8g028145 // Medtr4g125700 // Medtr5g099180 // Medtr8g083210 // Medtr8g098930 // Medtr5g033230 // Medtr1g088775 // Medtr1g087760	// Medtr5g071360 // Medtr1g101400 // Medtr8g028600 // Medtr6g463260 // Medtr3g087220 // Medtr8g091280 // Medtr8g105860 // Medtr1g087760 // Medtr8g036035 // Medtr8g023140 // Medtr8g061360 // Medtr3g079640 // Medtr7g075090 // Medtr3g084500 // Medtr8g083210 // Medtr8g098930 // Medtr5g099180 // Medtr4g125700 // Medtr4g092620 // Medtr5g011400 // Medtr3g464580 // Medtr7g086300 // Medtr3g072680 // Medtr…
GO:0009064	P	glutamine family amino acid metabolic process	18	4874	25	8166	0.15	1	// Medtr5g015300 // Medtr4g072020 // Medtr5g042880 // Medtr4g103680 // Medtr3g088970 // Medtr4g103830 // Medtr2g075780 // Medtr3g108460 // Medtr1g062620 // Medtr7g451450 // Medtr7g090160 // Medtr2g021255 // Medtr3g095490 // Medtr6g071070 // Medtr1g068845 // Medtr3g065250 // Medtr3g069080 // Medtr1g012540	// Medtr5g015300 // Medtr2g075770 // Medtr3g095490 // Medtr7g451450 // Medtr1g062620 // Medtr3g065250 // Medtr4g020110 // Medtr4g103830 // Medtr7g063650 // Medtr3g035970 // Medtr6g071070 // Medtr0417s0020 // Medtr2g021255 // Medtr6g075210 // Medtr5g042880 // Medtr3g088970 // Medtr7g090160 // Medtr4g103680 // Medtr3g069080 // Medtr4g072020 // Medtr3g064740 // Medtr1g012540 // Medtr2g075780 // Medt…
GO:0043549	P	regulation of kinase activity	8	4874	14	8166	0.68	1	// Medtr2g089785 // Medtr8g094940 // Medtr4g045973 // Medtr2g102550 // Medtr5g088980 // Medtr3g102520 // Medtr3g008260 // Medtr7g079020	// Medtr7g079020 // Medtr3g088415 // Medtr4g109390 // Medtr4g045973 // Medtr8g464780 // Medtr5g015670 // Medtr6g004070 // Medtr2g102550 // Medtr5g088980 // Medtr3g102520 // Medtr8g063120 // Medtr3g008260 // Medtr8g094940 // Medtr2g089785
GO:0016570	P	histone modification	12	4874	16	8166	0.16	1	// Medtr3g077160 // Medtr5g013420 // Medtr4g089070 // Medtr7g084090 // Medtr5g021500 // Medtr3g077120 // Medtr5g004640 // Medtr5g018850 // Medtr4g055080 // Medtr3g011440 // Medtr7g052480 // Medtr8g070075	// Medtr3g077160 // Medtr5g013420 // Medtr4g089070 // Medtr3g117490 // Medtr3g118535 // Medtr5g021500 // Medtr7g099060 // Medtr3g077120 // Medtr5g004640 // Medtr5g007040 // Medtr7g084090 // Medtr5g018850 // Medtr4g055080 // Medtr3g011440 // Medtr7g052480 // Medtr8g070075
GO:0071669	P	plant-type cell wall organization or biogenesis	7	4874	15	8166	0.9	1	// Medtr7g061720 // Medtr3g064510 // Medtr4g081950 // Medtr5g079950 // Medtr3g094040 // Medtr4g063975 // Medtr5g076950	// Medtr4g102450 // Medtr3g064510 // Medtr1g026020 // Medtr2g097030 // Medtr7g061720 // Medtr6g012520 // Medtr4g081950 // Medtr3g094040 // Medtr5g079950 // Medtr7g110990 // Medtr5g076950 // Medtr3g466790 // Medtr7g011060 // Medtr4g063975 // Medtr5g011210
GO:0006818	P	hydrogen transport	10	4874	13	8166	0.16	1	// Medtr7g033765 // Medtr4g115970 // Medtr7g033755 // Medtr5g022790 // Medtr7g101170 // Medtr4g005280 // Medtr0212s0040 // Medtr7g117900 // Medtr4g051103 // Medtr1g112870	// Medtr2g023290 // Medtr7g033765 // Medtr4g115970 // Medtr7g033755 // Medtr5g022790 // Medtr7g101170 // Medtr4g103330 // Medtr4g005280 // Medtr0212s0040 // Medtr7g117900 // Medtr4g051103 // Medtr1g112870 // Medtr5g090760
GO:0006813	P	potassium ion transport	8	4874	12	8166	0.43	1	// Medtr5g077770 // Medtr3g107720 // Medtr4g113530 // Medtr2g460590 // Medtr4g130820 // Medtr8g031550 // Medtr2g019530 // Medtr7g076700	// Medtr5g077770 // Medtr1g064240 // Medtr3g107720 // Medtr8g031550 // Medtr4g113530 // Medtr2g460590 // Medtr4g092790 // Medtr3g108320 // Medtr2g006870 // Medtr4g130820 // Medtr2g019530 // Medtr7g076700
GO:0006812	P	cation transport	72	4874	119	8166	0.47	1	// Medtr2g026670 // Medtr8g069920 // Medtr7g076700 // Medtr3g097560 // Medtr3g087770 // Medtr4g115970 // Medtr1g081900 // Medtr4g008150 // Medtr2g064405 // Medtr4g064893 // Medtr4g133900 // Medtr2g105640 // Medtr1g078090 // Medtr8g031550 // Medtr2g035840 // Medtr5g071990 // Medtr1g112870 // Medtr8g024240 // Medtr5g077770 // Medtr7g056413 // Medtr7g073480 // Medtr4g008170 // Medtr3g055600 // Medtr…	// Medtr3g087770 // Medtr5g025150 // Medtr2g105640 // Medtr2g035840 // Medtr1g112870 // Medtr8g096700 // Medtr2g460590 // Medtr4g083570 // Medtr4g094238 // Medtr6g007887 // Medtr4g094232 // Medtr5g077770 // Medtr1g083310 // Medtr2g026030 // Medtr2g006870 // Medtr7g117900 // Medtr2g019530 // Medtr8g079250 // Medtr7g033765 // Medtr3g081580 // Medtr4g107500 // Medtr3g072000 // Medtr4g112430 // Medtr…
GO:0006811	P	ion transport	84	4874	146	8166	0.73	1	// Medtr2g026670 // Medtr8g069920 // Medtr7g076700 // Medtr3g097560 // Medtr7g095430 // Medtr3g087770 // Medtr4g115970 // Medtr7g022870 // Medtr1g081900 // Medtr4g008150 // Medtr2g064405 // Medtr4g064893 // Medtr4g133900 // Medtr2g105640 // Medtr1g078090 // Medtr8g031550 // Medtr2g035840 // Medtr5g071990 // Medtr1g112870 // Medtr8g024240 // Medtr5g077770 // Medtr7g056413 // Medtr7g073480 // Medtr…	// Medtr7g033755 // Medtr5g025150 // Medtr2g105640 // Medtr2g035840 // Medtr1g112870 // Medtr8g096700 // Medtr3g082700 // Medtr2g460590 // Medtr4g083570 // Medtr4g094238 // Medtr6g007887 // Medtr1g074930 // Medtr4g094232 // Medtr7g022890 // Medtr5g077770 // Medtr5g061860 // Medtr4g011970 // Medtr1g083310 // Medtr4g084620 // Medtr2g026030 // Medtr2g006870 // Medtr7g117900 // Medtr2g019530 // Medtr…
GO:0006810	P	transport	337	4874	590	8166	0.9	1	// Medtr2g078960 // Medtr3g070210 // Medtr3g005010 // Medtr6g065650 // Medtr4g070810 // Medtr7g113960 // Medtr6g004220 // Medtr3g087770 // Medtr4g124040 // Medtr4g133968 // Medtr3g116060 // Medtr7g066690 // Medtr2g460600 // Medtr7g087410 // Medtr2g105640 // Medtr8g102860 // Medtr5g034780 // Medtr2g088400 // Medtr4g013300 // Medtr4g033435 // Medtr7g101190 // Medtr2g030530 // Medtr2g028790 // Medtr…	// Medtr4g022570 // Medtr4g070810 // Medtr7g113960 // Medtr1g105605 // Medtr4g124040 // Medtr4g071465 // Medtr8g024240 // Medtr5g034780 // Medtr8g011270 // Medtr2g088400 // Medtr2g005510 // Medtr1g056550 // Medtr6g027190 // Medtr4g415300 // Medtr2g460590 // Medtr8g018747 // Medtr7g092250 // Medtr4g094405 // Medtr4g028360 // Medtr5g077770 // Medtr4g011970 // Medtr8g106670 // Medtr4g027840 // Medtr…
GO:0006816	P	calcium ion transport	6	4874	9	8166	0.47	1	// Medtr4g008170 // Medtr7g068380 // Medtr4g016720 // Medtr2g105640 // Medtr7g100110 // Medtr2g038310	// Medtr4g008170 // Medtr5g070330 // Medtr7g068380 // Medtr4g016720 // Medtr7g100110 // Medtr2g105640 // Medtr7g095710 // Medtr8g027160 // Medtr2g038310
GO:0006952	P	defense response	127	4874	279	8166	1	1	// Medtr6g015510 // Medtr6g071430 // Medtr3g023320 // Medtr0391s0020 // Medtr3g435040 // Medtr3g021380 // Medtr7g021000 // Medtr1g036520 // Medtr7g069160 // Medtr3g058880 // Medtr7g078300 // Medtr4g081280 // Medtr4g080320 // Medtr8g011850 // Medtr8g011170 // Medtr6g015680 // Medtr3g053200 // Medtr0421s0010 // Medtr6g087260 // Medtr4g014770 // Medtr3g033380 // Medtr3g022230 // Medtr3g015560 // Med…	// Medtr6g015510 // Medtr6g071430 // Medtr2g035150 // Medtr2g083520 // Medtr3g056320 // Medtr8g042440 // Medtr8g012775 // Medtr3g464950 // Medtr5g027910 // Medtr4g020590 // Medtr4g081330 // Medtr3g023320 // Medtr4g120760 // Medtr8g012835 // Medtr7g078790 // Medtr3g012060 // Medtr4g081230 // Medtr3g435040 // Medtr8g011300 // Medtr0038s0060 // Medtr4g051682 // Medtr4g014990 // Medtr2g035320 // Medt…
GO:0006950	P	response to stress	193	4874	437	8166	1	1	// Medtr6g015510 // Medtr6g071430 // Medtr1g051380 // Medtr4g030890 // Medtr4g106380 // Medtr3g023320 // Medtr0391s0020 // Medtr3g435040 // Medtr6g015490 // Medtr1g100683 // Medtr1g116980 // Medtr5g063920 // Medtr4g130880 // Medtr3g021380 // Medtr7g021000 // Medtr1g036520 // Medtr3g034430 // Medtr7g093540 // Medtr3g058880 // Medtr8g106140 // Medtr7g078300 // Medtr4g081280 // Medtr4g080320 // Medt…	// Medtr2g084010 // Medtr1g051380 // Medtr5g027910 // Medtr4g081330 // Medtr4g120760 // Medtr8g012835 // Medtr3g435040 // Medtr8g087940 // Medtr4g130880 // Medtr4g029180 // Medtr7g078300 // Medtr3g011280 // Medtr5g092440 // Medtr8g098400 // Medtr2g084080 // Medtr7g022220 // Medtr3g053200 // Medtr2g041070 // Medtr4g014770 // Medtr3g033380 // Medtr7g072480 // Medtr4g020590 // Medtr8g012795 // Medtr…
GO:0045333	P	cellular respiration	8	4874	13	8166	0.57	1	// Medtr7g021740 // Medtr2g061630 // Medtr7g021720 // Medtr5g020050 // Medtr4g079860 // Medtr2g006820 // Medtr5g023740 // Medtr8g463920	// Medtr3g048920 // Medtr7g021740 // Medtr5g020050 // Medtr2g061630 // Medtr7g021720 // Medtr4g006120 // Medtr4g079860 // Medtr5g091930 // Medtr2g092930 // Medtr2g006820 // Medtr5g023740 // Medtr8g463920 // Medtr1g094010
GO:0046903	P	secretion	7	4874	8	8166	0.1	1	// Medtr4g094405 // Medtr1g100220 // Medtr1g050505 // Medtr4g080110 // Medtr3g090170 // Medtr1g080910 // Medtr7g108785	// Medtr4g094405 // Medtr1g100220 // Medtr5g011790 // Medtr1g050505 // Medtr4g080110 // Medtr3g090170 // Medtr1g080910 // Medtr7g108785
GO:0051604	P	protein maturation	6	4874	8	8166	0.31	1	// Medtr7g012820 // Medtr4g112860 // Medtr3g106160 // Medtr2g058970 // Medtr6g013660 // Medtr7g113740	// Medtr7g012820 // Medtr2g103570 // Medtr4g112860 // Medtr3g106160 // Medtr3g027890 // Medtr2g058970 // Medtr6g013660 // Medtr7g113740
GO:0044272	P	sulfur compound biosynthetic process	18	4874	25	8166	0.15	1	// Medtr1g081620 // Medtr7g078070 // Medtr4g087520 // Medtr2g090140 // Medtr8g098350 // Medtr8g028040 // Medtr3g462950 // Medtr1g081610 // Medtr2g099090 // Medtr7g086300 // Medtr7g108680 // Medtr7g087110 // Medtr3g079640 // Medtr1g050432 // Medtr8g105860 // Medtr1g106190 // Medtr5g023760 // Medtr4g123810	// Medtr7g078070 // Medtr2g090140 // Medtr4g087520 // Medtr5g095470 // Medtr2g099090 // Medtr8g105860 // Medtr3g079640 // Medtr1g081610 // Medtr7g108680 // Medtr3g058410 // Medtr8g028040 // Medtr5g010250 // Medtr8g098350 // Medtr7g086300 // Medtr7g087110 // Medtr7g102120 // Medtr1g106190 // Medtr4g087510 // Medtr3g462950 // Medtr1g081620 // Medtr4g076870 // Medtr1g050432 // Medtr5g023760 // Medtr…
GO:0006213	P	pyrimidine nucleoside metabolic process	5	4874	6	8166	0.23	1	// Medtr3g017580 // Medtr8g101570 // Medtr8g038390 // Medtr3g063110 // Medtr6g071210	// Medtr8g101570 // Medtr6g092660 // Medtr3g017580 // Medtr6g071210 // Medtr8g038390 // Medtr3g063110
GO:0006355	P	regulation of transcription, DNA-dependent	271	4874	526	8166	1	1	// Medtr2g090900 // Medtr3g073420 // Medtr7g070220 // Medtr3g096920 // Medtr8g027465 // Medtr0001s0490 // Medtr5g094740 // Medtr1g100777 // Medtr4g070860 // Medtr4g086165 // Medtr7g089800 // Medtr5g091390 // Medtr8g062700 // Medtr5g015680 // Medtr1g021435 // Medtr5g078330 // Medtr1g097300 // Medtr7g086780 // Medtr6g026800 // Medtr1g073840 // Medtr4g058910 // Medtr2g059540 // Medtr5g089870 // Medt…	// Medtr1g048610 // Medtr2g090900 // Medtr5g094740 // Medtr8g099750 // Medtr5g091390 // Medtr8g027860 // Medtr6g016375 // Medtr8g102240 // Medtr1g021435 // Medtr4g133470 // Medtr4g028130 // Medtr1g073840 // Medtr4g058910 // Medtr2g059540 // Medtr8g099350 // Medtr5g089870 // Medtr7g073430 // Medtr4g134460 // Medtr1g086790 // Medtr4g130900 // Medtr4g086220 // Medtr1g043350 // Medtr5g066990 // Medtr…
GO:0006350	P	transcription	300	4874	561	8166	1	1	// Medtr2g090900 // Medtr3g073420 // Medtr7g070220 // Medtr3g096920 // Medtr3g060690 // Medtr8g027465 // Medtr0001s0490 // Medtr5g094740 // Medtr1g100777 // Medtr4g070860 // Medtr4g086165 // Medtr7g089800 // Medtr5g091390 // Medtr8g062700 // Medtr5g015680 // Medtr1g021435 // Medtr5g078330 // Medtr1g097300 // Medtr7g086780 // Medtr6g026800 // Medtr1g073840 // Medtr4g058910 // Medtr2g059540 // Medt…	// Medtr1g048610 // Medtr2g090900 // Medtr3g060690 // Medtr5g094740 // Medtr8g099750 // Medtr5g091390 // Medtr8g027860 // Medtr6g016375 // Medtr8g102240 // Medtr1g021435 // Medtr4g133470 // Medtr4g028130 // Medtr1g073840 // Medtr4g058910 // Medtr2g059540 // Medtr8g099350 // Medtr5g089870 // Medtr7g073430 // Medtr4g134460 // Medtr1g086790 // Medtr4g130900 // Medtr4g086220 // Medtr1g043350 // Medtr…
GO:0006351	P	transcription, DNA-dependent	300	4874	561	8166	1	1	// Medtr2g090900 // Medtr3g073420 // Medtr7g070220 // Medtr3g096920 // Medtr3g060690 // Medtr8g027465 // Medtr0001s0490 // Medtr5g094740 // Medtr1g100777 // Medtr4g070860 // Medtr4g086165 // Medtr7g089800 // Medtr5g091390 // Medtr8g062700 // Medtr5g015680 // Medtr1g021435 // Medtr5g078330 // Medtr1g097300 // Medtr7g086780 // Medtr6g026800 // Medtr1g073840 // Medtr4g058910 // Medtr2g059540 // Medt…	// Medtr1g048610 // Medtr2g090900 // Medtr3g060690 // Medtr5g094740 // Medtr8g099750 // Medtr5g091390 // Medtr8g027860 // Medtr6g016375 // Medtr8g102240 // Medtr1g021435 // Medtr4g133470 // Medtr4g028130 // Medtr1g073840 // Medtr4g058910 // Medtr2g059540 // Medtr8g099350 // Medtr5g089870 // Medtr7g073430 // Medtr4g134460 // Medtr1g086790 // Medtr4g130900 // Medtr4g086220 // Medtr1g043350 // Medtr…
GO:0006352	P	transcription initiation	6	4874	14	8166	0.94	1	// Medtr4g089070 // Medtr5g021500 // Medtr7g101840 // Medtr8g096950 // Medtr1g007370 // Medtr2g025590	// Medtr1g063850 // Medtr8g096950 // Medtr4g089070 // Medtr3g117490 // Medtr5g021500 // Medtr0172s0030 // Medtr7g099060 // Medtr2g025590 // Medtr5g007040 // Medtr1g007370 // Medtr3g033150 // Medtr7g101840 // Medtr3g118290 // Medtr3g090900
GO:0043414	P	macromolecule methylation	10	4874	12	8166	0.08	1	// Medtr4g100980 // Medtr5g013420 // Medtr7g084090 // Medtr8g071100 // Medtr4g017850 // Medtr5g018850 // Medtr3g011440 // Medtr7g052480 // Medtr8g070075 // Medtr5g023660	// Medtr4g100980 // Medtr5g013420 // Medtr7g084090 // Medtr6g088715 // Medtr8g071100 // Medtr4g017850 // Medtr7g052480 // Medtr5g018850 // Medtr3g011440 // Medtr6g065580 // Medtr8g070075 // Medtr5g023660
GO:0032774	P	RNA biosynthetic process	301	4874	562	8166	1	1	// Medtr2g090900 // Medtr3g073420 // Medtr7g070220 // Medtr3g096920 // Medtr3g060690 // Medtr8g027465 // Medtr0001s0490 // Medtr5g094740 // Medtr1g100777 // Medtr4g070860 // Medtr4g086165 // Medtr7g089800 // Medtr5g091390 // Medtr8g062700 // Medtr5g015680 // Medtr1g021435 // Medtr5g078330 // Medtr1g097300 // Medtr7g086780 // Medtr6g026800 // Medtr1g073840 // Medtr4g058910 // Medtr2g059540 // Medt…	// Medtr1g048610 // Medtr2g090900 // Medtr3g060690 // Medtr5g094740 // Medtr8g099750 // Medtr5g091390 // Medtr8g027860 // Medtr6g016375 // Medtr8g102240 // Medtr1g021435 // Medtr4g133470 // Medtr4g028130 // Medtr1g073840 // Medtr4g058910 // Medtr2g059540 // Medtr8g099350 // Medtr5g089870 // Medtr7g073430 // Medtr4g134460 // Medtr1g086790 // Medtr4g130900 // Medtr4g086220 // Medtr1g043350 // Medtr…
GO:0070647	P	protein modification by small protein conjugation or removal	32	4874	51	8166	0.39	1	// Medtr8g077205 // Medtr4g063800 // Medtr6g008170 // Medtr3g085610 // Medtr7g059405 // Medtr3g091510 // Medtr7g116600 // Medtr3g466220 // Medtr3g008270 // Medtr4g094468 // Medtr8g092870 // Medtr5g034440 // Medtr3g096370 // Medtr7g117890 // Medtr4g131690 // Medtr8g080280 // Medtr3g008280 // Medtr7g093600 // Medtr3g078340 // Medtr5g015210 // Medtr4g107010 // Medtr1g100820 // Medtr3g115670 // Medtr…	// Medtr5g077510 // Medtr6g071340 // Medtr4g063800 // Medtr3g008270 // Medtr6g008170 // Medtr2g087350 // Medtr7g059405 // Medtr1g017770 // Medtr7g116600 // Medtr3g466220 // Medtr8g027140 // Medtr8g077205 // Medtr4g051515 // Medtr4g094468 // Medtr8g092870 // Medtr7g106340 // Medtr5g034440 // Medtr3g017590 // Medtr3g096370 // Medtr1g056870 // Medtr7g005940 // Medtr1g056880 // Medtr7g117890 // Medtr…
GO:0015837	P	amine transport	8	4874	13	8166	0.57	1	// Medtr6g027630 // Medtr7g086510 // Medtr5g005160 // Medtr5g026780 // Medtr7g007850 // Medtr8g071820 // Medtr7g086610 // Medtr1g109380	// Medtr8g089340 // Medtr3g096760 // Medtr6g027630 // Medtr7g086510 // Medtr7g007850 // Medtr5g026780 // Medtr5g005160 // Medtr8g071820 // Medtr8g089360 // Medtr5g064750 // Medtr7g086610 // Medtr1g109380 // Medtr4g099270
GO:0030384	P	phosphoinositide metabolic process	17	4874	25	8166	0.26	1	// Medtr1g097690 // Medtr7g089950 // Medtr3g077990 // Medtr3g117220 // Medtr0151s0030 // Medtr1g097110 // Medtr4g085090 // Medtr1g071680 // Medtr7g100070 // Medtr8g043480 // Medtr5g006820 // Medtr8g095170 // Medtr4g124590 // Medtr1g078100 // Medtr6g042240 // Medtr1g062740 // Medtr8g023080	// Medtr4g098850 // Medtr3g117220 // Medtr0151s0030 // Medtr2g026060 // Medtr6g009260 // Medtr7g095260 // Medtr1g062740 // Medtr1g097690 // Medtr3g077990 // Medtr8g023080 // Medtr1g097110 // Medtr4g085090 // Medtr5g006820 // Medtr3g073100 // Medtr6g042240 // Medtr7g089950 // Medtr1g071680 // Medtr4g090525 // Medtr4g124590 // Medtr5g014090 // Medtr1g038810 // Medtr7g100070 // Medtr8g043480 // Medt…
GO:0042278	P	purine nucleoside metabolic process	14	4874	20	8166	0.24	1	// Medtr5g007870 // Medtr4g024920 // Medtr8g064850 // Medtr8g020880 // Medtr4g123930 // Medtr4g128240 // Medtr4g461070 // Medtr4g123810 // Medtr5g099370 // Medtr5g087550 // Medtr7g108940 // Medtr5g091050 // Medtr8g072640 // Medtr1g097460	// Medtr5g007870 // Medtr4g024920 // Medtr5g026430 // Medtr5g024880 // Medtr8g020880 // Medtr4g123930 // Medtr8g064850 // Medtr8g072640 // Medtr4g461070 // Medtr4g123810 // Medtr5g099370 // Medtr5g026480 // Medtr5g087550 // Medtr4g128240 // Medtr7g102120 // Medtr7g108940 // Medtr5g091050 // Medtr7g108540 // Medtr3g077740 // Medtr1g097460
GO:0005984	P	disaccharide metabolic process	16	4874	22	8166	0.15	1	// Medtr8g090330 // Medtr8g105740 // Medtr1g109620 // Medtr1g054980 // Medtr2g073260 // Medtr8g027765 // Medtr5g076830 // Medtr1g040560 // Medtr4g115620 // Medtr4g036090 // Medtr1g032730 // Medtr4g129270 // Medtr7g108930 // Medtr8g099985 // Medtr8g063790 // Medtr4g124660	// Medtr4g101600 // Medtr8g105740 // Medtr8g027765 // Medtr1g032730 // Medtr3g008500 // Medtr7g108930 // Medtr8g099985 // Medtr5g091340 // Medtr4g115620 // Medtr4g036090 // Medtr3g047380 // Medtr1g054980 // Medtr1g040560 // Medtr4g129270 // Medtr8g063790 // Medtr8g090330 // Medtr2g044070 // Medtr5g063080 // Medtr1g109620 // Medtr2g073260 // Medtr5g076830 // Medtr4g124660
GO:0005985	P	sucrose metabolic process	6	4874	9	8166	0.47	1	// Medtr1g054980 // Medtr5g076830 // Medtr1g040560 // Medtr4g115620 // Medtr7g108930 // Medtr4g124660	// Medtr3g047380 // Medtr2g044070 // Medtr1g054980 // Medtr5g091340 // Medtr5g076830 // Medtr1g040560 // Medtr4g115620 // Medtr7g108930 // Medtr4g124660
GO:0006508	P	proteolysis	160	4874	264	8166	0.41	1	// Medtr3g111630 // Medtr4g056420 // Medtr8g033150 // Medtr4g132420 // Medtr3g011560 // Medtr2g046740 // Medtr8g088150 // Medtr2g062990 // Medtr8g021130 // Medtr1g061940 // Medtr1g084020 // Medtr4g082265 // Medtr5g030360 // Medtr4g107470 // Medtr3g100480 // Medtr1g039010 // Medtr7g080230 // Medtr4g072340 // Medtr8g075010 // Medtr8g463650 // Medtr2g087710 // Medtr7g117430 // Medtr2g018600 // Medtr…	// Medtr4g021520 // Medtr3g097150 // Medtr3g111630 // Medtr0036s0050 // Medtr3g100390 // Medtr8g033150 // Medtr5g036290 // Medtr4g132420 // Medtr8g038280 // Medtr3g011560 // Medtr4g072340 // Medtr2g046740 // Medtr2g018630 // Medtr2g063110 // Medtr8g088150 // Medtr2g062990 // Medtr8g021130 // Medtr1g061940 // Medtr1g084020 // Medtr4g082265 // Medtr4g056420 // Medtr1g050545 // Medtr4g119970 // Medt…
GO:0046839	P	phospholipid dephosphorylation	7	4874	12	8166	0.66	1	// Medtr1g097690 // Medtr1g071680 // Medtr7g100070 // Medtr8g043480 // Medtr5g006820 // Medtr1g078100 // Medtr6g042240	// Medtr1g097690 // Medtr4g098850 // Medtr1g078100 // Medtr6g009260 // Medtr1g071680 // Medtr7g100070 // Medtr8g043480 // Medtr7g095260 // Medtr5g014090 // Medtr6g042240 // Medtr1g038810 // Medtr5g006820
GO:0016070	P	RNA metabolic process	399	4874	678	8166	0.68	1	// Medtr3g060690 // Medtr5g094740 // Medtr5g091390 // Medtr8g102240 // Medtr1g021435 // Medtr4g133470 // Medtr4g028130 // Medtr1g073840 // Medtr1g106040 // Medtr4g058910 // Medtr2g059540 // Medtr5g089870 // Medtr5g038420 // Medtr1g086790 // Medtr4g130900 // Medtr4g122530 // Medtr8g105590 // Medtr3g106220 // Medtr2g105380 // Medtr1g044210 // Medtr5g099370 // Medtr3g100910 // Medtr5g023020 // Medtr…	// Medtr1g048610 // Medtr2g090900 // Medtr3g060690 // Medtr5g094740 // Medtr8g099750 // Medtr5g091390 // Medtr8g027860 // Medtr6g016375 // Medtr8g102240 // Medtr1g021435 // Medtr4g133470 // Medtr4g111915 // Medtr1g073840 // Medtr1g106040 // Medtr4g058910 // Medtr2g059540 // Medtr8g099350 // Medtr5g089870 // Medtr7g073430 // Medtr4g134460 // Medtr1g086790 // Medtr1g094190 // Medtr4g130900 // Medtr…
GO:0009664	P	plant-type cell wall organization	7	4874	15	8166	0.9	1	// Medtr7g061720 // Medtr3g064510 // Medtr4g081950 // Medtr5g079950 // Medtr3g094040 // Medtr4g063975 // Medtr5g076950	// Medtr4g102450 // Medtr3g064510 // Medtr1g026020 // Medtr2g097030 // Medtr7g061720 // Medtr6g012520 // Medtr4g081950 // Medtr3g094040 // Medtr5g079950 // Medtr7g110990 // Medtr5g076950 // Medtr3g466790 // Medtr7g011060 // Medtr4g063975 // Medtr5g011210
GO:0006721	P	terpenoid metabolic process	8	4874	12	8166	0.43	1	// Medtr1g054965 // Medtr7g090150 // Medtr5g017350 // Medtr1g081290 // Medtr5g010010 // Medtr2g020590 // Medtr4g118640 // Medtr3g107740	// Medtr2g086730 // Medtr2g094160 // Medtr7g090150 // Medtr5g017350 // Medtr1g081290 // Medtr1g054965 // Medtr8g068265 // Medtr5g010010 // Medtr2g020590 // Medtr4g118640 // Medtr2g040060 // Medtr3g107740
GO:0006720	P	isoprenoid metabolic process	17	4874	28	8166	0.54	1	// Medtr5g019460 // Medtr1g054965 // Medtr7g113660 // Medtr4g069030 // Medtr7g090150 // Medtr5g017350 // Medtr1g081290 // Medtr8g078070 // Medtr5g087550 // Medtr5g010010 // Medtr2g020590 // Medtr7g080060 // Medtr4g118640 // Medtr5g091050 // Medtr8g072640 // Medtr3g107740 // Medtr4g134540	// Medtr5g026430 // Medtr1g112230 // Medtr7g090150 // Medtr1g081290 // Medtr8g012565 // Medtr2g072470 // Medtr8g068265 // Medtr8g078070 // Medtr2g094160 // Medtr7g113660 // Medtr5g024880 // Medtr5g026480 // Medtr5g017350 // Medtr4g118640 // Medtr8g072640 // Medtr4g134540 // Medtr2g086730 // Medtr4g106870 // Medtr5g019460 // Medtr1g054965 // Medtr5g087550 // Medtr2g020590 // Medtr2g040060 // Medtr…
GO:0006725	P	cellular aromatic compound metabolic process	51	4874	89	8166	0.72	1	// Medtr6g463260 // Medtr4g020090 // Medtr4g123810 // Medtr5g025310 // Medtr5g064500 // Medtr5g022580 // Medtr4g072110 // Medtr7g106580 // Medtr2g088130 // Medtr1g028510 // Medtr7g102180 // Medtr5g089200 // Medtr3g077590 // Medtr8g091280 // Medtr1g114530 // Medtr1g087760 // Medtr3g071980 // Medtr8g023140 // Medtr5g033230 // Medtr8g061360 // Medtr6g013425 // Medtr7g108680 // Medtr1g030450 // Medtr…	// Medtr1g051385 // Medtr1g013820 // Medtr6g041980 // Medtr3g077590 // Medtr3g071980 // Medtr8g023140 // Medtr8g061360 // Medtr6g037530 // Medtr7g108680 // Medtr4g096900 // Medtr8g098930 // Medtr1g114590 // Medtr5g091060 // Medtr4g134370 // Medtr5g073210 // Medtr3g109010 // Medtr7g060460 // Medtr5g005670 // Medtr3g070290 // Medtr1g039990 // Medtr1g115850 // Medtr1g022325 // Medtr2g061710 // Medtr…
GO:0016485	P	protein processing	6	4874	8	8166	0.31	1	// Medtr7g012820 // Medtr4g112860 // Medtr3g106160 // Medtr2g058970 // Medtr6g013660 // Medtr7g113740	// Medtr7g012820 // Medtr2g103570 // Medtr4g112860 // Medtr3g106160 // Medtr3g027890 // Medtr2g058970 // Medtr6g013660 // Medtr7g113740
GO:0051252	P	regulation of RNA metabolic process	271	4874	527	8166	1	1	// Medtr2g090900 // Medtr3g073420 // Medtr7g070220 // Medtr3g096920 // Medtr8g027465 // Medtr0001s0490 // Medtr5g094740 // Medtr1g100777 // Medtr4g070860 // Medtr4g086165 // Medtr7g089800 // Medtr5g091390 // Medtr8g062700 // Medtr5g015680 // Medtr1g021435 // Medtr5g078330 // Medtr1g097300 // Medtr7g086780 // Medtr6g026800 // Medtr1g073840 // Medtr4g058910 // Medtr2g059540 // Medtr5g089870 // Medt…	// Medtr1g048610 // Medtr2g090900 // Medtr5g094740 // Medtr8g099750 // Medtr5g091390 // Medtr8g027860 // Medtr6g016375 // Medtr8g102240 // Medtr1g021435 // Medtr4g133470 // Medtr4g028130 // Medtr1g073840 // Medtr4g058910 // Medtr2g059540 // Medtr8g099350 // Medtr5g089870 // Medtr7g073430 // Medtr4g134460 // Medtr1g086790 // Medtr4g130900 // Medtr4g086220 // Medtr1g043350 // Medtr5g066990 // Medtr…
GO:0016137	P	glycoside metabolic process	16	4874	22	8166	0.15	1	// Medtr8g090330 // Medtr8g105740 // Medtr1g109620 // Medtr1g054980 // Medtr2g073260 // Medtr8g027765 // Medtr5g076830 // Medtr1g040560 // Medtr4g115620 // Medtr4g036090 // Medtr1g032730 // Medtr4g129270 // Medtr7g108930 // Medtr8g099985 // Medtr8g063790 // Medtr4g124660	// Medtr4g101600 // Medtr8g105740 // Medtr8g027765 // Medtr1g032730 // Medtr3g008500 // Medtr7g108930 // Medtr8g099985 // Medtr5g091340 // Medtr4g115620 // Medtr4g036090 // Medtr3g047380 // Medtr1g054980 // Medtr1g040560 // Medtr4g129270 // Medtr8g063790 // Medtr8g090330 // Medtr2g044070 // Medtr5g063080 // Medtr1g109620 // Medtr2g073260 // Medtr5g076830 // Medtr4g124660
GO:0032984	P	macromolecular complex disassembly	5	4874	8	8166	0.59	1	// Medtr6g478120 // Medtr7g112100 // Medtr4g102230 // Medtr7g080430 // Medtr7g108300	// Medtr7g108300 // Medtr6g478120 // Medtr7g080430 // Medtr1g041890 // Medtr5g042990 // Medtr4g102230 // Medtr4g112440 // Medtr7g112100
GO:0015698	P	inorganic anion transport	11	4874	26	8166	0.98	1	// Medtr3g009530 // Medtr5g099290 // Medtr5g061860 // Medtr7g095430 // Medtr4g115640 // Medtr7g022870 // Medtr5g005990 // Medtr4g084620 // Medtr4g033850 // Medtr3g073780 // Medtr6g065650	// Medtr6g065650 // Medtr1g071530 // Medtr7g029345 // Medtr7g022870 // Medtr1g043220 // Medtr1g043200 // Medtr1g028600 // Medtr4g115640 // Medtr3g082700 // Medtr5g005990 // Medtr3g073780 // Medtr5g061880 // Medtr1g074930 // Medtr2g005410 // Medtr2g102243 // Medtr5g061860 // Medtr4g011970 // Medtr4g084620 // Medtr7g095430 // Medtr3g009530 // Medtr5g099290 // Medtr2g008470 // Medtr6g086170 // Medtr…
GO:0046351	P	disaccharide biosynthetic process	11	4874	14	8166	0.12	1	// Medtr8g090330 // Medtr8g105740 // Medtr1g109620 // Medtr1g054980 // Medtr1g032730 // Medtr8g027765 // Medtr1g040560 // Medtr4g036090 // Medtr2g073260 // Medtr4g129270 // Medtr8g063790	// Medtr4g101600 // Medtr8g090330 // Medtr8g105740 // Medtr5g063080 // Medtr1g109620 // Medtr1g040560 // Medtr2g073260 // Medtr8g027765 // Medtr3g008500 // Medtr4g036090 // Medtr1g032730 // Medtr4g129270 // Medtr1g054980 // Medtr8g063790
GO:0006855	P	multidrug transport	25	4874	36	8166	0.15	1	// Medtr2g078960 // Medtr6g081780 // Medtr6g004220 // Medtr0039s0080 // Medtr1g100180 // Medtr4g071465 // Medtr8g069470 // Medtr7g087410 // Medtr4g048000 // Medtr2g088400 // Medtr1g108810 // Medtr5g032750 // Medtr1g109060 // Medtr4g071420 // Medtr3g099700 // Medtr6g081810 // Medtr8g037170 // Medtr5g011540 // Medtr1g108840 // Medtr2g078930 // Medtr1g108990 // Medtr5g032720 // Medtr6g047640 // Medt…	// Medtr2g078960 // Medtr6g081780 // Medtr6g004220 // Medtr0039s0080 // Medtr1g100180 // Medtr4g071465 // Medtr8g069470 // Medtr7g087430 // Medtr7g087410 // Medtr4g048000 // Medtr5g032750 // Medtr1g108810 // Medtr3g029510 // Medtr6g027190 // Medtr6g047590 // Medtr2g088400 // Medtr5g067460 // Medtr1g109060 // Medtr4g071420 // Medtr3g099700 // Medtr6g081810 // Medtr8g106670 // Medtr8g037170 // Medt…
GO:0046356	P	acetyl-CoA catabolic process	6	4874	10	8166	0.63	1	// Medtr4g079860 // Medtr2g061630 // Medtr5g020050 // Medtr2g006820 // Medtr5g023740 // Medtr8g463920	// Medtr3g048920 // Medtr5g020050 // Medtr2g061630 // Medtr4g079860 // Medtr5g091930 // Medtr2g092930 // Medtr2g006820 // Medtr5g023740 // Medtr8g463920 // Medtr1g094010
GO:0006913	P	nucleocytoplasmic transport	15	4874	20	8166	0.12	1	// Medtr6g087980 // Medtr8g093740 // Medtr1g083810 // Medtr6g079550 // Medtr4g079350 // Medtr8g036220 // Medtr1g094220 // Medtr7g103070 // Medtr1g090717 // Medtr3g086980 // Medtr2g034900 // Medtr2g090865 // Medtr7g117910 // Medtr2g005510 // Medtr7g100020	// Medtr1g094220 // Medtr8g093740 // Medtr6g087980 // Medtr8g090215 // Medtr2g090865 // Medtr1g083810 // Medtr7g051940 // Medtr4g079350 // Medtr1g097420 // Medtr2g034900 // Medtr7g103070 // Medtr1g052475 // Medtr1g090717 // Medtr1g062760 // Medtr8g036220 // Medtr6g079550 // Medtr3g086980 // Medtr7g117910 // Medtr2g005510 // Medtr7g100020
GO:0016226	P	iron-sulfur cluster assembly	7	4874	8	8166	0.1	1	// Medtr8g092030 // Medtr1g069215 // Medtr7g087030 // Medtr7g109850 // Medtr7g038720 // Medtr8g019500 // Medtr5g014290	// Medtr8g092030 // Medtr7g109850 // Medtr7g087030 // Medtr1g069215 // Medtr7g038720 // Medtr5g014290 // Medtr2g036690 // Medtr8g019500
GO:0051174	P	regulation of phosphorus metabolic process	9	4874	15	8166	0.6	1	// Medtr2g089785 // Medtr6g087000 // Medtr7g079020 // Medtr8g094940 // Medtr4g045973 // Medtr2g102550 // Medtr5g088980 // Medtr3g102520 // Medtr3g008260	// Medtr7g079020 // Medtr6g087000 // Medtr4g109390 // Medtr2g102550 // Medtr4g045973 // Medtr8g464780 // Medtr5g015670 // Medtr6g004070 // Medtr3g088415 // Medtr5g088980 // Medtr3g102520 // Medtr8g063120 // Medtr3g008260 // Medtr8g094940 // Medtr2g089785
GO:0034220	P	ion transmembrane transport	12	4874	20	8166	0.58	1	// Medtr4g008170 // Medtr7g033765 // Medtr2g064310 // Medtr7g033755 // Medtr3g104400 // Medtr5g022790 // Medtr0212s0040 // Medtr7g117900 // Medtr4g051103 // Medtr5g071990 // Medtr1g112870 // Medtr2g038310	// Medtr4g008170 // Medtr1g016120 // Medtr7g033765 // Medtr3g081580 // Medtr2g023290 // Medtr2g064310 // Medtr7g033755 // Medtr2g038310 // Medtr3g082050 // Medtr3g104400 // Medtr5g022790 // Medtr4g083570 // Medtr4g103330 // Medtr7g117900 // Medtr0212s0040 // Medtr7g095710 // Medtr4g051103 // Medtr5g071990 // Medtr1g112870 // Medtr5g090760
GO:0009058	P	biosynthetic process	695	4874	1119	8166	0.064	1	// Medtr3g060690 // Medtr6g003970 // Medtr5g094740 // Medtr7g118170 // Medtr5g091390 // Medtr4g080120 // Medtr6g033260 // Medtr1g109100 // Medtr8g102240 // Medtr3g071980 // Medtr1g021435 // Medtr5g007717 // Medtr7g088340 // Medtr4g094258 // Medtr5g007713 // Medtr4g028130 // Medtr1g073840 // Medtr4g036090 // Medtr4g058910 // Medtr2g059540 // Medtr5g089870 // Medtr5g011910 // Medtr7g080117 // Medtr…	// Medtr1g048610 // Medtr1g051385 // Medtr1g081290 // Medtr3g060690 // Medtr6g003970 // Medtr5g032520 // Medtr5g094740 // Medtr7g118170 // Medtr1g013820 // Medtr8g099750 // Medtr4g116410 // Medtr4g051410 // Medtr4g080120 // Medtr6g033260 // Medtr2g461760 // Medtr8g027860 // Medtr6g016375 // Medtr8g102240 // Medtr3g071980 // Medtr1g021435 // Medtr5g007717 // Medtr7g088340 // Medtr4g094258 // Medtr…
GO:0009059	P	macromolecule biosynthetic process	467	4874	780	8166	0.48	1	// Medtr3g060690 // Medtr6g003970 // Medtr5g094740 // Medtr4g051410 // Medtr4g080120 // Medtr8g102240 // Medtr1g021435 // Medtr4g094258 // Medtr4g028130 // Medtr1g073840 // Medtr1g106040 // Medtr4g058910 // Medtr2g059540 // Medtr5g089870 // Medtr5g011910 // Medtr5g038420 // Medtr1g086790 // Medtr4g130900 // Medtr8g090185 // Medtr4g122530 // Medtr8g105590 // Medtr8g061350 // Medtr3g106220 // Medtr…	// Medtr1g048610 // Medtr2g090900 // Medtr3g060690 // Medtr6g003970 // Medtr5g032520 // Medtr5g094740 // Medtr8g099750 // Medtr6g027460 // Medtr4g051410 // Medtr4g080120 // Medtr2g461760 // Medtr8g027860 // Medtr6g016375 // Medtr8g102240 // Medtr1g021435 // Medtr4g094258 // Medtr4g111915 // Medtr1g073840 // Medtr1g106040 // Medtr4g058910 // Medtr2g059540 // Medtr8g099350 // Medtr5g089870 // Medtr…
GO:0051171	P	regulation of nitrogen compound metabolic process	272	4874	528	8166	1	1	// Medtr2g090900 // Medtr3g073420 // Medtr7g070220 // Medtr3g096920 // Medtr8g027465 // Medtr0001s0490 // Medtr5g094740 // Medtr1g100777 // Medtr4g070860 // Medtr4g086165 // Medtr7g089800 // Medtr5g091390 // Medtr8g062700 // Medtr5g015680 // Medtr1g021435 // Medtr5g078330 // Medtr1g097300 // Medtr7g086780 // Medtr6g026800 // Medtr1g073840 // Medtr4g058910 // Medtr2g059540 // Medtr5g089870 // Medt…	// Medtr1g048610 // Medtr2g090900 // Medtr5g094740 // Medtr8g099750 // Medtr5g091390 // Medtr8g027860 // Medtr6g016375 // Medtr8g102240 // Medtr1g021435 // Medtr4g133470 // Medtr4g028130 // Medtr1g073840 // Medtr4g058910 // Medtr2g059540 // Medtr8g099350 // Medtr5g089870 // Medtr7g073430 // Medtr4g134460 // Medtr1g086790 // Medtr4g130900 // Medtr4g086220 // Medtr1g043350 // Medtr5g066990 // Medtr…
GO:0009119	P	ribonucleoside metabolic process	18	4874	25	8166	0.15	1	// Medtr5g007870 // Medtr8g101570 // Medtr4g024920 // Medtr8g064850 // Medtr8g020880 // Medtr4g123930 // Medtr4g123810 // Medtr4g128240 // Medtr4g461070 // Medtr6g071210 // Medtr5g099370 // Medtr8g038390 // Medtr5g087550 // Medtr3g017580 // Medtr7g108940 // Medtr5g091050 // Medtr8g072640 // Medtr1g097460	// Medtr5g026430 // Medtr6g071210 // Medtr4g461070 // Medtr3g077740 // Medtr4g024920 // Medtr5g024880 // Medtr4g123930 // Medtr8g064850 // Medtr8g072640 // Medtr5g026480 // Medtr7g108940 // Medtr5g087550 // Medtr7g102120 // Medtr8g020880 // Medtr5g007870 // Medtr8g101570 // Medtr3g017580 // Medtr6g092660 // Medtr4g128240 // Medtr7g108540 // Medtr5g099370 // Medtr8g038390 // Medtr5g091050 // Medtr…
GO:0046942	P	carboxylic acid transport	7	4874	12	8166	0.66	1	// Medtr6g027630 // Medtr7g086510 // Medtr5g005160 // Medtr5g026780 // Medtr7g007850 // Medtr7g086610 // Medtr1g109380	// Medtr8g089340 // Medtr3g096760 // Medtr6g027630 // Medtr7g086510 // Medtr7g007850 // Medtr5g026780 // Medtr5g005160 // Medtr8g089360 // Medtr5g064750 // Medtr7g086610 // Medtr1g109380 // Medtr4g099270
GO:0006754	P	ATP biosynthetic process	8	4874	14	8166	0.68	1	// Medtr7g033765 // Medtr4g107500 // Medtr1g009760 // Medtr7g033755 // Medtr5g022790 // Medtr0212s0040 // Medtr7g117900 // Medtr4g051103	// Medtr3g108800 // Medtr2g023290 // Medtr7g033765 // Medtr7g033755 // Medtr1g009760 // Medtr2g036650 // Medtr5g022790 // Medtr4g103330 // Medtr4g107500 // Medtr0212s0040 // Medtr7g117900 // Medtr4g051103 // Medtr6g011310 // Medtr5g090760
GO:0022406	P	membrane docking	5	4874	6	8166	0.23	1	// Medtr1g050505 // Medtr4g080110 // Medtr3g090170 // Medtr4g094405 // Medtr7g108785	// Medtr4g094405 // Medtr5g011790 // Medtr1g050505 // Medtr4g080110 // Medtr3g090170 // Medtr7g108785
GO:0046451	P	diaminopimelate metabolic process	6	4874	9	8166	0.47	1	// Medtr8g105860 // Medtr4g092620 // Medtr8g036035 // Medtr7g075090 // Medtr8g028145 // Medtr1g088775	// Medtr8g036020 // Medtr8g105860 // Medtr4g092620 // Medtr1g101400 // Medtr8g036035 // Medtr7g075090 // Medtr8g028145 // Medtr8g036050 // Medtr1g088775
GO:0080090	P	regulation of primary metabolic process	275	4874	533	8166	1	1	// Medtr2g090900 // Medtr3g073420 // Medtr7g070220 // Medtr3g096920 // Medtr8g027465 // Medtr0001s0490 // Medtr5g094740 // Medtr1g100777 // Medtr4g070860 // Medtr4g086165 // Medtr7g089800 // Medtr5g091390 // Medtr8g062700 // Medtr5g015680 // Medtr1g021435 // Medtr5g078330 // Medtr1g097300 // Medtr7g086780 // Medtr6g026800 // Medtr1g073840 // Medtr4g058910 // Medtr2g059540 // Medtr5g089870 // Medt…	// Medtr1g048610 // Medtr2g090900 // Medtr5g094740 // Medtr8g099750 // Medtr5g091390 // Medtr8g027860 // Medtr6g016375 // Medtr8g102240 // Medtr1g021435 // Medtr4g133470 // Medtr4g028130 // Medtr1g073840 // Medtr4g058910 // Medtr2g059540 // Medtr8g099350 // Medtr5g089870 // Medtr7g073430 // Medtr4g134460 // Medtr1g086790 // Medtr4g130900 // Medtr4g086220 // Medtr1g043350 // Medtr5g066990 // Medtr…
GO:0018904	P	organic ether metabolic process	9	4874	13	8166	0.34	1	// Medtr3g088220 // Medtr2g079420 // Medtr5g037890 // Medtr1g098660 // Medtr2g094180 // Medtr1g114290 // Medtr4g059450 // Medtr5g084930 // Medtr7g080250	// Medtr3g088220 // Medtr2g079420 // Medtr1g098660 // Medtr3g089065 // Medtr2g094180 // Medtr5g037950 // Medtr5g037890 // Medtr1g114290 // Medtr1g023140 // Medtr4g059450 // Medtr5g084930 // Medtr7g080250 // Medtr5g037930
GO:0061024	P	membrane organization	8	4874	9	8166	0.068	1	// Medtr4g045980 // Medtr4g107330 // Medtr3g086250 // Medtr0258s0040 // Medtr7g087440 // Medtr3g085460 // Medtr4g063705 // Medtr7g081300	// Medtr4g045980 // Medtr4g107330 // Medtr3g086250 // Medtr0258s0040 // Medtr7g087440 // Medtr2g089795 // Medtr3g085460 // Medtr4g063705 // Medtr7g081300
GO:0006820	P	anion transport	11	4874	27	8166	0.99	1	// Medtr3g009530 // Medtr5g099290 // Medtr5g061860 // Medtr7g095430 // Medtr4g115640 // Medtr7g022870 // Medtr5g005990 // Medtr4g084620 // Medtr4g033850 // Medtr3g073780 // Medtr6g065650	// Medtr6g065650 // Medtr1g071530 // Medtr7g029345 // Medtr7g022870 // Medtr1g043220 // Medtr1g043200 // Medtr1g028600 // Medtr4g115640 // Medtr3g082700 // Medtr5g005990 // Medtr3g073780 // Medtr5g061880 // Medtr1g074930 // Medtr2g005410 // Medtr4g113090 // Medtr2g102243 // Medtr5g061860 // Medtr4g011970 // Medtr4g084620 // Medtr7g095430 // Medtr3g009530 // Medtr5g099290 // Medtr2g008470 // Medtr…
GO:0006821	P	chloride transport	6	4874	8	8166	0.31	1	// Medtr3g009530 // Medtr5g099290 // Medtr5g005990 // Medtr4g115640 // Medtr6g065650 // Medtr4g033850	// Medtr2g005410 // Medtr3g009530 // Medtr5g099290 // Medtr6g065650 // Medtr4g115640 // Medtr5g005990 // Medtr7g029345 // Medtr4g033850
GO:0008272	P	sulfate transport	5	4874	12	8166	0.94	1	// Medtr7g095430 // Medtr4g084620 // Medtr5g061860 // Medtr3g073780 // Medtr7g022870	// Medtr5g061880 // Medtr1g071530 // Medtr5g061860 // Medtr2g008470 // Medtr4g011970 // Medtr6g086170 // Medtr7g022870 // Medtr7g095430 // Medtr4g084620 // Medtr3g087740 // Medtr3g073780 // Medtr2g102243
GO:0015979	P	photosynthesis	9	4874	29	8166	1	1	// Medtr4g045980 // Medtr7g079900 // Medtr4g034770 // Medtr8g041720 // Medtr4g051375 // Medtr7g021720 // Medtr7g088340 // Medtr1g086380 // Medtr4g050880	// Medtr4g045980 // Medtr2g029370 // Medtr4g051370 // Medtr2g072470 // Medtr3g010000 // Medtr8g045210 // Medtr1g104630 // Medtr7g099390 // Medtr4g034770 // Medtr7g088340 // Medtr1g069465 // Medtr1g069235 // Medtr2g089795 // Medtr8g014470 // Medtr4g050880 // Medtr7g079900 // Medtr7g021750 // Medtr7g021720 // Medtr8g041720 // Medtr4g051375 // Medtr5g055290 // Medtr5g006130 // Medtr1g026820 // Medtr…
GO:0006544	P	glycine metabolic process	8	4874	11	8166	0.29	1	// Medtr4g084110 // Medtr2g018290 // Medtr4g132360 // Medtr1g016230 // Medtr4g070670 // Medtr6g015630 // Medtr8g081510 // Medtr5g067060	// Medtr5g030950 // Medtr4g084110 // Medtr2g018290 // Medtr1g016230 // Medtr4g132360 // Medtr4g070670 // Medtr6g015630 // Medtr8g081510 // Medtr5g014260 // Medtr2g006570 // Medtr5g067060
GO:0006541	P	glutamine metabolic process	7	4874	10	8166	0.37	1	// Medtr4g103830 // Medtr2g075780 // Medtr2g021255 // Medtr3g095490 // Medtr6g071070 // Medtr1g062620 // Medtr3g065250	// Medtr4g103830 // Medtr2g075770 // Medtr2g075780 // Medtr2g021255 // Medtr3g095490 // Medtr3g035970 // Medtr6g071070 // Medtr0417s0020 // Medtr1g062620 // Medtr3g065250
GO:0018193	P	peptidyl-amino acid modification	5	4874	6	8166	0.23	1	// Medtr5g007970 // Medtr4g076600 // Medtr2g040010 // Medtr3g113750 // Medtr1g008370	// Medtr2g040010 // Medtr3g113750 // Medtr4g076600 // Medtr5g007970 // Medtr5g042990 // Medtr1g008370
GO:0006265	P	DNA topological change	6	4874	7	8166	0.15	1	// Medtr0172s0010 // Medtr0245s0010 // Medtr2g098510 // Medtr3g084800 // Medtr7g089790 // Medtr3g031040	// Medtr0172s0010 // Medtr3g031040 // Medtr2g098510 // Medtr5g061930 // Medtr3g084800 // Medtr7g089790 // Medtr0245s0010
GO:0019725	P	cellular homeostasis	38	4874	54	8166	0.071	1	// Medtr1g088925 // Medtr2g079420 // Medtr1g069255 // Medtr2g094180 // Medtr5g083110 // Medtr8g106900 // Medtr3g077570 // Medtr4g059450 // Medtr3g114070 // Medtr1g088920 // Medtr6g092700 // Medtr7g010090 // Medtr1g114290 // Medtr8g064810 // Medtr8g099665 // Medtr5g072400 // Medtr5g084930 // Medtr4g088905 // Medtr1g082870 // Medtr3g088220 // Medtr7g090230 // Medtr6g069420 // Medtr8g038440 // Medtr…	// Medtr3g104510 // Medtr1g088925 // Medtr1g088920 // Medtr3g017490 // Medtr2g094180 // Medtr1g082870 // Medtr8g106900 // Medtr1g088910 // Medtr1g069255 // Medtr3g077570 // Medtr4g059450 // Medtr3g114070 // Medtr4g079110 // Medtr2g079420 // Medtr6g092700 // Medtr1g114290 // Medtr7g106500 // Medtr7g010090 // Medtr3g089065 // Medtr8g064810 // Medtr8g099665 // Medtr1g023140 // Medtr5g072400 // Medtr…
GO:0009206	P	purine ribonucleoside triphosphate biosynthetic process	8	4874	14	8166	0.68	1	// Medtr7g033765 // Medtr4g107500 // Medtr1g009760 // Medtr7g033755 // Medtr5g022790 // Medtr0212s0040 // Medtr7g117900 // Medtr4g051103	// Medtr3g108800 // Medtr2g023290 // Medtr7g033765 // Medtr7g033755 // Medtr1g009760 // Medtr2g036650 // Medtr5g022790 // Medtr4g103330 // Medtr4g107500 // Medtr0212s0040 // Medtr7g117900 // Medtr4g051103 // Medtr6g011310 // Medtr5g090760
GO:0006760	P	folic acid and derivative metabolic process	5	4874	7	8166	0.41	1	// Medtr3g109010 // Medtr3g069160 // Medtr1g028510 // Medtr1g030450 // Medtr7g106580	// Medtr1g051385 // Medtr6g037530 // Medtr3g109010 // Medtr3g069160 // Medtr1g030450 // Medtr7g106580 // Medtr1g028510
GO:0009201	P	ribonucleoside triphosphate biosynthetic process	8	4874	14	8166	0.68	1	// Medtr7g033765 // Medtr4g107500 // Medtr1g009760 // Medtr7g033755 // Medtr5g022790 // Medtr0212s0040 // Medtr7g117900 // Medtr4g051103	// Medtr3g108800 // Medtr2g023290 // Medtr7g033765 // Medtr7g033755 // Medtr1g009760 // Medtr2g036650 // Medtr5g022790 // Medtr4g103330 // Medtr4g107500 // Medtr0212s0040 // Medtr7g117900 // Medtr4g051103 // Medtr6g011310 // Medtr5g090760
GO:0060255	P	regulation of macromolecule metabolic process	280	4874	540	8166	1	1	// Medtr2g090900 // Medtr3g073420 // Medtr7g070220 // Medtr3g096920 // Medtr8g027465 // Medtr0001s0490 // Medtr5g094740 // Medtr1g100777 // Medtr4g070860 // Medtr4g086165 // Medtr7g089800 // Medtr5g091390 // Medtr8g062700 // Medtr5g015680 // Medtr1g021435 // Medtr5g078330 // Medtr1g097300 // Medtr7g086780 // Medtr6g026800 // Medtr1g073840 // Medtr4g058910 // Medtr2g059540 // Medtr4g051375 // Medt…	// Medtr1g048610 // Medtr2g090900 // Medtr5g094740 // Medtr8g099750 // Medtr5g091390 // Medtr8g027860 // Medtr6g016375 // Medtr8g102240 // Medtr1g021435 // Medtr4g133470 // Medtr4g028130 // Medtr1g073840 // Medtr4g058910 // Medtr2g059540 // Medtr8g099350 // Medtr5g089870 // Medtr7g073430 // Medtr4g134460 // Medtr1g086790 // Medtr4g130900 // Medtr4g086220 // Medtr4g017850 // Medtr1g043350 // Medtr…
GO:0006769	P	nicotinamide metabolic process	9	4874	11	8166	0.12	1	// Medtr5g017050 // Medtr4g076990 // Medtr7g006560 // Medtr5g045000 // Medtr1g030750 // Medtr6g007070 // Medtr2g073350 // Medtr1g029620 // Medtr7g017900	// Medtr5g017050 // Medtr4g076990 // Medtr7g006560 // Medtr5g045000 // Medtr1g030750 // Medtr6g007070 // Medtr8g096130 // Medtr2g073350 // Medtr1g029620 // Medtr7g017900 // Medtr1g028330
GO:0032787	P	monocarboxylic acid metabolic process	38	4874	71	8166	0.88	1	// Medtr4g096690 // Medtr6g463260 // Medtr5g065880 // Medtr2g013070 // Medtr7g118170 // Medtr7g106580 // Medtr1g028510 // Medtr1g115560 // Medtr5g012920 // Medtr1g091037 // Medtr8g091280 // Medtr4g034770 // Medtr1g087760 // Medtr8g023140 // Medtr5g033230 // Medtr8g061360 // Medtr4g133928 // Medtr4g124880 // Medtr1g030450 // Medtr7g013100 // Medtr7g080390 // Medtr8g098930 // Medtr6g074880 // Medtr…	// Medtr4g096690 // Medtr1g051385 // Medtr8g028600 // Medtr6g463260 // Medtr5g065880 // Medtr7g080390 // Medtr1g103020 // Medtr5g430730 // Medtr1g110930 // Medtr2g013070 // Medtr7g118170 // Medtr4g062170 // Medtr4g034770 // Medtr7g106580 // Medtr1g028510 // Medtr1g115560 // Medtr5g012920 // Medtr4g062270 // Medtr1g091037 // Medtr8g091280 // Medtr4g113280 // Medtr1g087760 // Medtr8g023140 // Medtr…
GO:0046128	P	purine ribonucleoside metabolic process	14	4874	20	8166	0.24	1	// Medtr5g007870 // Medtr4g024920 // Medtr8g064850 // Medtr8g020880 // Medtr4g123930 // Medtr4g128240 // Medtr4g461070 // Medtr4g123810 // Medtr5g099370 // Medtr5g087550 // Medtr7g108940 // Medtr5g091050 // Medtr8g072640 // Medtr1g097460	// Medtr5g007870 // Medtr4g024920 // Medtr5g026430 // Medtr5g024880 // Medtr8g020880 // Medtr4g123930 // Medtr8g064850 // Medtr8g072640 // Medtr4g461070 // Medtr4g123810 // Medtr5g099370 // Medtr5g026480 // Medtr5g087550 // Medtr4g128240 // Medtr7g102120 // Medtr7g108940 // Medtr5g091050 // Medtr7g108540 // Medtr3g077740 // Medtr1g097460
GO:0010876	P	lipid localization	18	4874	69	8166	1	1	// Medtr7g073480 // Medtr2g030530 // Medtr8g069920 // Medtr4g115360 // Medtr5g037210 // Medtr6g082480 // Medtr7g065160 // Medtr7g095230 // Medtr4g028190 // Medtr1g075700 // Medtr8g018290 // Medtr7g007440 // Medtr5g099070 // Medtr1g103420 // Medtr6g006910 // Medtr3g115450 // Medtr7g052640 // Medtr5g070360	// Medtr7g072730 // Medtr3g467100 // Medtr4g029390 // Medtr8g069920 // Medtr5g093800 // Medtr4g108150 // Medtr4g029350 // Medtr4g028180 // Medtr4g101780 // Medtr3g106750 // Medtr3g083760 // Medtr3g082100 // Medtr1g071720 // Medtr3g115450 // Medtr4g029210 // Medtr4g101330 // Medtr7g073480 // Medtr2g030530 // Medtr7g073100 // Medtr4g115360 // Medtr3g079210 // Medtr4g101310 // Medtr5g037210 // Medtr…
GO:0043648	P	dicarboxylic acid metabolic process	22	4874	31	8166	0.14	1	// Medtr3g077590 // Medtr5g064500 // Medtr5g022580 // Medtr4g092690 // Medtr6g013425 // Medtr2g088130 // Medtr8g463760 // Medtr8g032040 // Medtr8g105860 // Medtr3g071980 // Medtr8g036035 // Medtr7g075090 // Medtr8g102620 // Medtr4g092620 // Medtr4g061070 // Medtr8g028145 // Medtr2g009080 // Medtr1g114520 // Medtr1g088775 // Medtr3g070290 // Medtr1g039990 // Medtr4g132250	// Medtr1g101400 // Medtr5g064500 // Medtr5g022580 // Medtr1g013820 // Medtr4g092690 // Medtr6g013425 // Medtr2g088130 // Medtr8g463760 // Medtr8g032040 // Medtr7g075090 // Medtr8g105860 // Medtr3g071980 // Medtr8g036035 // Medtr4g055310 // Medtr7g076650 // Medtr3g077590 // Medtr1g090730 // Medtr4g092620 // Medtr8g005980 // Medtr4g061070 // Medtr8g028145 // Medtr2g009080 // Medtr8g036050 // Medtr…
GO:0007205	P	activation of protein kinase C activity by G-protein coupled receptor protein signaling pathway	5	4874	8	8166	0.59	1	// Medtr4g045973 // Medtr2g089785 // Medtr7g079020 // Medtr8g094940 // Medtr3g008260	// Medtr7g079020 // Medtr4g109390 // Medtr4g045973 // Medtr8g464780 // Medtr6g004070 // Medtr8g094940 // Medtr3g008260 // Medtr2g089785
GO:0043038	P	amino acid activation	26	4874	36	8166	0.085	1	// Medtr8g006955 // Medtr7g110660 // Medtr8g104740 // Medtr8g102050 // Medtr3g099470 // Medtr4g070040 // Medtr4g100920 // Medtr6g088865 // Medtr3g110360 // Medtr1g106040 // Medtr1g082850 // Medtr3g466250 // Medtr7g101940 // Medtr1g115295 // Medtr1g053270 // Medtr4g074640 // Medtr5g068710 // Medtr8g009900 // Medtr4g077700 // Medtr1g057860 // Medtr3g006730 // Medtr3g083180 // Medtr4g076850 // Medtr…	// Medtr8g006955 // Medtr4g074670 // Medtr3g099470 // Medtr8g007295 // Medtr4g132500 // Medtr8g104740 // Medtr8g102050 // Medtr4g070040 // Medtr4g100920 // Medtr6g088865 // Medtr3g110360 // Medtr4g119840 // Medtr1g106040 // Medtr7g110660 // Medtr1g082850 // Medtr3g466250 // Medtr2g436760 // Medtr7g101940 // Medtr1g115295 // Medtr1g053270 // Medtr4g074640 // Medtr5g068710 // Medtr8g009900 // Medtr…
GO:0019344	P	cysteine biosynthetic process	7	4874	10	8166	0.37	1	// Medtr7g078070 // Medtr8g028040 // Medtr1g081610 // Medtr1g081620 // Medtr4g087520 // Medtr7g087110 // Medtr5g023760	// Medtr7g078070 // Medtr8g028040 // Medtr3g058410 // Medtr1g081610 // Medtr1g081620 // Medtr4g087520 // Medtr5g095470 // Medtr7g087110 // Medtr5g023760 // Medtr4g087510
GO:0006164	P	purine nucleotide biosynthetic process	16	4874	23	8166	0.23	1	// Medtr1g009760 // Medtr7g033765 // Medtr4g016980 // Medtr7g033755 // Medtr8g469540 // Medtr3g013710 // Medtr8g093860 // Medtr5g095820 // Medtr5g022790 // Medtr5g065270 // Medtr8g100045 // Medtr7g092860 // Medtr4g107500 // Medtr0212s0040 // Medtr7g117900 // Medtr4g051103	// Medtr4g103330 // Medtr8g093860 // Medtr7g092860 // Medtr5g090760 // Medtr3g108800 // Medtr3g013710 // Medtr7g033755 // Medtr8g100045 // Medtr4g051103 // Medtr4g016980 // Medtr8g469540 // Medtr1g009760 // Medtr2g036650 // Medtr2g023290 // Medtr0212s0040 // Medtr7g117900 // Medtr5g012850 // Medtr7g033765 // Medtr4g107500 // Medtr5g095820 // Medtr5g022790 // Medtr5g065270 // Medtr6g011310
GO:0019438	P	aromatic compound biosynthetic process	28	4874	43	8166	0.29	1	// Medtr6g463260 // Medtr5g064500 // Medtr5g022580 // Medtr6g013425 // Medtr2g088130 // Medtr1g115850 // Medtr3g077590 // Medtr8g091280 // Medtr1g087760 // Medtr3g071980 // Medtr8g023140 // Medtr5g033230 // Medtr8g061360 // Medtr7g108680 // Medtr8g098930 // Medtr1g114590 // Medtr5g011400 // Medtr5g019990 // Medtr4g061070 // Medtr2g009080 // Medtr1g114520 // Medtr5g087490 // Medtr3g070290 // Medtr…	// Medtr8g028600 // Medtr6g463260 // Medtr5g064500 // Medtr5g022580 // Medtr1g115840 // Medtr1g013820 // Medtr6g013425 // Medtr2g088130 // Medtr7g102180 // Medtr3g008540 // Medtr3g077590 // Medtr8g091280 // Medtr2g072510 // Medtr1g087760 // Medtr3g071980 // Medtr8g023140 // Medtr1g114520 // Medtr8g061360 // Medtr4g055310 // Medtr6g091760 // Medtr7g108680 // Medtr8g098930 // Medtr1g114590 // Medtr…
GO:0032940	P	secretion by cell	7	4874	8	8166	0.1	1	// Medtr4g094405 // Medtr1g100220 // Medtr1g050505 // Medtr4g080110 // Medtr3g090170 // Medtr1g080910 // Medtr7g108785	// Medtr4g094405 // Medtr1g100220 // Medtr5g011790 // Medtr1g050505 // Medtr4g080110 // Medtr3g090170 // Medtr1g080910 // Medtr7g108785
GO:0016044	P	cellular membrane organization	8	4874	9	8166	0.068	1	// Medtr4g045980 // Medtr4g107330 // Medtr3g086250 // Medtr0258s0040 // Medtr7g087440 // Medtr3g085460 // Medtr4g063705 // Medtr7g081300	// Medtr4g045980 // Medtr4g107330 // Medtr3g086250 // Medtr0258s0040 // Medtr7g087440 // Medtr2g089795 // Medtr3g085460 // Medtr4g063705 // Medtr7g081300
GO:0065003	P	macromolecular complex assembly	47	4874	68	8166	0.071	1	// Medtr2g031310 // Medtr8g085980 // Medtr1g071040 // Medtr2g025590 // Medtr8g063500 // Medtr7g096280 // Medtr4g098830 // Medtr7g113160 // Medtr4g097130 // Medtr3g112090 // Medtr7g117050 // Medtr4g097830 // Medtr4g063275 // Medtr5g078330 // Medtr1g106005 // Medtr5g029820 // Medtr7g101840 // Medtr3g113970 // Medtr4g132367 // Medtr4g019110 // Medtr4g115900 // Medtr3g061440 // Medtr3g110720 // Medtr…	// Medtr7g099060 // Medtr2g031310 // Medtr4g063275 // Medtr1g101130 // Medtr8g085980 // Medtr4g115900 // Medtr7g101840 // Medtr2g035230 // Medtr8g098360 // Medtr8g063500 // Medtr5g029820 // Medtr4g098830 // Medtr7g117050 // Medtr3g118290 // Medtr3g462510 // Medtr4g097130 // Medtr8g018890 // Medtr4g019090 // Medtr7g013610 // Medtr4g097830 // Medtr8g086640 // Medtr3g070920 // Medtr5g078330 // Medtr…
GO:0043039	P	tRNA aminoacylation	26	4874	36	8166	0.085	1	// Medtr8g006955 // Medtr7g110660 // Medtr8g104740 // Medtr8g102050 // Medtr3g099470 // Medtr4g070040 // Medtr4g100920 // Medtr6g088865 // Medtr3g110360 // Medtr1g106040 // Medtr1g082850 // Medtr3g466250 // Medtr7g101940 // Medtr1g115295 // Medtr1g053270 // Medtr4g074640 // Medtr5g068710 // Medtr8g009900 // Medtr4g077700 // Medtr1g057860 // Medtr3g006730 // Medtr3g083180 // Medtr4g076850 // Medtr…	// Medtr8g006955 // Medtr4g074670 // Medtr3g099470 // Medtr8g007295 // Medtr4g132500 // Medtr8g104740 // Medtr8g102050 // Medtr4g070040 // Medtr4g100920 // Medtr6g088865 // Medtr3g110360 // Medtr4g119840 // Medtr1g106040 // Medtr7g110660 // Medtr1g082850 // Medtr3g466250 // Medtr2g436760 // Medtr7g101940 // Medtr1g115295 // Medtr1g053270 // Medtr4g074640 // Medtr5g068710 // Medtr8g009900 // Medtr…
GO:0065007	P	biological regulation	470	4874	851	8166	0.99	1	// Medtr5g094740 // Medtr8g024590 // Medtr5g091390 // Medtr2g005510 // Medtr8g102240 // Medtr1g021435 // Medtr4g133470 // Medtr4g028130 // Medtr1g114290 // Medtr1g073840 // Medtr8g100100 // Medtr4g058910 // Medtr2g059540 // Medtr5g089870 // Medtr5g038420 // Medtr1g086790 // Medtr4g130900 // Medtr2g045470 // Medtr4g122530 // Medtr5g092280 // Medtr2g049790 // Medtr3g068140 // Medtr3g106220 // Medtr…	// Medtr1g048610 // Medtr2g090900 // Medtr4g081330 // Medtr8g099750 // Medtr8g024590 // Medtr5g091390 // Medtr4g123940 // Medtr2g005510 // Medtr8g027860 // Medtr6g016375 // Medtr8g102240 // Medtr1g021435 // Medtr4g133470 // Medtr4g111915 // Medtr1g114290 // Medtr1g073840 // Medtr8g100100 // Medtr4g058910 // Medtr2g059540 // Medtr8g099350 // Medtr5g089870 // Medtr7g073430 // Medtr4g134460 // Medtr…
GO:0065004	P	protein-DNA complex assembly	18	4874	26	8166	0.22	1	// Medtr4g063220 // Medtr3g061440 // Medtr8g038460 // Medtr4g132367 // Medtr4g071180 // Medtr4g063275 // Medtr3g070920 // Medtr5g078330 // Medtr1g071040 // Medtr5g029820 // Medtr7g113160 // Medtr5g063620 // Medtr3g065570 // Medtr8g063500 // Medtr7g096280 // Medtr8g106980 // Medtr0197s0100 // Medtr4g097130	// Medtr1g071040 // Medtr2g035230 // Medtr8g063500 // Medtr5g029820 // Medtr3g070920 // Medtr3g462510 // Medtr4g097130 // Medtr8g086640 // Medtr4g063275 // Medtr5g078330 // Medtr7g096280 // Medtr4g132367 // Medtr3g061440 // Medtr4g088025 // Medtr4g071180 // Medtr8g038460 // Medtr7g099610 // Medtr3g065570 // Medtr5g063620 // Medtr4g063220 // Medtr1g070390 // Medtr7g113160 // Medtr8g106980 // Medtr…
GO:0009152	P	purine ribonucleotide biosynthetic process	13	4874	20	8166	0.4	1	// Medtr7g033765 // Medtr4g016980 // Medtr8g093860 // Medtr8g469540 // Medtr1g009760 // Medtr7g033755 // Medtr5g022790 // Medtr8g100045 // Medtr7g092860 // Medtr4g107500 // Medtr0212s0040 // Medtr7g117900 // Medtr4g051103	// Medtr3g108800 // Medtr2g023290 // Medtr7g033765 // Medtr4g016980 // Medtr8g093860 // Medtr8g469540 // Medtr1g009760 // Medtr2g036650 // Medtr5g022790 // Medtr7g092860 // Medtr8g100045 // Medtr4g103330 // Medtr4g107500 // Medtr0212s0040 // Medtr7g117900 // Medtr4g051103 // Medtr7g033755 // Medtr5g012850 // Medtr6g011310 // Medtr5g090760
GO:0008152	P	metabolic process	2258	4874	3990	8166	1	1	// Medtr3g060690 // Medtr1g067180 // Medtr3g107320 // Medtr1g086350 // Medtr2g005510 // Medtr1g031520 // Medtr8g092290 // Medtr4g130880 // Medtr1g073840 // Medtr4g036090 // Medtr2g021255 // Medtr6g071280 // Medtr7g021720 // Medtr1g099310 // Medtr6g004020	// Medtr1g048610 // Medtr4g093110 // Medtr3g097150 // Medtr3g060690 // Medtr7g021720 // Medtr7g070200 // Medtr2g078810 // Medtr3g010000 // Medtr1g086350 // Medtr6g011550 // Medtr3g090900 // Medtr2g005510 // Medtr4g128570 // Medtr2g040500 // Medtr5g029800
GO:0034728	P	nucleosome organization	18	4874	26	8166	0.22	1	// Medtr4g063220 // Medtr3g061440 // Medtr8g038460 // Medtr4g132367 // Medtr4g071180 // Medtr4g063275 // Medtr3g070920 // Medtr5g078330 // Medtr1g071040 // Medtr5g029820 // Medtr7g113160 // Medtr5g063620 // Medtr3g065570 // Medtr8g063500 // Medtr7g096280 // Medtr8g106980 // Medtr0197s0100 // Medtr4g097130	// Medtr1g071040 // Medtr2g035230 // Medtr8g063500 // Medtr5g029820 // Medtr3g070920 // Medtr3g462510 // Medtr4g097130 // Medtr8g086640 // Medtr4g063275 // Medtr5g078330 // Medtr7g096280 // Medtr4g132367 // Medtr3g061440 // Medtr4g088025 // Medtr4g071180 // Medtr8g038460 // Medtr7g099610 // Medtr3g065570 // Medtr5g063620 // Medtr4g063220 // Medtr1g070390 // Medtr7g113160 // Medtr8g106980 // Medtr…
GO:0015936	P	coenzyme A metabolic process	5	4874	10	8166	0.83	1	// Medtr8g064850 // Medtr5g091050 // Medtr4g128240 // Medtr5g087550 // Medtr8g072640	// Medtr5g026430 // Medtr8g064850 // Medtr5g024880 // Medtr4g128240 // Medtr8g072640 // Medtr5g026480 // Medtr5g087550 // Medtr5g091050 // Medtr7g108540 // Medtr3g077740
GO:0006869	P	lipid transport	18	4874	69	8166	1	1	// Medtr7g073480 // Medtr2g030530 // Medtr8g069920 // Medtr4g115360 // Medtr5g037210 // Medtr6g082480 // Medtr7g065160 // Medtr7g095230 // Medtr4g028190 // Medtr1g075700 // Medtr8g018290 // Medtr7g007440 // Medtr5g099070 // Medtr1g103420 // Medtr6g006910 // Medtr3g115450 // Medtr7g052640 // Medtr5g070360	// Medtr7g072730 // Medtr3g467100 // Medtr4g029390 // Medtr8g069920 // Medtr5g093800 // Medtr4g108150 // Medtr4g029350 // Medtr4g028180 // Medtr4g101780 // Medtr3g106750 // Medtr3g083760 // Medtr3g082100 // Medtr1g071720 // Medtr3g115450 // Medtr4g029210 // Medtr4g101330 // Medtr7g073480 // Medtr2g030530 // Medtr7g073100 // Medtr4g115360 // Medtr3g079210 // Medtr4g101310 // Medtr5g037210 // Medtr…
GO:0016310	P	phosphorylation	459	4874	776	8166	0.63	1	// Medtr4g093110 // Medtr8g028695 // Medtr7g072710 // Medtr7g021720 // Medtr4g127840 // Medtr7g117520 // Medtr1g075610 // Medtr8g024590 // Medtr7g100500 // Medtr7g022050 // Medtr4g095018 // Medtr4g104070 // Medtr4g046113 // Medtr3g098760 // Medtr6g071280 // Medtr5g085790 // Medtr1g031540 // Medtr2g034020 // Medtr7g077150 // Medtr4g115120 // Medtr3g008280 // Medtr8g014050 // Medtr5g059880 // Medtr…	// Medtr4g093110 // Medtr8g095440 // Medtr7g072710 // Medtr7g021720 // Medtr4g127840 // Medtr8g013610 // Medtr1g075610 // Medtr8g024590 // Medtr1g012550 // Medtr7g100500 // Medtr7g022050 // Medtr4g095018 // Medtr5g089320 // Medtr4g104070 // Medtr4g046113 // Medtr3g009400 // Medtr5g088400 // Medtr8g027985 // Medtr2g100030 // Medtr3g098760 // Medtr6g071280 // Medtr5g085790 // Medtr1g080440 // Medtr…
GO:0006865	P	amino acid transport	7	4874	12	8166	0.66	1	// Medtr6g027630 // Medtr7g086510 // Medtr5g005160 // Medtr5g026780 // Medtr7g007850 // Medtr7g086610 // Medtr1g109380	// Medtr8g089340 // Medtr3g096760 // Medtr6g027630 // Medtr7g086510 // Medtr7g007850 // Medtr5g026780 // Medtr5g005160 // Medtr8g089360 // Medtr5g064750 // Medtr7g086610 // Medtr1g109380 // Medtr4g099270
GO:0009129	P	pyrimidine nucleoside monophosphate metabolic process	5	4874	5	8166	0.076	1	// Medtr3g017580 // Medtr4g070670 // Medtr8g038390 // Medtr6g071210 // Medtr6g015630	// Medtr6g071210 // Medtr3g017580 // Medtr6g015630 // Medtr4g070670 // Medtr8g038390
GO:0023052	P	signaling	177	4874	294	8166	0.45	1	// Medtr6g015510 // Medtr6g071430 // Medtr8g105590 // Medtr8g024590 // Medtr0147s0080 // Medtr2g005510 // Medtr2g089785 // Medtr1g013700 // Medtr5g080650 // Medtr7g020860 // Medtr2g037930 // Medtr1g073840 // Medtr8g100100 // Medtr5g036180 // Medtr3g058880 // Medtr6g078780 // Medtr4g081280 // Medtr5g038420 // Medtr4g080320 // Medtr2g090875 // Medtr8g011850 // Medtr3g078260 // Medtr4g074170 // Medt…	// Medtr6g015510 // Medtr6g071430 // Medtr2g083520 // Medtr8g042440 // Medtr6g027300 // Medtr7g088950 // Medtr4g047870 // Medtr4g081330 // Medtr5g092280 // Medtr1g062760 // Medtr8g024590 // Medtr7g114020 // Medtr4g123940 // Medtr2g005510 // Medtr4g081230 // Medtr6g071360 // Medtr1g013700 // Medtr5g080650 // Medtr0038s0060 // Medtr4g014140 // Medtr7g020860 // Medtr5g037700 // Medtr4g014990 // Medt…
GO:0034645	P	cellular macromolecule biosynthetic process	467	4874	779	8166	0.46	1	// Medtr3g060690 // Medtr6g003970 // Medtr5g094740 // Medtr4g051410 // Medtr4g080120 // Medtr8g102240 // Medtr1g021435 // Medtr4g094258 // Medtr4g028130 // Medtr1g073840 // Medtr1g106040 // Medtr4g058910 // Medtr2g059540 // Medtr5g089870 // Medtr5g011910 // Medtr5g038420 // Medtr1g086790 // Medtr4g130900 // Medtr8g090185 // Medtr4g122530 // Medtr8g105590 // Medtr8g061350 // Medtr3g106220 // Medtr…	// Medtr1g048610 // Medtr2g090900 // Medtr3g060690 // Medtr6g003970 // Medtr5g032520 // Medtr5g094740 // Medtr8g099750 // Medtr6g027460 // Medtr4g051410 // Medtr4g080120 // Medtr2g461760 // Medtr8g027860 // Medtr6g016375 // Medtr8g102240 // Medtr1g021435 // Medtr4g094258 // Medtr4g111915 // Medtr1g073840 // Medtr1g106040 // Medtr4g058910 // Medtr2g059540 // Medtr8g099350 // Medtr5g089870 // Medtr…
GO:0042221	P	response to chemical stimulus	48	4874	142	8166	1	1	// Medtr2g078960 // Medtr5g021060 // Medtr6g081780 // Medtr4g071420 // Medtr0039s0080 // Medtr5g033470 // Medtr3g072260 // Medtr3g094630 // Medtr7g097190 // Medtr8g069470 // Medtr7g087410 // Medtr4g048000 // Medtr5g088850 // Medtr8g098410 // Medtr2g088400 // Medtr1g108810 // Medtr3g107060 // Medtr8g106140 // Medtr2g067440 // Medtr4g031150 // Medtr5g032750 // Medtr1g109060 // Medtr6g004220 // Medt…	// Medtr2g078960 // Medtr2g084010 // Medtr1g072570 // Medtr4g030890 // Medtr4g071465 // Medtr8g069470 // Medtr7g087410 // Medtr1g109060 // Medtr2g088400 // Medtr6g027190 // Medtr7g026990 // Medtr6g004220 // Medtr1g073840 // Medtr2g029750 // Medtr3g094650 // Medtr8g106140 // Medtr6g007763 // Medtr6g081810 // Medtr1g053160 // Medtr8g098400 // Medtr8g106670 // Medtr7g097200 // Medtr5g074970 // Medtr…
GO:0043085	P	positive regulation of catalytic activity	5	4874	8	8166	0.59	1	// Medtr4g045973 // Medtr2g089785 // Medtr7g079020 // Medtr8g094940 // Medtr3g008260	// Medtr7g079020 // Medtr4g109390 // Medtr4g045973 // Medtr8g464780 // Medtr6g004070 // Medtr8g094940 // Medtr3g008260 // Medtr2g089785
GO:0043624	P	cellular protein complex disassembly	5	4874	8	8166	0.59	1	// Medtr6g478120 // Medtr7g112100 // Medtr4g102230 // Medtr7g080430 // Medtr7g108300	// Medtr7g108300 // Medtr6g478120 // Medtr7g080430 // Medtr1g041890 // Medtr5g042990 // Medtr4g102230 // Medtr4g112440 // Medtr7g112100
GO:0000041	P	transition metal ion transport	5	4874	9	8166	0.73	1	// Medtr3g104400 // Medtr2g064310 // Medtr5g071990 // Medtr2g035840 // Medtr4g094695	// Medtr2g035840 // Medtr1g016120 // Medtr2g064310 // Medtr3g082050 // Medtr4g094695 // Medtr4g083570 // Medtr3g104400 // Medtr5g071990 // Medtr3g081580
GO:0009628	P	response to abiotic stimulus	10	4874	14	8166	0.27	1	// Medtr7g012820 // Medtr3g045190 // Medtr2g034040 // Medtr3g106160 // Medtr1g085160 // Medtr7g079180 // Medtr5g088850 // Medtr6g013660 // Medtr8g106140 // Medtr2g104030	// Medtr6g084640 // Medtr7g012820 // Medtr8g028480 // Medtr8g106140 // Medtr2g034040 // Medtr3g106160 // Medtr1g085160 // Medtr7g079180 // Medtr2g104030 // Medtr5g088850 // Medtr6g013660 // Medtr3g045190 // Medtr3g117190 // Medtr4g052840
GO:0030001	P	metal ion transport	47	4874	84	8166	0.79	1	// Medtr2g026670 // Medtr2g035840 // Medtr7g076700 // Medtr1g081900 // Medtr8g012390 // Medtr4g133900 // Medtr2g105640 // Medtr8g031550 // Medtr1g078090 // Medtr5g071990 // Medtr5g077770 // Medtr7g056413 // Medtr4g008170 // Medtr3g055600 // Medtr7g068380 // Medtr4g127580 // Medtr4g117220 // Medtr1g082650 // Medtr3g087770 // Medtr6g049320 // Medtr2g460590 // Medtr3g107720 // Medtr7g013660 // Medtr…	// Medtr3g099040 // Medtr2g026670 // Medtr5g020960 // Medtr7g076700 // Medtr5g025150 // Medtr6g015490 // Medtr2g026685 // Medtr4g065007 // Medtr8g103820 // Medtr1g081900 // Medtr4g092790 // Medtr6g049320 // Medtr2g105640 // Medtr8g031550 // Medtr1g078090 // Medtr3g099030 // Medtr2g019530 // Medtr8g027160 // Medtr3g093020 // Medtr4g117140 // Medtr4g008170 // Medtr5g071990 // Medtr5g070330 // Medtr…
GO:0043450	P	alkene biosynthetic process	8	4874	14	8166	0.68	1	// Medtr8g091280 // Medtr6g463260 // Medtr1g087760 // Medtr8g023140 // Medtr8g061360 // Medtr5g011400 // Medtr8g098930 // Medtr5g033230	// Medtr8g091280 // Medtr7g079080 // Medtr1g087760 // Medtr8g023140 // Medtr8g061360 // Medtr5g011400 // Medtr8g028600 // Medtr6g091760 // Medtr6g463260 // Medtr3g072680 // Medtr2g090615 // Medtr8g098930 // Medtr5g033230 // Medtr5g015020
GO:0045454	P	cell redox homeostasis	35	4874	50	8166	0.089	1	// Medtr1g088925 // Medtr2g079420 // Medtr1g069255 // Medtr2g094180 // Medtr8g106900 // Medtr3g077570 // Medtr4g059450 // Medtr3g114070 // Medtr1g088920 // Medtr6g092700 // Medtr7g010090 // Medtr1g114290 // Medtr8g064810 // Medtr8g099665 // Medtr5g072400 // Medtr5g084930 // Medtr4g088905 // Medtr5g083110 // Medtr3g088220 // Medtr7g090230 // Medtr6g069420 // Medtr8g038440 // Medtr3g005720 // Medtr…	// Medtr3g104510 // Medtr1g088925 // Medtr1g088920 // Medtr3g017490 // Medtr2g094180 // Medtr5g037950 // Medtr8g106900 // Medtr3g088220 // Medtr1g069255 // Medtr3g077570 // Medtr4g059450 // Medtr3g114070 // Medtr4g079110 // Medtr2g079420 // Medtr1g088910 // Medtr6g092700 // Medtr7g106500 // Medtr7g010090 // Medtr1g114290 // Medtr8g064810 // Medtr8g099665 // Medtr1g023140 // Medtr5g072400 // Medtr…
GO:0055085	P	transmembrane transport	141	4874	227	8166	0.25	1	// Medtr2g078960 // Medtr7g113960 // Medtr6g004220 // Medtr4g124040 // Medtr4g133968 // Medtr3g116060 // Medtr8g069470 // Medtr7g087410 // Medtr2g105640 // Medtr1g112870 // Medtr4g116790 // Medtr3g104600 // Medtr5g005160 // Medtr3g084110 // Medtr1g069450 // Medtr7g092250 // Medtr3g073780 // Medtr8g061970 // Medtr6g087910 // Medtr7g113970 // Medtr4g109720 // Medtr6g081810 // Medtr4g119770 // Medtr…	// Medtr4g083960 // Medtr2g078960 // Medtr7g087400 // Medtr7g113960 // Medtr6g004220 // Medtr4g124040 // Medtr4g133968 // Medtr4g071465 // Medtr8g069470 // Medtr7g087410 // Medtr2g105640 // Medtr1g109060 // Medtr2g088400 // Medtr6g088670 // Medtr1g016120 // Medtr6g027190 // Medtr6g011680 // Medtr5g055410 // Medtr3g104600 // Medtr3g008170 // Medtr5g005160 // Medtr1g104770 // Medtr1g069450 // Medtr…
GO:0006084	P	acetyl-CoA metabolic process	6	4874	10	8166	0.63	1	// Medtr4g079860 // Medtr2g061630 // Medtr5g020050 // Medtr2g006820 // Medtr5g023740 // Medtr8g463920	// Medtr3g048920 // Medtr5g020050 // Medtr2g061630 // Medtr4g079860 // Medtr5g091930 // Medtr2g092930 // Medtr2g006820 // Medtr5g023740 // Medtr8g463920 // Medtr1g094010
GO:0005991	P	trehalose metabolic process	10	4874	13	8166	0.16	1	// Medtr8g090330 // Medtr8g105740 // Medtr8g027765 // Medtr1g032730 // Medtr1g109620 // Medtr4g036090 // Medtr2g073260 // Medtr4g129270 // Medtr8g099985 // Medtr8g063790	// Medtr4g101600 // Medtr8g090330 // Medtr8g105740 // Medtr5g063080 // Medtr8g027765 // Medtr2g073260 // Medtr1g109620 // Medtr3g008500 // Medtr4g036090 // Medtr1g032730 // Medtr4g129270 // Medtr8g099985 // Medtr8g063790
GO:0006534	P	cysteine metabolic process	9	4874	12	8166	0.22	1	// Medtr7g078070 // Medtr3g083980 // Medtr8g028040 // Medtr5g014820 // Medtr1g081610 // Medtr1g081620 // Medtr7g087110 // Medtr4g087520 // Medtr5g023760	// Medtr7g078070 // Medtr3g083980 // Medtr8g028040 // Medtr3g058410 // Medtr5g014820 // Medtr1g081610 // Medtr1g081620 // Medtr4g087520 // Medtr5g095470 // Medtr7g087110 // Medtr5g023760 // Medtr4g087510
GO:0006535	P	cysteine biosynthetic process from serine	7	4874	10	8166	0.37	1	// Medtr7g078070 // Medtr8g028040 // Medtr1g081610 // Medtr1g081620 // Medtr4g087520 // Medtr7g087110 // Medtr5g023760	// Medtr7g078070 // Medtr8g028040 // Medtr3g058410 // Medtr1g081610 // Medtr1g081620 // Medtr4g087520 // Medtr5g095470 // Medtr7g087110 // Medtr5g023760 // Medtr4g087510
GO:0045860	P	positive regulation of protein kinase activity	5	4874	8	8166	0.59	1	// Medtr4g045973 // Medtr2g089785 // Medtr7g079020 // Medtr8g094940 // Medtr3g008260	// Medtr7g079020 // Medtr4g109390 // Medtr4g045973 // Medtr8g464780 // Medtr6g004070 // Medtr8g094940 // Medtr3g008260 // Medtr2g089785
GO:0046496	P	nicotinamide nucleotide metabolic process	9	4874	11	8166	0.12	1	// Medtr5g017050 // Medtr4g076990 // Medtr7g006560 // Medtr5g045000 // Medtr1g030750 // Medtr6g007070 // Medtr2g073350 // Medtr1g029620 // Medtr7g017900	// Medtr5g017050 // Medtr4g076990 // Medtr7g006560 // Medtr5g045000 // Medtr1g030750 // Medtr6g007070 // Medtr8g096130 // Medtr2g073350 // Medtr1g029620 // Medtr7g017900 // Medtr1g028330
GO:0031326	P	regulation of cellular biosynthetic process	273	4874	530	8166	1	1	// Medtr2g090900 // Medtr3g073420 // Medtr7g070220 // Medtr3g096920 // Medtr8g027465 // Medtr0001s0490 // Medtr5g094740 // Medtr1g100777 // Medtr4g070860 // Medtr4g086165 // Medtr7g089800 // Medtr5g091390 // Medtr8g062700 // Medtr5g015680 // Medtr1g021435 // Medtr5g078330 // Medtr1g097300 // Medtr7g086780 // Medtr6g026800 // Medtr1g073840 // Medtr4g058910 // Medtr2g059540 // Medtr5g089870 // Medt…	// Medtr1g048610 // Medtr2g090900 // Medtr5g094740 // Medtr8g099750 // Medtr5g091390 // Medtr8g027860 // Medtr6g016375 // Medtr8g102240 // Medtr1g021435 // Medtr4g133470 // Medtr4g028130 // Medtr1g073840 // Medtr4g058910 // Medtr2g059540 // Medtr8g099350 // Medtr5g089870 // Medtr7g073430 // Medtr4g134460 // Medtr1g086790 // Medtr4g130900 // Medtr4g086220 // Medtr1g043350 // Medtr5g066990 // Medtr…
GO:0031323	P	regulation of cellular metabolic process	282	4874	547	8166	1	1	// Medtr2g090900 // Medtr3g073420 // Medtr7g070220 // Medtr3g096920 // Medtr8g027465 // Medtr0001s0490 // Medtr5g094740 // Medtr1g100777 // Medtr4g070860 // Medtr4g086165 // Medtr7g089800 // Medtr5g091390 // Medtr2g089785 // Medtr8g062700 // Medtr5g015680 // Medtr1g021435 // Medtr5g078330 // Medtr1g097300 // Medtr7g086780 // Medtr6g026800 // Medtr1g073840 // Medtr4g058910 // Medtr2g102550 // Medt…	// Medtr1g048610 // Medtr2g090900 // Medtr5g094740 // Medtr8g099750 // Medtr5g091390 // Medtr8g027860 // Medtr6g016375 // Medtr8g102240 // Medtr1g021435 // Medtr4g133470 // Medtr4g028130 // Medtr1g073840 // Medtr4g058910 // Medtr2g059540 // Medtr8g099350 // Medtr5g089870 // Medtr7g073430 // Medtr4g134460 // Medtr1g086790 // Medtr4g130900 // Medtr4g086220 // Medtr1g043350 // Medtr5g066990 // Medtr…
GO:0019751	P	polyol metabolic process	7	4874	8	8166	0.1	1	// Medtr1g050720 // Medtr7g090970 // Medtr1g105930 // Medtr4g009920 // Medtr6g073003 // Medtr3g087590 // Medtr8g066720	// Medtr1g050720 // Medtr7g090970 // Medtr1g105930 // Medtr4g009920 // Medtr8g091320 // Medtr8g066720 // Medtr3g087590 // Medtr6g073003
GO:0009231	P	riboflavin biosynthetic process	5	4874	7	8166	0.41	1	// Medtr4g119220 // Medtr4g094700 // Medtr4g094130 // Medtr7g080117 // Medtr1g066930	// Medtr2g009270 // Medtr1g066930 // Medtr4g094130 // Medtr2g096330 // Medtr4g094700 // Medtr4g119220 // Medtr7g080117
GO:0015893	P	drug transport	25	4874	36	8166	0.15	1	// Medtr2g078960 // Medtr6g081780 // Medtr6g004220 // Medtr0039s0080 // Medtr1g100180 // Medtr4g071465 // Medtr8g069470 // Medtr7g087410 // Medtr4g048000 // Medtr2g088400 // Medtr1g108810 // Medtr5g032750 // Medtr1g109060 // Medtr4g071420 // Medtr3g099700 // Medtr6g081810 // Medtr8g037170 // Medtr5g011540 // Medtr1g108840 // Medtr2g078930 // Medtr1g108990 // Medtr5g032720 // Medtr6g047640 // Medt…	// Medtr2g078960 // Medtr6g081780 // Medtr6g004220 // Medtr0039s0080 // Medtr1g100180 // Medtr4g071465 // Medtr8g069470 // Medtr7g087430 // Medtr7g087410 // Medtr4g048000 // Medtr5g032750 // Medtr1g108810 // Medtr3g029510 // Medtr6g027190 // Medtr6g047590 // Medtr2g088400 // Medtr5g067460 // Medtr1g109060 // Medtr4g071420 // Medtr3g099700 // Medtr6g081810 // Medtr8g106670 // Medtr8g037170 // Medt…
GO:0071554	P	cell wall organization or biogenesis	14	4874	29	8166	0.92	1	// Medtr4g094730 // Medtr3g064510 // Medtr2g099470 // Medtr7g061720 // Medtr8g014500 // Medtr8g074350 // Medtr4g081950 // Medtr8g098345 // Medtr8g074335 // Medtr5g079950 // Medtr3g094040 // Medtr5g085790 // Medtr4g063975 // Medtr5g076950	// Medtr4g094730 // Medtr8g074350 // Medtr8g074330 // Medtr8g098345 // Medtr8g074335 // Medtr3g118390 // Medtr7g110780 // Medtr2g024290 // Medtr2g099465 // Medtr5g019050 // Medtr7g061720 // Medtr1g026020 // Medtr3g094040 // Medtr5g085790 // Medtr7g011060 // Medtr4g063975 // Medtr4g102450 // Medtr2g097030 // Medtr3g064510 // Medtr4g081950 // Medtr5g079950 // Medtr6g012520 // Medtr5g011210 // Medtr…
GO:0071555	P	cell wall organization	7	4874	15	8166	0.9	1	// Medtr7g061720 // Medtr3g064510 // Medtr4g081950 // Medtr5g079950 // Medtr3g094040 // Medtr4g063975 // Medtr5g076950	// Medtr4g102450 // Medtr3g064510 // Medtr1g026020 // Medtr2g097030 // Medtr7g061720 // Medtr6g012520 // Medtr4g081950 // Medtr3g094040 // Medtr5g079950 // Medtr7g110990 // Medtr5g076950 // Medtr3g466790 // Medtr7g011060 // Medtr4g063975 // Medtr5g011210
GO:0010467	P	gene expression	491	4874	802	8166	0.21	1	// Medtr3g060690 // Medtr6g003970 // Medtr5g094740 // Medtr4g051410 // Medtr4g080120 // Medtr8g102240 // Medtr1g021435 // Medtr4g133470 // Medtr4g028130 // Medtr1g073840 // Medtr1g106040 // Medtr4g058910 // Medtr2g059540 // Medtr5g089870 // Medtr5g011910 // Medtr5g038420 // Medtr1g086790 // Medtr4g130900 // Medtr8g090185 // Medtr4g122530 // Medtr8g105590 // Medtr8g061350 // Medtr3g106220 // Medtr…	// Medtr1g048610 // Medtr2g090900 // Medtr3g060690 // Medtr6g003970 // Medtr5g032520 // Medtr5g094740 // Medtr8g099750 // Medtr6g027460 // Medtr4g051410 // Medtr4g080120 // Medtr2g461760 // Medtr8g027860 // Medtr6g016375 // Medtr8g102240 // Medtr1g021435 // Medtr4g133470 // Medtr4g111915 // Medtr1g073840 // Medtr1g106040 // Medtr4g058910 // Medtr2g059540 // Medtr8g099350 // Medtr5g089870 // Medtr…
GO:0010468	P	regulation of gene expression	277	4874	536	8166	1	1	// Medtr2g090900 // Medtr3g073420 // Medtr7g070220 // Medtr3g096920 // Medtr8g027465 // Medtr0001s0490 // Medtr5g094740 // Medtr1g100777 // Medtr4g070860 // Medtr4g086165 // Medtr7g089800 // Medtr5g091390 // Medtr8g062700 // Medtr5g015680 // Medtr1g021435 // Medtr5g078330 // Medtr1g097300 // Medtr7g086780 // Medtr6g026800 // Medtr1g073840 // Medtr4g058910 // Medtr2g059540 // Medtr4g051375 // Medt…	// Medtr1g048610 // Medtr2g090900 // Medtr5g094740 // Medtr8g099750 // Medtr5g091390 // Medtr8g027860 // Medtr6g016375 // Medtr8g102240 // Medtr1g021435 // Medtr4g133470 // Medtr4g028130 // Medtr1g073840 // Medtr4g058910 // Medtr2g059540 // Medtr8g099350 // Medtr5g089870 // Medtr7g073430 // Medtr4g134460 // Medtr1g086790 // Medtr4g130900 // Medtr4g086220 // Medtr4g017850 // Medtr1g043350 // Medtr…
GO:0048193	P	Golgi vesicle transport	5	4874	7	8166	0.41	1	// Medtr3g084740 // Medtr1g112310 // Medtr5g023770 // Medtr4g052930 // Medtr7g110640	// Medtr7g110640 // Medtr4g052930 // Medtr1g105605 // Medtr5g023770 // Medtr3g084740 // Medtr1g112310 // Medtr8g011270
GO:0044264	P	cellular polysaccharide metabolic process	8	4874	16	8166	0.85	1	// Medtr4g070430 // Medtr7g111020 // Medtr7g015970 // Medtr2g023320 // Medtr3g091570 // Medtr5g097010 // Medtr7g079490 // Medtr2g461970	// Medtr4g070430 // Medtr2g461970 // Medtr7g111020 // Medtr4g131760 // Medtr7g015970 // Medtr3g082150 // Medtr8g011430 // Medtr6g015905 // Medtr8g024340 // Medtr1g078000 // Medtr2g023320 // Medtr5g097010 // Medtr7g079490 // Medtr4g094595 // Medtr3g091570 // Medtr3g112070
GO:0007017	P	microtubule-based process	33	4874	55	8166	0.54	1	// Medtr4g092140 // Medtr2g031310 // Medtr5g066320 // Medtr1g081800 // Medtr8g085980 // Medtr3g110720 // Medtr7g117050 // Medtr7g075060 // Medtr4g019090 // Medtr2g082570 // Medtr4g097830 // Medtr1g018940 // Medtr1g106005 // Medtr3g113970 // Medtr4g019110 // Medtr6g086735 // Medtr7g093720 // Medtr4g107350 // Medtr4g094882 // Medtr7g105030 // Medtr7g089120 // Medtr8g098230 // Medtr7g113520 // Medtr…	// Medtr3g060900 // Medtr4g092140 // Medtr5g066320 // Medtr1g067630 // Medtr1g081800 // Medtr8g076190 // Medtr8g085980 // Medtr7g113520 // Medtr7g061020 // Medtr8g098360 // Medtr3g110720 // Medtr7g117050 // Medtr7g075060 // Medtr1g101130 // Medtr4g123730 // Medtr4g019090 // Medtr2g082570 // Medtr4g097830 // Medtr1g018940 // Medtr1g106005 // Medtr3g113970 // Medtr4g124650 // Medtr5g031470 // Medtr…
GO:0007018	P	microtubule-based movement	20	4874	37	8166	0.81	1	// Medtr4g092140 // Medtr5g025100 // Medtr7g093720 // Medtr5g066320 // Medtr4g094882 // Medtr1g081800 // Medtr6g086735 // Medtr1g018940 // Medtr7g105030 // Medtr2g082570 // Medtr2g436650 // Medtr3g117330 // Medtr3g084790 // Medtr8g098230 // Medtr4g112350 // Medtr7g113520 // Medtr1g082920 // Medtr5g049620 // Medtr7g075060 // Medtr8g471180	// Medtr3g060900 // Medtr4g092140 // Medtr5g066320 // Medtr1g067630 // Medtr1g081800 // Medtr8g076190 // Medtr7g113520 // Medtr7g061020 // Medtr7g075060 // Medtr4g123730 // Medtr2g082570 // Medtr1g018940 // Medtr4g124650 // Medtr5g031470 // Medtr6g086735 // Medtr7g093720 // Medtr1g075680 // Medtr4g094882 // Medtr7g105030 // Medtr4g087040 // Medtr1g087880 // Medtr8g098230 // Medtr2g087840 // Medtr…
GO:0005515	F	protein binding	1335	4874	1948	8166	2e-13	4.6e-10	// Medtr4g132540 // Medtr7g021090 // Medtr3g106210 // Medtr4g061360 // Medtr3g011920 // Medtr3g107280 // Medtr3g060690 // Medtr6g003970 // Medtr8g099455 // Medtr3g007760 // Medtr3g107320 // Medtr1g046930 // Medtr4g080797 // Medtr3g075530 // Medtr7g091410 // Medtr7g086700 // Medtr8g027385 // Medtr0018s0090 // Medtr7g027940 // Medtr6g005550 // Medtr2g014470 // Medtr1g070145 // Medtr2g104030 // Medt…	// Medtr3g060690 // Medtr1g067180 // Medtr3g107320 // Medtr4g081330 // Medtr1g115225 // Medtr7g086700 // Medtr7g027940 // Medtr2g101310 // Medtr5g004870 // Medtr8g100105 // Medtr1g073840 // Medtr8g100100 // Medtr3g094850 // Medtr4g074440 // Medtr4g023440
GO:0004386	F	helicase activity	92	4874	102	8166	8.8e-12	1e-08	// Medtr2g098440 // Medtr5g027840 // Medtr8g027780 // Medtr8g094070 // Medtr1g080420 // Medtr6g005550 // Medtr1g116980 // Medtr7g095080 // Medtr2g100230 // Medtr5g069330 // Medtr1g095810 // Medtr5g067980 // Medtr7g100820 // Medtr8g062720 // Medtr8g080160 // Medtr4g134170 // Medtr5g006660 // Medtr2g012830 // Medtr7g056830 // Medtr5g092560 // Medtr4g079320 // Medtr1g102410 // Medtr3g025300 // Medtr…	// Medtr2g098440 // Medtr7g100820 // Medtr8g027780 // Medtr8g094070 // Medtr4g094992 // Medtr6g005550 // Medtr7g050445 // Medtr1g116980 // Medtr7g095080 // Medtr6g005320 // Medtr2g100230 // Medtr5g069330 // Medtr1g095810 // Medtr5g067980 // Medtr5g027840 // Medtr7g057250 // Medtr8g062720 // Medtr8g080160 // Medtr4g134170 // Medtr5g006660 // Medtr2g012830 // Medtr7g056830 // Medtr5g092560 // Medtr…
GO:0003723	F	RNA binding	141	4874	171	8166	1.9e-10	1.4e-07	// Medtr7g034590 // Medtr2g005590 // Medtr4g112420 // Medtr7g011080 // Medtr4g051410 // Medtr2g033020 // Medtr4g080120 // Medtr2g084715 // Medtr4g067300 // Medtr1g114000 // Medtr6g024095 // Medtr7g111750 // Medtr6g052140 // Medtr4g064670 // Medtr5g080390 // Medtr3g466250 // Medtr4g123970 // Medtr1g016760 // Medtr5g008420 // Medtr2g005450 // Medtr5g075710 // Medtr4g077700 // Medtr6g005460 // Medtr…	// Medtr7g034590 // Medtr2g005590 // Medtr4g112420 // Medtr8g077770 // Medtr5g068780 // Medtr7g011080 // Medtr4g051410 // Medtr2g033020 // Medtr4g080120 // Medtr2g084715 // Medtr4g067300 // Medtr1g114000 // Medtr6g024095 // Medtr7g111750 // Medtr6g052140 // Medtr2g038020 // Medtr5g041080 // Medtr4g064670 // Medtr5g080390 // Medtr3g466250 // Medtr4g057825 // Medtr3g102040 // Medtr1g016760 // Medtr…
GO:0016817	F	hydrolase activity, acting on acid anhydrides	357	4874	491	8166	3.1e-09	1.8e-06	// Medtr2g031310 // Medtr8g106700 // Medtr4g134680 // Medtr4g124040 // Medtr2g095390 // Medtr8g442660 // Medtr6g005550 // Medtr4g122270 // Medtr8g463270 // Medtr4g094882 // Medtr7g104500 // Medtr7g100820 // Medtr8g009510 // Medtr8g062720 // Medtr7g022220 // Medtr1g053955 // Medtr5g027030 // Medtr3g011840 // Medtr7g090880 // Medtr3g096410 // Medtr6g009080 // Medtr3g098310 // Medtr1g015750 // Medtr…	// Medtr8g106700 // Medtr2g031310 // Medtr1g067630 // Medtr4g134680 // Medtr4g124040 // Medtr7g061020 // Medtr2g095390 // Medtr8g442660 // Medtr6g005550 // Medtr7g050445 // Medtr4g122270 // Medtr2g069310 // Medtr8g463270 // Medtr5g031470 // Medtr4g094882 // Medtr7g104500 // Medtr7g100820 // Medtr8g009510 // Medtr8g062720 // Medtr7g451010 // Medtr7g022220 // Medtr5g027030 // Medtr4g112430 // Medtr…
GO:0016818	F	hydrolase activity, acting on acid anhydrides, in phosphorus-containing anhydrides	354	4874	488	8166	5.5e-09	2.5e-06	// Medtr2g031310 // Medtr8g106700 // Medtr4g134680 // Medtr4g124040 // Medtr2g095390 // Medtr8g442660 // Medtr6g005550 // Medtr4g122270 // Medtr8g463270 // Medtr4g094882 // Medtr7g104500 // Medtr7g100820 // Medtr8g009510 // Medtr8g062720 // Medtr7g022220 // Medtr1g053955 // Medtr5g027030 // Medtr3g011840 // Medtr7g090880 // Medtr3g096410 // Medtr6g009080 // Medtr3g098310 // Medtr1g015750 // Medtr…	// Medtr8g106700 // Medtr2g031310 // Medtr1g067630 // Medtr4g134680 // Medtr4g124040 // Medtr7g061020 // Medtr2g095390 // Medtr8g442660 // Medtr6g005550 // Medtr7g050445 // Medtr4g122270 // Medtr2g069310 // Medtr8g463270 // Medtr5g031470 // Medtr4g094882 // Medtr7g104500 // Medtr7g100820 // Medtr8g009510 // Medtr8g062720 // Medtr7g451010 // Medtr7g022220 // Medtr5g027030 // Medtr4g112430 // Medtr…
GO:0017111	F	nucleoside-triphosphatase activity	345	4874	476	8166	9.6e-09	3.1e-06	// Medtr2g031310 // Medtr8g106700 // Medtr4g134680 // Medtr4g124040 // Medtr2g095390 // Medtr8g442660 // Medtr6g005550 // Medtr4g122270 // Medtr8g463270 // Medtr4g094882 // Medtr7g104500 // Medtr7g100820 // Medtr8g009510 // Medtr8g062720 // Medtr1g053955 // Medtr3g011840 // Medtr7g090880 // Medtr3g096410 // Medtr6g009080 // Medtr3g098310 // Medtr1g015750 // Medtr7g044770 // Medtr5g020000 // Medtr…	// Medtr8g106700 // Medtr2g031310 // Medtr1g067630 // Medtr4g134680 // Medtr4g124040 // Medtr7g061020 // Medtr2g095390 // Medtr8g442660 // Medtr6g005550 // Medtr7g050445 // Medtr4g122270 // Medtr2g069310 // Medtr8g463270 // Medtr5g031470 // Medtr4g094882 // Medtr7g104500 // Medtr7g100820 // Medtr8g009510 // Medtr8g062720 // Medtr7g451010 // Medtr4g112430 // Medtr5g069330 // Medtr3g011840 // Medtr…
GO:0016462	F	pyrophosphatase activity	349	4874	482	8166	9.6e-09	3.1e-06	// Medtr2g031310 // Medtr8g106700 // Medtr4g134680 // Medtr4g124040 // Medtr2g095390 // Medtr8g442660 // Medtr6g005550 // Medtr4g122270 // Medtr8g463270 // Medtr4g094882 // Medtr7g104500 // Medtr7g100820 // Medtr8g009510 // Medtr8g062720 // Medtr1g053955 // Medtr3g011840 // Medtr7g090880 // Medtr3g096410 // Medtr6g009080 // Medtr3g098310 // Medtr1g015750 // Medtr7g044770 // Medtr5g020000 // Medtr…	// Medtr8g106700 // Medtr2g031310 // Medtr1g067630 // Medtr4g134680 // Medtr4g124040 // Medtr7g061020 // Medtr2g095390 // Medtr8g442660 // Medtr6g005550 // Medtr7g050445 // Medtr4g122270 // Medtr2g069310 // Medtr8g463270 // Medtr5g031470 // Medtr4g094882 // Medtr7g104500 // Medtr7g100820 // Medtr8g009510 // Medtr8g062720 // Medtr7g451010 // Medtr4g112430 // Medtr5g069330 // Medtr3g011840 // Medtr…
GO:0008270	F	zinc ion binding	436	4874	614	8166	1.1e-08	3.2e-06	// Medtr4g132540 // Medtr4g111985 // Medtr7g113800 // Medtr8g094610 // Medtr3g075530 // Medtr3g108240 // Medtr7g079280 // Medtr8g024320 // Medtr2g078450 // Medtr2g084715 // Medtr5g007710 // Medtr4g028130 // Medtr8g100100 // Medtr4g058910 // Medtr2g059540 // Medtr7g052480 // Medtr4g027440 // Medtr4g083780 // Medtr3g007760 // Medtr2g084475 // Medtr7g092070 // Medtr3g011440 // Medtr7g115240 // Medtr…	// Medtr4g132540 // Medtr7g078150 // Medtr1g105605 // Medtr3g007760 // Medtr7g113800 // Medtr5g036290 // Medtr8g094610 // Medtr3g075530 // Medtr3g108240 // Medtr6g027460 // Medtr8g011270 // Medtr8g024320 // Medtr2g078450 // Medtr2g084715 // Medtr5g007710 // Medtr4g028130 // Medtr8g100100 // Medtr4g058910 // Medtr2g059540 // Medtr7g052480 // Medtr4g027440 // Medtr4g083780 // Medtr4g111985 // Medtr…
GO:0032555	F	purine ribonucleotide binding	891	4874	1325	8166	7.8e-08	1.8e-05	// Medtr4g093110 // Medtr2g031310 // Medtr2g046130 // Medtr4g134680 // Medtr8g028695 // Medtr7g072710 // Medtr4g124040 // Medtr4g127840 // Medtr7g117520 // Medtr1g075610 // Medtr8g079790 // Medtr8g024590 // Medtr7g100500 // Medtr7g022050 // Medtr6g005550 // Medtr4g104070 // Medtr4g046113 // Medtr7g089790 // Medtr1g073840 // Medtr1g106040 // Medtr5g069330 // Medtr6g071280 // Medtr2g034040 // Medtr…	// Medtr4g093110 // Medtr1g051385 // Medtr4g049730 // Medtr1g067630 // Medtr4g109090 // Medtr4g134680 // Medtr8g028695 // Medtr7g072710 // Medtr4g124040 // Medtr7g070200 // Medtr4g127840 // Medtr8g013610 // Medtr1g075610 // Medtr8g079790 // Medtr2g095390 // Medtr1g012550 // Medtr7g100500 // Medtr7g022050 // Medtr6g005550 // Medtr5g089320 // Medtr4g104070 // Medtr1g061970 // Medtr7g050445 // Medtr…
GO:0032553	F	ribonucleotide binding	891	4874	1325	8166	7.8e-08	1.8e-05	// Medtr4g093110 // Medtr2g031310 // Medtr2g046130 // Medtr4g134680 // Medtr8g028695 // Medtr7g072710 // Medtr4g124040 // Medtr4g127840 // Medtr7g117520 // Medtr1g075610 // Medtr8g079790 // Medtr8g024590 // Medtr7g100500 // Medtr7g022050 // Medtr6g005550 // Medtr4g104070 // Medtr4g046113 // Medtr7g089790 // Medtr1g073840 // Medtr1g106040 // Medtr5g069330 // Medtr6g071280 // Medtr2g034040 // Medtr…	// Medtr4g093110 // Medtr1g051385 // Medtr4g049730 // Medtr1g067630 // Medtr4g109090 // Medtr4g134680 // Medtr8g028695 // Medtr7g072710 // Medtr4g124040 // Medtr7g070200 // Medtr4g127840 // Medtr8g013610 // Medtr1g075610 // Medtr8g079790 // Medtr2g095390 // Medtr1g012550 // Medtr7g100500 // Medtr7g022050 // Medtr6g005550 // Medtr5g089320 // Medtr4g104070 // Medtr1g061970 // Medtr7g050445 // Medtr…
GO:0017076	F	purine nucleotide binding	928	4874	1392	8166	3.9e-07	8.1e-05	// Medtr4g093110 // Medtr2g031310 // Medtr2g046130 // Medtr4g134680 // Medtr8g028695 // Medtr7g072710 // Medtr4g124040 // Medtr4g127840 // Medtr5g094740 // Medtr7g117520 // Medtr1g075610 // Medtr8g079790 // Medtr8g024590 // Medtr7g100500 // Medtr7g022050 // Medtr6g005550 // Medtr4g104070 // Medtr4g046113 // Medtr7g089790 // Medtr1g073840 // Medtr1g106040 // Medtr5g069330 // Medtr6g071280 // Medtr…	// Medtr8g106700 // Medtr1g067630 // Medtr4g124040 // Medtr2g005510 // Medtr5g068260 // Medtr7g050445 // Medtr3g098760 // Medtr2g069310 // Medtr6g071280 // Medtr4g094885 // Medtr4g094882 // Medtr7g077150 // Medtr1g110120 // Medtr7g100820 // Medtr2g089360 // Medtr5g060350 // Medtr3g040520 // Medtr3g011840 // Medtr8g015040 // Medtr5g064540 // Medtr1g097420 // Medtr8g102050 // Medtr7g044770 // Medtr…
GO:0000166	F	nucleotide binding	1219	4874	1864	8166	2.6e-06	0.00049	// Medtr4g093110 // Medtr2g031310 // Medtr3g106210 // Medtr7g088830 // Medtr4g134680 // Medtr8g095440 // Medtr7g072710 // Medtr4g124040 // Medtr4g127840 // Medtr5g094740 // Medtr7g117520 // Medtr1g075610 // Medtr8g079790 // Medtr8g024590 // Medtr5g018050 // Medtr7g100500 // Medtr7g017900 // Medtr7g022050 // Medtr6g005550 // Medtr4g104070 // Medtr4g046113 // Medtr7g089790 // Medtr3g071980 // Medtr…	// Medtr8g106700 // Medtr1g072260 // Medtr1g067630 // Medtr4g124040 // Medtr2g005510 // Medtr5g068260 // Medtr7g050445 // Medtr3g098760 // Medtr2g069310 // Medtr6g071280 // Medtr4g094885 // Medtr4g094882 // Medtr7g077150 // Medtr1g110120 // Medtr7g100820 // Medtr2g089360 // Medtr8g096620 // Medtr5g060350 // Medtr3g040520 // Medtr3g011840 // Medtr4g106980 // Medtr7g073290 // Medtr5g064540 // Medtr…
GO:0032559	F	adenyl ribonucleotide binding	810	4874	1219	8166	3.2e-06	0.00052	// Medtr4g093110 // Medtr7g088830 // Medtr8g028695 // Medtr7g072710 // Medtr4g124040 // Medtr4g127840 // Medtr7g117520 // Medtr1g075610 // Medtr8g024590 // Medtr7g100500 // Medtr7g022050 // Medtr6g005550 // Medtr4g104070 // Medtr4g046113 // Medtr7g089790 // Medtr1g073840 // Medtr1g106040 // Medtr5g069330 // Medtr6g071280 // Medtr2g034040 // Medtr5g085790 // Medtr1g057860 // Medtr1g031540 // Medtr…	// Medtr4g093110 // Medtr1g051385 // Medtr4g049730 // Medtr1g067630 // Medtr8g028695 // Medtr7g072710 // Medtr4g124040 // Medtr7g070200 // Medtr4g127840 // Medtr8g013610 // Medtr1g075610 // Medtr2g095390 // Medtr1g012550 // Medtr7g100500 // Medtr7g022050 // Medtr6g005550 // Medtr5g089320 // Medtr4g104070 // Medtr1g061970 // Medtr7g050445 // Medtr7g089790 // Medtr5g088400 // Medtr8g027985 // Medtr…
GO:0005524	F	ATP binding	810	4874	1219	8166	3.2e-06	0.00052	// Medtr4g093110 // Medtr7g088830 // Medtr8g028695 // Medtr7g072710 // Medtr4g124040 // Medtr4g127840 // Medtr7g117520 // Medtr1g075610 // Medtr8g024590 // Medtr7g100500 // Medtr7g022050 // Medtr6g005550 // Medtr4g104070 // Medtr4g046113 // Medtr7g089790 // Medtr1g073840 // Medtr1g106040 // Medtr5g069330 // Medtr6g071280 // Medtr2g034040 // Medtr5g085790 // Medtr1g057860 // Medtr1g031540 // Medtr…	// Medtr4g093110 // Medtr1g051385 // Medtr4g049730 // Medtr1g067630 // Medtr8g028695 // Medtr7g072710 // Medtr4g124040 // Medtr7g070200 // Medtr4g127840 // Medtr8g013610 // Medtr1g075610 // Medtr2g095390 // Medtr1g012550 // Medtr7g100500 // Medtr7g022050 // Medtr6g005550 // Medtr5g089320 // Medtr4g104070 // Medtr1g061970 // Medtr7g050445 // Medtr7g089790 // Medtr5g088400 // Medtr8g027985 // Medtr…
GO:0001883	F	purine nucleoside binding	842	4874	1281	8166	2e-05	0.0026	// Medtr4g093110 // Medtr2g046130 // Medtr8g028695 // Medtr7g072710 // Medtr4g124040 // Medtr4g127840 // Medtr5g094740 // Medtr7g117520 // Medtr1g075610 // Medtr8g024590 // Medtr7g100500 // Medtr7g022050 // Medtr6g005550 // Medtr4g104070 // Medtr4g046113 // Medtr7g089790 // Medtr1g073840 // Medtr1g106040 // Medtr5g069330 // Medtr6g071280 // Medtr2g034040 // Medtr5g085790 // Medtr1g057860 // Medtr…	// Medtr4g093110 // Medtr4g094495 // Medtr4g049730 // Medtr3g009820 // Medtr1g067630 // Medtr4g094492 // Medtr1g051385 // Medtr8g028695 // Medtr7g072710 // Medtr4g124040 // Medtr7g070200 // Medtr4g085810 // Medtr4g127840 // Medtr5g094740 // Medtr8g013610 // Medtr1g075610 // Medtr2g095390 // Medtr1g012550 // Medtr7g100500 // Medtr7g022050 // Medtr6g005550 // Medtr5g089320 // Medtr4g104070 // Medtr…
GO:0001882	F	nucleoside binding	842	4874	1281	8166	2e-05	0.0026	// Medtr4g093110 // Medtr2g046130 // Medtr8g028695 // Medtr7g072710 // Medtr4g124040 // Medtr4g127840 // Medtr5g094740 // Medtr7g117520 // Medtr1g075610 // Medtr8g024590 // Medtr7g100500 // Medtr7g022050 // Medtr6g005550 // Medtr4g104070 // Medtr4g046113 // Medtr7g089790 // Medtr1g073840 // Medtr1g106040 // Medtr5g069330 // Medtr6g071280 // Medtr2g034040 // Medtr5g085790 // Medtr1g057860 // Medtr…	// Medtr4g093110 // Medtr4g094495 // Medtr4g049730 // Medtr3g009820 // Medtr1g067630 // Medtr4g094492 // Medtr1g051385 // Medtr8g028695 // Medtr7g072710 // Medtr4g124040 // Medtr7g070200 // Medtr4g085810 // Medtr4g127840 // Medtr5g094740 // Medtr8g013610 // Medtr1g075610 // Medtr2g095390 // Medtr1g012550 // Medtr7g100500 // Medtr7g022050 // Medtr6g005550 // Medtr5g089320 // Medtr4g104070 // Medtr…
GO:0030554	F	adenyl nucleotide binding	842	4874	1281	8166	2e-05	0.0026	// Medtr4g093110 // Medtr2g046130 // Medtr8g028695 // Medtr7g072710 // Medtr4g124040 // Medtr4g127840 // Medtr5g094740 // Medtr7g117520 // Medtr1g075610 // Medtr8g024590 // Medtr7g100500 // Medtr7g022050 // Medtr6g005550 // Medtr4g104070 // Medtr4g046113 // Medtr7g089790 // Medtr1g073840 // Medtr1g106040 // Medtr5g069330 // Medtr6g071280 // Medtr2g034040 // Medtr5g085790 // Medtr1g057860 // Medtr…	// Medtr4g093110 // Medtr4g094495 // Medtr4g049730 // Medtr3g009820 // Medtr1g067630 // Medtr4g094492 // Medtr1g051385 // Medtr8g028695 // Medtr7g072710 // Medtr4g124040 // Medtr7g070200 // Medtr4g085810 // Medtr4g127840 // Medtr5g094740 // Medtr8g013610 // Medtr1g075610 // Medtr2g095390 // Medtr1g012550 // Medtr7g100500 // Medtr7g022050 // Medtr6g005550 // Medtr5g089320 // Medtr4g104070 // Medtr…
GO:0005198	F	structural molecule activity	100	4874	130	8166	2.9e-05	0.0037	// Medtr2g031310 // Medtr3g078370 // Medtr1g047130 // Medtr4g121877 // Medtr4g051410 // Medtr2g033020 // Medtr4g006830 // Medtr4g019090 // Medtr7g111750 // Medtr4g118760 // Medtr6g052140 // Medtr8g046140 // Medtr5g011910 // Medtr8g099720 // Medtr8g090185 // Medtr8g040740 // Medtr7g078800 // Medtr7g076530 // Medtr8g061350 // Medtr6g088605 // Medtr1g040020 // Medtr8g093770 // Medtr8g076780 // Medtr…	// Medtr2g031310 // Medtr3g078370 // Medtr7g100410 // Medtr8g076780 // Medtr4g121877 // Medtr0199s0040 // Medtr6g027840 // Medtr2g033020 // Medtr4g080120 // Medtr7g089120 // Medtr7g111750 // Medtr6g052140 // Medtr8g046140 // Medtr5g011910 // Medtr3g080800 // Medtr8g099720 // Medtr8g090185 // Medtr8g040740 // Medtr7g078800 // Medtr4g118760 // Medtr8g052030 // Medtr8g061350 // Medtr2g018680 // Medt…
GO:0019200	F	carbohydrate kinase activity	20	4874	20	8166	3.4e-05	0.004	// Medtr2g072830 // Medtr1g069320 // Medtr4g122670 // Medtr8g069040 // Medtr1g069325 // Medtr4g078150 // Medtr8g102190 // Medtr7g099270 // Medtr7g099280 // Medtr4g132700 // Medtr5g032570 // Medtr5g009000 // Medtr8g014530 // Medtr6g090130 // Medtr2g100710 // Medtr3g110395 // Medtr1g101950 // Medtr2g025020 // Medtr4g134290 // Medtr8g101540	// Medtr2g072830 // Medtr1g069320 // Medtr4g122670 // Medtr8g014530 // Medtr3g110395 // Medtr7g099280 // Medtr8g102190 // Medtr7g099270 // Medtr8g069040 // Medtr1g101950 // Medtr4g132700 // Medtr5g032570 // Medtr5g009000 // Medtr4g134290 // Medtr6g090130 // Medtr4g078150 // Medtr1g069325 // Medtr2g025020 // Medtr2g100710 // Medtr8g101540
GO:0008026	F	ATP-dependent helicase activity	35	4874	39	8166	3.8e-05	0.0041	// Medtr8g027780 // Medtr1g083840 // Medtr7g076800 // Medtr2g015320 // Medtr2g007000 // Medtr3g049990 // Medtr6g005550 // Medtr8g018400 // Medtr1g116980 // Medtr2g006440 // Medtr4g105100 // Medtr2g102150 // Medtr7g095080 // Medtr2g084735 // Medtr2g100230 // Medtr0915s0010 // Medtr8g098675 // Medtr1g056490 // Medtr3g023880 // Medtr5g026590 // Medtr6g056080 // Medtr5g027840 // Medtr4g059460 // Medt…	// Medtr8g027780 // Medtr1g083840 // Medtr7g076800 // Medtr2g015320 // Medtr2g007000 // Medtr3g049990 // Medtr6g005550 // Medtr8g018400 // Medtr1g116980 // Medtr2g006440 // Medtr4g023590 // Medtr2g102150 // Medtr7g095080 // Medtr6g005320 // Medtr4g059460 // Medtr2g084735 // Medtr2g100230 // Medtr0915s0010 // Medtr8g098675 // Medtr1g056490 // Medtr4g023560 // Medtr3g023880 // Medtr8g080240 // Medt…
GO:0003735	F	structural constituent of ribosome	81	4874	103	8166	4e-05	0.0041	// Medtr2g064460 // Medtr5g014070 // Medtr1g064500 // Medtr3g110640 // Medtr1g031890 // Medtr2g033490 // Medtr3g078370 // Medtr8g006995 // Medtr2g096340 // Medtr1g047130 // Medtr2g044920 // Medtr7g086470 // Medtr4g062410 // Medtr1g110750 // Medtr8g076780 // Medtr8g099720 // Medtr4g121877 // Medtr0147s0070 // Medtr8g017420 // Medtr4g051410 // Medtr5g021800 // Medtr4g051430 // Medtr2g033020 // Medt…	// Medtr3g078370 // Medtr8g076780 // Medtr4g121877 // Medtr0199s0040 // Medtr4g051410 // Medtr2g033020 // Medtr4g006830 // Medtr7g111750 // Medtr6g052140 // Medtr8g046140 // Medtr5g011910 // Medtr3g080800 // Medtr8g099720 // Medtr8g090185 // Medtr8g040740 // Medtr7g078800 // Medtr7g076530 // Medtr8g052030 // Medtr8g061350 // Medtr2g018680 // Medtr1g040020 // Medtr8g093770 // Medtr1g047130 // Medt…
GO:0070035	F	purine NTP-dependent helicase activity	35	4874	39	8166	3.8e-05	0.0041	// Medtr8g027780 // Medtr1g083840 // Medtr7g076800 // Medtr2g015320 // Medtr2g007000 // Medtr3g049990 // Medtr6g005550 // Medtr8g018400 // Medtr1g116980 // Medtr2g006440 // Medtr4g105100 // Medtr2g102150 // Medtr7g095080 // Medtr2g084735 // Medtr2g100230 // Medtr0915s0010 // Medtr8g098675 // Medtr1g056490 // Medtr3g023880 // Medtr5g026590 // Medtr6g056080 // Medtr5g027840 // Medtr4g059460 // Medt…	// Medtr8g027780 // Medtr1g083840 // Medtr7g076800 // Medtr2g015320 // Medtr2g007000 // Medtr3g049990 // Medtr6g005550 // Medtr8g018400 // Medtr1g116980 // Medtr2g006440 // Medtr4g023590 // Medtr2g102150 // Medtr7g095080 // Medtr6g005320 // Medtr4g059460 // Medtr2g084735 // Medtr2g100230 // Medtr0915s0010 // Medtr8g098675 // Medtr1g056490 // Medtr4g023560 // Medtr3g023880 // Medtr8g080240 // Medt…
GO:0003676	F	nucleic acid binding	806	4874	1230	8166	4.8e-05	0.0047	// Medtr7g110830 // Medtr3g060690 // Medtr6g003970 // Medtr5g094740 // Medtr2g027800 // Medtr1g051380 // Medtr4g051410 // Medtr4g080120 // Medtr8g022980 // Medtr7g089790 // Medtr8g102240 // Medtr1g021435 // Medtr2g084715 // Medtr1g097300 // Medtr6g032990 // Medtr4g028130 // Medtr5g069330 // Medtr2g059540 // Medtr5g089870 // Medtr4g056430 // Medtr4g134460 // Medtr1g086790 // Medtr6g016990 // Medtr…	// Medtr1g048610 // Medtr5g005600 // Medtr7g061840 // Medtr1g051380 // Medtr3g104750 // Medtr3g060690 // Medtr6g003970 // Medtr1g045610 // Medtr1g090720 // Medtr1g100777 // Medtr8g099750 // Medtr2g059590 // Medtr5g040940 // Medtr7g110830 // Medtr4g051410 // Medtr6g005550 // Medtr8g022980 // Medtr3g116070 // Medtr1g092860 // Medtr3g065190 // Medtr7g050445 // Medtr6g016375 // Medtr8g102240 // Medtr…
GO:0019001	F	guanyl nucleotide binding	86	4874	111	8166	6.4e-05	0.0061	// Medtr2g031310 // Medtr8g106700 // Medtr4g134680 // Medtr2g090865 // Medtr2g005510 // Medtr8g105580 // Medtr7g089120 // Medtr6g024095 // Medtr2g009690 // Medtr8g463270 // Medtr2g090875 // Medtr3g078260 // Medtr4g081850 // Medtr7g104500 // Medtr8g009510 // Medtr1g112280 // Medtr4g088220 // Medtr5g009150 // Medtr7g104890 // Medtr5g027970 // Medtr1g015750 // Medtr5g092060 // Medtr7g117910 // Medtr…	// Medtr8g106700 // Medtr2g031310 // Medtr4g134680 // Medtr4g047870 // Medtr1g062760 // Medtr2g090865 // Medtr2g005510 // Medtr8g105580 // Medtr4g019090 // Medtr8g013910 // Medtr6g024095 // Medtr4g088800 // Medtr5g007820 // Medtr7g051940 // Medtr2g009690 // Medtr1g101130 // Medtr2g069310 // Medtr8g463270 // Medtr2g090875 // Medtr3g078260 // Medtr4g088220 // Medtr4g081850 // Medtr7g104500 // Medtr…
GO:0003924	F	GTPase activity	66	4874	84	8166	0.00021	0.019	// Medtr6g087980 // Medtr2g031310 // Medtr8g036220 // Medtr6g071360 // Medtr8g106700 // Medtr4g096770 // Medtr8g085980 // Medtr5g027970 // Medtr4g116430 // Medtr4g014810 // Medtr1g015750 // Medtr2g090865 // Medtr7g117910 // Medtr7g117050 // Medtr2g005510 // Medtr8g105580 // Medtr7g044770 // Medtr1g052535 // Medtr4g019090 // Medtr5g018510 // Medtr4g097830 // Medtr4g079350 // Medtr1g106005 // Medtr…	// Medtr8g106700 // Medtr1g094220 // Medtr8g036220 // Medtr6g071360 // Medtr4g096770 // Medtr8g085980 // Medtr8g079010 // Medtr5g027970 // Medtr1g097420 // Medtr4g101750 // Medtr3g055590 // Medtr1g106005 // Medtr4g014810 // Medtr8g098360 // Medtr1g015750 // Medtr1g062760 // Medtr1g095650 // Medtr2g090865 // Medtr7g117910 // Medtr7g117050 // Medtr2g005510 // Medtr8g105580 // Medtr7g044770 // Medtr…
GO:0032561	F	guanyl ribonucleotide binding	81	4874	106	8166	0.00024	0.02	// Medtr6g087980 // Medtr2g031310 // Medtr8g036220 // Medtr7g089120 // Medtr8g106700 // Medtr2g075870 // Medtr8g085980 // Medtr1g112280 // Medtr3g055590 // Medtr1g106005 // Medtr4g014810 // Medtr1g015750 // Medtr5g092060 // Medtr2g090865 // Medtr7g103070 // Medtr7g117910 // Medtr7g117050 // Medtr2g005510 // Medtr8g077125 // Medtr8g105580 // Medtr7g044770 // Medtr1g052535 // Medtr4g019110 // Medtr…	// Medtr8g106700 // Medtr2g031310 // Medtr4g134680 // Medtr4g047870 // Medtr1g062760 // Medtr2g090865 // Medtr2g005510 // Medtr8g105580 // Medtr4g019090 // Medtr8g013910 // Medtr6g024095 // Medtr4g088800 // Medtr5g007820 // Medtr7g051940 // Medtr2g009690 // Medtr2g069310 // Medtr8g463270 // Medtr2g090875 // Medtr3g078260 // Medtr4g088220 // Medtr4g081850 // Medtr7g104500 // Medtr8g009510 // Medtr…
GO:0005525	F	GTP binding	81	4874	106	8166	0.00024	0.02	// Medtr6g087980 // Medtr2g031310 // Medtr8g036220 // Medtr7g089120 // Medtr8g106700 // Medtr2g075870 // Medtr8g085980 // Medtr1g112280 // Medtr3g055590 // Medtr1g106005 // Medtr4g014810 // Medtr1g015750 // Medtr5g092060 // Medtr2g090865 // Medtr7g103070 // Medtr7g117910 // Medtr7g117050 // Medtr2g005510 // Medtr8g077125 // Medtr8g105580 // Medtr7g044770 // Medtr1g052535 // Medtr4g019110 // Medtr…	// Medtr8g106700 // Medtr2g031310 // Medtr4g134680 // Medtr4g047870 // Medtr1g062760 // Medtr2g090865 // Medtr2g005510 // Medtr8g105580 // Medtr4g019090 // Medtr8g013910 // Medtr6g024095 // Medtr4g088800 // Medtr5g007820 // Medtr7g051940 // Medtr2g009690 // Medtr2g069310 // Medtr8g463270 // Medtr2g090875 // Medtr3g078260 // Medtr4g088220 // Medtr4g081850 // Medtr7g104500 // Medtr8g009510 // Medtr…
GO:0016790	F	thiolester hydrolase activity	24	4874	26	8166	0.00025	0.021	// Medtr4g077490 // Medtr3g087140 // Medtr5g086700 // Medtr3g108660 // Medtr2g099090 // Medtr5g032380 // Medtr1g014680 // Medtr4g115880 // Medtr4g107470 // Medtr3g100480 // Medtr4g130940 // Medtr1g010040 // Medtr5g066000 // Medtr3g079840 // Medtr2g060050 // Medtr0279s0020 // Medtr2g071620 // Medtr2g081180 // Medtr2g070390 // Medtr2g087710 // Medtr1g041240 // Medtr5g030360 // Medtr8g092350 // Medt…	// Medtr4g077490 // Medtr3g087140 // Medtr5g086700 // Medtr4g077475 // Medtr3g108660 // Medtr2g099090 // Medtr4g115880 // Medtr5g032380 // Medtr1g014680 // Medtr5g030360 // Medtr4g107470 // Medtr8g067060 // Medtr3g100480 // Medtr4g130940 // Medtr1g010040 // Medtr5g066000 // Medtr3g079840 // Medtr2g060050 // Medtr0279s0020 // Medtr2g071620 // Medtr2g081180 // Medtr2g070390 // Medtr2g087710 // Medt…
GO:0004221	F	ubiquitin thiolesterase activity	23	4874	25	8166	0.00039	0.031	// Medtr4g077490 // Medtr3g087140 // Medtr5g086700 // Medtr3g108660 // Medtr5g032380 // Medtr1g014680 // Medtr4g115880 // Medtr4g107470 // Medtr3g100480 // Medtr4g130940 // Medtr1g010040 // Medtr5g066000 // Medtr3g079840 // Medtr2g060050 // Medtr0279s0020 // Medtr2g071620 // Medtr2g081180 // Medtr2g070390 // Medtr2g087710 // Medtr1g041240 // Medtr5g030360 // Medtr8g092350 // Medtr7g106570	// Medtr4g077490 // Medtr3g087140 // Medtr5g086700 // Medtr4g077475 // Medtr3g108660 // Medtr4g115880 // Medtr5g032380 // Medtr1g014680 // Medtr5g030360 // Medtr4g107470 // Medtr8g067060 // Medtr3g100480 // Medtr4g130940 // Medtr1g010040 // Medtr5g066000 // Medtr3g079840 // Medtr2g060050 // Medtr0279s0020 // Medtr2g071620 // Medtr2g081180 // Medtr2g070390 // Medtr2g087710 // Medtr1g041240 // Medt…
GO:0000287	F	magnesium ion binding	36	4874	43	8166	0.00067	0.051	// Medtr8g069920 // Medtr6g005470 // Medtr1g099360 // Medtr1g102010 // Medtr5g033300 // Medtr7g073480 // Medtr2g062840 // Medtr1g105930 // Medtr5g037210 // Medtr3g099190 // Medtr2g104610 // Medtr2g010430 // Medtr8g066720 // Medtr8g104540 // Medtr4g130680 // Medtr1g073010 // Medtr6g004020 // Medtr6g034195 // Medtr1g054980 // Medtr8g018290 // Medtr1g076540 // Medtr7g103620 // Medtr1g091040 // Medtr…	// Medtr8g069920 // Medtr8g077180 // Medtr6g005470 // Medtr7g073480 // Medtr6g004200 // Medtr8g024050 // Medtr1g099360 // Medtr1g102010 // Medtr5g033300 // Medtr2g062840 // Medtr3g007240 // Medtr1g105930 // Medtr5g037210 // Medtr3g099190 // Medtr8g066720 // Medtr8g104540 // Medtr4g130680 // Medtr8g009660 // Medtr1g073010 // Medtr6g004020 // Medtr6g034195 // Medtr1g054980 // Medtr2g104610 // Medtr…
GO:0042623	F	ATPase activity, coupled	95	4874	129	8166	0.00071	0.052	// Medtr8g027780 // Medtr4g124040 // Medtr2g035840 // Medtr6g005550 // Medtr1g116980 // Medtr1g084020 // Medtr7g095080 // Medtr1g069450 // Medtr2g100230 // Medtr5g013790 // Medtr8g061970 // Medtr7g098690 // Medtr4g094232 // Medtr4g109720 // Medtr8g463650 // Medtr5g027840 // Medtr8g080160 // Medtr4g134170 // Medtr3g086430 // Medtr7g033765 // Medtr4g107500 // Medtr5g092560 // Medtr1g063170 // Medtr…	// Medtr8g027780 // Medtr4g124040 // Medtr2g035840 // Medtr6g005550 // Medtr1g116980 // Medtr1g084020 // Medtr6g011680 // Medtr7g095080 // Medtr6g005320 // Medtr1g069450 // Medtr2g100230 // Medtr5g013790 // Medtr8g061970 // Medtr7g098690 // Medtr4g094232 // Medtr4g109720 // Medtr4g124050 // Medtr4g105100 // Medtr8g463650 // Medtr5g027840 // Medtr7g057250 // Medtr8g079250 // Medtr8g080160 // Medtr…
GO:0016763	F	transferase activity, transferring pentosyl groups	17	4874	18	8166	0.0012	0.087	// Medtr3g106780 // Medtr5g017050 // Medtr4g130680 // Medtr5g099370 // Medtr3g077590 // Medtr8g088250 // Medtr7g096520 // Medtr1g030750 // Medtr4g072110 // Medtr2g006040 // Medtr3g052850 // Medtr1g112330 // Medtr4g053530 // Medtr5g012210 // Medtr4g020090 // Medtr4g105740 // Medtr1g097460	// Medtr3g106780 // Medtr5g017050 // Medtr5g012210 // Medtr4g130680 // Medtr7g096520 // Medtr8g088250 // Medtr1g030750 // Medtr3g077870 // Medtr5g099370 // Medtr2g006040 // Medtr3g052850 // Medtr1g112330 // Medtr4g072110 // Medtr4g053530 // Medtr1g097460 // Medtr4g020090 // Medtr4g105740 // Medtr3g077590
GO:0016874	F	ligase activity	117	4874	164	8166	0.0014	0.096	// Medtr2g034090 // Medtr7g017100 // Medtr8g006955 // Medtr7g110660 // Medtr8g098345 // Medtr1g017770 // Medtr8g104740 // Medtr8g077205 // Medtr3g008270 // Medtr1g112730 // Medtr1g092460 // Medtr4g034770 // Medtr1g082750 // Medtr3g099470 // Medtr1g106040 // Medtr2g021255 // Medtr1g082850 // Medtr8g101330 // Medtr3g466250 // Medtr1g057860 // Medtr7g101940 // Medtr7g093600 // Medtr3g088970 // Medtr…	// Medtr2g034090 // Medtr1g051385 // Medtr7g017100 // Medtr8g006955 // Medtr7g110660 // Medtr8g098345 // Medtr1g017770 // Medtr8g104740 // Medtr8g077205 // Medtr8g027140 // Medtr3g008270 // Medtr1g112730 // Medtr1g092460 // Medtr4g034770 // Medtr1g082750 // Medtr2g025950 // Medtr3g099470 // Medtr6g037530 // Medtr1g106040 // Medtr2g021255 // Medtr1g082850 // Medtr8g101330 // Medtr3g466250 // Medtr…
GO:0008565	F	protein transporter activity	20	4874	22	8166	0.0014	0.096	// Medtr1g116957 // Medtr4g077660 // Medtr8g085950 // Medtr1g100220 // Medtr2g084610 // Medtr8g027450 // Medtr8g063690 // Medtr2g034900 // Medtr1g082380 // Medtr1g051125 // Medtr8g099785 // Medtr1g083810 // Medtr0010s0220 // Medtr2g006750 // Medtr4g064780 // Medtr5g034780 // Medtr1g080910 // Medtr3g109922 // Medtr4g076210 // Medtr7g021500	// Medtr1g100220 // Medtr8g027450 // Medtr1g082380 // Medtr5g034780 // Medtr1g080910 // Medtr8g063690 // Medtr2g084610 // Medtr4g077660 // Medtr1g051125 // Medtr8g099785 // Medtr3g491860 // Medtr2g006750 // Medtr1g116957 // Medtr8g085950 // Medtr5g087820 // Medtr2g034900 // Medtr4g076210 // Medtr1g083810 // Medtr3g109922 // Medtr0010s0220 // Medtr4g064780 // Medtr7g021500
GO:0016887	F	ATPase activity	125	4874	177	8166	0.0018	0.12	// Medtr8g027780 // Medtr4g124040 // Medtr4g007890 // Medtr2g095390 // Medtr1g094660 // Medtr2g035840 // Medtr8g442660 // Medtr6g005550 // Medtr1g116980 // Medtr1g084020 // Medtr8g107410 // Medtr7g095080 // Medtr1g011650 // Medtr1g069450 // Medtr2g100230 // Medtr5g013790 // Medtr8g061970 // Medtr7g098690 // Medtr4g094232 // Medtr4g109720 // Medtr4g094090 // Medtr8g463650 // Medtr1g115790 // Medtr…	// Medtr8g027780 // Medtr4g124040 // Medtr4g007890 // Medtr7g106880 // Medtr2g095390 // Medtr1g094660 // Medtr2g035840 // Medtr7g098750 // Medtr8g442660 // Medtr6g005550 // Medtr1g116980 // Medtr1g084020 // Medtr6g011680 // Medtr8g107410 // Medtr7g095080 // Medtr6g005320 // Medtr1g011650 // Medtr1g069450 // Medtr2g100230 // Medtr5g013790 // Medtr8g061970 // Medtr7g098690 // Medtr4g094232 // Medtr…
GO:0016779	F	nucleotidyltransferase activity	40	4874	50	8166	0.002	0.12	// Medtr4g054980 // Medtr1g102550 // Medtr1g023500 // Medtr2g034520 // Medtr4g134530 // Medtr5g011000 // Medtr8g038990 // Medtr5g097010 // Medtr6g029530 // Medtr8g072680 // Medtr5g092100 // Medtr0019s0160 // Medtr2g017980 // Medtr7g066810 // Medtr7g017440 // Medtr3g060690 // Medtr4g094258 // Medtr4g070430 // Medtr8g023445 // Medtr4g124030 // Medtr4g084150 // Medtr3g062790 // Medtr8g014560 // Medt…	// Medtr4g054980 // Medtr1g102550 // Medtr1g023500 // Medtr3g060690 // Medtr1g058960 // Medtr4g094755 // Medtr5g011000 // Medtr8g038990 // Medtr5g097010 // Medtr8g072680 // Medtr5g092100 // Medtr0019s0160 // Medtr2g017980 // Medtr3g112070 // Medtr7g066810 // Medtr7g116750 // Medtr6g016335 // Medtr7g086640 // Medtr2g034520 // Medtr4g094258 // Medtr4g070430 // Medtr8g023445 // Medtr4g124030 // Medt…
GO:0005488	F	binding	3489	4874	5616	8166	0.0021	0.13	// Medtr8g106700 // Medtr7g110830 // Medtr3g060690 // Medtr4g124040 // Medtr3g107320 // Medtr1g046930 // Medtr4g080797 // Medtr7g086700 // Medtr7g027940 // Medtr2g005510 // Medtr2g005450 // Medtr2g101310 // Medtr4g126010 // Medtr6g032990 // Medtr5g004870	// Medtr1g067630 // Medtr3g060690 // Medtr1g067180 // Medtr4g081330 // Medtr6g011550 // Medtr7g027940 // Medtr7g050445 // Medtr5g004870 // Medtr2g069310 // Medtr4g023440 // Medtr4g124040 // Medtr5g077770 // Medtr5g073210 // Medtr7g077150 // Medtr7g100820
GO:0060589	F	nucleoside-triphosphatase regulator activity	32	4874	39	8166	0.0026	0.16	// Medtr3g017500 // Medtr3g068140 // Medtr8g012560 // Medtr7g087250 // Medtr7g097270 // Medtr1g007590 // Medtr4g093980 // Medtr7g099830 // Medtr5g080650 // Medtr1g116310 // Medtr5g020140 // Medtr7g020860 // Medtr6g027300 // Medtr3g092100 // Medtr2g037930 // Medtr8g100100 // Medtr2g083220 // Medtr3g054220 // Medtr4g081110 // Medtr4g074170 // Medtr6g086630 // Medtr5g081410 // Medtr8g085300 // Medtr…	// Medtr3g017500 // Medtr7g077690 // Medtr8g097200 // Medtr8g012560 // Medtr7g087250 // Medtr7g097270 // Medtr1g007590 // Medtr4g093980 // Medtr8g067090 // Medtr7g099830 // Medtr4g075640 // Medtr5g080650 // Medtr1g116310 // Medtr5g020140 // Medtr7g020860 // Medtr6g027300 // Medtr3g092100 // Medtr2g037930 // Medtr8g100100 // Medtr2g083220 // Medtr3g054220 // Medtr2g080950 // Medtr4g081110 // Medtr…
GO:0004721	F	phosphoprotein phosphatase activity	39	4874	49	8166	0.0027	0.16	// Medtr2g033910 // Medtr1g014640 // Medtr3g105880 // Medtr4g116420 // Medtr1g015110 // Medtr1g086350 // Medtr7g079970 // Medtr7g100240 // Medtr4g132810 // Medtr7g066810 // Medtr3g498735 // Medtr2g100130 // Medtr2g033000 // Medtr6g087000 // Medtr1g028300 // Medtr1g492590 // Medtr8g463130 // Medtr3g068200 // Medtr8g100000 // Medtr4g100510 // Medtr4g055030 // Medtr5g080680 // Medtr5g016550 // Medtr…	// Medtr2g033910 // Medtr3g086540 // Medtr1g014640 // Medtr3g105880 // Medtr7g089540 // Medtr4g116420 // Medtr7g023250 // Medtr1g086350 // Medtr7g079970 // Medtr7g100240 // Medtr4g132810 // Medtr7g066810 // Medtr2g040500 // Medtr2g100130 // Medtr2g033000 // Medtr6g087000 // Medtr7g094670 // Medtr5g080680 // Medtr1g028300 // Medtr3g107880 // Medtr1g492590 // Medtr8g463130 // Medtr3g094300 // Medtr…
GO:0004722	F	protein serine/threonine phosphatase activity	24	4874	28	8166	0.0029	0.17	// Medtr2g033910 // Medtr1g014640 // Medtr3g105880 // Medtr4g116420 // Medtr1g015110 // Medtr1g086350 // Medtr7g100240 // Medtr2g033000 // Medtr6g087000 // Medtr1g028300 // Medtr8g463130 // Medtr3g068200 // Medtr5g080680 // Medtr5g024340 // Medtr3g464700 // Medtr8g102550 // Medtr4g123080 // Medtr3g491830 // Medtr1g014190 // Medtr1g112840 // Medtr3g104710 // Medtr3g105730 // Medtr7g081020 // Medtr…	// Medtr2g033910 // Medtr1g014640 // Medtr3g105880 // Medtr4g116420 // Medtr1g015110 // Medtr1g086350 // Medtr7g100240 // Medtr2g040500 // Medtr2g033000 // Medtr6g087000 // Medtr1g028300 // Medtr8g463130 // Medtr3g068200 // Medtr1g067210 // Medtr5g080680 // Medtr5g024340 // Medtr3g464700 // Medtr8g102550 // Medtr3g107880 // Medtr4g123080 // Medtr4g125810 // Medtr3g491830 // Medtr1g014190 // Medtr…
GO:0005096	F	GTPase activator activity	18	4874	20	8166	0.0034	0.18	// Medtr7g099830 // Medtr3g017500 // Medtr1g116310 // Medtr2g099185 // Medtr4g081110 // Medtr7g020860 // Medtr6g027300 // Medtr4g074170 // Medtr2g037930 // Medtr6g086630 // Medtr8g103750 // Medtr3g092100 // Medtr6g080710 // Medtr4g068180 // Medtr1g007590 // Medtr8g100100 // Medtr8g085300 // Medtr2g083220	// Medtr7g099830 // Medtr3g017500 // Medtr1g116310 // Medtr2g099185 // Medtr4g081110 // Medtr6g086630 // Medtr7g020860 // Medtr6g027300 // Medtr3g092100 // Medtr2g037930 // Medtr4g074170 // Medtr8g103750 // Medtr2g080950 // Medtr8g100100 // Medtr2g083220 // Medtr1g007590 // Medtr6g080710 // Medtr8g085300 // Medtr8g067090 // Medtr4g068180
GO:0008047	F	enzyme activator activity	18	4874	20	8166	0.0034	0.18	// Medtr7g099830 // Medtr3g017500 // Medtr1g116310 // Medtr2g099185 // Medtr4g081110 // Medtr7g020860 // Medtr6g027300 // Medtr4g074170 // Medtr2g037930 // Medtr6g086630 // Medtr8g103750 // Medtr3g092100 // Medtr6g080710 // Medtr4g068180 // Medtr1g007590 // Medtr8g100100 // Medtr8g085300 // Medtr2g083220	// Medtr7g099830 // Medtr3g017500 // Medtr1g116310 // Medtr2g099185 // Medtr4g081110 // Medtr6g086630 // Medtr7g020860 // Medtr6g027300 // Medtr3g092100 // Medtr2g037930 // Medtr4g074170 // Medtr8g103750 // Medtr2g080950 // Medtr8g100100 // Medtr2g083220 // Medtr1g007590 // Medtr6g080710 // Medtr8g085300 // Medtr8g067090 // Medtr4g068180
GO:0016772	F	transferase activity, transferring phosphorus-containing groups	596	4874	928	8166	0.004	0.21	// Medtr4g093110 // Medtr1g069320 // Medtr1g069325 // Medtr1g102550 // Medtr3g060690 // Medtr8g028695 // Medtr7g072710 // Medtr1g085610 // Medtr4g127840 // Medtr7g117520 // Medtr1g075610 // Medtr2g073350 // Medtr8g024590 // Medtr7g100500 // Medtr7g022050 // Medtr4g095018 // Medtr6g033260 // Medtr4g104070 // Medtr4g046113 // Medtr4g126010 // Medtr1g073840 // Medtr6g071280 // Medtr5g085790 // Medtr…	// Medtr4g093110 // Medtr1g069320 // Medtr1g069325 // Medtr1g102550 // Medtr3g060690 // Medtr8g028695 // Medtr7g072710 // Medtr7g070200 // Medtr4g127840 // Medtr8g013610 // Medtr1g075610 // Medtr2g073350 // Medtr8g024590 // Medtr1g012550 // Medtr7g100500 // Medtr7g022050 // Medtr4g095018 // Medtr6g033260 // Medtr5g089320 // Medtr4g104070 // Medtr4g046113 // Medtr3g009400 // Medtr5g088400 // Medtr…
GO:0016853	F	isomerase activity	74	4874	102	8166	0.0049	0.24	// Medtr8g104540 // Medtr2g461260 // Medtr5g065880 // Medtr8g091330 // Medtr5g074620 // Medtr0245s0010 // Medtr4g086760 // Medtr7g029385 // Medtr7g094980 // Medtr2g094180 // Medtr4g005190 // Medtr8g099535 // Medtr3g084800 // Medtr4g059450 // Medtr6g013425 // Medtr7g417750 // Medtr3g084090 // Medtr3g070500 // Medtr8g098320 // Medtr7g095750 // Medtr3g117750 // Medtr5g013540 // Medtr1g054965 // Medt…	// Medtr1g013820 // Medtr4g059450 // Medtr1g102010 // Medtr3g070500 // Medtr7g089790 // Medtr7g007320 // Medtr3g074040 // Medtr6g093180 // Medtr4g076520 // Medtr7g097060 // Medtr6g007607 // Medtr6g009330 // Medtr4g114000 // Medtr2g048900 // Medtr1g094190 // Medtr2g098510 // Medtr3g107660 // Medtr1g011980 // Medtr2g085075 // Medtr5g089330 // Medtr4g005270 // Medtr0172s0010 // Medtr3g031040 // Medt…
GO:0003899	F	DNA-directed RNA polymerase activity	20	4874	23	8166	0.0048	0.24	// Medtr8g023445 // Medtr4g124030 // Medtr5g030180 // Medtr8g038990 // Medtr1g023500 // Medtr3g060690 // Medtr3g062490 // Medtr7g116750 // Medtr4g084150 // Medtr7g017440 // Medtr5g011000 // Medtr4g051130 // Medtr2g034520 // Medtr8g065900 // Medtr4g051380 // Medtr5g023020 // Medtr8g072680 // Medtr4g061700 // Medtr3g062790 // Medtr0019s0160	// Medtr1g023500 // Medtr3g060690 // Medtr1g058960 // Medtr5g011000 // Medtr8g038990 // Medtr8g072680 // Medtr0019s0160 // Medtr8g023445 // Medtr7g017440 // Medtr2g034520 // Medtr4g124030 // Medtr8g007295 // Medtr4g084150 // Medtr3g062790 // Medtr8g065900 // Medtr7g116750 // Medtr5g030180 // Medtr4g061700 // Medtr3g062490 // Medtr4g051130 // Medtr4g051380 // Medtr5g023020 // Medtr8g066100
GO:0034062	F	RNA polymerase activity	20	4874	23	8166	0.0048	0.24	// Medtr8g023445 // Medtr4g124030 // Medtr5g030180 // Medtr8g038990 // Medtr1g023500 // Medtr3g060690 // Medtr3g062490 // Medtr7g116750 // Medtr4g084150 // Medtr7g017440 // Medtr5g011000 // Medtr4g051130 // Medtr2g034520 // Medtr8g065900 // Medtr4g051380 // Medtr5g023020 // Medtr8g072680 // Medtr4g061700 // Medtr3g062790 // Medtr0019s0160	// Medtr1g023500 // Medtr3g060690 // Medtr1g058960 // Medtr5g011000 // Medtr8g038990 // Medtr8g072680 // Medtr0019s0160 // Medtr8g023445 // Medtr7g017440 // Medtr2g034520 // Medtr4g124030 // Medtr8g007295 // Medtr4g084150 // Medtr3g062790 // Medtr8g065900 // Medtr7g116750 // Medtr5g030180 // Medtr4g061700 // Medtr3g062490 // Medtr4g051130 // Medtr4g051380 // Medtr5g023020 // Medtr8g066100
GO:0030695	F	GTPase regulator activity	30	4874	37	8166	0.005	0.24	// Medtr3g017500 // Medtr3g068140 // Medtr8g012560 // Medtr7g097270 // Medtr1g007590 // Medtr4g093980 // Medtr7g099830 // Medtr5g080650 // Medtr1g116310 // Medtr5g020140 // Medtr7g020860 // Medtr6g027300 // Medtr3g092100 // Medtr2g037930 // Medtr8g100100 // Medtr2g083220 // Medtr4g081110 // Medtr4g074170 // Medtr6g086630 // Medtr5g081410 // Medtr8g085300 // Medtr3g069590 // Medtr2g099185 // Medtr…	// Medtr3g017500 // Medtr7g077690 // Medtr8g097200 // Medtr8g012560 // Medtr7g097270 // Medtr1g007590 // Medtr4g093980 // Medtr8g067090 // Medtr7g099830 // Medtr4g075640 // Medtr5g080650 // Medtr1g116310 // Medtr5g020140 // Medtr7g020860 // Medtr6g027300 // Medtr3g092100 // Medtr2g037930 // Medtr8g100100 // Medtr2g083220 // Medtr2g080950 // Medtr4g081110 // Medtr8g030850 // Medtr4g074170 // Medtr…
GO:0005083	F	small GTPase regulator activity	30	4874	37	8166	0.005	0.24	// Medtr3g017500 // Medtr3g068140 // Medtr8g012560 // Medtr7g097270 // Medtr1g007590 // Medtr4g093980 // Medtr7g099830 // Medtr5g080650 // Medtr1g116310 // Medtr5g020140 // Medtr7g020860 // Medtr6g027300 // Medtr3g092100 // Medtr2g037930 // Medtr8g100100 // Medtr2g083220 // Medtr4g081110 // Medtr4g074170 // Medtr6g086630 // Medtr5g081410 // Medtr8g085300 // Medtr3g069590 // Medtr2g099185 // Medtr…	// Medtr3g017500 // Medtr7g077690 // Medtr8g097200 // Medtr8g012560 // Medtr7g097270 // Medtr1g007590 // Medtr4g093980 // Medtr8g067090 // Medtr7g099830 // Medtr4g075640 // Medtr5g080650 // Medtr1g116310 // Medtr5g020140 // Medtr7g020860 // Medtr6g027300 // Medtr3g092100 // Medtr2g037930 // Medtr8g100100 // Medtr2g083220 // Medtr2g080950 // Medtr4g081110 // Medtr8g030850 // Medtr4g074170 // Medtr…
GO:0008173	F	RNA methyltransferase activity	10	4874	10	8166	0.0058	0.27	// Medtr4g106410 // Medtr7g076280 // Medtr2g100500 // Medtr8g089980 // Medtr5g079860 // Medtr8g009680 // Medtr5g096020 // Medtr3g086950 // Medtr3g109360 // Medtr8g064490	// Medtr7g076280 // Medtr4g106410 // Medtr2g100500 // Medtr8g089980 // Medtr5g079860 // Medtr8g009680 // Medtr5g096020 // Medtr3g086950 // Medtr3g109360 // Medtr8g064490
GO:0008443	F	phosphofructokinase activity	9	4874	9	8166	0.0096	0.4	// Medtr4g134290 // Medtr3g110395 // Medtr8g102190 // Medtr8g069040 // Medtr5g032570 // Medtr6g090130 // Medtr2g100710 // Medtr2g025020 // Medtr4g132700	// Medtr4g134290 // Medtr3g110395 // Medtr8g102190 // Medtr8g069040 // Medtr5g032570 // Medtr6g090130 // Medtr2g100710 // Medtr2g025020 // Medtr4g132700
GO:0003872	F	6-phosphofructokinase activity	9	4874	9	8166	0.0096	0.4	// Medtr4g134290 // Medtr3g110395 // Medtr8g102190 // Medtr8g069040 // Medtr5g032570 // Medtr6g090130 // Medtr2g100710 // Medtr2g025020 // Medtr4g132700	// Medtr4g134290 // Medtr3g110395 // Medtr8g102190 // Medtr8g069040 // Medtr5g032570 // Medtr6g090130 // Medtr2g100710 // Medtr2g025020 // Medtr4g132700
GO:0008170	F	N-methyltransferase activity	9	4874	9	8166	0.0096	0.4	// Medtr7g076280 // Medtr5g013420 // Medtr7g084090 // Medtr6g059310 // Medtr5g018850 // Medtr3g011440 // Medtr7g052480 // Medtr8g070075 // Medtr3g088625	// Medtr7g076280 // Medtr5g013420 // Medtr7g084090 // Medtr6g059310 // Medtr5g018850 // Medtr3g011440 // Medtr7g052480 // Medtr8g070075 // Medtr3g088625
GO:0005099	F	Ras GTPase activator activity	9	4874	9	8166	0.0096	0.4	// Medtr1g116310 // Medtr2g099185 // Medtr4g081110 // Medtr3g092100 // Medtr2g037930 // Medtr2g083220 // Medtr1g007590 // Medtr8g085300 // Medtr4g068180	// Medtr1g116310 // Medtr2g099185 // Medtr4g081110 // Medtr3g092100 // Medtr2g037930 // Medtr4g068180 // Medtr1g007590 // Medtr8g085300 // Medtr2g083220
GO:0005097	F	Rab GTPase activator activity	9	4874	9	8166	0.0096	0.4	// Medtr1g116310 // Medtr2g099185 // Medtr4g081110 // Medtr3g092100 // Medtr2g037930 // Medtr2g083220 // Medtr1g007590 // Medtr8g085300 // Medtr4g068180	// Medtr1g116310 // Medtr2g099185 // Medtr4g081110 // Medtr3g092100 // Medtr2g037930 // Medtr4g068180 // Medtr1g007590 // Medtr8g085300 // Medtr2g083220
GO:0016671	F	oxidoreductase activity, acting on sulfur group of donors, disulfide as acceptor	9	4874	9	8166	0.0096	0.4	// Medtr5g022990 // Medtr2g048900 // Medtr8g461030 // Medtr5g092680 // Medtr2g020930 // Medtr3g075380 // Medtr4g092800 // Medtr2g023540 // Medtr3g051460	// Medtr5g022990 // Medtr2g048900 // Medtr8g461030 // Medtr5g092680 // Medtr2g020930 // Medtr3g075380 // Medtr4g092800 // Medtr2g023540 // Medtr3g051460
GO:0003678	F	DNA helicase activity	12	4874	13	8166	0.012	0.48	// Medtr2g102150 // Medtr1g116980 // Medtr2g006440 // Medtr8g090000 // Medtr7g109480 // Medtr2g031620 // Medtr1g026490 // Medtr2g084735 // Medtr4g096700 // Medtr4g116870 // Medtr8g098675 // Medtr4g122270	// Medtr4g023560 // Medtr4g116870 // Medtr1g116980 // Medtr2g006440 // Medtr2g102150 // Medtr7g109480 // Medtr2g031620 // Medtr1g026490 // Medtr2g084735 // Medtr4g096700 // Medtr8g090000 // Medtr8g098675 // Medtr4g122270
GO:0009982	F	pseudouridine synthase activity	12	4874	13	8166	0.012	0.48	// Medtr7g113450 // Medtr6g004400 // Medtr5g074620 // Medtr7g029385 // Medtr3g114540 // Medtr4g074160 // Medtr8g101250 // Medtr5g074640 // Medtr2g005830 // Medtr4g123970 // Medtr4g131270 // Medtr7g114850	// Medtr7g113450 // Medtr6g004400 // Medtr5g074620 // Medtr7g029385 // Medtr1g094190 // Medtr3g114540 // Medtr4g074160 // Medtr8g101250 // Medtr5g074640 // Medtr2g005830 // Medtr4g123970 // Medtr4g131270 // Medtr7g114850
GO:0008757	F	S-adenosylmethionine-dependent methyltransferase activity	20	4874	24	8166	0.013	0.49	// Medtr4g106410 // Medtr7g076280 // Medtr5g013420 // Medtr3g088625 // Medtr5g056640 // Medtr8g009680 // Medtr1g103290 // Medtr8g089980 // Medtr7g084090 // Medtr6g059310 // Medtr5g018850 // Medtr5g096020 // Medtr3g011440 // Medtr3g086950 // Medtr7g052480 // Medtr8g070075 // Medtr3g109360 // Medtr3g113750 // Medtr3g460700 // Medtr7g095280	// Medtr5g056640 // Medtr3g086950 // Medtr3g109360 // Medtr7g095280 // Medtr7g076280 // Medtr3g082690 // Medtr1g103290 // Medtr7g084090 // Medtr4g082305 // Medtr7g052480 // Medtr3g460700 // Medtr3g113750 // Medtr8g100120 // Medtr4g106410 // Medtr5g013420 // Medtr6g059310 // Medtr8g009680 // Medtr5g096020 // Medtr3g011440 // Medtr6g065580 // Medtr8g089980 // Medtr5g018850 // Medtr8g070075 // Medtr…
GO:0042054	F	histone methyltransferase activity	8	4874	8	8166	0.016	0.57	// Medtr5g013420 // Medtr7g084090 // Medtr6g059310 // Medtr5g018850 // Medtr3g011440 // Medtr7g052480 // Medtr8g070075 // Medtr3g088625	// Medtr5g013420 // Medtr7g084090 // Medtr6g059310 // Medtr5g018850 // Medtr3g011440 // Medtr7g052480 // Medtr8g070075 // Medtr3g088625
GO:0016634	F	oxidoreductase activity, acting on the CH-CH group of donors, oxygen as acceptor	8	4874	8	8166	0.016	0.57	// Medtr1g114530 // Medtr1g085730 // Medtr5g098800 // Medtr4g100640 // Medtr6g071210 // Medtr3g075110 // Medtr8g090375 // Medtr5g012920	// Medtr1g114530 // Medtr1g085730 // Medtr5g098800 // Medtr4g100640 // Medtr6g071210 // Medtr3g075110 // Medtr8g090375 // Medtr5g012920
GO:0018024	F	histone-lysine N-methyltransferase activity	8	4874	8	8166	0.016	0.57	// Medtr5g013420 // Medtr7g084090 // Medtr6g059310 // Medtr5g018850 // Medtr3g011440 // Medtr7g052480 // Medtr8g070075 // Medtr3g088625	// Medtr5g013420 // Medtr7g084090 // Medtr6g059310 // Medtr5g018850 // Medtr3g011440 // Medtr7g052480 // Medtr8g070075 // Medtr3g088625
GO:0008276	F	protein methyltransferase activity	8	4874	8	8166	0.016	0.57	// Medtr5g013420 // Medtr7g084090 // Medtr6g059310 // Medtr5g018850 // Medtr3g011440 // Medtr7g052480 // Medtr8g070075 // Medtr3g088625	// Medtr5g013420 // Medtr7g084090 // Medtr6g059310 // Medtr5g018850 // Medtr3g011440 // Medtr7g052480 // Medtr8g070075 // Medtr3g088625
GO:0016667	F	oxidoreductase activity, acting on sulfur group of donors	45	4874	61	8166	0.016	0.57	// Medtr1g088925 // Medtr2g079420 // Medtr1g069255 // Medtr2g094180 // Medtr8g099665 // Medtr8g106900 // Medtr5g022990 // Medtr3g077570 // Medtr4g059450 // Medtr3g114070 // Medtr4g084180 // Medtr1g088920 // Medtr1g098660 // Medtr7g010090 // Medtr1g114290 // Medtr7g080250 // Medtr5g024900 // Medtr5g072400 // Medtr5g084930 // Medtr4g088905 // Medtr3g051460 // Medtr5g083110 // Medtr3g088220 // Medtr…	// Medtr3g104510 // Medtr5g022990 // Medtr1g088920 // Medtr1g098660 // Medtr2g094180 // Medtr8g099665 // Medtr8g106900 // Medtr1g088925 // Medtr1g069255 // Medtr3g077570 // Medtr4g059450 // Medtr3g114070 // Medtr5g092680 // Medtr4g084180 // Medtr4g079110 // Medtr2g079420 // Medtr1g088910 // Medtr3g017490 // Medtr7g106500 // Medtr7g010090 // Medtr1g114290 // Medtr2g023540 // Medtr5g024900 // Medtr…
GO:0016278	F	lysine N-methyltransferase activity	8	4874	8	8166	0.016	0.57	// Medtr5g013420 // Medtr7g084090 // Medtr6g059310 // Medtr5g018850 // Medtr3g011440 // Medtr7g052480 // Medtr8g070075 // Medtr3g088625	// Medtr5g013420 // Medtr7g084090 // Medtr6g059310 // Medtr5g018850 // Medtr3g011440 // Medtr7g052480 // Medtr8g070075 // Medtr3g088625
GO:0016279	F	protein-lysine N-methyltransferase activity	8	4874	8	8166	0.016	0.57	// Medtr5g013420 // Medtr7g084090 // Medtr6g059310 // Medtr5g018850 // Medtr3g011440 // Medtr7g052480 // Medtr8g070075 // Medtr3g088625	// Medtr5g013420 // Medtr7g084090 // Medtr6g059310 // Medtr5g018850 // Medtr3g011440 // Medtr7g052480 // Medtr8g070075 // Medtr3g088625
GO:0019205	F	nucleobase, nucleoside, nucleotide kinase activity	14	4874	16	8166	0.017	0.6	// Medtr8g093330 // Medtr7g029450 // Medtr7g092020 // Medtr4g035170 // Medtr3g061030 // Medtr3g083230 // Medtr1g061600 // Medtr4g461070 // Medtr2g021320 // Medtr4g073890 // Medtr1g067050 // Medtr4g112790 // Medtr4g035850 // Medtr5g096660	// Medtr8g093330 // Medtr7g029450 // Medtr7g092020 // Medtr4g103620 // Medtr4g035170 // Medtr3g083230 // Medtr1g061600 // Medtr3g061030 // Medtr4g461070 // Medtr2g021320 // Medtr4g073890 // Medtr5g096660 // Medtr4g112790 // Medtr4g035850 // Medtr4g084660 // Medtr1g067050
GO:0008094	F	DNA-dependent ATPase activity	11	4874	12	8166	0.019	0.63	// Medtr7g090880 // Medtr2g102150 // Medtr1g116980 // Medtr2g006440 // Medtr2g039670 // Medtr4g062540 // Medtr1g026490 // Medtr2g084735 // Medtr8g098675 // Medtr8g461220 // Medtr4g050180	// Medtr4g023560 // Medtr2g039670 // Medtr1g116980 // Medtr2g006440 // Medtr2g102150 // Medtr7g090880 // Medtr8g461220 // Medtr1g026490 // Medtr2g084735 // Medtr8g098675 // Medtr4g062540 // Medtr4g050180
GO:0016810	F	hydrolase activity, acting on carbon-nitrogen (but not peptide) bonds	25	4874	32	8166	0.023	0.75	// Medtr4g134760 // Medtr4g094130 // Medtr1g075320 // Medtr5g004640 // Medtr4g055080 // Medtr5g089200 // Medtr4g119220 // Medtr4g011040 // Medtr4g093580 // Medtr3g013710 // Medtr7g035310 // Medtr7g080117 // Medtr4g052390 // Medtr4g016980 // Medtr8g469540 // Medtr3g077160 // Medtr2g013060 // Medtr1g072720 // Medtr3g085640 // Medtr8g101570 // Medtr1g116080 // Medtr2g103430 // Medtr5g095820 // Medtr…	// Medtr4g134760 // Medtr3g118535 // Medtr4g094130 // Medtr1g075320 // Medtr5g004640 // Medtr4g055080 // Medtr5g089200 // Medtr4g119220 // Medtr4g011040 // Medtr2g035405 // Medtr4g093580 // Medtr6g092660 // Medtr2g009270 // Medtr3g013710 // Medtr7g035310 // Medtr0088s0100 // Medtr1g039010 // Medtr4g052390 // Medtr4g016980 // Medtr2g096330 // Medtr8g469540 // Medtr3g077160 // Medtr2g013060 // Medt…
GO:0060089	F	molecular transducer activity	51	4874	71	8166	0.023	0.75	// Medtr5g038420 // Medtr6g071360 // Medtr5g027970 // Medtr8g461040 // Medtr7g078690 // Medtr4g122160 // Medtr1g015750 // Medtr8g024260 // Medtr5g024350 // Medtr8g073210 // Medtr4g117490 // Medtr8g086000 // Medtr5g018510 // Medtr4g031150 // Medtr1g085160 // Medtr1g073840 // Medtr2g072840 // Medtr8g106150 // Medtr2g034960 // Medtr8g075340 // Medtr8g032710 // Medtr1g032570 // Medtr2g091080 // Medtr…	// Medtr8g080770 // Medtr6g071360 // Medtr8g079010 // Medtr4g098870 // Medtr8g461040 // Medtr2g095980 // Medtr4g122160 // Medtr1g015750 // Medtr8g024260 // Medtr1g066850 // Medtr7g114020 // Medtr5g024350 // Medtr7g078690 // Medtr4g117490 // Medtr8g070530 // Medtr2g100880 // Medtr8g086000 // Medtr1g044210 // Medtr5g018510 // Medtr2g088430 // Medtr4g031150 // Medtr1g014670 // Medtr4g061610 // Medtr…
GO:0051082	F	unfolded protein binding	25	4874	32	8166	0.023	0.75	// Medtr2g010020 // Medtr2g087660 // Medtr5g087560 // Medtr5g097320 // Medtr7g086700 // Medtr1g083960 // Medtr8g088270 // Medtr6g032870 // Medtr6g059910 // Medtr5g037880 // Medtr4g114180 // Medtr0009s0390 // Medtr3g027580 // Medtr7g067470 // Medtr4g078850 // Medtr2g014470 // Medtr8g095680 // Medtr7g080370 // Medtr6g452990 // Medtr4g068080 // Medtr2g005690 // Medtr4g092920 // Medtr3g109925 // Medt…	// Medtr2g010020 // Medtr2g087660 // Medtr7g066250 // Medtr5g087560 // Medtr5g097320 // Medtr7g086700 // Medtr1g083960 // Medtr8g088270 // Medtr6g032870 // Medtr1g072690 // Medtr6g059910 // Medtr7g062470 // Medtr1g116170 // Medtr5g037880 // Medtr4g114180 // Medtr0009s0390 // Medtr1g024840 // Medtr3g027580 // Medtr7g067470 // Medtr4g078850 // Medtr2g014470 // Medtr8g095680 // Medtr7g080370 // Medt…
GO:0004871	F	signal transducer activity	51	4874	71	8166	0.023	0.75	// Medtr5g038420 // Medtr6g071360 // Medtr5g027970 // Medtr8g461040 // Medtr7g078690 // Medtr4g122160 // Medtr1g015750 // Medtr8g024260 // Medtr5g024350 // Medtr8g073210 // Medtr4g117490 // Medtr8g086000 // Medtr5g018510 // Medtr4g031150 // Medtr1g085160 // Medtr1g073840 // Medtr2g072840 // Medtr8g106150 // Medtr2g034960 // Medtr8g075340 // Medtr8g032710 // Medtr1g032570 // Medtr2g091080 // Medtr…	// Medtr8g080770 // Medtr6g071360 // Medtr8g079010 // Medtr4g098870 // Medtr8g461040 // Medtr2g095980 // Medtr4g122160 // Medtr1g015750 // Medtr8g024260 // Medtr1g066850 // Medtr7g114020 // Medtr5g024350 // Medtr7g078690 // Medtr4g117490 // Medtr8g070530 // Medtr2g100880 // Medtr8g086000 // Medtr1g044210 // Medtr5g018510 // Medtr2g088430 // Medtr4g031150 // Medtr1g014670 // Medtr4g061610 // Medtr…
GO:0016776	F	phosphotransferase activity, phosphate group as acceptor	7	4874	7	8166	0.027	0.79	// Medtr8g093330 // Medtr7g092020 // Medtr1g061600 // Medtr2g021320 // Medtr1g067050 // Medtr4g035170 // Medtr4g035850	// Medtr8g093330 // Medtr7g092020 // Medtr1g061600 // Medtr2g021320 // Medtr1g067050 // Medtr4g035170 // Medtr4g035850
GO:0004747	F	ribokinase activity	7	4874	7	8166	0.027	0.79	// Medtr2g072830 // Medtr1g069320 // Medtr1g069325 // Medtr4g078150 // Medtr7g099270 // Medtr7g099280 // Medtr1g101950	// Medtr2g072830 // Medtr1g069320 // Medtr1g069325 // Medtr4g078150 // Medtr7g099270 // Medtr7g099280 // Medtr1g101950
GO:0004630	F	phospholipase D activity	7	4874	7	8166	0.027	0.79	// Medtr3g107360 // Medtr8g088690 // Medtr3g107320 // Medtr5g023050 // Medtr4g010650 // Medtr5g011050 // Medtr3g114840	// Medtr3g107360 // Medtr8g088690 // Medtr3g107320 // Medtr5g023050 // Medtr4g010650 // Medtr5g011050 // Medtr3g114840
GO:0016860	F	intramolecular oxidoreductase activity	7	4874	7	8166	0.027	0.79	// Medtr6g009330 // Medtr5g065880 // Medtr2g048900 // Medtr4g128840 // Medtr7g080060 // Medtr7g007320 // Medtr2g015010	// Medtr6g009330 // Medtr5g065880 // Medtr2g048900 // Medtr4g128840 // Medtr7g080060 // Medtr7g007320 // Medtr2g015010
GO:0016879	F	ligase activity, forming carbon-nitrogen bonds	80	4874	116	8166	0.026	0.79	// Medtr4g094205 // Medtr7g017100 // Medtr3g466220 // Medtr2g090140 // Medtr4g063800 // Medtr3g008270 // Medtr7g093600 // Medtr6g008170 // Medtr3g085610 // Medtr8g093860 // Medtr3g073010 // Medtr3g087220 // Medtr3g091510 // Medtr1g087440 // Medtr7g116600 // Medtr2g062770 // Medtr3g095730 // Medtr1g017770 // Medtr8g077205 // Medtr1g028510 // Medtr1g112730 // Medtr1g092460 // Medtr1g062620 // Medtr…	// Medtr1g051385 // Medtr7g017100 // Medtr8g098345 // Medtr1g017770 // Medtr8g077205 // Medtr8g027140 // Medtr3g008270 // Medtr1g112730 // Medtr1g092460 // Medtr1g082750 // Medtr6g037530 // Medtr2g021255 // Medtr8g101330 // Medtr8g098615 // Medtr7g093600 // Medtr3g088970 // Medtr8g071040 // Medtr6g013690 // Medtr3g008280 // Medtr4g125930 // Medtr4g020620 // Medtr4g037575 // Medtr4g085720 // Medtr…
GO:0019201	F	nucleotide kinase activity	7	4874	7	8166	0.027	0.79	// Medtr8g093330 // Medtr7g092020 // Medtr1g061600 // Medtr2g021320 // Medtr1g067050 // Medtr4g035170 // Medtr4g035850	// Medtr8g093330 // Medtr7g092020 // Medtr1g061600 // Medtr2g021320 // Medtr1g067050 // Medtr4g035170 // Medtr4g035850
GO:0004872	F	receptor activity	7	4874	7	8166	0.027	0.79	// Medtr2g088430 // Medtr2g015270 // Medtr1g089810 // Medtr1g085160 // Medtr2g036510 // Medtr5g024350 // Medtr8g073210	// Medtr2g088430 // Medtr2g015270 // Medtr1g089810 // Medtr1g085160 // Medtr2g036510 // Medtr5g024350 // Medtr8g073210
GO:0034061	F	DNA polymerase activity	10	4874	11	8166	0.029	0.82	// Medtr4g054980 // Medtr4g134530 // Medtr4g094258 // Medtr5g005030 // Medtr4g094755 // Medtr7g113380 // Medtr5g040170 // Medtr5g004960 // Medtr5g092100 // Medtr2g017980	// Medtr4g054980 // Medtr4g094755 // Medtr4g094258 // Medtr5g005030 // Medtr4g134530 // Medtr7g113380 // Medtr5g017070 // Medtr5g040170 // Medtr5g004960 // Medtr5g092100 // Medtr2g017980
GO:0003887	F	DNA-directed DNA polymerase activity	10	4874	11	8166	0.029	0.82	// Medtr4g054980 // Medtr4g134530 // Medtr4g094258 // Medtr5g005030 // Medtr4g094755 // Medtr7g113380 // Medtr5g040170 // Medtr5g004960 // Medtr5g092100 // Medtr2g017980	// Medtr4g054980 // Medtr4g094755 // Medtr4g094258 // Medtr5g005030 // Medtr4g134530 // Medtr7g113380 // Medtr5g017070 // Medtr5g040170 // Medtr5g004960 // Medtr5g092100 // Medtr2g017980
GO:0004252	F	serine-type endopeptidase activity	47	4874	80	8166	0.61	1	// Medtr3g067690 // Medtr2g042130 // Medtr3g067695 // Medtr2g046740 // Medtr2g101290 // Medtr8g033150 // Medtr4g069800 // Medtr5g026840 // Medtr1g109500 // Medtr1g088980 // Medtr8g072440 // Medtr7g082980 // Medtr5g025010 // Medtr7g088980 // Medtr1g115230 // Medtr1g084020 // Medtr7g113170 // Medtr0025s0060 // Medtr2g037850 // Medtr7g079310 // Medtr8g042710 // Medtr4g075100 // Medtr4g034690 // Medt…	// Medtr3g067690 // Medtr2g042130 // Medtr8g024380 // Medtr3g067695 // Medtr2g046740 // Medtr5g011340 // Medtr2g101290 // Medtr8g033150 // Medtr4g069800 // Medtr7g481600 // Medtr5g011260 // Medtr1g109500 // Medtr6g011810 // Medtr4g102400 // Medtr1g088980 // Medtr8g072440 // Medtr1g048110 // Medtr7g082980 // Medtr8g021130 // Medtr7g088980 // Medtr7g081380 // Medtr3g104930 // Medtr7g098630 // Medtr…
GO:0008060	F	ARF GTPase activator activity	9	4874	11	8166	0.12	1	// Medtr7g099830 // Medtr3g017500 // Medtr7g020860 // Medtr6g027300 // Medtr4g074170 // Medtr6g086630 // Medtr8g103750 // Medtr6g080710 // Medtr8g100100	// Medtr7g099830 // Medtr3g017500 // Medtr7g020860 // Medtr6g027300 // Medtr4g074170 // Medtr6g086630 // Medtr8g103750 // Medtr8g100100 // Medtr2g080950 // Medtr6g080710 // Medtr8g067090
GO:0016866	F	intramolecular transferase activity	25	4874	38	8166	0.28	1	// Medtr5g074620 // Medtr4g074160 // Medtr6g013425 // Medtr1g102010 // Medtr7g113450 // Medtr7g015970 // Medtr8g101250 // Medtr3g074040 // Medtr4g005270 // Medtr4g123970 // Medtr8g104540 // Medtr1g094980 // Medtr4g005190 // Medtr3g114540 // Medtr5g013970 // Medtr8g091330 // Medtr4g131270 // Medtr7g114850 // Medtr5g008810 // Medtr6g004400 // Medtr7g029385 // Medtr2g005830 // Medtr5g074640 // Medtr…	// Medtr5g074620 // Medtr3g118070 // Medtr8g016960 // Medtr4g074160 // Medtr1g013820 // Medtr2g005830 // Medtr6g013425 // Medtr1g102010 // Medtr8g017020 // Medtr7g113450 // Medtr7g015970 // Medtr7g114850 // Medtr8g101250 // Medtr3g074040 // Medtr6g093180 // Medtr4g123970 // Medtr4g076520 // Medtr6g088140 // Medtr8g104540 // Medtr1g094980 // Medtr4g005190 // Medtr4g084270 // Medtr1g094190 // Medtr…
GO:0016861	F	intramolecular oxidoreductase activity, interconverting aldoses and ketoses	5	4874	5	8166	0.076	1	// Medtr6g009330 // Medtr4g128840 // Medtr5g065880 // Medtr2g015010 // Medtr7g007320	// Medtr6g009330 // Medtr4g128840 // Medtr5g065880 // Medtr2g015010 // Medtr7g007320
GO:0004713	F	protein tyrosine kinase activity	405	4874	700	8166	0.84	1	// Medtr4g093110 // Medtr8g028695 // Medtr7g072710 // Medtr4g127840 // Medtr7g117520 // Medtr1g075610 // Medtr8g024590 // Medtr7g100500 // Medtr7g022050 // Medtr4g046113 // Medtr3g098760 // Medtr6g071280 // Medtr5g085790 // Medtr1g031540 // Medtr7g077150 // Medtr4g115120 // Medtr3g008280 // Medtr5g059880 // Medtr3g068025 // Medtr5g060350 // Medtr2g049790 // Medtr3g040520 // Medtr2g013720 // Medtr…	// Medtr4g093110 // Medtr8g095440 // Medtr7g072710 // Medtr4g127840 // Medtr8g013610 // Medtr1g075610 // Medtr8g024590 // Medtr1g012550 // Medtr7g100500 // Medtr7g022050 // Medtr5g089320 // Medtr4g046113 // Medtr3g009400 // Medtr5g088400 // Medtr2g100030 // Medtr3g098760 // Medtr6g071280 // Medtr5g085790 // Medtr1g080440 // Medtr4g094885 // Medtr2g098240 // Medtr1g031540 // Medtr8g465150 // Medtr…
GO:0030599	F	pectinesterase activity	18	4874	53	8166	1	1	// Medtr8g093460 // Medtr4g025670 // Medtr3g008840 // Medtr8g104580 // Medtr3g091380 // Medtr0036s0140 // Medtr4g087980 // Medtr2g034220 // Medtr4g071020 // Medtr4g122750 // Medtr4g122740 // Medtr8g023150 // Medtr1g008140 // Medtr7g112580 // Medtr7g050870 // Medtr2g029460 // Medtr5g012000 // Medtr4g101760	// Medtr4g035905 // Medtr1g098430 // Medtr7g108890 // Medtr2g436040 // Medtr4g122750 // Medtr4g122890 // Medtr2g029460 // Medtr1g088540 // Medtr7g108905 // Medtr3g008840 // Medtr7g108875 // Medtr7g112580 // Medtr6g037700 // Medtr3g033690 // Medtr4g025670 // Medtr3g010780 // Medtr4g099010 // Medtr1g086210 // Medtr0036s0140 // Medtr5g012000 // Medtr1g054800 // Medtr1g008140 // Medtr4g025730 // Medt…
GO:0015079	F	potassium ion transmembrane transporter activity	9	4874	12	8166	0.22	1	// Medtr5g034500 // Medtr4g094660 // Medtr8g099090 // Medtr2g438160 // Medtr5g070670 // Medtr2g438150 // Medtr3g094090 // Medtr6g033165 // Medtr8g063840	// Medtr5g034500 // Medtr4g094660 // Medtr8g099090 // Medtr2g438160 // Medtr8g022130 // Medtr5g070670 // Medtr3g094090 // Medtr4g099260 // Medtr2g438150 // Medtr6g033165 // Medtr8g063840 // Medtr6g007697
GO:0022803	F	passive transmembrane transporter activity	17	4874	22	8166	0.069	1	// Medtr3g009530 // Medtr5g077770 // Medtr5g099290 // Medtr3g107720 // Medtr2g015270 // Medtr5g095650 // Medtr5g024350 // Medtr4g113530 // Medtr2g460590 // Medtr5g005990 // Medtr7g110600 // Medtr4g115640 // Medtr4g130820 // Medtr8g073210 // Medtr2g019530 // Medtr6g065650 // Medtr2g088430	// Medtr7g029345 // Medtr5g095650 // Medtr7g110600 // Medtr3g108320 // Medtr5g024350 // Medtr8g073210 // Medtr4g115640 // Medtr2g460590 // Medtr6g065650 // Medtr4g130820 // Medtr2g005410 // Medtr5g077770 // Medtr3g107720 // Medtr2g015270 // Medtr4g113530 // Medtr1g064240 // Medtr2g006870 // Medtr2g019530 // Medtr3g009530 // Medtr2g088430 // Medtr5g099290 // Medtr5g005990
GO:0016684	F	oxidoreductase activity, acting on peroxide as acceptor	12	4874	91	8166	1	1	// Medtr3g072210 // Medtr5g021060 // Medtr8g098410 // Medtr8g062780 // Medtr2g067440 // Medtr4g030890 // Medtr3g094630 // Medtr3g072260 // Medtr4g095450 // Medtr3g107060 // Medtr5g033470 // Medtr4g083710	// Medtr2g084010 // Medtr1g072570 // Medtr4g030890 // Medtr7g026990 // Medtr2g029750 // Medtr1g115900 // Medtr8g098400 // Medtr5g074970 // Medtr2g084080 // Medtr1g009750 // Medtr1g077000 // Medtr2g040000 // Medtr1g086490 // Medtr2g088770 // Medtr2g029800 // Medtr5g017850 // Medtr7g072480 // Medtr1g054205 // Medtr8g098410 // Medtr5g074700 // Medtr6g043460 // Medtr1g014210 // Medtr2g029560 // Medtr…
GO:0004143	F	diacylglycerol kinase activity	5	4874	8	8166	0.59	1	// Medtr4g045973 // Medtr2g089785 // Medtr7g079020 // Medtr8g094940 // Medtr3g008260	// Medtr7g079020 // Medtr4g109390 // Medtr4g045973 // Medtr8g464780 // Medtr6g004070 // Medtr8g094940 // Medtr3g008260 // Medtr2g089785
GO:0016814	F	hydrolase activity, acting on carbon-nitrogen (but not peptide) bonds, in cyclic amidines	8	4874	11	8166	0.29	1	// Medtr8g101570 // Medtr3g013710 // Medtr4g016980 // Medtr8g469540 // Medtr4g094130 // Medtr5g095820 // Medtr4g119220 // Medtr7g080117	// Medtr8g101570 // Medtr4g094130 // Medtr6g092660 // Medtr2g009270 // Medtr2g096330 // Medtr8g469540 // Medtr3g013710 // Medtr5g095820 // Medtr4g016980 // Medtr4g119220 // Medtr7g080117
GO:0004091	F	carboxylesterase activity	22	4874	64	8166	1	1	// Medtr5g045000 // Medtr3g008840 // Medtr4g122750 // Medtr2g029460 // Medtr7g112580 // Medtr8g093460 // Medtr0036s0140 // Medtr5g012000 // Medtr1g008140 // Medtr4g101100 // Medtr4g025670 // Medtr3g091380 // Medtr4g087980 // Medtr4g071020 // Medtr4g122740 // Medtr3g109700 // Medtr8g104580 // Medtr2g034220 // Medtr4g076850 // Medtr8g023150 // Medtr7g050870 // Medtr4g101760	// Medtr4g035905 // Medtr1g098430 // Medtr5g045000 // Medtr7g108890 // Medtr3g109700 // Medtr2g436040 // Medtr4g122750 // Medtr4g122890 // Medtr2g029460 // Medtr1g088540 // Medtr7g110430 // Medtr3g008840 // Medtr7g108875 // Medtr7g112580 // Medtr6g037700 // Medtr3g033690 // Medtr6g027620 // Medtr4g025670 // Medtr3g010780 // Medtr4g099010 // Medtr1g086210 // Medtr0036s0140 // Medtr5g012000 // Medt…
GO:0015078	F	hydrogen ion transmembrane transporter activity	10	4874	16	8166	0.52	1	// Medtr2g103150 // Medtr3g055600 // Medtr7g033765 // Medtr7g033755 // Medtr1g081900 // Medtr5g022790 // Medtr4g011340 // Medtr0212s0040 // Medtr7g117900 // Medtr4g051103	// Medtr2g103150 // Medtr1g082440 // Medtr2g023290 // Medtr7g033765 // Medtr3g055600 // Medtr2g089510 // Medtr7g033755 // Medtr1g081900 // Medtr5g022790 // Medtr4g011340 // Medtr4g103330 // Medtr0212s0040 // Medtr7g117900 // Medtr4g051103 // Medtr4g118770 // Medtr5g090760
GO:0003995	F	acyl-CoA dehydrogenase activity	5	4874	5	8166	0.076	1	// Medtr4g060480 // Medtr2g436030 // Medtr4g100640 // Medtr8g090375 // Medtr5g012920	// Medtr4g060480 // Medtr2g436030 // Medtr4g100640 // Medtr8g090375 // Medtr5g012920
GO:0003993	F	acid phosphatase activity	8	4874	21	8166	0.99	1	// Medtr4g103520 // Medtr7g104330 // Medtr8g063080 // Medtr7g009060 // Medtr5g092360 // Medtr4g082940 // Medtr8g046260 // Medtr4g037670	// Medtr8g063080 // Medtr6g011290 // Medtr3g074930 // Medtr8g006690 // Medtr8g013090 // Medtr3g083810 // Medtr4g103520 // Medtr3g083820 // Medtr6g013050 // Medtr8g014650 // Medtr3g074970 // Medtr7g104330 // Medtr8g014640 // Medtr7g009060 // Medtr5g092360 // Medtr5g045600 // Medtr4g082940 // Medtr1g060360 // Medtr8g046260 // Medtr1g073610 // Medtr4g037670
GO:0031072	F	heat shock protein binding	5	4874	12	8166	0.94	1	// Medtr2g087660 // Medtr2g104030 // Medtr4g114180 // Medtr7g086700 // Medtr3g027580	// Medtr8g468600 // Medtr2g087660 // Medtr3g107397 // Medtr3g027580 // Medtr7g062470 // Medtr1g116170 // Medtr7g066250 // Medtr4g114180 // Medtr7g086700 // Medtr1g024840 // Medtr1g072690 // Medtr2g104030
GO:0016857	F	racemase and epimerase activity, acting on carbohydrates and derivatives	6	4874	10	8166	0.63	1	// Medtr5g011940 // Medtr4g024600 // Medtr8g099535 // Medtr5g009170 // Medtr8g089180 // Medtr3g084090	// Medtr8g099535 // Medtr4g134490 // Medtr8g011430 // Medtr5g009170 // Medtr5g009160 // Medtr4g024600 // Medtr8g089180 // Medtr4g108800 // Medtr3g084090 // Medtr5g011940
GO:0016875	F	ligase activity, forming carbon-oxygen bonds	26	4874	36	8166	0.085	1	// Medtr8g006955 // Medtr7g110660 // Medtr8g104740 // Medtr8g102050 // Medtr3g099470 // Medtr4g070040 // Medtr4g100920 // Medtr6g088865 // Medtr3g110360 // Medtr1g106040 // Medtr1g082850 // Medtr3g466250 // Medtr7g101940 // Medtr1g115295 // Medtr1g053270 // Medtr4g074640 // Medtr5g068710 // Medtr8g009900 // Medtr4g077700 // Medtr1g057860 // Medtr3g006730 // Medtr3g083180 // Medtr4g076850 // Medtr…	// Medtr8g006955 // Medtr4g074670 // Medtr3g099470 // Medtr8g007295 // Medtr4g132500 // Medtr8g104740 // Medtr8g102050 // Medtr4g070040 // Medtr4g100920 // Medtr6g088865 // Medtr3g110360 // Medtr4g119840 // Medtr1g106040 // Medtr7g110660 // Medtr1g082850 // Medtr3g466250 // Medtr2g436760 // Medtr7g101940 // Medtr1g115295 // Medtr1g053270 // Medtr4g074640 // Medtr5g068710 // Medtr8g009900 // Medtr…
GO:0016886	F	ligase activity, forming phosphoric ester bonds	5	4874	5	8166	0.076	1	// Medtr7g066810 // Medtr4g057340 // Medtr4g057345 // Medtr2g038030 // Medtr7g082860	// Medtr7g066810 // Medtr4g057340 // Medtr4g057345 // Medtr2g038030 // Medtr7g082860
GO:0015491	F	cation:cation antiporter activity	5	4874	8	8166	0.59	1	// Medtr3g055600 // Medtr4g016720 // Medtr7g068380 // Medtr2g105640 // Medtr1g081900	// Medtr3g055600 // Medtr5g070330 // Medtr7g068380 // Medtr1g081900 // Medtr1g082440 // Medtr4g016720 // Medtr2g105640 // Medtr4g118770
GO:0003779	F	actin binding	18	4874	24	8166	0.091	1	// Medtr8g027995 // Medtr2g036860 // Medtr7g096890 // Medtr4g087890 // Medtr4g127660 // Medtr6g090030 // Medtr4g081410 // Medtr4g095780 // Medtr5g098130 // Medtr3g037080 // Medtr7g023250 // Medtr5g015690 // Medtr7g080920 // Medtr4g069960 // Medtr1g101190 // Medtr7g112700 // Medtr4g073590 // Medtr7g091460	// Medtr8g098470 // Medtr4g069960 // Medtr4g087890 // Medtr5g098130 // Medtr3g037080 // Medtr7g023250 // Medtr4g073590 // Medtr1g101190 // Medtr7g096890 // Medtr4g131020 // Medtr7g091460 // Medtr3g463530 // Medtr4g095780 // Medtr5g015690 // Medtr7g080920 // Medtr7g112700 // Medtr5g094160 // Medtr2g036860 // Medtr7g052820 // Medtr3g078623 // Medtr8g027995 // Medtr6g090030 // Medtr4g081410 // Medtr…
GO:0015399	F	primary active transmembrane transporter activity	51	4874	80	8166	0.27	1	// Medtr3g011820 // Medtr8g069920 // Medtr3g097560 // Medtr2g436730 // Medtr4g124040 // Medtr2g042310 // Medtr1g082380 // Medtr7g098690 // Medtr4g109720 // Medtr4g115970 // Medtr2g035840 // Medtr4g094695 // Medtr7g073480 // Medtr4g008170 // Medtr6g009070 // Medtr7g023340 // Medtr7g033755 // Medtr1g086095 // Medtr5g037210 // Medtr1g069450 // Medtr8g061970 // Medtr1g009760 // Medtr3g056645 // Medtr…	// Medtr8g066710 // Medtr3g011820 // Medtr8g069920 // Medtr5g090760 // Medtr7g073480 // Medtr3g097560 // Medtr2g436730 // Medtr6g009080 // Medtr2g042310 // Medtr1g082380 // Medtr8g012390 // Medtr4g109720 // Medtr8g080050 // Medtr3g056645 // Medtr6g009090 // Medtr7g102070 // Medtr1g086080 // Medtr6g088670 // Medtr8g027160 // Medtr3g108800 // Medtr1g099280 // Medtr4g008170 // Medtr5g033320 // Medtr…
GO:0022892	F	substrate-specific transporter activity	130	4874	209	8166	0.26	1	// Medtr6g065650 // Medtr7g113960 // Medtr5g095650 // Medtr3g116060 // Medtr2g105640 // Medtr5g024350 // Medtr5g034780 // Medtr2g030530 // Medtr5g005160 // Medtr2g460590 // Medtr3g084110 // Medtr3g073780 // Medtr4g094232 // Medtr7g113970 // Medtr5g077770 // Medtr5g061860 // Medtr4g094660 // Medtr4g084620 // Medtr7g117900 // Medtr2g019530 // Medtr1g083810 // Medtr7g033765 // Medtr2g035840 // Medtr…	// Medtr7g113960 // Medtr5g095650 // Medtr3g116060 // Medtr2g105640 // Medtr5g024350 // Medtr4g099260 // Medtr5g034780 // Medtr1g016120 // Medtr3g007240 // Medtr2g030530 // Medtr3g008170 // Medtr5g037210 // Medtr3g082700 // Medtr2g460590 // Medtr3g084110 // Medtr3g491860 // Medtr3g073780 // Medtr1g074930 // Medtr4g094232 // Medtr3g008160 // Medtr1g045550 // Medtr5g077770 // Medtr5g061860 // Medtr…
GO:0003774	F	motor activity	27	4874	46	8166	0.62	1	// Medtr4g092140 // Medtr5g066320 // Medtr1g081800 // Medtr3g105200 // Medtr4g125690 // Medtr5g049620 // Medtr2g081070 // Medtr7g099290 // Medtr2g082570 // Medtr1g018940 // Medtr7g075060 // Medtr6g086735 // Medtr7g093720 // Medtr4g094882 // Medtr1g015620 // Medtr7g105030 // Medtr1g069290 // Medtr8g098230 // Medtr7g113520 // Medtr1g114540 // Medtr5g025100 // Medtr2g436650 // Medtr3g084790 // Medtr…	// Medtr3g060900 // Medtr4g092140 // Medtr5g066320 // Medtr1g067630 // Medtr1g081800 // Medtr8g076190 // Medtr3g105200 // Medtr7g113520 // Medtr7g061020 // Medtr4g125690 // Medtr8g098230 // Medtr7g075060 // Medtr2g081070 // Medtr4g123730 // Medtr7g099290 // Medtr2g082570 // Medtr1g018940 // Medtr1g114540 // Medtr8g464480 // Medtr4g124650 // Medtr5g031470 // Medtr6g086735 // Medtr7g093720 // Medtr…
GO:0003777	F	microtubule motor activity	20	4874	37	8166	0.81	1	// Medtr4g092140 // Medtr5g025100 // Medtr7g093720 // Medtr5g066320 // Medtr4g094882 // Medtr1g081800 // Medtr6g086735 // Medtr1g018940 // Medtr7g105030 // Medtr2g082570 // Medtr2g436650 // Medtr3g117330 // Medtr3g084790 // Medtr8g098230 // Medtr4g112350 // Medtr7g113520 // Medtr1g082920 // Medtr5g049620 // Medtr7g075060 // Medtr8g471180	// Medtr3g060900 // Medtr4g092140 // Medtr5g066320 // Medtr1g067630 // Medtr1g081800 // Medtr8g076190 // Medtr7g113520 // Medtr7g061020 // Medtr7g075060 // Medtr4g123730 // Medtr2g082570 // Medtr1g018940 // Medtr4g124650 // Medtr5g031470 // Medtr6g086735 // Medtr7g093720 // Medtr1g075680 // Medtr4g094882 // Medtr7g105030 // Medtr4g087040 // Medtr1g087880 // Medtr8g098230 // Medtr2g087840 // Medtr…
GO:0016787	F	hydrolase activity	818	4874	1320	8166	0.061	1	// Medtr2g031310 // Medtr8g106700 // Medtr4g134760 // Medtr1g051380 // Medtr3g011560 // Medtr4g134680 // Medtr4g124040 // Medtr3g107320 // Medtr4g132420 // Medtr3g070460 // Medtr8g018400 // Medtr2g095390 // Medtr1g086350 // Medtr0110s0030 // Medtr8g442660 // Medtr6g005550 // Medtr8g021130 // Medtr4g122270 // Medtr8g463270 // Medtr7g079530 // Medtr7g080117 // Medtr4g094882 // Medtr1g099310 // Medt…	// Medtr4g021520 // Medtr3g097150 // Medtr4g134760 // Medtr1g051380 // Medtr1g067630 // Medtr8g062790 // Medtr4g134680 // Medtr4g124040 // Medtr3g107320 // Medtr5g036290 // Medtr4g132420 // Medtr8g038280 // Medtr1g115215 // Medtr3g070460 // Medtr2g095390 // Medtr1g086350 // Medtr5g040940 // Medtr0110s0030 // Medtr2g039120 // Medtr8g442660 // Medtr6g005550 // Medtr1g088540 // Medtr4g128570 // Medt…
GO:0016782	F	transferase activity, transferring sulfur-containing groups	5	4874	6	8166	0.23	1	// Medtr4g065023 // Medtr3g083980 // Medtr2g090140 // Medtr5g014820 // Medtr1g050432	// Medtr3g083980 // Medtr2g090140 // Medtr5g014820 // Medtr4g065023 // Medtr4g076870 // Medtr1g050432
GO:0019888	F	protein phosphatase regulator activity	7	4874	11	8166	0.52	1	// Medtr4g113020 // Medtr6g022720 // Medtr3g086010 // Medtr3g107980 // Medtr1g011460 // Medtr3g080070 // Medtr7g102900	// Medtr4g113020 // Medtr8g092890 // Medtr6g022720 // Medtr3g086010 // Medtr3g107980 // Medtr1g062950 // Medtr1g111570 // Medtr1g112940 // Medtr1g011460 // Medtr3g080070 // Medtr7g102900
GO:0016788	F	hydrolase activity, acting on ester bonds	169	4874	279	8166	0.41	1	// Medtr3g008840 // Medtr1g051380 // Medtr1g014640 // Medtr3g105880 // Medtr3g107320 // Medtr2g029460 // Medtr4g116420 // Medtr5g066000 // Medtr1g086350 // Medtr4g010650 // Medtr7g112320 // Medtr2g100130 // Medtr1g028300 // Medtr5g030360 // Medtr4g107470 // Medtr4g037670 // Medtr3g100480 // Medtr4g085750 // Medtr8g088690 // Medtr4g087980 // Medtr7g090370 // Medtr5g024340 // Medtr2g087710 // Medtr…	// Medtr8g077770 // Medtr3g008840 // Medtr1g051380 // Medtr3g464770 // Medtr2g436040 // Medtr1g014640 // Medtr3g105880 // Medtr3g107320 // Medtr2g029460 // Medtr1g088540 // Medtr3g074970 // Medtr4g124855 // Medtr5g040940 // Medtr6g037700 // Medtr2g040500 // Medtr7g112320 // Medtr2g100130 // Medtr1g086210 // Medtr6g035305 // Medtr1g028300 // Medtr8g014650 // Medtr5g030360 // Medtr4g107470 // Medtr…
GO:0004849	F	uridine kinase activity	5	4874	7	8166	0.41	1	// Medtr7g029450 // Medtr4g073890 // Medtr5g096660 // Medtr4g112790 // Medtr3g061030	// Medtr7g029450 // Medtr4g103620 // Medtr3g061030 // Medtr4g073890 // Medtr5g096660 // Medtr4g112790 // Medtr4g084660
GO:0004842	F	ubiquitin-protein ligase activity	39	4874	59	8166	0.19	1	// Medtr7g017100 // Medtr3g466220 // Medtr4g063800 // Medtr3g008270 // Medtr2g025950 // Medtr6g008170 // Medtr3g085610 // Medtr7g059405 // Medtr3g091510 // Medtr7g116600 // Medtr3g095730 // Medtr8g077205 // Medtr4g094468 // Medtr8g092870 // Medtr5g034440 // Medtr5g066710 // Medtr3g096370 // Medtr7g117890 // Medtr4g094708 // Medtr8g080280 // Medtr3g008280 // Medtr7g093600 // Medtr3g078340 // Medtr…	// Medtr5g077510 // Medtr7g017100 // Medtr6g071340 // Medtr4g063800 // Medtr3g008270 // Medtr2g025950 // Medtr6g008170 // Medtr2g087350 // Medtr7g059405 // Medtr1g017770 // Medtr7g116600 // Medtr3g466220 // Medtr8g027140 // Medtr8g077205 // Medtr2g033040 // Medtr4g051515 // Medtr4g094468 // Medtr8g092870 // Medtr7g106340 // Medtr5g034440 // Medtr5g066710 // Medtr3g096370 // Medtr1g056870 // Medtr…
GO:0022838	F	substrate-specific channel activity	17	4874	22	8166	0.069	1	// Medtr3g009530 // Medtr5g077770 // Medtr5g099290 // Medtr3g107720 // Medtr2g015270 // Medtr5g095650 // Medtr5g024350 // Medtr4g113530 // Medtr2g460590 // Medtr5g005990 // Medtr7g110600 // Medtr4g115640 // Medtr4g130820 // Medtr8g073210 // Medtr2g019530 // Medtr6g065650 // Medtr2g088430	// Medtr7g029345 // Medtr5g095650 // Medtr7g110600 // Medtr3g108320 // Medtr5g024350 // Medtr8g073210 // Medtr4g115640 // Medtr2g460590 // Medtr6g065650 // Medtr4g130820 // Medtr2g005410 // Medtr5g077770 // Medtr3g107720 // Medtr2g015270 // Medtr4g113530 // Medtr1g064240 // Medtr2g006870 // Medtr2g019530 // Medtr3g009530 // Medtr2g088430 // Medtr5g099290 // Medtr5g005990
GO:0051539	F	4 iron, 4 sulfur cluster binding	11	4874	13	8166	0.056	1	// Medtr4g048190 // Medtr4g050810 // Medtr7g021720 // Medtr2g090140 // Medtr2g088360 // Medtr1g075520 // Medtr1g050432 // Medtr2g098660 // Medtr2g061710 // Medtr4g033210 // Medtr3g054410	// Medtr4g048190 // Medtr4g050810 // Medtr2g090140 // Medtr2g088360 // Medtr1g075520 // Medtr7g021720 // Medtr2g098660 // Medtr2g061710 // Medtr4g006120 // Medtr1g050432 // Medtr3g054410 // Medtr4g033210 // Medtr4g051225
GO:0016773	F	phosphotransferase activity, alcohol group as acceptor	513	4874	828	8166	0.11	1	// Medtr4g093110 // Medtr1g069320 // Medtr1g069325 // Medtr8g028695 // Medtr7g072710 // Medtr4g127840 // Medtr7g117520 // Medtr1g075610 // Medtr2g073350 // Medtr8g024590 // Medtr7g100500 // Medtr7g022050 // Medtr4g095018 // Medtr4g104070 // Medtr4g046113 // Medtr1g073840 // Medtr6g071280 // Medtr5g085790 // Medtr1g031540 // Medtr2g034020 // Medtr6g004020 // Medtr7g077150 // Medtr4g115120 // Medtr…	// Medtr4g093110 // Medtr1g069320 // Medtr1g069325 // Medtr8g028695 // Medtr7g072710 // Medtr7g070200 // Medtr4g127840 // Medtr8g013610 // Medtr1g075610 // Medtr2g073350 // Medtr8g024590 // Medtr1g012550 // Medtr7g100500 // Medtr7g022050 // Medtr4g095018 // Medtr5g089320 // Medtr4g104070 // Medtr4g046113 // Medtr3g009400 // Medtr5g088400 // Medtr8g027985 // Medtr2g100030 // Medtr3g098760 // Medtr…
GO:0051537	F	2 iron, 2 sulfur cluster binding	8	4874	16	8166	0.85	1	// Medtr4g098490 // Medtr2g098030 // Medtr4g057200 // Medtr5g087410 // Medtr5g006320 // Medtr5g087390 // Medtr8g085820 // Medtr0050s0180	// Medtr5g087390 // Medtr4g098490 // Medtr1g030480 // Medtr2g098030 // Medtr8g085840 // Medtr5g087410 // Medtr5g008750 // Medtr5g006320 // Medtr2g006290 // Medtr3g105820 // Medtr2g089510 // Medtr4g057200 // Medtr8g085820 // Medtr0050s0180 // Medtr1g112050 // Medtr8g088720
GO:0008415	F	acyltransferase activity	24	4874	36	8166	0.25	1	// Medtr5g015300 // Medtr3g030055 // Medtr2g041620 // Medtr7g090680 // Medtr1g049370 // Medtr5g015680 // Medtr1g095000 // Medtr7g096040 // Medtr1g107255 // Medtr2g006820 // Medtr3g464550 // Medtr1g091037 // Medtr2g040010 // Medtr1g103150 // Medtr3g107960 // Medtr1g068930 // Medtr2g078040 // Medtr8g028040 // Medtr4g005050 // Medtr1g106190 // Medtr4g129490 // Medtr1g068845 // Medtr5g023760 // Medtr…	// Medtr5g015300 // Medtr3g030055 // Medtr2g041620 // Medtr7g090680 // Medtr3g463610 // Medtr1g049370 // Medtr5g006510 // Medtr5g095470 // Medtr1g095000 // Medtr7g096040 // Medtr7g024765 // Medtr4g129490 // Medtr2g006820 // Medtr3g464550 // Medtr1g091037 // Medtr2g040010 // Medtr5g006450 // Medtr7g024760 // Medtr5g006470 // Medtr1g103150 // Medtr3g107960 // Medtr1g068930 // Medtr2g078040 // Medtr…
GO:0016775	F	phosphotransferase activity, nitrogenous group as acceptor	11	4874	17	8166	0.44	1	// Medtr4g031150 // Medtr8g106150 // Medtr2g034040 // Medtr1g079790 // Medtr1g044210 // Medtr1g085160 // Medtr5g097410 // Medtr1g073840 // Medtr3g085130 // Medtr8g075340 // Medtr8g080770	// Medtr1g013360 // Medtr1g014670 // Medtr4g031150 // Medtr8g106150 // Medtr2g034040 // Medtr1g079790 // Medtr4g061610 // Medtr2g095980 // Medtr1g044210 // Medtr1g085160 // Medtr5g097410 // Medtr1g073840 // Medtr5g022470 // Medtr8g080770 // Medtr8g075340 // Medtr3g085130 // Medtr8g070530
GO:0016774	F	phosphotransferase activity, carboxyl group as acceptor	8	4874	11	8166	0.29	1	// Medtr2g066110 // Medtr6g018680 // Medtr3g108460 // Medtr2g066130 // Medtr3g069080 // Medtr8g083210 // Medtr6g033260 // Medtr2g066120	// Medtr4g020110 // Medtr3g069080 // Medtr6g018680 // Medtr2g066110 // Medtr7g063650 // Medtr3g084500 // Medtr2g066130 // Medtr8g083210 // Medtr3g108460 // Medtr6g033260 // Medtr2g066120
GO:0070566	F	adenylyltransferase activity	6	4874	11	8166	0.75	1	// Medtr4g070430 // Medtr7g111020 // Medtr5g097010 // Medtr1g102550 // Medtr8g014560 // Medtr3g110375	// Medtr4g070430 // Medtr7g111020 // Medtr5g097010 // Medtr1g102550 // Medtr6g016335 // Medtr3g082150 // Medtr8g014560 // Medtr4g131760 // Medtr6g082000 // Medtr3g110375 // Medtr3g112070
GO:0015077	F	monovalent inorganic cation transmembrane transporter activity	19	4874	28	8166	0.25	1	// Medtr2g103150 // Medtr4g011340 // Medtr3g055600 // Medtr7g033765 // Medtr2g438150 // Medtr4g094660 // Medtr7g033755 // Medtr1g081900 // Medtr2g438160 // Medtr5g022790 // Medtr5g034500 // Medtr5g070670 // Medtr7g117900 // Medtr0212s0040 // Medtr3g094090 // Medtr4g051103 // Medtr8g099090 // Medtr6g033165 // Medtr8g063840	// Medtr5g090760 // Medtr1g081900 // Medtr5g070670 // Medtr4g103330 // Medtr4g099260 // Medtr2g438150 // Medtr4g118770 // Medtr6g007697 // Medtr5g034500 // Medtr7g033755 // Medtr8g022130 // Medtr4g011340 // Medtr4g051103 // Medtr2g103150 // Medtr2g089510 // Medtr4g094660 // Medtr2g438160 // Medtr3g055600 // Medtr2g023290 // Medtr0212s0040 // Medtr7g117900 // Medtr8g099090 // Medtr7g033765 // Medt…
GO:0015171	F	amino acid transmembrane transporter activity	7	4874	12	8166	0.66	1	// Medtr6g027630 // Medtr7g086510 // Medtr5g005160 // Medtr5g026780 // Medtr7g007850 // Medtr7g086610 // Medtr1g109380	// Medtr8g089340 // Medtr3g096760 // Medtr6g027630 // Medtr7g086510 // Medtr7g007850 // Medtr5g026780 // Medtr5g005160 // Medtr8g089360 // Medtr5g064750 // Medtr7g086610 // Medtr1g109380 // Medtr4g099270
GO:0005342	F	organic acid transmembrane transporter activity	7	4874	13	8166	0.76	1	// Medtr6g027630 // Medtr7g086510 // Medtr5g005160 // Medtr5g026780 // Medtr7g007850 // Medtr7g086610 // Medtr1g109380	// Medtr8g089340 // Medtr3g096760 // Medtr6g027630 // Medtr7g086510 // Medtr7g007850 // Medtr5g026780 // Medtr5g005160 // Medtr8g089360 // Medtr5g064750 // Medtr7g086610 // Medtr4g113090 // Medtr1g109380 // Medtr4g099270
GO:0016620	F	oxidoreductase activity, acting on the aldehyde or oxo group of donors, NAD or NADP as acceptor	16	4874	29	8166	0.75	1	// Medtr2g034160 // Medtr2g009750 // Medtr2g042330 // Medtr3g111190 // Medtr2g067660 // Medtr2g065470 // Medtr8g083530 // Medtr8g094600 // Medtr4g093170 // Medtr8g105860 // Medtr4g107040 // Medtr4g107940 // Medtr3g069080 // Medtr4g092820 // Medtr3g078550 // Medtr1g012540	// Medtr2g042330 // Medtr8g076480 // Medtr4g131180 // Medtr4g093170 // Medtr2g065470 // Medtr4g107940 // Medtr3g069080 // Medtr7g084800 // Medtr4g020110 // Medtr2g009750 // Medtr3g078170 // Medtr7g063650 // Medtr3g115920 // Medtr1g029840 // Medtr8g094600 // Medtr2g034160 // Medtr3g088150 // Medtr8g083530 // Medtr3g111190 // Medtr2g067660 // Medtr2g097950 // Medtr8g105860 // Medtr3g078550 // Medtr…
GO:0043565	F	sequence-specific DNA binding	100	4874	207	8166	1	1	// Medtr2g090900 // Medtr1g100777 // Medtr8g066180 // Medtr3g436010 // Medtr7g089800 // Medtr5g091390 // Medtr1g116980 // Medtr7g073380 // Medtr6g026800 // Medtr4g058910 // Medtr5g089870 // Medtr4g007060 // Medtr5g021340 // Medtr1g086790 // Medtr4g130900 // Medtr1g017080 // Medtr5g028850 // Medtr3g009470 // Medtr2g096290 // Medtr7g109800 // Medtr3g109800 // Medtr1g023050 // Medtr5g016610 // Medtr…	// Medtr5g005600 // Medtr2g090900 // Medtr1g041795 // Medtr5g060950 // Medtr2g030130 // Medtr8g066180 // Medtr4g013260 // Medtr1g100777 // Medtr5g019650 // Medtr8g091720 // Medtr5g021340 // Medtr7g089800 // Medtr5g091390 // Medtr4g082580 // Medtr8g027860 // Medtr6g016375 // Medtr2g024390 // Medtr8g078480 // Medtr7g073380 // Medtr6g026800 // Medtr2g101720 // Medtr8g089895 // Medtr4g126070 // Medtr…
GO:0043566	F	structure-specific DNA binding	8	4874	9	8166	0.068	1	// Medtr8g461220 // Medtr7g090880 // Medtr1g100683 // Medtr4g111750 // Medtr2g039670 // Medtr1g045670 // Medtr1g083740 // Medtr4g111945	// Medtr8g461220 // Medtr7g090880 // Medtr1g100683 // Medtr4g111750 // Medtr2g039670 // Medtr1g045670 // Medtr1g083740 // Medtr4g111945 // Medtr1g070840
GO:0005509	F	calcium ion binding	78	4874	137	8166	0.77	1	// Medtr3g107360 // Medtr8g066630 // Medtr3g117680 // Medtr1g019640 // Medtr2g090380 // Medtr1g045490 // Medtr8g095440 // Medtr2g098890 // Medtr3g107320 // Medtr1g096490 // Medtr1g081270 // Medtr3g070720 // Medtr4g010650 // Medtr4g086660 // Medtr2g008190 // Medtr3g115640 // Medtr1g083960 // Medtr3g093070 // Medtr8g070510 // Medtr2g025180 // Medtr5g005100 // Medtr7g118020 // Medtr8g009870 // Medtr…	// Medtr8g009870 // Medtr4g091240 // Medtr3g107320 // Medtr7g074240 // Medtr8g070510 // Medtr5g089320 // Medtr8g038210 // Medtr3g109320 // Medtr8g088580 // Medtr1g080030 // Medtr3g091440 // Medtr5g027000 // Medtr7g113130 // Medtr1g041150 // Medtr2g027440 // Medtr5g095650 // Medtr7g089480 // Medtr8g088690 // Medtr8g027620 // Medtr8g107640 // Medtr7g116150 // Medtr5g011050 // Medtr5g099170 // Medtr…
GO:0016410	F	N-acyltransferase activity	18	4874	27	8166	0.3	1	// Medtr5g015300 // Medtr1g103150 // Medtr2g040010 // Medtr1g107255 // Medtr3g030055 // Medtr2g041620 // Medtr7g090680 // Medtr4g129490 // Medtr4g005050 // Medtr2g078040 // Medtr1g049370 // Medtr5g015680 // Medtr1g095000 // Medtr7g096040 // Medtr1g068845 // Medtr3g464550 // Medtr3g107960 // Medtr1g068930	// Medtr5g015300 // Medtr3g030055 // Medtr2g041620 // Medtr7g090680 // Medtr3g463610 // Medtr1g049370 // Medtr5g006510 // Medtr1g095000 // Medtr7g096040 // Medtr7g024765 // Medtr4g129490 // Medtr7g024760 // Medtr3g464550 // Medtr2g040010 // Medtr5g006450 // Medtr5g006470 // Medtr1g103150 // Medtr3g107960 // Medtr1g068930 // Medtr2g078040 // Medtr4g005050 // Medtr1g018030 // Medtr4g104140 // Medtr…
GO:0005506	F	iron ion binding	91	4874	379	8166	1	1	// Medtr1g060550 // Medtr4g030890 // Medtr1g023720 // Medtr2g450040 // Medtr5g094535 // Medtr2g098030 // Medtr8g020970 // Medtr8g030590 // Medtr1g069215 // Medtr4g026030 // Medtr1g023730 // Medtr7g087030 // Medtr3g076560 // Medtr2g010330 // Medtr2g087890 // Medtr4g075110 // Medtr3g111530 // Medtr1g022235 // Medtr3g079420 // Medtr2g072340 // Medtr8g027040 // Medtr3g107060 // Medtr2g067440 // Medtr…	// Medtr2g084010 // Medtr1g060550 // Medtr1g102950 // Medtr8g030590 // Medtr1g069215 // Medtr4g087110 // Medtr3g057910 // Medtr1g016070 // Medtr5g019010 // Medtr5g081000 // Medtr8g018570 // Medtr2g084080 // Medtr1g086550 // Medtr1g011540 // Medtr5g095290 // Medtr2g087890 // Medtr4g131830 // Medtr5g017850 // Medtr5g074700 // Medtr2g072260 // Medtr1g021652 // Medtr1g102070 // Medtr0287s0060 // Medt…
GO:0022890	F	inorganic cation transmembrane transporter activity	27	4874	45	8166	0.55	1	// Medtr8g099090 // Medtr5g070670 // Medtr2g438150 // Medtr5g071990 // Medtr4g008170 // Medtr3g055600 // Medtr7g033755 // Medtr4g011340 // Medtr3g104400 // Medtr4g051103 // Medtr7g098930 // Medtr2g103150 // Medtr2g064310 // Medtr4g094660 // Medtr2g438160 // Medtr5g034500 // Medtr0212s0040 // Medtr7g117900 // Medtr1g081900 // Medtr7g033765 // Medtr5g022790 // Medtr7g069640 // Medtr3g094090 // Medt…	// Medtr5g090760 // Medtr1g081900 // Medtr5g070670 // Medtr4g103330 // Medtr4g099260 // Medtr2g438150 // Medtr5g071990 // Medtr8g027160 // Medtr6g007697 // Medtr4g008170 // Medtr5g034500 // Medtr7g033755 // Medtr8g022130 // Medtr4g083570 // Medtr4g118770 // Medtr8g095040 // Medtr4g051103 // Medtr7g098930 // Medtr2g103150 // Medtr1g016120 // Medtr2g089510 // Medtr2g064310 // Medtr4g094660 // Medtr…
[truncated: 327 more rows]
