# Supplementary material for: Identification and Network-Enabled Characterization of Auxin Response Factor Genes in Medicago truncatula
Source: Front Plant Sci. 2016 Dec 9;7:1857. doi: 10.3389/fpls.2016.01857 (PMC5145899; doi:10.3389/fpls.2016.01857)
Supplement: Supplementary Table 7 — Transcriptomic analysis of the 44 potential MtARF genes using 36 publically available RNA-Seq datasets from the NCBI SRA with included accession numbers. Values for each replicate are in FPKM. [file Table7.XLSX]

## Sheet: FPKM
SRA Accession Number	SRR1726470	SRR1726542	SRR1726578	SRR1726506			SRR1726469	SRR1726541	SRR1726577	SRR1726505			SRR1726471	SRR1726543	SRR1726579	SRR1726507			SRR1726474	SRR1726546	SRR1726582	SRR1726510			SRR1726477	SRR1726549	SRR1726585	SRR1726513			SRR1726472	SRR1726544	SRR1726580	SRR1726508			SRR1726473	SRR1726545	SRR1726581	SRR1726509			SRR1726475	SRR1726547	SRR1726583	SRR1726511			SRR1726476
	A17 0 Hour FPKM						A17 0.5 Hour FPKM						A17 1 Hour FPKM						A17 3 Hours FPKM						A17 6 Hours FPKM						A17 12 Hours FPKM						A17 24 Hours FPKM						A17 36 Hours FPKM						A17 48 Hours FPKM
Gene Name	Rep 1	Rep 2	Rep 3	Rep 4	STDEV		Rep 1	Rep 2	Rep 3	Rep 4	STDEV		Rep 1	Rep 2	Rep 3	Rep 4	STDEV		Rep 1	Rep 2	Rep 3	Rep 4	STDEV		Rep 1	Rep 2	Rep 3	Rep 4	STDEV		Rep 1	Rep 2	Rep 3	Rep 4	STDEV		Rep 1	Rep 2	Rep 3	Rep 4	STDEV		Rep 1	Rep 2	Rep 3	Rep 4	STDEV		Rep 1
Medtr1g024025	14.3891	12.4382	12.1542	13.2269	1.0002		8.88081	13.6294	14.3396	12.832	2.43879		13.6118	15.3574	13.5779	13.8753	0.845054		14.7911	14.9447	12.8045	15.0401	1.06535		13.7243	14.3891	12.5996	12.8566	0.820403		16.3566	18.1643	16.5169	16.8091	0.823312		15.6411	15.6029	15.5873	14.6516	0.479949		19.5631	19.7209	19.4844	18.0646	0.768748		15.9502
Medtr1g058210	0	0	0	0	0		0	0	0	0	0		0	0	0	0	0		0	0	0	0	0		0	0	0	0	0		0	0	0	0	0		0	0	0	0	0		0	0	0	0	0		0
Medtr1g064430	5.8002	5.88678	5.79292	6.47105	0.325017		5.65336	6.01158	6.04199	6.18694	0.226706		6.2696	7.49812	6.05174	6.74455	0.640454		6.45172	6.7855	6.40878	7.01696	0.288404		6.15874	5.8002	5.3887	6.05856	0.343553		6.42756	6.06275	5.9095	6.27118	0.227974		4.90304	4.75794	4.07543	5.16677	0.465433		5.38284	6.93189	6.53092	5.72408	0.713247		5.71295
Medtr1g094960	4.87227	4.11205	4.62798	5.2806	0.48836		3.81493	4.91583	4.53917	5.17071	0.590221		5.6419	5.06486	5.85936	6.37494	0.542446		4.47556	5.79852	6.01124	5.42995	0.679362		4.88491	4.87227	4.46182	5.38662	0.378501		5.0854	5.25147	4.92571	4.77288	0.206008		4.70818	5.6825	5.7859	5.46103	0.486728		4.75274	4.74925	4.58995	5.07472	0.203407		4.90373
Medtr2g005240	52.2701	54.8301	54.8762	55.0778	1.33331		54.3765	50.5619	55.5143	46.9745	3.88329		56.2034	53.6975	48.9191	52.6308	3.02561		63.0634	53.2647	54.3795	55.2287	4.45934		52.1994	52.2701	59.4039	53.8799	3.40014		52.5132	54.9968	56.0926	48.5901	3.32798		46.7881	52.9668	52.489	56.6266	4.06422		61.7223	59.2957	60.6199	60.3291	0.997942		58.1699
Medtr2g006270	0	0	0	0	0		0	0	0	0	0		0	0	0	0	0		0	0	0	0	0		0	0	0	0	0		0	0	0	0	0		0	0	0	0	0		0	0	0	0	0		0
Medtr2g006380	0	0	0	0	0		0	0	0	0	0		0	0	0	0	0		0	0	0	0	0		0	0	0	0	0		0	0	0	0	0		0	0	0	0	0		0	0	0	0	0		0
Medtr2g014770	10.2007	7.14672	8.74872	9.59498	1.32535		5.60348	7.31604	8.41361	9.49915	1.6622		6.30545	7.49211	7.47453	7.08088	0.555321		6.25898	9.34872	7.45042	10.0777	1.7461		9.4512	10.2007	8.66515	8.42936	0.804929		10.1792	10.125	10.4782	9.55594	0.385134		8.12495	9.44812	7.71391	9.00602	0.794172		10.4048	11.9809	12.5505	10.6935	1.02477		9.30643
Medtr2g018690	40.8645	41.5226	37.3824	34.8104	3.13608		36.5483	31.5842	31.6202	29.0268	3.14601		31.3627	30.6774	28.4714	26.724	2.11928		37.752	39.1158	32.5012	33.3829	3.23929		40.9204	40.8645	42.5335	38.8553	1.50614		50.7117	54.663	52.2964	54.0636	1.78984		36.0739	33.7938	34.3176	34.1572	1.01609		42.6785	45.6995	53.0012	54.861	5.80807		35.8219
Medtr2g024430	0	0	0	0.0561101	0.0280551		0	0	0	0	0		0	0	0.0532107	0	0.0266053		0	0	0.0610726	0	0.0305363		0.0620351	0	0	0	0.0310176		0	0	0	0	0		0	0	0	0	0		0	0.0589326	0	0	0.0294663		0
Medtr2g043250	22.9506	17.521	22.6514	22.6567	2.61968		17.5681	21.4437	21.3833	17.8875	2.13207		23.9764	23.9559	25.7183	22.9815	1.13908		28.8313	21.1686	20.4099	20.3684	4.10767		22.5458	22.9506	24.8007	24.0513	1.0292		25.3149	26.6432	25.8523	25.1031	0.686584		24.1433	28.4877	23.0969	25.8823	2.35585		27.6304	27.8032	29.7871	27.3656	1.10839		25.7703
Medtr2g093740	9.75507	7.66851	6.05987	5.44365	1.92601		9.34215	5.07005	5.33431	5.2337	2.0676		5.79201	6.07678	5.60203	6.82704	0.538315		6.29447	7.80922	7.80529	8.68873	0.994298		9.86476	9.75507	10.4014	9.2325	0.479315		8.35781	8.85588	8.76362	9.71078	0.568607		6.85865	5.65393	3.53579	5.82426	1.3939		11.7331	9.19619	12.4777	9.94132	1.52637		6.60875
Medtr2g094570	7.12614	7.69577	8.52976	7.99104	0.585635		8.43282	6.42131	5.82748	7.13505	1.12138		7.41777	6.32318	7.76981	7.70976	0.67245		7.00066	8.04411	9.20813	7.29287	0.984658		5.47717	7.12614	7.33642	7.20344	0.876727		7.09409	6.68279	8.31436	7.0683	0.708413		8.49601	8.30665	5.20572	8.49637	1.61612		8.5095	9.90661	11.1719	9.4819	1.10391		7.93608
Medtr3g064050	22.0135	18.9127	23.0655	26.2113	3.01046		19.7742	21.8099	23.4745	22.6722	1.59146		24.8842	23.3939	24.2895	26.4078	1.26718		24.3134	26.9847	26.1447	25.1577	1.16261		21.1847	22.0135	19.1748	21.4354	1.23465		19.7111	19.6421	19.86	18.3303	0.709567		19.4177	22.9983	16.7453	21.3152	2.68297		18.4716	19.4013	19.6712	20.8196	0.966942		21.445
Medtr3g073420	5.67731	3.43849	5.23372	5.55163	1.0414		5.62545	4.53061	4.53523	4.6131	0.534244		5.1896	4.76711	4.48901	4.08199	0.466237		5.97414	5.34223	5.65586	5.08262	0.386198		4.91878	5.67731	5.19761	5.07808	0.326849		4.62407	4.75586	4.6009	5.01162	0.188462		4.97302	5.0129	3.14563	5.01177	0.926985		4.64664	5.34554	5.96559	4.83832	0.590007		5.26518
Medtr4g021580	75.4079	85.1254	86.715	88.7252	5.91014		83.003	86.2876	80.7524	82.4922	2.31274		104.133	90.1781	91.6649	96.5244	6.28612		101.138	91.7939	90.256	93.2012	4.84547		69.0923	75.4079	68.0977	66.6756	3.85607		54.4158	61.1431	54.6285	53.9387	3.4199		62.2066	64.6551	64.4102	67.797	2.30046		61.4493	58.5688	62.8707	55.7751	3.15136		64.4315
Medtr4g058930	4.31425	4.15021	4.82706	6.56723	1.10658		4.56226	5.45815	4.46166	5.72291	0.633357		5.90522	5.1056	6.48908	5.65873	0.573766		5.59815	5.93567	4.72006	6.08523	0.611417		4.60442	4.31425	5.0621	4.29448	0.358079		4.6604	4.07013	5.39585	5.01822	0.563941		4.87724	5.15745	3.61639	4.76405	0.678714		5.15745	5.85867	5.39755	5.36921	0.29541		4.94517
Medtr4g060460	7.25594	4.83846	5.556	5.44605	1.03706		6.76141	5.27935	6.81717	5.19573	0.896842		6.81879	5.92582	5.96523	5.86432	0.452078		8.14581	7.53653	7.64243	7.8748	0.270447		8.05483	7.25594	7.58319	6.19122	0.791202		6.19747	6.41124	5.01423	6.6028	0.714256		5.74762	6.58146	5.14556	5.16631	0.674572		6.1307	5.42916	7.68981	6.4628	0.945065		4.01933
Medtr4g088210	8.71399	7.82714	8.43732	9.63457	0.751834		7.65777	8.51551	9.52059	9.2038	0.825647		8.85125	8.91947	8.06252	8.70641	0.391799		6.39533	8.85547	7.63423	8.65248	1.12736		7.18424	8.71399	8.02982	8.14887	0.631617		7.88662	8.60368	9.90199	8.16588	0.891872		7.81842	8.71996	7.59186	9.70541	0.963312		9.44471	9.45671	9.60228	8.62242	0.445205		9.02004
Medtr4g124900	15.8514	20.9353	20.8111	19.9665	2.39872		18.0946	17.7077	17.7339	15.448	1.21163		18.5769	20.4197	20.7893	19.1262	1.04754		24.7913	17.2979	18.2183	18.8835	3.39192		16.2207	15.8514	24.1718	20.6107	3.94958		25.2167	21.1543	24.1777	27.4048	2.59798		17.6426	17.28	14.6134	18.3899	1.64496		20.4649	20.869	21.1312	22.4652	0.866247		17.4026
Medtr5g032260	0	0	0	0	0		0	0	0	0	0		0	0.0548027	0	0	0.0274013		0	0	0	0	0		0	0	0	0	0		0	0	0	0	0		0	0	0	0	0		0	0	0	0	0		0
Medtr5g040740	0	0	0	0	0		0	0	0	0	0		0	0	0	0	0		0	0	0	0	0		0	0	0	0	0		0	0	0	0	0		0	0	0	0	0		0	0	0	0	0		0
Medtr5g040880	0	0	0	0	0		0	0	0	0	0		0	0	0	0	0		0	0	0	0	0		0	0	0	0	0		0	0	0	0	0		0	0	0	0	0		0	0	0	0	0		0
Medtr5g060630	0	0	0	0	0		0	0	0	0	0		0	0	0	0	0		0	0	0	0	0		0	0	0	0	0		0	0	0	0	0		0	0	0	0	0		0	0	0	0	0		0
Medtr5g060770	0	0	0	0	0		0	0	0	0	0		0	0	0	0	0		0	0	0	0	0		0	0	0	0	0		0	0	0	0	0		0	0	0	0	0		0	0	0	0	0		0
Medtr5g060780	0	0	0	0	0		0	0	0	0	0		0	0	0	0	0		0	0	0	0	0		0	0	0	0	0		0	0	0	0	0		0	0	0	0	0		0	0	0	0	0		0
Medtr5g061220	0	0	0	0	0		0	0	0	0	0		0	0	0	0	0		0	0	0	0	0		0	0	0	0	0		0	0	0	0	0		0	0	0	0	0		0	0	0	0	0		0
Medtr5g061890	0	0	0	0	0		0	0	0	0	0		0	0	0	0	0		0	0	0	0	0		0	0	0	0	0		0	0	0	0	0		0	0	0	0	0		0	0	0	0	0		0
Medtr5g062960	0	0	0	0	0		0	0	0	0	0		0	0	0	0	0		0	0	0	0	0		0	0	0	0	0		0	0	0	0	0		0	0	0	0	0		0	0	0	0	0		0
Medtr5g074840	0	0	0	0	0		0	0.127017	0	0	0.0635085		0	0	0	0	0		0	0	0	0	0		0	0	0	0	0		0	0	0	0	0		0	0	0	0	0		0	0	0	0	0		0
Medtr5g076270	17.2299	15.1137	17.1919	19.3945	1.74788		13.5237	16.0412	15.9306	16.82	1.42614		15.8655	14.7674	16.5645	16.014	0.752945		18.5385	16.358	16.5396	15.4839	1.29075		13.8376	17.2299	15.3082	16.3562	1.45969		15.4189	16.5837	17.4842	16.5397	0.845741		13.4509	16.7439	13.7758	15.4471	1.53348		14.3412	16.3895	16.0411	17.3605	1.25852		14.3743
Medtr5g082140	0	0	0	0	0		0	0	0.0651905	0	0.0325952		0	0	0	0	0		0	0	0	0	0		0	0	0	0	0		0	0	0	0	0		0	0	0	0	0		0	0	0	0	0		0
Medtr5g460740	0	0	0	0	0		0	0	0	0	0		0	0	0	0	0		0	0	0	0	0		0	0	0	0	0		0	0	0	0	0		0	0	0	0	0		0	0	0	0	0		0
Medtr5g460920	0	0	0	0	0		0	0	0	0	0		0	0	0	0	0		0	0	0	0	0		0	0	0	0	0		0	0	0	0	0		0	0	0	0	0		0	0	0	0	0		0
Medtr7g062540	189.961	217.376	210.385	228.608	16.2517		189.98	212.178	218.453	227.813	16.0889		245.829	203.324	180.264	228.257	28.6807		186.633	219.506	202.951	232.28	19.8494		175.827	189.961	153.659	179.393	15.2634		190.334	245.969	224.674	219.532	22.9235		161.892	199.997	185.52	187.834	15.9325		218.437	209.356	250.328	214.683	18.4645		180.909
Medtr7g101275	0	0	0	0	0		0	0	0	0	0		0	0	0	0	0		0	0	0	0	0		0	0	0	0	0		0	0	0	0	0		0	0	0	0	0		0	0	0	0	0		0
Medtr7g101280	0	0	0	0	0		0	0	0	0	0		0	0	0	0	0		0	0	0	0	0		0	0	0	0	0		0	0	0	0	0		0	0	0	0	0		0	0	0	0	0		0
Medtr8g027440	11.8745	12.388	13.556	14.2323	1.07523		11.2232	12.0692	13.7014	12.4764	1.03111		14.3241	11.6586	10.7731	12.4429	1.5122		12.9042	13.9444	13.9142	15.7283	1.17444		11.4403	11.8745	12.9112	13.9445	1.11991		12.5072	12.6041	14.706	15.5225	1.51487		11.7114	13.9199	10.4561	14.285	1.82273		15.2913	15.2954	18.6589	16.4288	1.58655		12.2772
Medtr8g079492	41.2797	41.6298	40.6707	40.2066	0.632835		43.2604	46.0566	44.2281	36.6169	4.11575		47.0145	47.7831	43.6086	40.9304	3.17235		56.4375	45.1013	39.8024	38.9232	8.05712		45.0846	41.2797	42.563	41.5648	1.73083		46.9145	46.7384	39.9039	43.0881	3.34159		38.8858	38.5516	37.8324	38.0036	0.487039		40.2425	37.9194	35.1143	39.9186	2.35844		35.3066
Medtr8g100050	91.1377	92.3236	87.4475	85.3524	3.2308		85.527	97.1668	91.4896	77.6786	8.34366		103.235	107.945	100.181	87.2674	8.85569		113.768	91.3057	87.0129	93.7897	11.8675		102.149	91.1377	95.6801	86.1988	6.78494		87.4067	88.4487	82.4528	84.695	2.70876		82.9555	81.2883	80.5834	87.3919	3.0577		85.3522	88.1073	89.0924	81.5834	3.36279		86.228
Medtr8g101360	24.5132	21.5719	21.8028	21.3759	1.47519		18.391	23.5372	25.8863	22.8991	3.13362		27.9089	24.4658	23.2761	23.6934	2.10702		30.6055	22.4053	26.4001	25.2743	3.40107		27.7347	24.5132	28.1987	25.854	1.70804		25.5855	25.1784	23.956	25.4823	0.749881		22.3015	21.8834	21.1708	24.455	1.41415		27.8489	23.5092	28.397	25.8043	2.221		23.7426
Medtr8g446900	0	0	0	0	0		0	0	0	0	0		0	0	0	0	0		0	0	0	0	0		0	0	0	0	0		0	0	0	0	0		0	0	0	0	0		0	0	0	0	0		0
[truncated: 4 more columns]

## Sheet: Average FPKM
Gene Name	0 Hour	0.5 Hour	1 Hour	3 Hour	6 Hour	12 Hour	24 Hour	36 Hour	48 Hour
Medtr1g024025	13.0521	9.70488	6.59533	5.77698	5.8776	9.21245	12.4205	10.8099	7.4026
Medtr1g058210	0	0	0	0	0	0	0	0	0
Medtr1g064430	5.98774	4.61894	3.14725	3.11236	2.99749	4.42673	5.97347	4.6168	3.11391
Medtr1g094960	4.72323	3.62725	2.59924	2.39597	2.30478	3.31748	4.61016	3.80398	2.57503
Medtr2g005240	54.2636	41.5294	27.8218	27.6969	26.5679	40.1132	51.8568	39.2335	26.593
Medtr2g006270	0	0	0	0	0	0	0	0	0
Medtr2g006380	0	0	0	0	0	0	0	0	0
Medtr2g014770	8.92278	6.70394	4.91726	4.13095	3.56122	5.33328	7.70807	6.72275	4.89374
Medtr2g018690	38.645	29.2129	18.8322	18.6237	17.8171	24.9382	32.1949	23.8443	15.9483
Medtr2g024430	0.0140275	0.0210413	0.0210413	0.0210413	0.00701376	0	0	0	0
Medtr2g043250	21.4449	16.3622	11.9819	10.7111	10.4079	15.0988	19.5707	15.7116	10.3507
Medtr2g093740	7.23178	5.27451	3.35738	4.17795	4.08455	4.93663	6.24505	4.42642	3.1589
Medtr2g094570	7.83568	6.20055	4.27661	4.25237	3.85994	5.1704	6.95416	5.12631	3.52098
Medtr3g064050	22.5508	17.8	13.0718	12.249	11.1486	16.2646	21.9327	17.387	11.9345
Medtr3g073420	4.97529	3.81631	2.95669	3.05462	2.79936	3.67282	4.8261	3.5533	2.42064
Medtr4g021580	83.9934	66.6189	45.3376	44.4096	43.8002	62.5107	83.1338	62.9612	41.3893
Medtr4g058930	4.96469	4.16277	3.12522	3.05902	2.78175	3.62052	5.05124	4.06902	2.70448
Medtr4g060460	5.77411	4.21939	3.00978	3.31113	3.26945	4.71448	6.01342	4.54727	3.22744
Medtr4g088210	8.65326	6.66272	4.70593	4.51104	4.23128	6.42347	8.72442	7.01639	4.88751
Medtr4g124900	19.3911	16.0279	10.7941	10.115	9.55025	13.3841	17.2461	13.0253	8.59838
Medtr5g032260	0	0	0	0	0	0	0	0	0
Medtr5g040740	0	0	0	0	0	0	0	0	0
Medtr5g040880	0	0	0	0	0	0	0	0	0
Medtr5g060630	0	0	0	0	0	0	0	0	0
Medtr5g060770	0	0	0	0	0	0	0	0	0
Medtr5g060780	0	0	0	0	0	0	0	0	0
Medtr5g061220	0	0	0	0	0	0	0	0	0
Medtr5g061890	0	0	0	0	0	0	0	0	0
Medtr5g062960	0	0	0	0	0	0	0	0	0
Medtr5g074840	0	0	0	0	0.0317542	0.0317542	0.0317542	0.0476314	0.0158771
Medtr5g076270	17.2325	13.362	9.58357	8.66652	7.82819	11.3739	15.5789	12.5545	8.54418
Medtr5g082140	0	0	0	0	0	0.0162976	0.0162976	0.0244464	0.0244464
Medtr5g460740	0	0	0	0	0	0	0	0	0
Medtr5g460920	0	0	0	0	0	0	0	0	0
Medtr7g062540	211.582	168.155	113.811	108.71	104.602	155.153	212.106	168.633	115.589
Medtr7g101275	0	0	0	0	0	0	0	0	0
Medtr7g101280	0	0	0	0	0	0	0	0	0
Medtr8g027440	13.0127	10.3129	7.21588	6.63268	6.09191	9.24845	12.3675	9.81953	6.80223
Medtr8g079492	40.9467	30.785	20.3775	21.025	22.4875	33.3863	42.5405	32.7543	21.2402
Medtr8g100050	89.0653	67.0886	44.0077	43.5276	46.4812	68.5459	87.9655	68.6697	44.378
Medtr8g101360	22.316	16.5564	11.1635	10.3105	10.8508	16.9536	22.6784	18.8641	12.9798
Medtr8g446900	0	0	0	0	0	0	0	0	0
