# Supplementary material for: Identification and Network-Enabled Characterization of Auxin Response Factor Genes in Medicago truncatula
Source: Front Plant Sci. 2016 Dec 9;7:1857. doi: 10.3389/fpls.2016.01857 (PMC5145899; doi:10.3389/fpls.2016.01857)
Supplement: Supplementary Cytoscape session File 1 — Full_Network_Cytoscape_MGCN_93.cys (Presentation 1). [file Presentation1.ZIP]

Archive with 1 entries (1 files):
- Full_Network_Cytoscape_MGCN_93.cys
