# Supplementary material for: Identification and Network-Enabled Characterization of Auxin Response Factor Genes in Medicago truncatula
Source: Front Plant Sci. 2016 Dec 9;7:1857. doi: 10.3389/fpls.2016.01857 (PMC5145899; doi:10.3389/fpls.2016.01857)
Supplement: Supplementary Cytoscape session File 2 — Root_Network_Cytoscape_MGCN_93_Roots.cys (Presentation 2). [file Presentation2.ZIP]

Archive with 1 entries (1 files):
- Root_Network_Cytoscape_MGCN_93_Roots.cys
